# Supplementary material for: A Survey of MicroRNA Length Variants Contributing to miRNome Complexity in Peach (Prunus Persica L.)
Source: Front Plant Sci. 2012 Jul 26;3:165. doi: 10.3389/fpls.2012.00165 (PMC3405489; doi:10.3389/fpls.2012.00165)
Supplement: File S1 — Reports the miRNA coding loci identified by miRDeep-P in pink sample. [file 26922_Faccioli_DataSheet1.ZIP]

Archive with 1 entries (1 files):
- Supplementary_file_1.txt
