# Supplementary material for: A Survey of MicroRNA Length Variants Contributing to miRNome Complexity in Peach (Prunus Persica L.)
Source: Front Plant Sci. 2012 Jul 26;3:165. doi: 10.3389/fpls.2012.00165 (PMC3405489; doi:10.3389/fpls.2012.00165)
Supplement: File S1 — Reports the miRNA coding loci identified by miRDeep-P in pink sample. [file 26922_Faccioli_DataSheet1.ZIP › Supplementary_file_1.txt]

score_star	3.9
score_mfe	2.9
score_freq	95.5
score	102.6
flank_first_end  	22
flank_first_seq  	AAATGGGAAAGAGACTGATAAG
flank_first_struct  	....((((((((((((((..((
flank_second_beg  	110
flank_second_seq  	GCCGTCCTCAGTCTTCCTTTTCTCCTCCTCTTAATTTACTCACCCCACACCCTTAATTTCTTAATTTCTTTCATTTCTACCTCATGTTAAGGTTAAATGTGGTTAAATATGGGCTTTGCAGTGTAACAATGCCAAAAGACA
flank_second_struct  	.......))))))))...))))))....((((............(((((.(((((((............................))))))).....))))).........(((.(((........))).)))..))))..
freq  	199
loop_beg  	44
loop_end  	88
loop_seq  	GATGGAGTTCCCAACAGAAAAATAGAGCTGTTGTGGCTCTACTCA
loop_struct  	..(((((((..((((((..........)))))).)))))))..))
mature_arm  	second
mature_beg  	89
mature_end  	109
mature_query  	TGCACTGCCTCTTCCCTGGCT_x123
mature_seq  	TGCACTGCCTCTTCCCTGGCT
mature_strand  	+
mature_struct  	))).)))))).))))))).))
pre_seq  	ACAGGGAACAGGTAGAGCATGGATGGAGTTCCCAACAGAAAAATAGAGCTGTTGTGGCTCTACTCATGCACTGCCTCTTCCCTGGCT
pre_struct  	.(((((((.((((((.(((((..(((((((..((((((..........)))))).)))))))..))))).)))))).))))))).))
pri_beg  	1
pri_end  	250
pri_id  	scaffold_10_225
pri_mfe  	-76.09
pri_seq  	AAATGGGAAAGAGACTGATAAGACAGGGAACAGGTAGAGCATGGATGGAGTTCCCAACAGAAAAATAGAGCTGTTGTGGCTCTACTCATGCACTGCCTCTTCCCTGGCTGCCGTCCTCAGTCTTCCTTTTCTCCTCCTCTTAATTTACTCACCCCACACCCTTAATTTCTTAATTTCTTTCATTTCTACCTCATGTTAAGGTTAAATGTGGTTAAATATGGGCTTTGCAGTGTAACAATGCCAAAAGACA
pri_struct  	....((((((((((((((..((.(((((((.((((((.(((((..(((((((..((((((..........)))))).)))))))..))))).)))))).))))))).)).......))))))))...))))))....((((............(((((.(((((((............................))))))).....))))).........(((.(((........))).)))..))))..
star_arm  	first
star_beg  	23
star_end  	43
star_read  	1
star_seq  	ACAGGGAACAGGTAGAGCATG
star_struct  	.(((((((.((((((.(((((
ACAGGGAACAGGTAGAGCA_x2	19	1..19	scaffold_10_225	250	23..41	1e-04	1.00	42.1	Plus / Plus
ACAGGGAACAGGTAGAGCATG_x2	21	1..21	scaffold_10_225	250	23..43	1e-04	1.00	42.1	Plus / Plus
ATGCACTGCCTCTTCCCTGGC_x2	21	1..21	scaffold_10_225	250	88..108	1e-04	1.00	42.1	Plus / Plus
TGCACTGCCTCTTCCCTG_x9	18	1..18	scaffold_10_225	250	89..106	1e-04	1.00	42.1	Plus / Plus
TGCACTGCCTCTTCCCTGG_x21	19	1..19	scaffold_10_225	250	89..107	1e-04	1.00	42.1	Plus / Plus
TGCACTGCCTCTTCCCTGGC_x38	20	1..20	scaffold_10_225	250	89..108	1e-04	1.00	42.1	Plus / Plus
TGCACTGCCTCTTCCCTGGCT_x123	21	1..21	scaffold_10_225	250	89..109	1e-04	1.00	42.1	Plus / Plus
TGCACTGCCTCTTCCCTGGCTG_x2	22	1..22	scaffold_10_225	250	89..110	1e-04	1.00	42.1	Plus / Plus


score_star	3.9
score_mfe	3
score_freq	95.5
score	102.7
flank_first_end  	140
flank_first_seq  	GGTGGGTGGCTGGTGACAATTGAAATTAGAGGAGCTGATGAATGAGGTGTGTGCAAAAGCCAACAAGAGGTAAATCATCCTATTAATTACATATAAATAATAATATAGGGGGTGGAGAAAATGGGAAAGAGACTGATAAG
flank_first_struct  	..((..(((((..(((((.((.(.(((((.....)))))...).))...))).))..))))).)).........(((((((....((((...........))))....))))))).......((((((((((((((..((
flank_second_beg  	228
flank_second_seq  	GCCGTCCTCAGTCTTCCTTTTCT
flank_second_struct  	.......)))))))..)))))))
freq  	199
loop_beg  	162
loop_end  	206
loop_seq  	GATGGAGTTCCCAACAGAAAAATAGAGCTGTTGTGGCTCTACTCA
loop_struct  	..(((((((..((((((..........)))))).)))))))..))
mature_arm  	second
mature_beg  	207
mature_end  	227
mature_query  	TGCACTGCCTCTTCCCTGGCT_x123
mature_seq  	TGCACTGCCTCTTCCCTGGCT
mature_strand  	+
mature_struct  	))).)))))).))))))).))
pre_seq  	ACAGGGAACAGGTAGAGCATGGATGGAGTTCCCAACAGAAAAATAGAGCTGTTGTGGCTCTACTCATGCACTGCCTCTTCCCTGGCT
pre_struct  	.(((((((.((((((.(((((..(((((((..((((((..........)))))).)))))))..))))).)))))).))))))).))
pri_beg  	1
pri_end  	250
pri_id  	scaffold_10_228
pri_mfe  	-80.20
pri_seq  	GGTGGGTGGCTGGTGACAATTGAAATTAGAGGAGCTGATGAATGAGGTGTGTGCAAAAGCCAACAAGAGGTAAATCATCCTATTAATTACATATAAATAATAATATAGGGGGTGGAGAAAATGGGAAAGAGACTGATAAGACAGGGAACAGGTAGAGCATGGATGGAGTTCCCAACAGAAAAATAGAGCTGTTGTGGCTCTACTCATGCACTGCCTCTTCCCTGGCTGCCGTCCTCAGTCTTCCTTTTCT
pri_struct  	..((..(((((..(((((.((.(.(((((.....)))))...).))...))).))..))))).)).........(((((((....((((...........))))....))))))).......((((((((((((((..((.(((((((.((((((.(((((..(((((((..((((((..........)))))).)))))))..))))).)))))).))))))).)).......)))))))..)))))))
star_arm  	first
star_beg  	141
star_end  	161
star_read  	1
star_seq  	ACAGGGAACAGGTAGAGCATG
star_struct  	.(((((((.((((((.(((((
ACAGGGAACAGGTAGAGCA_x2	19	1..19	scaffold_10_228	250	141..159	1e-04	1.00	42.1	Plus / Plus
ACAGGGAACAGGTAGAGCATG_x2	21	1..21	scaffold_10_228	250	141..161	1e-04	1.00	42.1	Plus / Plus
ATGCACTGCCTCTTCCCTGGC_x2	21	1..21	scaffold_10_228	250	206..226	1e-04	1.00	42.1	Plus / Plus
TGCACTGCCTCTTCCCTG_x9	18	1..18	scaffold_10_228	250	207..224	1e-04	1.00	42.1	Plus / Plus
TGCACTGCCTCTTCCCTGG_x21	19	1..19	scaffold_10_228	250	207..225	1e-04	1.00	42.1	Plus / Plus
TGCACTGCCTCTTCCCTGGC_x38	20	1..20	scaffold_10_228	250	207..226	1e-04	1.00	42.1	Plus / Plus
TGCACTGCCTCTTCCCTGGCT_x123	21	1..21	scaffold_10_228	250	207..227	1e-04	1.00	42.1	Plus / Plus
TGCACTGCCTCTTCCCTGGCTG_x2	22	1..22	scaffold_10_228	250	207..228	1e-04	1.00	42.1	Plus / Plus


score_star	3.9
score_mfe	2.4
score_freq	154.1
score	160.7
flank_first_end  	22
flank_first_seq  	CTTATCATGCATTTGTAGCAGT
flank_first_struct  	....((((((((..(((((((.
flank_second_beg  	93
flank_second_seq  	TGTTATTGGTAGCATGAGATCA
flank_second_struct  	))))))..)).)))))).....
freq  	314
loop_beg  	43
loop_end  	73
loop_seq  	TAACCTCCCTATTTTGGTTAGGGAAGATCAG
loop_struct  	...(.((((((.......)))))).)...))
mature_arm  	first
mature_beg  	23
mature_end  	42
mature_query  	TGAAGCTGCCAGCATGATCT_x136
mature_seq  	TGAAGCTGCCAGCATGATCT
mature_strand  	+
mature_struct  	(((((((((((.((((((((
pre_seq  	TGAAGCTGCCAGCATGATCTTAACCTCCCTATTTTGGTTAGGGAAGATCAGATCATGTGGCAGTTTCACC
pre_struct  	(((((((((((.((((((((...(.((((((.......)))))).)...))))))))))))))))))).)
pri_beg  	1
pri_end  	114
pri_id  	scaffold_1_1190
pri_mfe  	-56.40
pri_seq  	CTTATCATGCATTTGTAGCAGTTGAAGCTGCCAGCATGATCTTAACCTCCCTATTTTGGTTAGGGAAGATCAGATCATGTGGCAGTTTCACCTGTTATTGGTAGCATGAGATCA
pri_struct  	....((((((((..(((((((.(((((((((((.((((((((...(.((((((.......)))))).)...))))))))))))))))))).)))))))..)).)))))).....
star_arm  	second
star_beg  	74
star_end  	92
star_read  	1
star_seq  	ATCATGTGGCAGTTTCACC
star_struct  	))))))))))))))))).)
TGAAGCTGCCAGCATGATC_x61	19	1..19	scaffold_1_1190	114	23..41	1e-04	1.00	42.1	Plus / Plus
TGAAGCTGCCAGCATGATCT_x136	20	1..20	scaffold_1_1190	114	23..42	1e-04	1.00	42.1	Plus / Plus
TGAAGCTGCCAGCATGATCTT_x41	21	1..21	scaffold_1_1190	114	23..43	1e-04	1.00	42.1	Plus / Plus
TGAAGCTGCCAGCATGATCTTA_x71	22	1..22	scaffold_1_1190	114	23..44	1e-04	1.00	42.1	Plus / Plus
TGAAGCTGCCAGCATGATCTTAA_x1	23	1..23	scaffold_1_1190	114	23..45	1e-04	1.00	42.1	Plus / Plus
ATCAGATCATGTGGCAGTTTCACC_x1	24	1..24	scaffold_1_1190	114	69..92	1e-04	1.00	42.1	Plus / Plus
GATCATGTGGCAGTTTCAC_x1	19	1..19	scaffold_1_1190	114	73..91	1e-04	1.00	42.1	Plus / Plus
GATCATGTGGCAGTTTCACC_x2	20	1..20	scaffold_1_1190	114	73..92	1e-04	1.00	42.1	Plus / Plus


score_star	-1.3
score_mfe	2.5
score_freq	0
score	1.5
flank_first_end  	25
flank_first_seq  	AAACTAACCCCACATTAATATTTAC
flank_first_struct  	.............(((((...((((
flank_second_beg  	235
flank_second_seq  	AATATTTAATACTCAG
flank_second_struct  	))...)))))......
freq  	38
loop_beg  	50
loop_end  	209
loop_seq  	AGTCCAAGAGATTTGTGGTCACTCACCGTTGGATGTAGATNNNNNNNNNNNNNNNNNNNNNNNNNNNNNNNNNNNNNNNNNNNNNNNNNNNNNNNNNNNNNNNNNNNNNNNNNNNNNNNNNNNNNNNNNNNNNNNNNNNNGCCCCCAATCTCTTGACTCC
loop_struct  	((((.((((((((.(.(((.........................................................................................................................))).).))))))))))))))
mature_arm  	first
mature_beg  	26
mature_end  	49
mature_query  	AATCCCGATCTCTTGGACCACAGG_x29
mature_seq  	AATCCCGATCTCTTGGACCACAGG
mature_strand  	+
mature_struct  	(.(((.((((((((((((((((((
pre_seq  	AATCCCGATCTCTTGGACCACAGGAGTCCAAGAGATTTGTGGTCACTCACCGTTGGATGTAGATNNNNNNNNNNNNNNNNNNNNNNNNNNNNNNNNNNNNNNNNNNNNNNNNNNNNNNNNNNNNNNNNNNNNNNNNNNNNNNNNNNNNNNNNNNNNNNNNNNNNGCCCCCAATCTCTTGACTCCTGTGGGTCCAAGAGATCAGGACTGT
pre_struct  	(.(((.((((((((((((((((((((((.((((((((.(.(((.........................................................................................................................))).).))))))))))))))))).))))))))))))).))).)))
pri_beg  	1
pri_end  	250
pri_id  	scaffold_1_13864
pri_mfe  	-61.81
pri_seq  	AAACTAACCCCACATTAATATTTACAATCCCGATCTCTTGGACCACAGGAGTCCAAGAGATTTGTGGTCACTCACCGTTGGATGTAGATNNNNNNNNNNNNNNNNNNNNNNNNNNNNNNNNNNNNNNNNNNNNNNNNNNNNNNNNNNNNNNNNNNNNNNNNNNNNNNNNNNNNNNNNNNNNNNNNNNNNGCCCCCAATCTCTTGACTCCTGTGGGTCCAAGAGATCAGGACTGTAATATTTAATACTCAG
pri_struct  	.............(((((...(((((.(((.((((((((((((((((((((((.((((((((.(.(((.........................................................................................................................))).).))))))))))))))))).))))))))))))).))).)))))...)))))......
star_arm  	second
star_beg  	210
star_end  	234
star_seq  	TGTGGGTCCAAGAGATCAGGACTGT
star_struct  	))).))))))))))))).))).)))
TACAATCCCGATCTCTTGGAC_x1	21	1..21	scaffold_1_13864	250	23..43	1e-04	1.00	42.1	Plus / Plus
CAATCCCGATCTCTTGGACCACAG_x1	24	1..24	scaffold_1_13864	250	25..48	1e-04	1.00	42.1	Plus / Plus
AATCCCGATCTCTTGGACCAC_x3	21	1..21	scaffold_1_13864	250	26..46	1e-04	1.00	42.1	Plus / Plus
AATCCCGATCTCTTGGACCACAGG_x29	24	1..24	scaffold_1_13864	250	26..49	1e-04	1.00	42.1	Plus / Plus
ATCCCGATCTCTTGGACCACAGGA_x4	24	1..24	scaffold_1_13864	250	27..50	1e-04	1.00	42.1	Plus / Plus


score_star	-1.3
score_mfe	2.5
score_freq	-0.3
score	1.1
flank_first_end  	9
flank_first_seq  	GGGGGGTGG
flank_first_struct  	(.(((((((
flank_second_beg  	229
flank_second_seq  	AGGACCTTGCATAAGGGAGTAA
flank_second_struct  	...))))).)............
freq  	11
loop_beg  	37
loop_end  	204
loop_seq  	AGGTGGTGAGAGTGATGGCTATGGTACGGTGGGCTGTCGAGAGAGAAGAAAGTATGTTCGGTGGCTTTGTGAGTGGTGGGGAAAGAGAGAGTGGTGGGCGGTATTTATTTATTTTTATTTTTTTGAGGACCTTTGAAAGGGCGATAGTATATTAAACTCACACACACA
loop_struct  	..((((((((..((((((((((.(..(...(((.(.(((((((((.(((((..(((.(((.(.(((..........................))).).)))....)))...))))).))))))))).).)))......)..).))))).)))))..))))).)))..)
mature_arm  	second
mature_beg  	205
mature_end  	228
mature_query  	ACACGGATGCTAGGACTCGAACCT_x11
mature_seq  	ACACGGATGCTAGGACTCGAACCT
mature_strand  	+
mature_struct  	)).).)).......))))))))))
pre_seq  	GTTTGAGTATTTTTTCAATAAGAGTTTAGGTGGTGAGAGTGATGGCTATGGTACGGTGGGCTGTCGAGAGAGAAGAAAGTATGTTCGGTGGCTTTGTGAGTGGTGGGGAAAGAGAGAGTGGTGGGCGGTATTTATTTATTTTTATTTTTTTGAGGACCTTTGAAAGGGCGATAGTATATTAAACTCACACACACAACACGGATGCTAGGACTCGAACCT
pre_struct  	((((((((......((.....(.(((...((((((((..((((((((((.(..(...(((.(.(((((((((.(((((..(((.(((.(.(((..........................))).).)))....)))...))))).))))))))).).)))......)..).))))).)))))..))))).)))..))).).)).......))))))))))
pri_beg  	1
pri_end  	250
pri_id  	scaffold_1_160
pri_mfe  	-59.19
pri_seq  	GGGGGGTGGGTTTGAGTATTTTTTCAATAAGAGTTTAGGTGGTGAGAGTGATGGCTATGGTACGGTGGGCTGTCGAGAGAGAAGAAAGTATGTTCGGTGGCTTTGTGAGTGGTGGGGAAAGAGAGAGTGGTGGGCGGTATTTATTTATTTTTATTTTTTTGAGGACCTTTGAAAGGGCGATAGTATATTAAACTCACACACACAACACGGATGCTAGGACTCGAACCTAGGACCTTGCATAAGGGAGTAA
pri_struct  	(.(((((((((((((((......((.....(.(((...((((((((..((((((((((.(..(...(((.(.(((((((((.(((((..(((.(((.(.(((..........................))).).)))....)))...))))).))))))))).).)))......)..).))))).)))))..))))).)))..))).).)).......))))))))))...))))).)............
star_arm  	first
star_beg  	10
star_end  	36
star_seq  	GTTTGAGTATTTTTTCAATAAGAGTTT
star_struct  	((((((((......((.....(.(((.
ACACGGATGCTAGGACTCGAACCT_x11	24	1..24	scaffold_1_160	250	205..228	1e-04	1.00	42.1	Plus / Plus


score_star	-1.3
score_mfe	4.2
score_freq	0
score	3.2
flank_first_end  	26
flank_first_seq  	CCGATCTCTTGGACCACAGGAGTCCA
flank_first_struct  	..((((((((((((((((((((((((
flank_second_beg  	150
flank_second_seq  	GACTCCTGTGGTCCAAGAGATCAGGACTGATATAATATATAACATATTATTGCAAAATATGCCCATATGGCTCCATTTATTTGTTCCAACTTCGATTTGGG
flank_second_struct  	)))))))))))))))))))))).(((.((..(((((((.....)))))))..))......(((.....))))))...........((((.......)))).
freq  	115
loop_beg  	51
loop_end  	126
loop_seq  	GGATGTAAATTCAACGGTTCACTCAATCTTGAACTCCTTTTAAGAAACTTTTTTGAACCATTAGATTAATATCCAA
loop_struct  	((((((.(((..((.((((((.....(((((((.....)))))))........)))))).))..))).))))))))
mature_arm  	first
mature_beg  	27
mature_end  	50
mature_query  	AGAGATTTGTGGTTACTCACCGTT_x94
mature_seq  	AGAGATTTGTGGTTACTCACCGTT
mature_strand  	+
mature_struct  	(((((((.((((((((((((((((
pre_seq  	AGAGATTTGTGGTTACTCACCGTTGGATGTAAATTCAACGGTTCACTCAATCTTGAACTCCTTTTAAGAAACTTTTTTGAACCATTAGATTAATATCCAACGGTGAGTGACCACAATCTCTTG
pre_struct  	(((((((.((((((((((((((((((((((.(((..((.((((((.....(((((((.....)))))))........)))))).))..))).)))))))))))))))))))))))))))))))
pri_beg  	1
pri_end  	250
pri_id  	scaffold_1_17785
pri_mfe  	-125.82
pri_seq  	CCGATCTCTTGGACCACAGGAGTCCAAGAGATTTGTGGTTACTCACCGTTGGATGTAAATTCAACGGTTCACTCAATCTTGAACTCCTTTTAAGAAACTTTTTTGAACCATTAGATTAATATCCAACGGTGAGTGACCACAATCTCTTGGACTCCTGTGGTCCAAGAGATCAGGACTGATATAATATATAACATATTATTGCAAAATATGCCCATATGGCTCCATTTATTTGTTCCAACTTCGATTTGGG
pri_struct  	..(((((((((((((((((((((((((((((((.((((((((((((((((((((((.(((..((.((((((.....(((((((.....)))))))........)))))).))..))).))))))))))))))))))))))))))))))))))))))))))))))))))))).(((.((..(((((((.....)))))))..))......(((.....))))))...........((((.......)))).
star_arm  	second
star_beg  	127
star_end  	149
star_seq  	CGGTGAGTGACCACAATCTCTTG
star_struct  	)))))))))))))))))))))))
AACCACAAATCTCTTGGACTCCTG_x1	24	1..24	scaffold_1_17785	250	211..234	1e-04	1.00	42.1	Plus / Minus
TCCAAGAGATTTGTGGTTACTCAC_x1	24	1..24	scaffold_1_17785	250	23..46	1e-04	1.00	42.1	Plus / Plus
CAAGAGATTTGTGGTTACTCACC_x1	23	1..23	scaffold_1_17785	250	25..47	1e-04	1.00	42.1	Plus / Plus
AAGAGATTTGTGGTTACTCACC_x2	22	1..22	scaffold_1_17785	250	26..47	1e-04	1.00	42.1	Plus / Plus
AAGAGATTTGTGGTTACTCACCGT_x10	24	1..24	scaffold_1_17785	250	26..49	1e-04	1.00	42.1	Plus / Plus
AGAGATTTGTGGTTACTCAC_x5	20	1..20	scaffold_1_17785	250	27..46	1e-04	1.00	42.1	Plus / Plus
AGAGATTTGTGGTTACTCACCG_x1	22	1..22	scaffold_1_17785	250	27..48	1e-04	1.00	42.1	Plus / Plus
AGAGATTTGTGGTTACTCACCGTT_x94	24	1..24	scaffold_1_17785	250	27..50	1e-04	1.00	42.1	Plus / Plus


score_star	-1.3
score_mfe	2.8
score_freq	0
score	1.8
flank_first_end  	22
flank_first_seq  	TCAAAGGGTTCATTCCATTTTT
flank_first_struct  	.....(((((((...(((((((
flank_second_beg  	111
flank_second_seq  	AGATGTACTGGACCCGTTCAATCCTTTTGATTTGACAGATTGGATCTGATCTCACTGACGTTATTAACTATGTTTTTGTTCCTTACCCAATATAGTTGTGTTCTTGTTGTTTTTGTTGATGTTAGATATTTTGCAGCTAC
flank_second_struct  	)))))...)))))))..(((((((.((((......))))..)))).))).....(((((((((.((((((((((...((.....))..))))))))))..................)))))))))...............
freq  	210
loop_beg  	45
loop_end  	89
loop_seq  	AGAAAAGAACAGAAGATTCTTTCTGACTCTCTCTCTCTCCTCTCT
loop_struct  	(((..(((..((((((.((.....)).))).))).)))..)))).
mature_arm  	first
mature_beg  	23
mature_end  	44
mature_query  	TTATACAATGAAATCACGGCCG_x103
mature_seq  	TTATACAATGAAATCACGGCCG
mature_strand  	+
mature_struct  	((((((((.((((.((((((.(
pre_seq  	TTATACAATGAAATCACGGCCGAGAAAAGAACAGAAGATTCTTTCTGACTCTCTCTCTCTCCTCTCTGCCGTGTTTCTTTGTATAAAG
pre_struct  	((((((((.((((.((((((.((((..(((..((((((.((.....)).))).))).)))..)))).)))))))))).))))))))))
pri_beg  	1
pri_end  	250
pri_id  	scaffold_1_1884
pri_mfe  	-73.61
pri_seq  	TCAAAGGGTTCATTCCATTTTTTTATACAATGAAATCACGGCCGAGAAAAGAACAGAAGATTCTTTCTGACTCTCTCTCTCTCCTCTCTGCCGTGTTTCTTTGTATAAAGAGATGTACTGGACCCGTTCAATCCTTTTGATTTGACAGATTGGATCTGATCTCACTGACGTTATTAACTATGTTTTTGTTCCTTACCCAATATAGTTGTGTTCTTGTTGTTTTTGTTGATGTTAGATATTTTGCAGCTAC
pri_struct  	.....(((((((...(((((((((((((((.((((.((((((.((((..(((..((((((.((.....)).))).))).)))..)))).)))))))))).)))))))))))))))...)))))))..(((((((.((((......))))..)))).))).....(((((((((.((((((((((...((.....))..))))))))))..................)))))))))...............
star_arm  	second
star_beg  	90
star_end  	110
star_seq  	GCCGTGTTTCTTTGTATAAAG
star_struct  	)))))))))).))))))))))
TTATACAATGAAATCACGGC_x7	20	1..20	scaffold_1_1884	250	23..42	1e-04	1.00	42.1	Plus / Plus
TTATACAATGAAATCACGGCC_x100	21	1..21	scaffold_1_1884	250	23..43	1e-04	1.00	42.1	Plus / Plus
TTATACAATGAAATCACGGCCG_x103	22	1..22	scaffold_1_1884	250	23..44	1e-04	1.00	42.1	Plus / Plus


score_star	-1.3
score_mfe	2.9
score_freq	0
score	1.9
flank_first_end  	126
flank_first_seq  	ATCATTCATCACCCGTGCCTTAGCCCTAGCCATAGATAGACAGAGCCGTACACTCATCTTCAGCTTACAGCGGCGGTACCTTCATCTTTTGCAAAATCAATCGATCAAAGGGTTCATTCCATTTTT
flank_first_struct  	..............(((((...((((((((...((((.....(((.......)))))))...)))...)).))))))))..............(((((((..(((....(((((((...(((((((
flank_second_beg  	215
flank_second_seq  	AGATGTACTGGACCCGTTCAATCCTTTTGATTTGAC
flank_second_struct  	)))))...))))))).....)))...)))))))...
freq  	213
loop_beg  	149
loop_end  	193
loop_seq  	AGAAAAGAACAGAAGATTCTTTCTGACTCTCTCTCTCTCCTCTCT
loop_struct  	(((..(((..((((((.((.....)).))).))).)))..)))).
mature_arm  	first
mature_beg  	127
mature_end  	148
mature_query  	TTATACAATGAAATCACGGCCG_x103
mature_seq  	TTATACAATGAAATCACGGCCG
mature_strand  	+
mature_struct  	((((((((.((((.((((((.(
pre_seq  	TTATACAATGAAATCACGGCCGAGAAAAGAACAGAAGATTCTTTCTGACTCTCTCTCTCTCCTCTCTGCCGTGTTTCTTTGTATAAAG
pre_struct  	((((((((.((((.((((((.((((..(((..((((((.((.....)).))).))).)))..)))).)))))))))).))))))))))
pri_beg  	1
pri_end  	250
pri_id  	scaffold_1_1887
pri_mfe  	-74.70
pri_seq  	ATCATTCATCACCCGTGCCTTAGCCCTAGCCATAGATAGACAGAGCCGTACACTCATCTTCAGCTTACAGCGGCGGTACCTTCATCTTTTGCAAAATCAATCGATCAAAGGGTTCATTCCATTTTTTTATACAATGAAATCACGGCCGAGAAAAGAACAGAAGATTCTTTCTGACTCTCTCTCTCTCCTCTCTGCCGTGTTTCTTTGTATAAAGAGATGTACTGGACCCGTTCAATCCTTTTGATTTGAC
pri_struct  	..............(((((...((((((((...((((.....(((.......)))))))...)))...)).))))))))..............(((((((..(((....(((((((...(((((((((((((((.((((.((((((.((((..(((..((((((.((.....)).))).))).)))..)))).)))))))))).)))))))))))))))...))))))).....)))...)))))))...
star_arm  	second
star_beg  	194
star_end  	214
star_seq  	GCCGTGTTTCTTTGTATAAAG
star_struct  	)))))))))).))))))))))
TTATACAATGAAATCACGGC_x7	20	1..20	scaffold_1_1887	250	127..146	1e-04	1.00	42.1	Plus / Plus
TTATACAATGAAATCACGGCC_x100	21	1..21	scaffold_1_1887	250	127..147	1e-04	1.00	42.1	Plus / Plus
TTATACAATGAAATCACGGCCG_x103	22	1..22	scaffold_1_1887	250	127..148	1e-04	1.00	42.1	Plus / Plus
TATAAAGAGATGTACTGGACC_x3	21	1..21	scaffold_1_1887	250	208..228	1e-04	1.00	42.1	Plus / Plus


score_star	-1.3
score_mfe	4.2
score_freq	0
score	3.2
flank_first_end  	23
flank_first_seq  	CTACTATTATTAGTATTTCTGTC
flank_first_struct  	...((((((((((((((..(((.
flank_second_beg  	207
flank_second_seq  	TATTTCTGTATGGAGAATCAATAAGAATATTATTTATAATAGGT
flank_second_struct  	..(((((....)))))....)))..)))))))...)))))))..
freq  	40
loop_beg  	48
loop_end  	182
loop_seq  	AGTCCAAGAAATTTGTGGTCACTCACTGTTGGATGTAAATTCAACGATTCACTCAATCTTGCACTCTTTTTAAGAAACTTTTTTGAATCATTGGATTAATATCCAACGGTGGGTGACCACAATCTCTTGGACTCC
loop_struct  	(((((((((...((((((((((((((((((((((((.(((((((.((((((.....(((((.........)))))........)))))).))))))).))))))))))))))))))))))))..)))))))))))
mature_arm  	first
mature_beg  	24
mature_end  	47
mature_query  	AATCCCGATCTCTTGGACCACAGG_x29
mature_seq  	AATCCCGATCTCTTGGACCACAGG
mature_strand  	+
mature_struct  	..(((.((((((((((((((((((
pre_seq  	AATCCCGATCTCTTGGACCACAGGAGTCCAAGAAATTTGTGGTCACTCACTGTTGGATGTAAATTCAACGATTCACTCAATCTTGCACTCTTTTTAAGAAACTTTTTTGAATCATTGGATTAATATCCAACGGTGGGTGACCACAATCTCTTGGACTCCTGTGGTCCAAGAGATCAGGACTAG
pre_struct  	..(((.(((((((((((((((((((((((((((...((((((((((((((((((((((((.(((((((.((((((.....(((((.........)))))........)))))).))))))).))))))))))))))))))))))))..))))))))))))))))))))))))))).)))....
pri_beg  	1
pri_end  	250
pri_id  	scaffold_1_27558
pri_mfe  	-126.72
pri_seq  	CTACTATTATTAGTATTTCTGTCAATCCCGATCTCTTGGACCACAGGAGTCCAAGAAATTTGTGGTCACTCACTGTTGGATGTAAATTCAACGATTCACTCAATCTTGCACTCTTTTTAAGAAACTTTTTTGAATCATTGGATTAATATCCAACGGTGGGTGACCACAATCTCTTGGACTCCTGTGGTCCAAGAGATCAGGACTAGTATTTCTGTATGGAGAATCAATAAGAATATTATTTATAATAGGT
pri_struct  	...((((((((((((((..(((...(((.(((((((((((((((((((((((((((...((((((((((((((((((((((((.(((((((.((((((.....(((((.........)))))........)))))).))))))).))))))))))))))))))))))))..))))))))))))))))))))))))))).)))......(((((....)))))....)))..)))))))...)))))))..
star_arm  	second
star_beg  	183
star_end  	206
star_seq  	TGTGGTCCAAGAGATCAGGACTAG
star_struct  	)))))))))))))))).)))....
AGAAACTTTTTTGAATCATTGGAT_x1	24	1..24	scaffold_1_27558	250	120..143	1e-04	1.00	42.1	Plus / Plus
GAGATCAGGACTAGTATTTCT_x1	21	1..21	scaffold_1_27558	250	193..213	1e-04	1.00	42.1	Plus / Plus
AGAGATCGGGATTGACAGAAATAC_x1	24	1..24	scaffold_1_27558	250	215..238	1e-04	1.00	42.1	Plus / Minus
CAATCCCGATCTCTTGGACCACAG_x1	24	1..24	scaffold_1_27558	250	23..46	1e-04	1.00	42.1	Plus / Plus
AATCCCGATCTCTTGGACCAC_x3	21	1..21	scaffold_1_27558	250	24..44	1e-04	1.00	42.1	Plus / Plus
AATCCCGATCTCTTGGACCACAGG_x29	24	1..24	scaffold_1_27558	250	24..47	1e-04	1.00	42.1	Plus / Plus
ATCCCGATCTCTTGGACCACAGGA_x4	24	1..24	scaffold_1_27558	250	25..48	1e-04	1.00	42.1	Plus / Plus


score_star	-1.3
score_mfe	4.1
score_freq	0
score	3.1
flank_first_end  	38
flank_first_seq  	ATTTCGAGATATTTTCTACTATTATTAGTATTTCTGTC
flank_first_struct  	.....((((((((...(((((....)))))........
flank_second_beg  	222
flank_second_seq  	TATTTCTGTATGGAGAATCAATAAGAATA
flank_second_struct  	)))))).......................
freq  	40
loop_beg  	63
loop_end  	197
loop_seq  	AGTCCAAGAAATTTGTGGTCACTCACTGTTGGATGTAAATTCAACGATTCACTCAATCTTGCACTCTTTTTAAGAAACTTTTTTGAATCATTGGATTAATATCCAACGGTGGGTGACCACAATCTCTTGGACTCC
loop_struct  	(((((((((...((((((((((((((((((((((((.(((((((.((((((.....(((((.........)))))........)))))).))))))).))))))))))))))))))))))))..)))))))))))
mature_arm  	first
mature_beg  	39
mature_end  	62
mature_query  	AATCCCGATCTCTTGGACCACAGG_x29
mature_seq  	AATCCCGATCTCTTGGACCACAGG
mature_strand  	+
mature_struct  	..(((.((((((((((((((((((
pre_seq  	AATCCCGATCTCTTGGACCACAGGAGTCCAAGAAATTTGTGGTCACTCACTGTTGGATGTAAATTCAACGATTCACTCAATCTTGCACTCTTTTTAAGAAACTTTTTTGAATCATTGGATTAATATCCAACGGTGGGTGACCACAATCTCTTGGACTCCTGTGGTCCAAGAGATCAGGACTAG
pre_struct  	..(((.(((((((((((((((((((((((((((...((((((((((((((((((((((((.(((((((.((((((.....(((((.........)))))........)))))).))))))).))))))))))))))))))))))))..))))))))))))))))))))))))))).)))..))
pri_beg  	1
pri_end  	250
pri_id  	scaffold_1_27563
pri_mfe  	-122.72
pri_seq  	ATTTCGAGATATTTTCTACTATTATTAGTATTTCTGTCAATCCCGATCTCTTGGACCACAGGAGTCCAAGAAATTTGTGGTCACTCACTGTTGGATGTAAATTCAACGATTCACTCAATCTTGCACTCTTTTTAAGAAACTTTTTTGAATCATTGGATTAATATCCAACGGTGGGTGACCACAATCTCTTGGACTCCTGTGGTCCAAGAGATCAGGACTAGTATTTCTGTATGGAGAATCAATAAGAATA
pri_struct  	.....((((((((...(((((....)))))..........(((.(((((((((((((((((((((((((((...((((((((((((((((((((((((.(((((((.((((((.....(((((.........)))))........)))))).))))))).))))))))))))))))))))))))..))))))))))))))))))))))))))).)))..)))))))).......................
star_arm  	second
star_beg  	198
star_end  	221
star_seq  	TGTGGTCCAAGAGATCAGGACTAG
star_struct  	)))))))))))))))).)))..))
AGAAACTTTTTTGAATCATTGGAT_x1	24	1..24	scaffold_1_27563	250	135..158	1e-04	1.00	42.1	Plus / Plus
AGAGATCGGGATTGACAGAAATAC_x1	24	1..24	scaffold_1_27563	250	200..223	1e-04	1.00	42.1	Plus / Minus
GAGATCAGGACTAGTATTTCT_x1	21	1..21	scaffold_1_27563	250	208..228	1e-04	1.00	42.1	Plus / Plus
CAATCCCGATCTCTTGGACCACAG_x1	24	1..24	scaffold_1_27563	250	38..61	1e-04	1.00	42.1	Plus / Plus
AATCCCGATCTCTTGGACCAC_x3	21	1..21	scaffold_1_27563	250	39..59	1e-04	1.00	42.1	Plus / Plus
AATCCCGATCTCTTGGACCACAGG_x29	24	1..24	scaffold_1_27563	250	39..62	1e-04	1.00	42.1	Plus / Plus
ATCCCGATCTCTTGGACCACAGGA_x4	24	1..24	scaffold_1_27563	250	40..63	1e-04	1.00	42.1	Plus / Plus


score_star	3.9
score_mfe	3
score_freq	687.9
score	695.1
flank_first_end  	46
flank_first_seq  	TAGATGAGAGAAGGGGGAAAGGGAGAAAGAGGTTGAGGAAGTTTTG
flank_first_struct  	(((..((.(((((((((((((((((...((((..(((((((((.(.
flank_second_beg  	124
flank_second_seq  	TGATTTCCTTGGTCTCCTCCTTTTCCCCTTTGCTGTCTGCTGT
flank_second_struct  	.)))))))))..))))))))))))))))))).)).))..))).
freq  	1361
loop_beg  	69
loop_end  	101
loop_seq  	AAACTTGATCATATATCTCAATGAACTCGTTTC
loop_struct  	((....(.((((........)))).)...))))
mature_arm  	second
mature_beg  	102
mature_end  	123
mature_query  	CTACCGATTCCACCCATTCCGA_x1325
mature_seq  	CTACCGATTCCACCCATTCCGA
mature_strand  	+
mature_struct  	.))))))..))))))).))).)
pre_seq  	GGATTGGGTGGGTTTGGTAAGAAAACTTGATCATATATCTCAATGAACTCGTTTCCTACCGATTCCACCCATTCCGA
pre_struct  	(((.(((((((..((((((.((((....(.((((........)))).)...)))).))))))..))))))).))).)
pri_beg  	1
pri_end  	166
pri_id  	scaffold_1_28837
pri_mfe  	-81.20
pri_seq  	TAGATGAGAGAAGGGGGAAAGGGAGAAAGAGGTTGAGGAAGTTTTGGGATTGGGTGGGTTTGGTAAGAAAACTTGATCATATATCTCAATGAACTCGTTTCCTACCGATTCCACCCATTCCGATGATTTCCTTGGTCTCCTCCTTTTCCCCTTTGCTGTCTGCTGT
pri_struct  	(((..((.(((((((((((((((((...((((..(((((((((.(.(((.(((((((..((((((.((((....(.((((........)))).)...)))).))))))..))))))).))).).)))))))))..))))))))))))))))))).)).))..))).
star_arm  	first
star_beg  	47
star_end  	68
star_read  	1
star_seq  	GGATTGGGTGGGTTTGGTAAGA
star_struct  	(((.(((((((..((((((.((
CTACCGATTCCACCCATT_x1	18	1..18	scaffold_1_28837	166	102..119	1e-04	1.00	42.1	Plus / Plus
CTACCGATTCCACCCATTC_x1	19	1..19	scaffold_1_28837	166	102..120	1e-04	1.00	42.1	Plus / Plus
CTACCGATTCCACCCATTCC_x4	20	1..20	scaffold_1_28837	166	102..121	1e-04	1.00	42.1	Plus / Plus
CTACCGATTCCACCCATTCCG_x1	21	1..21	scaffold_1_28837	166	102..122	1e-04	1.00	42.1	Plus / Plus
CTACCGATTCCACCCATTCCGA_x1325	22	1..22	scaffold_1_28837	166	102..123	1e-04	1.00	42.1	Plus / Plus
CTACCGATTCCACCCATTCCGAT_x1	23	1..23	scaffold_1_28837	166	102..124	1e-04	1.00	42.1	Plus / Plus
TACCGATTCCACCCATTCCGA_x19	21	1..21	scaffold_1_28837	166	103..123	1e-04	1.00	42.1	Plus / Plus
TGATTTCCTTGGTCTCCTCCT_x3	21	1..21	scaffold_1_28837	166	124..144	1e-04	1.00	42.1	Plus / Plus
GAGAAAGAGGTTGAGGAAGTTTT_x1	23	1..23	scaffold_1_28837	166	23..45	1e-04	1.00	42.1	Plus / Plus
TGGGATTGGGTGGGTTTGGTA_x1	21	1..21	scaffold_1_28837	166	45..65	1e-04	1.00	42.1	Plus / Plus
GGATTGGGTGGGTTTGGTAAGA_x2	22	1..22	scaffold_1_28837	166	47..68	1e-04	1.00	42.1	Plus / Plus
GATTGGGTGGGTTTGGTAAGA_x1	21	1..21	scaffold_1_28837	166	48..68	1e-04	1.00	42.1	Plus / Plus
TCAATGAACTCGTTTCCTACCGA_x1	23	1..23	scaffold_1_28837	166	86..108	1e-04	1.00	42.1	Plus / Plus


score_star	3.9
score_mfe	2.8
score_freq	500.8
score	507.8
flank_first_end  	24
flank_first_seq  	CAGCAAGAGGAAATGGAAATTTTT
flank_first_struct  	.((..(((((((.((((((((.((
flank_second_beg  	105
flank_second_seq  	TGATTTCCAGCTATTCCTTTCTCTTCTCCAACCTAACCCAACACAAGGCAAGTAGAGTTTGGTAAGCCTTATTTGGTTGTCTCTGTTTCTTGAATTGTTTTGATTTCGTGAACTCATCCTACTTGGATCTTCACTTCCCATGTTCT
flank_second_struct  	.))))))))....)))))))..))..............(((.((((..(((((((((.......((((......))))..)))))...))))..)))).))).....(((((...((((.....)))).)))))............
freq  	994
loop_beg  	47
loop_end  	82
loop_seq  	ATACATAATATTCATCCAAGTTTTGATATTAAATTC
loop_struct  	((...((((((.((.........)))))))).))))
mature_arm  	second
mature_beg  	83
mature_end  	104
mature_query  	TTTCCGAAACCTCCCATTCCAA_x905
mature_seq  	TTTCCGAAACCTCCCATTCCAA
mature_strand  	+
mature_struct  	)))))).)))))).)).)))))
pre_seq  	GGGTGAGAGGTTGCCGGAAAGAATACATAATATTCATCCAAGTTTTGATATTAAATTCTTTCCGAAACCTCCCATTCCAA
pre_struct  	(((((.((((((..((((((((((...((((((.((.........)))))))).)))))))))).)))))).)).)))))
pri_beg  	1
pri_end  	250
pri_id  	scaffold_1_28838
pri_mfe  	-72.70
pri_seq  	CAGCAAGAGGAAATGGAAATTTTTGGGTGAGAGGTTGCCGGAAAGAATACATAATATTCATCCAAGTTTTGATATTAAATTCTTTCCGAAACCTCCCATTCCAATGATTTCCAGCTATTCCTTTCTCTTCTCCAACCTAACCCAACACAAGGCAAGTAGAGTTTGGTAAGCCTTATTTGGTTGTCTCTGTTTCTTGAATTGTTTTGATTTCGTGAACTCATCCTACTTGGATCTTCACTTCCCATGTTCT
pri_struct  	.((..(((((((.((((((((.(((((((.((((((..((((((((((...((((((.((.........)))))))).)))))))))).)))))).)).))))).))))))))....)))))))..))..............(((.((((..(((((((((.......((((......))))..)))))...))))..)))).))).....(((((...((((.....)))).)))))............
star_arm  	first
star_beg  	25
star_end  	46
star_read  	1
star_seq  	GGGTGAGAGGTTGCCGGAAAGA
star_struct  	(((((.((((((..((((((((
TTGGGTGAGAGGTTGCCGGAAA_x2	22	1..22	scaffold_1_28838	250	23..44	1e-04	1.00	42.1	Plus / Plus
GGGTGAGAGGTTGCCGGAAAG_x2	21	1..21	scaffold_1_28838	250	25..45	1e-04	1.00	42.1	Plus / Plus
GGGTGAGAGGTTGCCGGAAAGA_x26	22	1..22	scaffold_1_28838	250	25..46	1e-04	1.00	42.1	Plus / Plus
TTTCCGAAACCTCCCATT_x2	18	1..18	scaffold_1_28838	250	83..100	1e-04	1.00	42.1	Plus / Plus
TTTCCGAAACCTCCCATTC_x3	19	1..19	scaffold_1_28838	250	83..101	1e-04	1.00	42.1	Plus / Plus
TTTCCGAAACCTCCCATTCC_x7	20	1..20	scaffold_1_28838	250	83..102	1e-04	1.00	42.1	Plus / Plus
TTTCCGAAACCTCCCATTCCA_x12	21	1..21	scaffold_1_28838	250	83..103	1e-04	1.00	42.1	Plus / Plus
TTTCCGAAACCTCCCATTCCAA_x905	22	1..22	scaffold_1_28838	250	83..104	1e-04	1.00	42.1	Plus / Plus
TTTCCGAAACCTCCCATTCCAAT_x15	23	1..23	scaffold_1_28838	250	83..105	1e-04	1.00	42.1	Plus / Plus
TTCCGAAACCTCCCATTCCAA_x14	21	1..21	scaffold_1_28838	250	84..104	1e-04	1.00	42.1	Plus / Plus
TTCCGAAACCTCCCATTCCAAT_x1	22	1..22	scaffold_1_28838	250	84..105	1e-04	1.00	42.1	Plus / Plus
TCCGAAACCTCCCATTCCAA_x1	20	1..20	scaffold_1_28838	250	85..104	1e-04	1.00	42.1	Plus / Plus
TCCGAAACCTCCCATTCCAAT_x3	21	1..21	scaffold_1_28838	250	85..105	1e-04	1.00	42.1	Plus / Plus
CGAAACCTCCCATTCCAA_x1	18	1..18	scaffold_1_28838	250	87..104	1e-04	1.00	42.1	Plus / Plus


score_star	3.9
score_mfe	2.9
score_freq	500.8
score	507.9
flank_first_end  	147
flank_first_seq  	TAAGTCTCCTCACTGGTTTCTTCTAGAGTTGTAGTCTCAGAAATATATATATATATGGGAGAGGGAAAGTGACTTTACTCATAACTACTACTCAAATACAGAGAGAAGGAGATCAAAAGCAGGCAGCAAGAGGAAATGGAAATTTTT
flank_first_struct  	...((((.((...(((((((((((.((((.(((((..................((((((.((((........)))).))))))))))).))))..........)))).)))))))..)).))))....(((((((.((((((((.((
flank_second_beg  	228
flank_second_seq  	TGATTTCCAGCTATTCCTTTCTC
flank_second_struct  	.))))))))....)))))))...
freq  	994
loop_beg  	170
loop_end  	205
loop_seq  	ATACATAATATTCATCCAAGTTTTGATATTAAATTC
loop_struct  	((...((((((.((.........)))))))).))))
mature_arm  	second
mature_beg  	206
mature_end  	227
mature_query  	TTTCCGAAACCTCCCATTCCAA_x905
mature_seq  	TTTCCGAAACCTCCCATTCCAA
mature_strand  	+
mature_struct  	)))))).)))))).)).)))))
pre_seq  	GGGTGAGAGGTTGCCGGAAAGAATACATAATATTCATCCAAGTTTTGATATTAAATTCTTTCCGAAACCTCCCATTCCAA
pre_struct  	(((((.((((((..((((((((((...((((((.((.........)))))))).)))))))))).)))))).)).)))))
pri_beg  	1
pri_end  	250
pri_id  	scaffold_1_28841
pri_mfe  	-75.06
pri_seq  	TAAGTCTCCTCACTGGTTTCTTCTAGAGTTGTAGTCTCAGAAATATATATATATATGGGAGAGGGAAAGTGACTTTACTCATAACTACTACTCAAATACAGAGAGAAGGAGATCAAAAGCAGGCAGCAAGAGGAAATGGAAATTTTTGGGTGAGAGGTTGCCGGAAAGAATACATAATATTCATCCAAGTTTTGATATTAAATTCTTTCCGAAACCTCCCATTCCAATGATTTCCAGCTATTCCTTTCTC
pri_struct  	...((((.((...(((((((((((.((((.(((((..................((((((.((((........)))).))))))))))).))))..........)))).)))))))..)).))))....(((((((.((((((((.(((((((.((((((..((((((((((...((((((.((.........)))))))).)))))))))).)))))).)).))))).))))))))....)))))))...
star_arm  	first
star_beg  	148
star_end  	169
star_read  	1
star_seq  	GGGTGAGAGGTTGCCGGAAAGA
star_struct  	(((((.((((((..((((((((
TTGGGTGAGAGGTTGCCGGAAA_x2	22	1..22	scaffold_1_28841	250	146..167	1e-04	1.00	42.1	Plus / Plus
GGGTGAGAGGTTGCCGGAAAG_x2	21	1..21	scaffold_1_28841	250	148..168	1e-04	1.00	42.1	Plus / Plus
GGGTGAGAGGTTGCCGGAAAGA_x26	22	1..22	scaffold_1_28841	250	148..169	1e-04	1.00	42.1	Plus / Plus
TTTCCGAAACCTCCCATT_x2	18	1..18	scaffold_1_28841	250	206..223	1e-04	1.00	42.1	Plus / Plus
TTTCCGAAACCTCCCATTC_x3	19	1..19	scaffold_1_28841	250	206..224	1e-04	1.00	42.1	Plus / Plus
TTTCCGAAACCTCCCATTCC_x7	20	1..20	scaffold_1_28841	250	206..225	1e-04	1.00	42.1	Plus / Plus
TTTCCGAAACCTCCCATTCCA_x12	21	1..21	scaffold_1_28841	250	206..226	1e-04	1.00	42.1	Plus / Plus
TTTCCGAAACCTCCCATTCCAA_x905	22	1..22	scaffold_1_28841	250	206..227	1e-04	1.00	42.1	Plus / Plus
TTTCCGAAACCTCCCATTCCAAT_x15	23	1..23	scaffold_1_28841	250	206..228	1e-04	1.00	42.1	Plus / Plus
TTCCGAAACCTCCCATTCCAA_x14	21	1..21	scaffold_1_28841	250	207..227	1e-04	1.00	42.1	Plus / Plus
TTCCGAAACCTCCCATTCCAAT_x1	22	1..22	scaffold_1_28841	250	207..228	1e-04	1.00	42.1	Plus / Plus
TCCGAAACCTCCCATTCCAA_x1	20	1..20	scaffold_1_28841	250	208..227	1e-04	1.00	42.1	Plus / Plus
TCCGAAACCTCCCATTCCAAT_x3	21	1..21	scaffold_1_28841	250	208..228	1e-04	1.00	42.1	Plus / Plus
CGAAACCTCCCATTCCAA_x1	18	1..18	scaffold_1_28841	250	210..227	1e-04	1.00	42.1	Plus / Plus


score_star	-1.3
score_mfe	2.9
score_freq	0
score	1.9
flank_first_end  	120
flank_first_seq  	AAATAATTTGTTCAATTCACATCAATGGAATGGTTCCTTTCAGTTCCAGATGAAAAGAGACACAGACAGACAGACAGACACAGAGAAGAGGGAAAGGGAGAAGAGCTTGAGGAAGTTTTT
flank_first_struct  	......(((((((..((..((((..((((((((......))).)))))))))..))..)).)))))...............................((((.(((((..((((((((.((
flank_second_beg  	227
flank_second_seq  	TGATTTCCTAATTGGGTTCATCTC
flank_second_struct  	.)))))))...)..))))).))))
freq  	1069
loop_beg  	143
loop_end  	204
loop_seq  	AATATTTATTATATATTCTACTACTTCAAGTTCTGTTTGAAGTATGTATGTATAAGTAGTTC
loop_struct  	(.(((((((.((((((.....(((((((((.....))))))))).))))))))))))).)))
mature_arm  	second
mature_beg  	205
mature_end  	226
mature_query  	TTGCCTATTCCTCCCATGCCAA_x991
mature_seq  	TTGCCTATTCCTCCCATGCCAA
mature_strand  	+
mature_struct  	)))))....).)))))))))))
pre_seq  	GGCCATGGGAAGTTTGGCAAGAAATATTTATTATATATTCTACTACTTCAAGTTCTGTTTGAAGTATGTATGTATAAGTAGTTCTTGCCTATTCCTCCCATGCCAA
pre_struct  	(((.((((((.(...((((((((.(((((((.((((((.....(((((((((.....))))))))).))))))))))))).))))))))....).)))))))))))
pri_beg  	1
pri_end  	250
pri_id  	scaffold_1_28843
pri_mfe  	-76.90
pri_seq  	AAATAATTTGTTCAATTCACATCAATGGAATGGTTCCTTTCAGTTCCAGATGAAAAGAGACACAGACAGACAGACAGACACAGAGAAGAGGGAAAGGGAGAAGAGCTTGAGGAAGTTTTTGGCCATGGGAAGTTTGGCAAGAAATATTTATTATATATTCTACTACTTCAAGTTCTGTTTGAAGTATGTATGTATAAGTAGTTCTTGCCTATTCCTCCCATGCCAATGATTTCCTAATTGGGTTCATCTC
pri_struct  	......(((((((..((..((((..((((((((......))).)))))))))..))..)).)))))...............................((((.(((((..((((((((.(((((.((((((.(...((((((((.(((((((.((((((.....(((((((((.....))))))))).))))))))))))).))))))))....).))))))))))).)))))))...)..))))).))))
star_arm  	first
star_beg  	121
star_end  	142
star_seq  	GGCCATGGGAAGTTTGGCAAGA
star_struct  	(((.((((((.(...(((((((
GTAGTTCTTGCCTATTCCTCCC_x2	22	1..22	scaffold_1_28843	250	198..219	1e-04	1.00	42.1	Plus / Plus
TTGCCTATTCCTCCCATGC_x6	19	1..19	scaffold_1_28843	250	205..223	1e-04	1.00	42.1	Plus / Plus
TTGCCTATTCCTCCCATGCC_x26	20	1..20	scaffold_1_28843	250	205..224	1e-04	1.00	42.1	Plus / Plus
TTGCCTATTCCTCCCATGCCA_x26	21	1..21	scaffold_1_28843	250	205..225	1e-04	1.00	42.1	Plus / Plus
TTGCCTATTCCTCCCATGCCAA_x991	22	1..22	scaffold_1_28843	250	205..226	1e-04	1.00	42.1	Plus / Plus
TTGCCTATTCCTCCCATGCCAAT_x11	23	1..23	scaffold_1_28843	250	205..227	1e-04	1.00	42.1	Plus / Plus
TGCCTATTCCTCCCATGCCA_x1	20	1..20	scaffold_1_28843	250	206..225	1e-04	1.00	42.1	Plus / Plus
TGCCTATTCCTCCCATGCCAA_x4	21	1..21	scaffold_1_28843	250	206..226	1e-04	1.00	42.1	Plus / Plus
GCCTATTCCTCCCATGCCAA_x1	20	1..20	scaffold_1_28843	250	207..226	1e-04	1.00	42.1	Plus / Plus
CCTATTCCTCCCATGCCAATG_x1	21	1..21	scaffold_1_28843	250	208..228	1e-04	1.00	42.1	Plus / Plus


score_star	3.9
score_mfe	2.7
score_freq	166.3
score	173.3
flank_first_end  	52
flank_first_seq  	TGGAACTGGAAAACAGGGGTGGGAAAGGCATAGTAGGGTTTAGGAAGTTTTT
flank_first_struct  	........(((((((((((.((((((((((..(((((.((((((((((.(((
flank_second_beg  	122
flank_second_seq  	ATATTTTCTAAGCCTACTGTCTTTCCCTTTCTCTCTTGTTTTT
flank_second_struct  	).))))))))))))))))))))))))).....)))))))))))
freq  	338
loop_beg  	74
loop_end  	99
loop_seq  	AAAAAGACTCAACAACCCATGTTTCT
loop_struct  	(((..................)))))
mature_arm  	second
mature_beg  	100
mature_end  	121
mature_query  	TTGCCAACCCCGCCCATTCCAA_x144
mature_seq  	TTGCCAACCCCGCCCATTCCAA
mature_strand  	+
mature_struct  	)).)))))..))).))))))))
pre_seq  	GGAATGAGCGTGTTGGAAAAGAAAAAGACTCAACAACCCATGTTTCTTTGCCAACCCCGCCCATTCCAA
pre_struct  	((((((.(((.(((((.(((((((..................))))))).)))))..))).))))))))
pri_beg  	1
pri_end  	164
pri_id  	scaffold_1_28844
pri_mfe  	-69.97
pri_seq  	TGGAACTGGAAAACAGGGGTGGGAAAGGCATAGTAGGGTTTAGGAAGTTTTTGGAATGAGCGTGTTGGAAAAGAAAAAGACTCAACAACCCATGTTTCTTTGCCAACCCCGCCCATTCCAAATATTTTCTAAGCCTACTGTCTTTCCCTTTCTCTCTTGTTTTT
pri_struct  	........(((((((((((.((((((((((..(((((.((((((((((.(((((((((.(((.(((((.(((((((..................))))))).)))))..))).))))))))).))))))))))))))))))))))))).....)))))))))))
star_arm  	first
star_beg  	53
star_end  	73
star_read  	1
star_seq  	GGAATGAGCGTGTTGGAAAAG
star_struct  	((((((.(((.(((((.((((
TTGCCAACCCCGCCCATT_x1	18	1..18	scaffold_1_28844	164	100..117	1e-04	1.00	42.1	Plus / Plus
TTGCCAACCCCGCCCATTC_x3	19	1..19	scaffold_1_28844	164	100..118	1e-04	1.00	42.1	Plus / Plus
TTGCCAACCCCGCCCATTCC_x21	20	1..20	scaffold_1_28844	164	100..119	1e-04	1.00	42.1	Plus / Plus
TTGCCAACCCCGCCCATTCCA_x4	21	1..21	scaffold_1_28844	164	100..120	1e-04	1.00	42.1	Plus / Plus
TTGCCAACCCCGCCCATTCCAA_x144	22	1..22	scaffold_1_28844	164	100..121	1e-04	1.00	42.1	Plus / Plus
TTGCCAACCCCGCCCATTCCAAAT_x1	24	1..24	scaffold_1_28844	164	100..123	1e-04	1.00	42.1	Plus / Plus
TGCCAACCCCGCCCATTCCA_x1	20	1..20	scaffold_1_28844	164	101..120	1e-04	1.00	42.1	Plus / Plus
TGCCAACCCCGCCCATTCCAA_x5	21	1..21	scaffold_1_28844	164	101..121	1e-04	1.00	42.1	Plus / Plus
TGCCAACCCCGCCCATTCCAAA_x5	22	1..22	scaffold_1_28844	164	101..122	1e-04	1.00	42.1	Plus / Plus
ATATTTTCTAAGCCTACTGTC_x6	21	1..21	scaffold_1_28844	164	122..142	1e-04	1.00	42.1	Plus / Plus
GAAAGGCATAGTAGGGTTTAGGA_x1	23	1..23	scaffold_1_28844	164	23..45	1e-04	1.00	42.1	Plus / Plus
GAAAGGCATAGTAGGGTTTAGGAA_x1	24	1..24	scaffold_1_28844	164	23..46	1e-04	1.00	42.1	Plus / Plus
AAAGGCATAGTAGGGTTTAGGAAG_x3	24	1..24	scaffold_1_28844	164	24..47	1e-04	1.00	42.1	Plus / Plus
AAGGCATAGTAGGGTTTAGGAAGT_x1	24	1..24	scaffold_1_28844	164	25..48	1e-04	1.00	42.1	Plus / Plus
CATAGTAGGGTTTAGGAAGTTTT_x1	23	1..23	scaffold_1_28844	164	29..51	1e-04	1.00	42.1	Plus / Plus
CATAGTAGGGTTTAGGAAGTTTTT_x6	24	1..24	scaffold_1_28844	164	29..52	1e-04	1.00	42.1	Plus / Plus
TGGAATGAGCGTGTTGGAAAA_x1	21	1..21	scaffold_1_28844	164	52..72	1e-04	1.00	42.1	Plus / Plus
GGAATGAGCGTGTTGGAAA_x1	19	1..19	scaffold_1_28844	164	53..71	1e-04	1.00	42.1	Plus / Plus
GGAATGAGCGTGTTGGAAAA_x1	20	1..20	scaffold_1_28844	164	53..72	1e-04	1.00	42.1	Plus / Plus
GGAATGAGCGTGTTGGAAAAG_x6	21	1..21	scaffold_1_28844	164	53..73	1e-04	1.00	42.1	Plus / Plus
GGAATGAGCGTGTTGGAAAAGA_x2	22	1..22	scaffold_1_28844	164	53..74	1e-04	1.00	42.1	Plus / Plus
AAAGACTCAACAACCCATGT_x1	20	1..20	scaffold_1_28844	164	76..95	1e-04	1.00	42.1	Plus / Plus
TTCTTTGCCAACCCCGCCCATT_x1	22	1..22	scaffold_1_28844	164	96..117	1e-04	1.00	42.1	Plus / Plus
CTTTGCCAACCCCGCCCATTCC_x2	22	1..22	scaffold_1_28844	164	98..119	1e-04	1.00	42.1	Plus / Plus
CTTTGCCAACCCCGCCCATTCCA_x1	23	1..23	scaffold_1_28844	164	98..120	1e-04	1.00	42.1	Plus / Plus
TTTGCCAACCCCGCCCATT_x2	19	1..19	scaffold_1_28844	164	99..117	1e-04	1.00	42.1	Plus / Plus
TTTGCCAACCCCGCCCATTC_x4	20	1..20	scaffold_1_28844	164	99..118	1e-04	1.00	42.1	Plus / Plus
TTTGCCAACCCCGCCCATTCC_x16	21	1..21	scaffold_1_28844	164	99..119	1e-04	1.00	42.1	Plus / Plus
TTTGCCAACCCCGCCCATTCCA_x4	22	1..22	scaffold_1_28844	164	99..120	1e-04	1.00	42.1	Plus / Plus
TTTGCCAACCCCGCCCATTCCAA_x92	23	1..23	scaffold_1_28844	164	99..121	1e-04	1.00	42.1	Plus / Plus


score_star	-1.3
score_mfe	3.7
score_freq	0
score	2.7
flank_first_end  	32
flank_first_seq  	ATGGAGAGCTAGTTAACGATTATGGAATTAAG
flank_first_struct  	..(((((((........(((...((..(((((
flank_second_beg  	228
flank_second_seq  	TAAACCCTTATTTCATGTTCTTT
flank_second_struct  	)))..))..)))....)))))))
freq  	20
loop_beg  	54
loop_end  	207
loop_seq  	CGAGGCAGTTTGAAGGCCGACACTCAGCTGCTGACTCGTTGGTTCAAGAACTCATCAACTAAGCCATACAGTTTAAGTGCGCTGAAAACAGTGGTGTGGTGTGTTTCTGATCCAACGAAGCAGGAGCCGATAGGTTGGTTATTGCTGTCACGTC
loop_struct  	((.((((((..((..((((((..((.(((.(((..(((((((.(((..(((.(((((.....(((((...((((.((....))..)))).))))).))))).)))..))).)))))))..))).))).))...))))))..)))))))).))..
mature_arm  	second
mature_beg  	208
mature_end  	227
mature_query  	TTGGACTGAAGGGAGCTCCT_x9
mature_seq  	TTGGACTGAAGGGAGCTCCT
mature_strand  	+
mature_struct  	))))))))))))))))))))
pre_seq  	GAGCTCTTCTTCAGTCCAGTCCGAGGCAGTTTGAAGGCCGACACTCAGCTGCTGACTCGTTGGTTCAAGAACTCATCAACTAAGCCATACAGTTTAAGTGCGCTGAAAACAGTGGTGTGGTGTGTTTCTGATCCAACGAAGCAGGAGCCGATAGGTTGGTTATTGCTGTCACGTCTTGGACTGAAGGGAGCTCCT
pre_struct  	(((((((.(((((((((((..((.((((((..((..((((((..((.(((.(((..(((((((.(((..(((.(((((.....(((((...((((.((....))..)))).))))).))))).)))..))).)))))))..))).))).))...))))))..)))))))).))..))))))))))))))))))))
pri_beg  	1
pri_end  	250
pri_id  	scaffold_1_29006
pri_mfe  	-107.50
pri_seq  	ATGGAGAGCTAGTTAACGATTATGGAATTAAGGAGCTCTTCTTCAGTCCAGTCCGAGGCAGTTTGAAGGCCGACACTCAGCTGCTGACTCGTTGGTTCAAGAACTCATCAACTAAGCCATACAGTTTAAGTGCGCTGAAAACAGTGGTGTGGTGTGTTTCTGATCCAACGAAGCAGGAGCCGATAGGTTGGTTATTGCTGTCACGTCTTGGACTGAAGGGAGCTCCTTAAACCCTTATTTCATGTTCTTT
pri_struct  	..(((((((........(((...((..((((((((((((.(((((((((((..((.((((((..((..((((((..((.(((.(((..(((((((.(((..(((.(((((.....(((((...((((.((....))..)))).))))).))))).)))..))).)))))))..))).))).))...))))))..)))))))).))..)))))))))))))))))))))))..))..)))....)))))))
star_arm  	first
star_beg  	33
star_end  	53
star_seq  	GAGCTCTTCTTCAGTCCAGTC
star_struct  	(((((((.(((((((((((..
TCTTGGACTGAAGGGAGCTCC_x1	21	1..21	scaffold_1_29006	250	206..226	1e-04	1.00	42.1	Plus / Plus
CTTGGACTGAAGGGAGCTCCT_x5	21	1..21	scaffold_1_29006	250	207..227	1e-04	1.00	42.1	Plus / Plus
TTGGACTGAAGGGAGCTC_x1	18	1..18	scaffold_1_29006	250	208..225	1e-04	1.00	42.1	Plus / Plus
TTGGACTGAAGGGAGCTCCT_x9	20	1..20	scaffold_1_29006	250	208..227	1e-04	1.00	42.1	Plus / Plus
TTGGACTGAAGGGAGCTCCTT_x2	21	1..21	scaffold_1_29006	250	208..228	1e-04	1.00	42.1	Plus / Plus
AGCTGCTGACTCGTTGGTTCA_x2	21	1..21	scaffold_1_29006	250	79..99	1e-04	1.00	42.1	Plus / Plus


score_star	3.9
score_mfe	2
score_freq	20.5
score	26.8
flank_first_end  	26
flank_first_seq  	ACAATTGATTGAAATAGTTACTGCGA
flank_first_struct  	.....(((.(((((.(((.((((.((
flank_second_beg  	92
flank_second_seq  	TCAGTGCTCTTTCATTTCATTCTC
flank_second_struct  	.))))))).)))))..))).....
freq  	52
loop_beg  	48
loop_end  	70
loop_seq  	GAAGATGAATTCCCTTCTGAATT
loop_struct  	..(((.(......).)))...))
mature_arm  	first
mature_beg  	27
mature_end  	47
mature_query  	TGTTGGCCCGGTTCACTCAGA_x30
mature_seq  	TGTTGGCCCGGTTCACTCAGA
mature_strand  	+
mature_struct  	(((((((.(((((((.(((((
pre_seq  	TGTTGGCCCGGTTCACTCAGAGAAGATGAATTCCCTTCTGAATTTGATTGAGCCGTGCCAATATC
pre_struct  	(((((((.(((((((.(((((..(((.(......).)))...))))).))))))).)))))))))
pri_beg  	1
pri_end  	115
pri_id  	scaffold_1_30982
pri_mfe  	-46.00
pri_seq  	ACAATTGATTGAAATAGTTACTGCGATGTTGGCCCGGTTCACTCAGAGAAGATGAATTCCCTTCTGAATTTGATTGAGCCGTGCCAATATCTCAGTGCTCTTTCATTTCATTCTC
pri_struct  	.....(((.(((((.(((.((((.(((((((((.(((((((.(((((..(((.(......).)))...))))).))))))).))))))))).))))))).)))))..))).....
star_arm  	second
star_beg  	71
star_end  	91
star_read  	1
star_seq  	TGATTGAGCCGTGCCAATATC
star_struct  	))).))))))).)))))))))
GCGATGTTGGCCCGGTTCACT_x1	21	1..21	scaffold_1_30982	115	23..43	1e-04	1.00	42.1	Plus / Plus
CGATGTTGGCCCGGTTCACTC_x1	21	1..21	scaffold_1_30982	115	24..44	1e-04	1.00	42.1	Plus / Plus
TGTTGGCCCGGTTCACTCAGA_x30	21	1..21	scaffold_1_30982	115	27..47	1e-04	1.00	42.1	Plus / Plus
TGATTGAGCCGTGCCAATATC_x14	21	1..21	scaffold_1_30982	115	71..91	1e-04	1.00	42.1	Plus / Plus
TGATTGAGCCGTGCCAATATCT_x3	22	1..22	scaffold_1_30982	115	71..92	1e-04	1.00	42.1	Plus / Plus
TGATTGAGCCGTGCCAATATCTC_x1	23	1..23	scaffold_1_30982	115	71..93	1e-04	1.00	42.1	Plus / Plus
TTGAGCCGTGCCAATATC_x1	18	1..18	scaffold_1_30982	115	74..91	1e-04	1.00	42.1	Plus / Plus
TTGAGCCGTGCCAATATCT_x1	19	1..19	scaffold_1_30982	115	74..92	1e-04	1.00	42.1	Plus / Plus


score_star	3.9
score_mfe	2.9
score_freq	32.2
score	39.4
flank_first_end  	24
flank_first_seq  	TTTGGTTGGAACAGAGATGGAAAT
flank_first_struct  	(((((..(((.((((((((((..(
flank_second_beg  	109
flank_second_seq  	TTCCCAGTTCCACTGCCGGATTATTTTAATTTCTTATTTACTTCTCATCCATCTCTGGCCTGTGTTTCTTCCACTACTTGTATTCTCTCTCTCTCTCTCTCTCTCTCTCTCTCTCTCTCTCTCTCTCTCCAAATCTTTAATC
flank_second_struct  	.((((((.....)))..)))...........................))))))))))....(((.......))).................................................)))..))))).........
freq  	75
loop_beg  	45
loop_end  	86
loop_seq  	ACAGAGGCACTTGGCATAAAGCGTATGCTATTGCTTTTGCGT
loop_struct  	.((((((((..(((((((.....))))))).)))))))).))
mature_arm  	first
mature_beg  	25
mature_end  	44
mature_query  	TGACAGAAGAGAGTGAGCAC_x57
mature_seq  	TGACAGAAGAGAGTGAGCAC
mature_strand  	+
mature_struct  	((((((((((((((((((((
pre_seq  	TGACAGAAGAGAGTGAGCACACAGAGGCACTTGGCATAAAGCGTATGCTATTGCTTTTGCGTGCTCATGTCTCTTTCTGTCAGC
pre_struct  	((((((((((((((((((((.((((((((..(((((((.....))))))).)))))))).)))))))).)))).))))))))).
pri_beg  	1
pri_end  	250
pri_id  	scaffold_1_32298
pri_mfe  	-76.70
pri_seq  	TTTGGTTGGAACAGAGATGGAAATTGACAGAAGAGAGTGAGCACACAGAGGCACTTGGCATAAAGCGTATGCTATTGCTTTTGCGTGCTCATGTCTCTTTCTGTCAGCTTCCCAGTTCCACTGCCGGATTATTTTAATTTCTTATTTACTTCTCATCCATCTCTGGCCTGTGTTTCTTCCACTACTTGTATTCTCTCTCTCTCTCTCTCTCTCTCTCTCTCTCTCTCTCTCTCTCTCCAAATCTTTAATC
pri_struct  	(((((..(((.((((((((((..(((((((((((((((((((((.((((((((..(((((((.....))))))).)))))))).)))))))).)))).)))))))))..((((((.....)))..)))...........................))))))))))....(((.......))).................................................)))..))))).........
star_arm  	second
star_beg  	87
star_end  	108
star_read  	1
star_seq  	GCTCATGTCTCTTTCTGTCAGC
star_struct  	)))))).)))).))))))))).
ATTGACAGAAGAGAGTGAGCAC_x1	22	1..22	scaffold_1_32298	250	23..44	1e-04	1.00	42.1	Plus / Plus
TTGACAGAAGAGAGTGAGCAC_x7	21	1..21	scaffold_1_32298	250	24..44	1e-04	1.00	42.1	Plus / Plus
TGACAGAAGAGAGTGAGCA_x1	19	1..19	scaffold_1_32298	250	25..43	1e-04	1.00	42.1	Plus / Plus
TGACAGAAGAGAGTGAGCAC_x57	20	1..20	scaffold_1_32298	250	25..44	1e-04	1.00	42.1	Plus / Plus
TGACAGAAGAGAGTGAGCACA_x2	21	1..21	scaffold_1_32298	250	25..45	1e-04	1.00	42.1	Plus / Plus
GACAGAAGAGAGTGAGCAC_x1	19	1..19	scaffold_1_32298	250	26..44	1e-04	1.00	42.1	Plus / Plus
GCTCATGTCTCTTTCTGTCAGC_x4	22	1..22	scaffold_1_32298	250	87..108	1e-04	1.00	42.1	Plus / Plus
GCTCATGTCTCTTTCTGTCAGCT_x2	23	1..23	scaffold_1_32298	250	87..109	1e-04	1.00	42.1	Plus / Plus


score_star	3.9
score_mfe	3
score_freq	32.2
score	39.5
flank_first_end  	143
flank_first_seq  	TCTCTCGGGTTACCTTTTTCTAGTTTTGCTTTCCTCCCAGTTTCCACTCCCTTCGTTTCTTTGTTATTAATCAAACTTTGCGATTTGTGACTTTAATTTATTGTGCCGTTGGTTGTGAATTTGGTTGGAACAGAGATGGAAAT
flank_first_struct  	......((....)).................(((...((((................((((((((.(((((((((.((..(((((..((.(.............).))..)))))..))))))))))))))))))).((((.(
flank_second_beg  	228
flank_second_seq  	TTCCCAGTTCCACTGCCGGATTA
flank_second_struct  	)))).......))))..)))...
freq  	75
loop_beg  	164
loop_end  	205
loop_seq  	ACAGAGGCACTTGGCATAAAGCGTATGCTATTGCTTTTGCGT
loop_struct  	.((((((((..(((((((.....))))))).)))))))).))
mature_arm  	first
mature_beg  	144
mature_end  	163
mature_query  	TGACAGAAGAGAGTGAGCAC_x57
mature_seq  	TGACAGAAGAGAGTGAGCAC
mature_strand  	+
mature_struct  	((((((((((((((((((((
pre_seq  	TGACAGAAGAGAGTGAGCACACAGAGGCACTTGGCATAAAGCGTATGCTATTGCTTTTGCGTGCTCATGTCTCTTTCTGTCAGC
pre_struct  	((((((((((((((((((((.((((((((..(((((((.....))))))).)))))))).)))))))).)))).))))))))).
pri_beg  	1
pri_end  	250
pri_id  	scaffold_1_32301
pri_mfe  	-80.92
pri_seq  	TCTCTCGGGTTACCTTTTTCTAGTTTTGCTTTCCTCCCAGTTTCCACTCCCTTCGTTTCTTTGTTATTAATCAAACTTTGCGATTTGTGACTTTAATTTATTGTGCCGTTGGTTGTGAATTTGGTTGGAACAGAGATGGAAATTGACAGAAGAGAGTGAGCACACAGAGGCACTTGGCATAAAGCGTATGCTATTGCTTTTGCGTGCTCATGTCTCTTTCTGTCAGCTTCCCAGTTCCACTGCCGGATTA
pri_struct  	......((....)).................(((...((((................((((((((.(((((((((.((..(((((..((.(.............).))..)))))..))))))))))))))))))).((((.(((((((((((((((((((((.((((((((..(((((((.....))))))).)))))))).)))))))).)))).))))))))).)))).......))))..)))...
star_arm  	second
star_beg  	206
star_end  	227
star_read  	1
star_seq  	GCTCATGTCTCTTTCTGTCAGC
star_struct  	)))))).)))).))))))))).
ATTGACAGAAGAGAGTGAGCAC_x1	22	1..22	scaffold_1_32301	250	142..163	1e-04	1.00	42.1	Plus / Plus
TTGACAGAAGAGAGTGAGCAC_x7	21	1..21	scaffold_1_32301	250	143..163	1e-04	1.00	42.1	Plus / Plus
TGACAGAAGAGAGTGAGCA_x1	19	1..19	scaffold_1_32301	250	144..162	1e-04	1.00	42.1	Plus / Plus
TGACAGAAGAGAGTGAGCAC_x57	20	1..20	scaffold_1_32301	250	144..163	1e-04	1.00	42.1	Plus / Plus
TGACAGAAGAGAGTGAGCACA_x2	21	1..21	scaffold_1_32301	250	144..164	1e-04	1.00	42.1	Plus / Plus
GACAGAAGAGAGTGAGCAC_x1	19	1..19	scaffold_1_32301	250	145..163	1e-04	1.00	42.1	Plus / Plus
GCTCATGTCTCTTTCTGTCAGC_x4	22	1..22	scaffold_1_32301	250	206..227	1e-04	1.00	42.1	Plus / Plus
GCTCATGTCTCTTTCTGTCAGCT_x2	23	1..23	scaffold_1_32301	250	206..228	1e-04	1.00	42.1	Plus / Plus


score_star	-1.3
score_mfe	3.9
score_freq	0
score	2.9
flank_first_end  	26
flank_first_seq  	CTGATCTCTTGGACTATAGGGGTCCA
flank_first_struct  	..(((((((((((.((((((((((((
flank_second_beg  	150
flank_second_seq  	GACTCCTGTGATCTAAGAGATCGGGACTGTAAATTATCCGTCCCCCAGTCCATTTGTTATCAAATCCAACCGATCTGATTTCTCATATGGTGACGTGTCAG
flank_second_struct  	)))))))))).))))))))))).((((((................))))))....(..((((.(((.....))).))))..)..(((((....)))))...
freq  	122
loop_beg  	51
loop_end  	126
loop_seq  	GGATGTAAATTCAACGGTTCACTCACTCTTGCACTCCTTTTAAAAAACTTTTTTGAATCATTGGATTAATATCCAA
loop_struct  	((((((.(((((((.((((((................................)))))).))))))).))))))))
mature_arm  	first
mature_beg  	27
mature_end  	50
mature_query  	AGAGATTTGTGGTTACTCACCGTT_x94
mature_seq  	AGAGATTTGTGGTTACTCACCGTT
mature_strand  	+
mature_struct  	(((((((.((((((((((((((((
pre_seq  	AGAGATTTGTGGTTACTCACCGTTGGATGTAAATTCAACGGTTCACTCACTCTTGCACTCCTTTTAAAAAACTTTTTTGAATCATTGGATTAATATCCAACGGTGGGTGATCACAATCTCTTG
pre_struct  	(((((((.((((((((((((((((((((((.(((((((.((((((................................)))))).))))))).)))))))))))))))))))))))))))))))
pri_beg  	1
pri_end  	250
pri_id  	scaffold_1_36426
pri_mfe  	-113.24
pri_seq  	CTGATCTCTTGGACTATAGGGGTCCAAGAGATTTGTGGTTACTCACCGTTGGATGTAAATTCAACGGTTCACTCACTCTTGCACTCCTTTTAAAAAACTTTTTTGAATCATTGGATTAATATCCAACGGTGGGTGATCACAATCTCTTGGACTCCTGTGATCTAAGAGATCGGGACTGTAAATTATCCGTCCCCCAGTCCATTTGTTATCAAATCCAACCGATCTGATTTCTCATATGGTGACGTGTCAG
pri_struct  	..(((((((((((.(((((((((((((((((((.((((((((((((((((((((((.(((((((.((((((................................)))))).))))))).))))))))))))))))))))))))))))))))))))))))).))))))))))).((((((................))))))....(..((((.(((.....))).))))..)..(((((....)))))...
star_arm  	second
star_beg  	127
star_end  	149
star_seq  	CGGTGGGTGATCACAATCTCTTG
star_struct  	)))))))))))))))))))))))
AAGAGATTGTGATCACCCACCGTT_x1	24	1..24	scaffold_1_36426	250	103..126	1e-04	1.00	42.1	Plus / Minus
TGATCACCCACCGTTGGATATT_x1	22	1..22	scaffold_1_36426	250	112..133	1e-04	1.00	42.1	Plus / Minus
TGATCACCCACCGTTGGATATTAA_x1	24	1..24	scaffold_1_36426	250	112..135	1e-04	1.00	42.1	Plus / Minus
ATCACCCACCGTTGGATATTAATC_x2	24	1..24	scaffold_1_36426	250	114..137	1e-04	1.00	42.1	Plus / Minus
GATCACAATCTCTTGGACTCCTGT_x1	24	1..24	scaffold_1_36426	250	135..158	1e-04	1.00	42.1	Plus / Plus
AAGAGATCGGGACTGTAAATTATC_x1	24	1..24	scaffold_1_36426	250	164..187	1e-04	1.00	42.1	Plus / Plus
AGAGATCGGGACTGTAAATTATCC_x1	24	1..24	scaffold_1_36426	250	165..188	1e-04	1.00	42.1	Plus / Plus
TCCAAGAGATTTGTGGTTACTCAC_x1	24	1..24	scaffold_1_36426	250	23..46	1e-04	1.00	42.1	Plus / Plus
CAAGAGATTTGTGGTTACTCACC_x1	23	1..23	scaffold_1_36426	250	25..47	1e-04	1.00	42.1	Plus / Plus
AAGAGATTTGTGGTTACTCACC_x2	22	1..22	scaffold_1_36426	250	26..47	1e-04	1.00	42.1	Plus / Plus
AAGAGATTTGTGGTTACTCACCGT_x10	24	1..24	scaffold_1_36426	250	26..49	1e-04	1.00	42.1	Plus / Plus
AGAGATTTGTGGTTACTCAC_x5	20	1..20	scaffold_1_36426	250	27..46	1e-04	1.00	42.1	Plus / Plus
AGAGATTTGTGGTTACTCACCG_x1	22	1..22	scaffold_1_36426	250	27..48	1e-04	1.00	42.1	Plus / Plus
AGAGATTTGTGGTTACTCACCGTT_x94	24	1..24	scaffold_1_36426	250	27..50	1e-04	1.00	42.1	Plus / Plus


score_star	-1.3
score_mfe	3.9
score_freq	0
score	2.9
flank_first_end  	26
flank_first_seq  	CTGATCTCTTGGACTACAGGGGTCCA
flank_first_struct  	(((((((((((((((((((((...((
flank_second_beg  	150
flank_second_seq  	AAATCCTGTGGTCCAAGAGATCGGGACTGAAAATTTTAATTAGTAAATTCAAAACATTGAGAATTAAGAAATAAGATGTAGGGAGGAAAGAAACCCACCTT
flank_second_struct  	...)))))))))))))))))))))..(((...((((((.((..(((.(((((....)))))..)))..)).)))))).)))((.((........)).))..
freq  	114
loop_beg  	51
loop_end  	126
loop_seq  	GGATGTAAATTCAACGGTTCACTCACTCTTGCACTCCTTTTAAAAAACTTTTTTGAACCATTGGATTAATATCCAA
loop_struct  	((((((.(((((((.((((((................................)))))).))))))).))))))))
mature_arm  	first
mature_beg  	27
mature_end  	50
mature_query  	AGAGATTTGTGGTTACTCACCGTT_x94
mature_seq  	AGAGATTTGTGGTTACTCACCGTT
mature_strand  	+
mature_struct  	(((((((.((((((((((((((((
pre_seq  	AGAGATTTGTGGTTACTCACCGTTGGATGTAAATTCAACGGTTCACTCACTCTTGCACTCCTTTTAAAAAACTTTTTTGAACCATTGGATTAATATCCAACGGTGGGTGACCACAATCTCTTG
pre_struct  	(((((((.((((((((((((((((((((((.(((((((.((((((................................)))))).))))))).)))))))))))))))))))))))))))))))
pri_beg  	1
pri_end  	250
pri_id  	scaffold_1_36597
pri_mfe  	-111.75
pri_seq  	CTGATCTCTTGGACTACAGGGGTCCAAGAGATTTGTGGTTACTCACCGTTGGATGTAAATTCAACGGTTCACTCACTCTTGCACTCCTTTTAAAAAACTTTTTTGAACCATTGGATTAATATCCAACGGTGGGTGACCACAATCTCTTGAAATCCTGTGGTCCAAGAGATCGGGACTGAAAATTTTAATTAGTAAATTCAAAACATTGAGAATTAAGAAATAAGATGTAGGGAGGAAAGAAACCCACCTT
pri_struct  	(((((((((((((((((((((...(((((((((.((((((((((((((((((((((.(((((((.((((((................................)))))).))))))).)))))))))))))))))))))))))))))))...)))))))))))))))))))))..(((...((((((.((..(((.(((((....)))))..)))..)).)))))).)))((.((........)).))..
star_arm  	second
star_beg  	127
star_end  	149
star_seq  	CGGTGGGTGACCACAATCTCTTG
star_struct  	)))))))))))))))))))))))
TCCAAGAGATTTGTGGTTACTCAC_x1	24	1..24	scaffold_1_36597	250	23..46	1e-04	1.00	42.1	Plus / Plus
CAAGAGATTTGTGGTTACTCACC_x1	23	1..23	scaffold_1_36597	250	25..47	1e-04	1.00	42.1	Plus / Plus
AAGAGATTTGTGGTTACTCACC_x2	22	1..22	scaffold_1_36597	250	26..47	1e-04	1.00	42.1	Plus / Plus
AAGAGATTTGTGGTTACTCACCGT_x10	24	1..24	scaffold_1_36597	250	26..49	1e-04	1.00	42.1	Plus / Plus
AGAGATTTGTGGTTACTCAC_x5	20	1..20	scaffold_1_36597	250	27..46	1e-04	1.00	42.1	Plus / Plus
AGAGATTTGTGGTTACTCACCG_x1	22	1..22	scaffold_1_36597	250	27..48	1e-04	1.00	42.1	Plus / Plus
AGAGATTTGTGGTTACTCACCGTT_x94	24	1..24	scaffold_1_36597	250	27..50	1e-04	1.00	42.1	Plus / Plus


score_star	3.9
score_mfe	3
score_freq	43
score	50.1
flank_first_end  	23
flank_first_seq  	AGGGGCCTTGTTGCAGAGGCAAT
flank_first_struct  	(((((.....((((((((.((.(
flank_second_beg  	118
flank_second_seq  	TGGCTCTGTAAATTTCTCTCTGAGAAACTCACATAGAACACGGGAAAACCTTGGTAATATTCATGTTCAAAAACCCTTGACTTGTGTTGCTCTTGGTGTTTTTATTTTTTACTCTTCTCATGGATTTCTCCTC
flank_second_struct  	)).)))))))).....(((.((((((.......(((((.(..((((.(((..((((((((....((.(((......)))))..))))))).)..))).))))..).)))))...)))))).)))...))))).
freq  	96
loop_beg  	44
loop_end  	97
loop_seq  	ATATTCACTAGTACACATAGAAGAAGTTTCTTTCTTTTATTTTACAAGCTCTGG
loop_struct  	(......((.(((...((((((((((....))))))))))..))).))...)))
mature_arm  	first
mature_beg  	24
mature_end  	43
mature_query  	TTGGCATTCTGTCCACCTCC_x71
mature_seq  	TTGGCATTCTGTCCACCTCC
mature_strand  	+
mature_struct  	(((((((.(((.((((((((
pre_seq  	TTGGCATTCTGTCCACCTCCATATTCACTAGTACACATAGAAGAAGTTTCTTTCTTTTATTTTACAAGCTCTGGAGGTGGTCAGCATGTCAAAC
pre_struct  	(((((((.(((.(((((((((......((.(((...((((((((((....))))))))))..))).))...))))))))).))).)))))))).
pri_beg  	1
pri_end  	250
pri_id  	scaffold_1_39786
pri_mfe  	-79.30
pri_seq  	AGGGGCCTTGTTGCAGAGGCAATTTGGCATTCTGTCCACCTCCATATTCACTAGTACACATAGAAGAAGTTTCTTTCTTTTATTTTACAAGCTCTGGAGGTGGTCAGCATGTCAAACTGGCTCTGTAAATTTCTCTCTGAGAAACTCACATAGAACACGGGAAAACCTTGGTAATATTCATGTTCAAAAACCCTTGACTTGTGTTGCTCTTGGTGTTTTTATTTTTTACTCTTCTCATGGATTTCTCCTC
pri_struct  	(((((.....((((((((.((.((((((((.(((.(((((((((......((.(((...((((((((((....))))))))))..))).))...))))))))).))).)))))))).)).)))))))).....(((.((((((.......(((((.(..((((.(((..((((((((....((.(((......)))))..))))))).)..))).))))..).)))))...)))))).)))...))))).
star_arm  	second
star_beg  	98
star_end  	117
star_read  	1
star_seq  	AGGTGGTCAGCATGTCAAAC
star_struct  	)))))).))).)))))))).
TTTGGCATTCTGTCCACCTCC_x1	21	1..21	scaffold_1_39786	250	23..43	1e-04	1.00	42.1	Plus / Plus
TTGGCATTCTGTCCACCT_x5	18	1..18	scaffold_1_39786	250	24..41	1e-04	1.00	42.1	Plus / Plus
TTGGCATTCTGTCCACCTC_x15	19	1..19	scaffold_1_39786	250	24..42	1e-04	1.00	42.1	Plus / Plus
TTGGCATTCTGTCCACCTCC_x71	20	1..20	scaffold_1_39786	250	24..43	1e-04	1.00	42.1	Plus / Plus
TGGCATTCTGTCCACCTCC_x1	19	1..19	scaffold_1_39786	250	25..43	1e-04	1.00	42.1	Plus / Plus
AGGTGGTCAGCATGTCAAACT_x3	21	1..21	scaffold_1_39786	250	98..118	1e-04	1.00	42.1	Plus / Plus


score_star	3.9
score_mfe	2.7
score_freq	43
score	49.8
flank_first_end  	133
flank_first_seq  	ATACAAAAAGAGTCATTATGTAAATTCCACAACTGATCACCCTCTGATACCTATTTCTTCTTCTCTCTCTCTCTCTCTCTCTCTCTCTCTCTCTCTCTCTAGGGTTTCTCAGGGGCCTTGTTGCAGAGGCAAT
flank_first_struct  	........((((............................(((((((.((((.................................................))))...))))))).....((((((((.((.(
flank_second_beg  	228
flank_second_seq  	TGGCTCTGTAAATTTCTCTCTGA
flank_second_struct  	)).))))))))......))))..
freq  	96
loop_beg  	154
loop_end  	207
loop_seq  	ATATTCACTAGTACACATAGAAGAAGTTTCTTTCTTTTATTTTACAAGCTCTGG
loop_struct  	(......((.(((...((((((((((....))))))))))..))).))...)))
mature_arm  	first
mature_beg  	134
mature_end  	153
mature_query  	TTGGCATTCTGTCCACCTCC_x71
mature_seq  	TTGGCATTCTGTCCACCTCC
mature_strand  	+
mature_struct  	(((((((.(((.((((((((
pre_seq  	TTGGCATTCTGTCCACCTCCATATTCACTAGTACACATAGAAGAAGTTTCTTTCTTTTATTTTACAAGCTCTGGAGGTGGTCAGCATGTCAAAC
pre_struct  	(((((((.(((.(((((((((......((.(((...((((((((((....))))))))))..))).))...))))))))).))).)))))))).
pri_beg  	1
pri_end  	250
pri_id  	scaffold_1_39789
pri_mfe  	-67.79
pri_seq  	ATACAAAAAGAGTCATTATGTAAATTCCACAACTGATCACCCTCTGATACCTATTTCTTCTTCTCTCTCTCTCTCTCTCTCTCTCTCTCTCTCTCTCTCTAGGGTTTCTCAGGGGCCTTGTTGCAGAGGCAATTTGGCATTCTGTCCACCTCCATATTCACTAGTACACATAGAAGAAGTTTCTTTCTTTTATTTTACAAGCTCTGGAGGTGGTCAGCATGTCAAACTGGCTCTGTAAATTTCTCTCTGA
pri_struct  	........((((............................(((((((.((((.................................................))))...))))))).....((((((((.((.((((((((.(((.(((((((((......((.(((...((((((((((....))))))))))..))).))...))))))))).))).)))))))).)).))))))))......))))..
star_arm  	second
star_beg  	208
star_end  	227
star_read  	1
star_seq  	AGGTGGTCAGCATGTCAAAC
star_struct  	)))))).))).)))))))).
TTTGGCATTCTGTCCACCTCC_x1	21	1..21	scaffold_1_39789	250	133..153	1e-04	1.00	42.1	Plus / Plus
TTGGCATTCTGTCCACCT_x5	18	1..18	scaffold_1_39789	250	134..151	1e-04	1.00	42.1	Plus / Plus
TTGGCATTCTGTCCACCTC_x15	19	1..19	scaffold_1_39789	250	134..152	1e-04	1.00	42.1	Plus / Plus
TTGGCATTCTGTCCACCTCC_x71	20	1..20	scaffold_1_39789	250	134..153	1e-04	1.00	42.1	Plus / Plus
TGGCATTCTGTCCACCTCC_x1	19	1..19	scaffold_1_39789	250	135..153	1e-04	1.00	42.1	Plus / Plus
AGGTGGTCAGCATGTCAAACT_x3	21	1..21	scaffold_1_39789	250	208..228	1e-04	1.00	42.1	Plus / Plus


score_star	-1.3
score_mfe	2.3
score_freq	0
score	1.3
flank_first_end  	34
flank_first_seq  	GACTCGTATTAATTTTTAATTTAGGGCTCATTTG
flank_first_struct  	..(((.(((((.(((((..(((((..(((((((.
flank_second_beg  	126
flank_second_seq  	GATGAGATTGAGAGGGAAGATGATAGGAGAGGATGGGAGGGAGGGGTAACAAAAGTGAAAACAAAAACTAAAAACTGAAATCTATTTGGAATTGTTTTTCACTTTCAAGATTTTGTTTTACTTTT
flank_second_struct  	)))))).)))))..))))).))))).))).....................((((((((((.(((((.((..(((.(((((..((........))..))))).)))..)).)))))))))))))))
freq  	18
loop_beg  	58
loop_end  	101
loop_seq  	TAGTTTTCATTTTTTGTGCTAGAGTATAGAGGAAAAGGAGGGAG
loop_struct  	(..((((..((((((((((....))))))))))..))))..)))
mature_arm  	second
mature_beg  	102
mature_end  	125
mature_query  	AATGGAAGTGAGAATGAGAGTGAA_x11
mature_seq  	AATGGAAGTGAGAATGAGAGTGAA
mature_strand  	+
mature_struct  	))).)))))..))))).).....)
pre_seq  	ATAACCATTTCAATTTTAGTTTTTAGTTTTCATTTTTTGTGCTAGAGTATAGAGGAAAAGGAGGGAGAATGGAAGTGAGAATGAGAGTGAA
pre_struct  	....((((((..(((((.((((((..((((..((((((((((....))))))))))..))))..)))))).)))))..))))).).....)
pri_beg  	1
pri_end  	250
pri_id  	scaffold_1_43226
pri_mfe  	-52.80
pri_seq  	GACTCGTATTAATTTTTAATTTAGGGCTCATTTGATAACCATTTCAATTTTAGTTTTTAGTTTTCATTTTTTGTGCTAGAGTATAGAGGAAAAGGAGGGAGAATGGAAGTGAGAATGAGAGTGAAGATGAGATTGAGAGGGAAGATGATAGGAGAGGATGGGAGGGAGGGGTAACAAAAGTGAAAACAAAAACTAAAAACTGAAATCTATTTGGAATTGTTTTTCACTTTCAAGATTTTGTTTTACTTTT
pri_struct  	..(((.(((((.(((((..(((((..(((((((.....((((((..(((((.((((((..((((..((((((((((....))))))))))..))))..)))))).)))))..))))).).....))))))).)))))..))))).))))).))).....................((((((((((.(((((.((..(((.(((((..((........))..))))).)))..)).)))))))))))))))
star_arm  	first
star_beg  	35
star_end  	57
star_seq  	ATAACCATTTCAATTTTAGTTTT
star_struct  	....((((((..(((((.(((((
AATGGAAGTGAGAATGAGAGTGAA_x11	24	1..24	scaffold_1_43226	250	102..125	1e-04	1.00	42.1	Plus / Plus
ATGGAAGTGAGAATGAGAGTGAAG_x3	24	1..24	scaffold_1_43226	250	103..126	1e-04	1.00	42.1	Plus / Plus
AAGTGAGAATGAGAGTGAAGATGA_x3	24	1..24	scaffold_1_43226	250	107..130	1e-04	1.00	42.1	Plus / Plus
AGGGCTCATTTGATAACCATTTCA_x1	24	1..24	scaffold_1_43226	250	23..46	1e-04	1.00	42.1	Plus / Plus


score_star	-1.3
score_mfe	2.2
score_freq	0
score	1.2
flank_first_end  	132
flank_first_seq  	GATGCATTATAGGCATATAATTCATTCCCGTATAATATTGTTAATCAAGATAATGGAATACAAATTAAATTCTTAAAACAAAAGTCTTTTTCGACAAAGACTCGTATTAATTTTTAATTTAGGGCTCATTTG
flank_first_struct  	.((((.......)))).....((((((((((((..(((((((......)))))))..)))).........((((((......(((((((......)))))))......................(((((((.
flank_second_beg  	224
flank_second_seq  	GATGAGATTGAGAGGGAAGATGATAGG
flank_second_struct  	)))))).))))))))))..))))....
freq  	18
loop_beg  	156
loop_end  	199
loop_seq  	TAGTTTTCATTTTTTGTGCTAGAGTATAGAGGAAAAGGAGGGAG
loop_struct  	(..((((..((((((((((....))))))))))..))))..)))
mature_arm  	second
mature_beg  	200
mature_end  	223
mature_query  	AATGGAAGTGAGAATGAGAGTGAA_x11
mature_seq  	AATGGAAGTGAGAATGAGAGTGAA
mature_strand  	+
mature_struct  	))).)))))..))))).).....)
pre_seq  	ATAACCATTTCAATTTTAGTTTTTAGTTTTCATTTTTTGTGCTAGAGTATAGAGGAAAAGGAGGGAGAATGGAAGTGAGAATGAGAGTGAA
pre_struct  	....((((((..(((((.((((((..((((..((((((((((....))))))))))..))))..)))))).)))))..))))).).....)
pri_beg  	1
pri_end  	250
pri_id  	scaffold_1_43229
pri_mfe  	-49.90
pri_seq  	GATGCATTATAGGCATATAATTCATTCCCGTATAATATTGTTAATCAAGATAATGGAATACAAATTAAATTCTTAAAACAAAAGTCTTTTTCGACAAAGACTCGTATTAATTTTTAATTTAGGGCTCATTTGATAACCATTTCAATTTTAGTTTTTAGTTTTCATTTTTTGTGCTAGAGTATAGAGGAAAAGGAGGGAGAATGGAAGTGAGAATGAGAGTGAAGATGAGATTGAGAGGGAAGATGATAGG
pri_struct  	.((((.......)))).....((((((((((((..(((((((......)))))))..)))).........((((((......(((((((......)))))))......................(((((((.....((((((..(((((.((((((..((((..((((((((((....))))))))))..))))..)))))).)))))..))))).).....))))))).))))))))))..))))....
star_arm  	first
star_beg  	133
star_end  	155
star_seq  	ATAACCATTTCAATTTTAGTTTT
star_struct  	....((((((..(((((.(((((
AGGGCTCATTTGATAACCATTTCA_x1	24	1..24	scaffold_1_43229	250	121..144	1e-04	1.00	42.1	Plus / Plus
AATGGAAGTGAGAATGAGAGTGAA_x11	24	1..24	scaffold_1_43229	250	200..223	1e-04	1.00	42.1	Plus / Plus
ATGGAAGTGAGAATGAGAGTGAAG_x3	24	1..24	scaffold_1_43229	250	201..224	1e-04	1.00	42.1	Plus / Plus
AAGTGAGAATGAGAGTGAAGATGA_x3	24	1..24	scaffold_1_43229	250	205..228	1e-04	1.00	42.1	Plus / Plus


score_star	-1.3
score_mfe	3.3
score_freq	-0.8
score	1.4
flank_first_end  	22
flank_first_seq  	AATCTGTTCTATTTGTTTTTTT
flank_first_struct  	...........(((.(((((((
flank_second_beg  	235
flank_second_seq  	AGAAAAAAAAAAAAAC
flank_second_struct  	))))).))).......
freq  	10
loop_beg  	47
loop_end  	211
loop_seq  	CGTTTTGGCCAAGTCTTAAAAAAAAAAAAATTTGTTGCTGCTGGTCCAAAATGACGGCGTTTTGGCCAGCGAGTTTTAAAAAAAAAATTCGCTGCTGGTCCAAAACGAGGCCGTTTTGGCCAGCCCGTTTTAAAAAAAAAATACGCTGGGCTGGTACAAAACGAC
loop_struct  	(((((((((((.((((..............((((..((.(((((.((((((((.(..((((((((((((((((((((......)))))))...))))).))))))))..).)))))))))))))..))..)))).............)))))))).)))))))))
mature_arm  	first
mature_beg  	23
mature_end  	46
mature_query  	AAAAGACCTGGACCAAAACGACGT_x9
mature_seq  	AAAAGACCTGGACCAAAACGACGT
mature_strand  	+
mature_struct  	(((..(..(((.((((((((.(((
pre_seq  	AAAAGACCTGGACCAAAACGACGTCGTTTTGGCCAAGTCTTAAAAAAAAAAAAATTTGTTGCTGCTGGTCCAAAATGACGGCGTTTTGGCCAGCGAGTTTTAAAAAAAAAATTCGCTGCTGGTCCAAAACGAGGCCGTTTTGGCCAGCCCGTTTTAAAAAAAAAATACGCTGGGCTGGTACAAAACGACGCTGTTTTGGCCAACTTCTTTGA
pre_struct  	(((..(..(((.((((((((.((((((((((((((.((((..............((((..((.(((((.((((((((.(..((((((((((((((((((((......)))))))...))))).))))))))..).)))))))))))))..))..)))).............)))))))).)))))))))).)))))))))))..)..)))))
pri_beg  	1
pri_end  	250
pri_id  	scaffold_14_386
pri_mfe  	-90.23
pri_seq  	AATCTGTTCTATTTGTTTTTTTAAAAGACCTGGACCAAAACGACGTCGTTTTGGCCAAGTCTTAAAAAAAAAAAAATTTGTTGCTGCTGGTCCAAAATGACGGCGTTTTGGCCAGCGAGTTTTAAAAAAAAAATTCGCTGCTGGTCCAAAACGAGGCCGTTTTGGCCAGCCCGTTTTAAAAAAAAAATACGCTGGGCTGGTACAAAACGACGCTGTTTTGGCCAACTTCTTTGAAGAAAAAAAAAAAAAC
pri_struct  	...........(((.((((((((((..(..(((.((((((((.((((((((((((((.((((..............((((..((.(((((.((((((((.(..((((((((((((((((((((......)))))))...))))).))))))))..).)))))))))))))..))..)))).............)))))))).)))))))))).)))))))))))..)..)))))))))).))).......
star_arm  	second
star_beg  	212
star_end  	234
star_seq  	GCTGTTTTGGCCAACTTCTTTGA
star_struct  	).)))))))))))..)..)))))
AAAAGACCTGGACCAAAACGACGT_x9	24	1..24	scaffold_14_386	250	23..46	1e-04	1.00	42.1	Plus / Plus
AAAGACCTGGACCAAAACGACGTC_x1	24	1..24	scaffold_14_386	250	24..47	1e-04	1.00	42.1	Plus / Plus


score_star	-1.3
score_mfe	3.3
score_freq	0
score	2.3
flank_first_end  	26
flank_first_seq  	CTGATTTCTTGGACTACAGGGGTTCA
flank_first_struct  	((((((((((((((((.(((((((((
flank_second_beg  	149
flank_second_seq  	GACTCCTTTGGTCCAAGAGATCGGGACTGTCTAAAGTAGATATGAATCGGCTACTATATAATATTTATATAATATATTATTCTTATTCAATAATATGTGACA
flank_second_struct  	))))))).))))))))))))))))....(((....((((((((.................))))))))...((((((((((.......))))))))))))).
freq  	117
loop_beg  	51
loop_end  	125
loop_seq  	AGATGTAAATTCGACGGTTCACTCACTCTTGCACTCATTTTAAGAAAAAAAATTAACCATTGGATTAATATTCAA
loop_struct  	..((((.(((((((.((((.......(((((.........))))).........)))).))))))).))))..))
mature_arm  	first
mature_beg  	27
mature_end  	50
mature_query  	AGAGATTTGTGGTTACTCACCGTT_x94
mature_seq  	AGAGATTTGTGGTTACTCACCGTT
mature_strand  	+
mature_struct  	(((((((.((((((((..((.(((
pre_seq  	AGAGATTTGTGGTTACTCACCGTTAGATGTAAATTCGACGGTTCACTCACTCTTGCACTCATTTTAAGAAAAAAAATTAACCATTGGATTAATATTCAACAGTATGTGACCACAATCTCTTG
pre_struct  	(((((((.((((((((..((.(((..((((.(((((((.((((.......(((((.........))))).........)))).))))))).))))..))).))..)))))))))))))))))
pri_beg  	1
pri_end  	250
pri_id  	scaffold_1_50797
pri_mfe  	-90.62
pri_seq  	CTGATTTCTTGGACTACAGGGGTTCAAGAGATTTGTGGTTACTCACCGTTAGATGTAAATTCGACGGTTCACTCACTCTTGCACTCATTTTAAGAAAAAAAATTAACCATTGGATTAATATTCAACAGTATGTGACCACAATCTCTTGGACTCCTTTGGTCCAAGAGATCGGGACTGTCTAAAGTAGATATGAATCGGCTACTATATAATATTTATATAATATATTATTCTTATTCAATAATATGTGACA
pri_struct  	((((((((((((((((.((((((((((((((((.((((((((..((.(((..((((.(((((((.((((.......(((((.........))))).........)))).))))))).))))..))).))..)))))))))))))))))))))))).))))))))))))))))....(((....((((((((.................))))))))...((((((((((.......))))))))))))).
star_arm  	second
star_beg  	126
star_end  	148
star_seq  	CAGTATGTGACCACAATCTCTTG
star_struct  	).))..)))))))))))))))))
AAGAGATCGGGACTGTCTAAAGT_x1	23	1..23	scaffold_1_50797	250	163..185	1e-04	1.00	42.1	Plus / Plus
TGAACCCCTGTAGTCCAAGAAAT_x1	23	1..23	scaffold_1_50797	250	225..247	1e-04	1.00	42.1	Plus / Minus
TTCAAGAGATTTGTGGTTACTCAC_x1	24	1..24	scaffold_1_50797	250	23..46	1e-04	1.00	42.1	Plus / Plus
TCAAGAGATTTGTGGTTACTCACC_x1	24	1..24	scaffold_1_50797	250	24..47	1e-04	1.00	42.1	Plus / Plus
CAAGAGATTTGTGGTTACTCACC_x1	23	1..23	scaffold_1_50797	250	25..47	1e-04	1.00	42.1	Plus / Plus
AAGAGATTTGTGGTTACTCACC_x2	22	1..22	scaffold_1_50797	250	26..47	1e-04	1.00	42.1	Plus / Plus
AAGAGATTTGTGGTTACTCACCGT_x10	24	1..24	scaffold_1_50797	250	26..49	1e-04	1.00	42.1	Plus / Plus
AGAGATTTGTGGTTACTCAC_x5	20	1..20	scaffold_1_50797	250	27..46	1e-04	1.00	42.1	Plus / Plus
AGAGATTTGTGGTTACTCACCG_x1	22	1..22	scaffold_1_50797	250	27..48	1e-04	1.00	42.1	Plus / Plus
AGAGATTTGTGGTTACTCACCGTT_x94	24	1..24	scaffold_1_50797	250	27..50	1e-04	1.00	42.1	Plus / Plus


score_star	-1.3
score_mfe	3.8
score_freq	0
score	2.8
flank_first_end  	69
flank_first_seq  	TAAATATTAATTTGCTAGTTTCAACATATCTAAAGTAGCAGTCCTGATTTCTTGGACTACAGGGGTTCA
flank_first_struct  	.............((..(((....((((((((...((((((((((((((((((((((((.(((((((((
flank_second_beg  	192
flank_second_seq  	GACTCCTTTGGTCCAAGAGATCGGGACTGTCTAAAGTAGATATGAATCGGCTACTATAT
flank_second_struct  	))))))).))))))))))))))))))))).)))...)))))))))))..))........
freq  	117
loop_beg  	94
loop_end  	168
loop_seq  	AGATGTAAATTCGACGGTTCACTCACTCTTGCACTCATTTTAAGAAAAAAAATTAACCATTGGATTAATATTCAA
loop_struct  	..((((.(((((((.((((.......(((((.........))))).........)))).))))))).))))..))
mature_arm  	first
mature_beg  	70
mature_end  	93
mature_query  	AGAGATTTGTGGTTACTCACCGTT_x94
mature_seq  	AGAGATTTGTGGTTACTCACCGTT
mature_strand  	+
mature_struct  	(((((((.((((((((..((.(((
pre_seq  	AGAGATTTGTGGTTACTCACCGTTAGATGTAAATTCGACGGTTCACTCACTCTTGCACTCATTTTAAGAAAAAAAATTAACCATTGGATTAATATTCAACAGTATGTGACCACAATCTCTTG
pre_struct  	(((((((.((((((((..((.(((..((((.(((((((.((((.......(((((.........))))).........)))).))))))).))))..))).))..)))))))))))))))))
pri_beg  	1
pri_end  	250
pri_id  	scaffold_1_50800
pri_mfe  	-108.59
pri_seq  	TAAATATTAATTTGCTAGTTTCAACATATCTAAAGTAGCAGTCCTGATTTCTTGGACTACAGGGGTTCAAGAGATTTGTGGTTACTCACCGTTAGATGTAAATTCGACGGTTCACTCACTCTTGCACTCATTTTAAGAAAAAAAATTAACCATTGGATTAATATTCAACAGTATGTGACCACAATCTCTTGGACTCCTTTGGTCCAAGAGATCGGGACTGTCTAAAGTAGATATGAATCGGCTACTATAT
pri_struct  	.............((..(((....((((((((...((((((((((((((((((((((((.((((((((((((((((.((((((((..((.(((..((((.(((((((.((((.......(((((.........))))).........)))).))))))).))))..))).))..)))))))))))))))))))))))).))))))))))))))))))))).)))...)))))))))))..))........
star_arm  	second
star_beg  	169
star_end  	191
star_seq  	CAGTATGTGACCACAATCTCTTG
star_struct  	).))..)))))))))))))))))
TGAACCCCTGTAGTCCAAGAAAT_x1	23	1..23	scaffold_1_50800	250	182..204	1e-04	1.00	42.1	Plus / Minus
AAGAGATCGGGACTGTCTAAAGT_x1	23	1..23	scaffold_1_50800	250	206..228	1e-04	1.00	42.1	Plus / Plus
TTCAAGAGATTTGTGGTTACTCAC_x1	24	1..24	scaffold_1_50800	250	66..89	1e-04	1.00	42.1	Plus / Plus
TCAAGAGATTTGTGGTTACTCACC_x1	24	1..24	scaffold_1_50800	250	67..90	1e-04	1.00	42.1	Plus / Plus
CAAGAGATTTGTGGTTACTCACC_x1	23	1..23	scaffold_1_50800	250	68..90	1e-04	1.00	42.1	Plus / Plus
AAGAGATTTGTGGTTACTCACC_x2	22	1..22	scaffold_1_50800	250	69..90	1e-04	1.00	42.1	Plus / Plus
AAGAGATTTGTGGTTACTCACCGT_x10	24	1..24	scaffold_1_50800	250	69..92	1e-04	1.00	42.1	Plus / Plus
AGAGATTTGTGGTTACTCAC_x5	20	1..20	scaffold_1_50800	250	70..89	1e-04	1.00	42.1	Plus / Plus
AGAGATTTGTGGTTACTCACCG_x1	22	1..22	scaffold_1_50800	250	70..91	1e-04	1.00	42.1	Plus / Plus
AGAGATTTGTGGTTACTCACCGTT_x94	24	1..24	scaffold_1_50800	250	70..93	1e-04	1.00	42.1	Plus / Plus


score_star	-1.3
score_mfe	2.9
score_freq	0
score	1.9
flank_first_end  	22
flank_first_seq  	AACTAGTTCAGGGTAATGGAGG
flank_first_struct  	.(((((((.((((....(..((
flank_second_beg  	111
flank_second_seq  	CACTTTTCTCTCTCTCTCTCTCTCTCACTCTCTCTCCTTCCCTCTCTCTCTTTCTCTCTGTTTCTTTCTGAATCATGTGTGTTTTGTGTTCATAATTTTGCATGAAAGATTAATTAGTACTGATCTGTTTGAATCAATTC
flank_second_struct  	..)....)))).....................................((((((....(((....((.((((.((((.......)))))))).))....))).))))))..)))))))..(((((.....).))))....
freq  	61
loop_beg  	43
loop_end  	89
loop_seq  	ACAAGGTGTTTTCTTGCATGGTGGGTTTCATGCTTGAAGCTTTGCGT
loop_struct  	.((((((...(((..((((((......))))))..))))))))).))
mature_arm  	first
mature_beg  	23
mature_end  	42
mature_query  	TGACAGAAGAGAGTGAGCAC_x57
mature_seq  	TGACAGAAGAGAGTGAGCAC
mature_strand  	+
mature_struct  	((((((((((((((((((((
pre_seq  	TGACAGAAGAGAGTGAGCACACAAGGTGTTTTCTTGCATGGTGGGTTTCATGCTTGAAGCTTTGCGTGCTTACTCTCTATCTGTCACC
pre_struct  	((((((((((((((((((((.((((((...(((..((((((......))))))..))))))))).))))))))))))).)))))))))
pri_beg  	1
pri_end  	250
pri_id  	scaffold_1_51931
pri_mfe  	-75.10
pri_seq  	AACTAGTTCAGGGTAATGGAGGTGACAGAAGAGAGTGAGCACACAAGGTGTTTTCTTGCATGGTGGGTTTCATGCTTGAAGCTTTGCGTGCTTACTCTCTATCTGTCACCCACTTTTCTCTCTCTCTCTCTCTCTCACTCTCTCTCCTTCCCTCTCTCTCTTTCTCTCTGTTTCTTTCTGAATCATGTGTGTTTTGTGTTCATAATTTTGCATGAAAGATTAATTAGTACTGATCTGTTTGAATCAATTC
pri_struct  	.(((((((.((((....(..((((((((((((((((((((((.((((((...(((..((((((......))))))..))))))))).))))))))))))).)))))))))..)....)))).....................................((((((....(((....((.((((.((((.......)))))))).))....))).))))))..)))))))..(((((.....).))))....
star_arm  	second
star_beg  	90
star_end  	110
star_seq  	GCTTACTCTCTATCTGTCACC
star_struct  	))))))))))).)))))))))
TGACAGAAGAGAGTGAGCA_x1	19	1..19	scaffold_1_51931	250	23..41	1e-04	1.00	42.1	Plus / Plus
TGACAGAAGAGAGTGAGCAC_x57	20	1..20	scaffold_1_51931	250	23..42	1e-04	1.00	42.1	Plus / Plus
TGACAGAAGAGAGTGAGCACA_x2	21	1..21	scaffold_1_51931	250	23..43	1e-04	1.00	42.1	Plus / Plus
GACAGAAGAGAGTGAGCAC_x1	19	1..19	scaffold_1_51931	250	24..42	1e-04	1.00	42.1	Plus / Plus


score_star	3.9
score_mfe	2.8
score_freq	57.7
score	64.7
flank_first_end  	22
flank_first_seq  	AAAGCGTTTCTTACAGAGTTTA
flank_first_struct  	((((.(...((.((((((((((
flank_second_beg  	105
flank_second_seq  	GAGCTCTGTTGGCTTCTCTTTGTAAAACCCTCGTGACCGACGATGATATCTCCCAGCGCTACATACACTTGCTGATTGTTAAAATCTTGGTAAGAATCATCTTTCTTTTTTCCAGATCATGTGCACCGTCGACCGTTTCTGGTAGT
flank_second_struct  	))))))))).))...).)))).....(((.....((((((((.((((((....(((((...........))))).........((((.((.(((((......)))))....)))))).)))).)).)))))...)))...)))...
freq  	125
loop_beg  	43
loop_end  	84
loop_seq  	TCTCTTTTTCACTCCCTGTGTATTAGAAGATAGTACGTGTGG
loop_struct  	.(((((((.(((.....)))....))))))........).))
mature_arm  	first
mature_beg  	23
mature_end  	42
mature_query  	TTGGCATTCTGTCCACCTCC_x71
mature_seq  	TTGGCATTCTGTCCACCTCC
mature_strand  	+
mature_struct  	((((((.(.(((((((((((
pre_seq  	TTGGCATTCTGTCCACCTCCTCTCTTTTTCACTCCCTGTGTATTAGAAGATAGTACGTGTGGAGGTGGGCATACTGCCAACT
pre_struct  	((((((.(.(((((((((((.(((((((.(((.....)))....))))))........).))))))))))).).)))))).)
pri_beg  	1
pri_end  	250
pri_id  	scaffold_1_53813
pri_mfe  	-71.70
pri_seq  	AAAGCGTTTCTTACAGAGTTTATTGGCATTCTGTCCACCTCCTCTCTTTTTCACTCCCTGTGTATTAGAAGATAGTACGTGTGGAGGTGGGCATACTGCCAACTGAGCTCTGTTGGCTTCTCTTTGTAAAACCCTCGTGACCGACGATGATATCTCCCAGCGCTACATACACTTGCTGATTGTTAAAATCTTGGTAAGAATCATCTTTCTTTTTTCCAGATCATGTGCACCGTCGACCGTTTCTGGTAGT
pri_struct  	((((.(...((.((((((((((((((((.(.(((((((((((.(((((((.(((.....)))....))))))........).))))))))))).).)))))).)))))))))).))...).)))).....(((.....((((((((.((((((....(((((...........))))).........((((.((.(((((......)))))....)))))).)))).)).)))))...)))...)))...
star_arm  	second
star_beg  	85
star_end  	104
star_read  	1
star_seq  	AGGTGGGCATACTGCCAACT
star_struct  	))))))))).).)))))).)
TTGGCATTCTGTCCACCT_x5	18	1..18	scaffold_1_53813	250	23..40	1e-04	1.00	42.1	Plus / Plus
TTGGCATTCTGTCCACCTC_x15	19	1..19	scaffold_1_53813	250	23..41	1e-04	1.00	42.1	Plus / Plus
TTGGCATTCTGTCCACCTCC_x71	20	1..20	scaffold_1_53813	250	23..42	1e-04	1.00	42.1	Plus / Plus
TTGGCATTCTGTCCACCTCCT_x29	21	1..21	scaffold_1_53813	250	23..43	1e-04	1.00	42.1	Plus / Plus
TTGGCATTCTGTCCACCTCCTC_x1	22	1..22	scaffold_1_53813	250	23..44	1e-04	1.00	42.1	Plus / Plus
TGGCATTCTGTCCACCTCC_x1	19	1..19	scaffold_1_53813	250	24..42	1e-04	1.00	42.1	Plus / Plus
AGGTGGGCATACTGCCAACTG_x3	21	1..21	scaffold_1_53813	250	85..105	1e-04	1.00	42.1	Plus / Plus


score_star	3.9
score_mfe	3.1
score_freq	57.7
score	65.1
flank_first_end  	145
flank_first_seq  	ATATATTTATGTTATCGCTGTCCATCTCTTTCCCCAGCTGAGCTCAAACATAAGGGAGGGAGAAGGGTCGTGAATAATGCAAACAACAGTGCACAGGCTTTGATGAGATCATGTGGGTTTAGCAAAGCGTTTCTTACAGAGTTTA
flank_first_struct  	..............((((..(((.((((((((((....((........))...)))))))))).)))..))))....((((........))))...((((((...(((((.....)))))..))))))....((.((((((((((
flank_second_beg  	228
flank_second_seq  	GAGCTCTGTTGGCTTCTCTTTGT
flank_second_struct  	))))))))).))...........
freq  	125
loop_beg  	166
loop_end  	207
loop_seq  	TCTCTTTTTCACTCCCTGTGTATTAGAAGATAGTACGTGTGG
loop_struct  	.(((((((.(((.....)))....))))))........).))
mature_arm  	first
mature_beg  	146
mature_end  	165
mature_query  	TTGGCATTCTGTCCACCTCC_x71
mature_seq  	TTGGCATTCTGTCCACCTCC
mature_strand  	+
mature_struct  	((((((.(.(((((((((((
pre_seq  	TTGGCATTCTGTCCACCTCCTCTCTTTTTCACTCCCTGTGTATTAGAAGATAGTACGTGTGGAGGTGGGCATACTGCCAACT
pre_struct  	((((((.(.(((((((((((.(((((((.(((.....)))....))))))........).))))))))))).).)))))).)
pri_beg  	1
pri_end  	250
pri_id  	scaffold_1_53816
pri_mfe  	-84.90
pri_seq  	ATATATTTATGTTATCGCTGTCCATCTCTTTCCCCAGCTGAGCTCAAACATAAGGGAGGGAGAAGGGTCGTGAATAATGCAAACAACAGTGCACAGGCTTTGATGAGATCATGTGGGTTTAGCAAAGCGTTTCTTACAGAGTTTATTGGCATTCTGTCCACCTCCTCTCTTTTTCACTCCCTGTGTATTAGAAGATAGTACGTGTGGAGGTGGGCATACTGCCAACTGAGCTCTGTTGGCTTCTCTTTGT
pri_struct  	..............((((..(((.((((((((((....((........))...)))))))))).)))..))))....((((........))))...((((((...(((((.....)))))..))))))....((.((((((((((((((((.(.(((((((((((.(((((((.(((.....)))....))))))........).))))))))))).).)))))).)))))))))).))...........
star_arm  	second
star_beg  	208
star_end  	227
star_read  	1
star_seq  	AGGTGGGCATACTGCCAACT
star_struct  	))))))))).).)))))).)
TTGGCATTCTGTCCACCT_x5	18	1..18	scaffold_1_53816	250	146..163	1e-04	1.00	42.1	Plus / Plus
TTGGCATTCTGTCCACCTC_x15	19	1..19	scaffold_1_53816	250	146..164	1e-04	1.00	42.1	Plus / Plus
TTGGCATTCTGTCCACCTCC_x71	20	1..20	scaffold_1_53816	250	146..165	1e-04	1.00	42.1	Plus / Plus
TTGGCATTCTGTCCACCTCCT_x29	21	1..21	scaffold_1_53816	250	146..166	1e-04	1.00	42.1	Plus / Plus
TTGGCATTCTGTCCACCTCCTC_x1	22	1..22	scaffold_1_53816	250	146..167	1e-04	1.00	42.1	Plus / Plus
TGGCATTCTGTCCACCTCC_x1	19	1..19	scaffold_1_53816	250	147..165	1e-04	1.00	42.1	Plus / Plus
AGGTGGGCATACTGCCAACTG_x3	21	1..21	scaffold_1_53816	250	208..228	1e-04	1.00	42.1	Plus / Plus


score_star	-1.3
score_mfe	2.3
score_freq	0
score	1.3
flank_first_end  	24
flank_first_seq  	GTGTTCTTTTCTTCAAACAAATAT
flank_first_struct  	.............((((((.....
flank_second_beg  	81
flank_second_seq  	AATTTAAATTTATTTTAGAATTAAAAAAGATAATGGATAGTTGTGTTCCATAAAAATAGGATCCATTATCTGAATTTTCTTTTAATTTTAATTTTTTTAATATGAAAAATTGTGAATTTACCATATTATCCTCATTTAATTAATAATTTTAATTCTTAATGTTTGCATTA
flank_second_struct  	................((((((((((.(((((((((((..(((((...))))).......)))))))))))..........((((((..........(((((((..((((.....))))..))))))).........))))))...))))))))))...)))))).....
freq  	12
loop_beg  	49
loop_end  	56
loop_seq  	CTTCTGTG
loop_struct  	(....)))
mature_arm  	first
mature_beg  	25
mature_end  	48
mature_query  	ATTATACTAGCCTCTCTGCACGCG_x10
mature_seq  	ATTATACTAGCCTCTCTGCACGCG
mature_strand  	+
mature_struct  	.(((....((((((((.(((.(((
pre_seq  	ATTATACTAGCCTCTCTGCACGCGCTTCTGTGCCTGCGAGAGGCTTTTTTTAAAAA
pre_struct  	.(((....((((((((.(((.((((....)))).))))))))))).....)))...
pri_beg  	1
pri_end  	250
pri_id  	scaffold_1_56290
pri_mfe  	-55.21
pri_seq  	GTGTTCTTTTCTTCAAACAAATATATTATACTAGCCTCTCTGCACGCGCTTCTGTGCCTGCGAGAGGCTTTTTTTAAAAAAATTTAAATTTATTTTAGAATTAAAAAAGATAATGGATAGTTGTGTTCCATAAAAATAGGATCCATTATCTGAATTTTCTTTTAATTTTAATTTTTTTAATATGAAAAATTGTGAATTTACCATATTATCCTCATTTAATTAATAATTTTAATTCTTAATGTTTGCATTA
pri_struct  	.............((((((......(((....((((((((.(((.((((....)))).))))))))))).....)))...................((((((((((.(((((((((((..(((((...))))).......)))))))))))..........((((((..........(((((((..((((.....))))..))))))).........))))))...))))))))))...)))))).....
star_arm  	second
star_beg  	57
star_end  	80
star_seq  	CCTGCGAGAGGCTTTTTTTAAAAA
star_struct  	).))))))))))).....)))...
ATATTATACTAGCCTCTCTGCACG_x2	24	1..24	scaffold_1_56290	250	23..46	1e-04	1.00	42.1	Plus / Plus
ATTATACTAGCCTCTCTGCACGCG_x10	24	1..24	scaffold_1_56290	250	25..48	1e-04	1.00	42.1	Plus / Plus


score_star	3.9
score_mfe	3.5
score_freq	0.6
score	8.4
flank_first_end  	22
flank_first_seq  	ATCAGTCCTGATCTCTTGGACT
flank_first_struct  	..((((((((((((((((((((
flank_second_beg  	168
flank_second_seq  	TCCAAGAGATCGGGACTGCAATAATCATATCATCAACTTACTGCCCTGGAGTCTTCTAGCCAACCAGGTATAATAGCCAACAC
flank_second_struct  	))))))))))))))))))..........................(((((.((......))...)))))...............
freq  	13
loop_beg  	47
loop_end  	144
loop_seq  	CGCTCACCATTGGATGTAAATTCAACGGTTCACTCACTCTTGCACTCCTTTTAAAAAACTTTTTTGAACCATTGGATTAATATCTATCGGTGTATGAC
loop_struct  	((..((((..(((((((.(((((((.((((((................................)))))).))))))).)))))))..))))..))))
mature_arm  	first
mature_beg  	23
mature_end  	46
mature_query  	ATAGGGGTCCAAGAGATTTGTAGT_x11
mature_seq  	ATAGGGGTCCAAGAGATTTGTAGT
mature_strand  	+
mature_struct  	((((((((..((((((((.((.((
pre_seq  	ATAGGGGTCCAAGAGATTTGTAGTCGCTCACCATTGGATGTAAATTCAACGGTTCACTCACTCTTGCACTCCTTTTAAAAAACTTTTTTGAACCATTGGATTAATATCTATCGGTGTATGACCACAATCTCTTAAACTCCTGTGG
pre_struct  	((((((((..((((((((.((.((((..((((..(((((((.(((((((.((((((................................)))))).))))))).)))))))..))))..)))).))))))))))..))))))))))
pri_beg  	1
pri_end  	250
pri_id  	scaffold_1_56768
pri_mfe  	-100.25
pri_seq  	ATCAGTCCTGATCTCTTGGACTATAGGGGTCCAAGAGATTTGTAGTCGCTCACCATTGGATGTAAATTCAACGGTTCACTCACTCTTGCACTCCTTTTAAAAAACTTTTTTGAACCATTGGATTAATATCTATCGGTGTATGACCACAATCTCTTAAACTCCTGTGGTCCAAGAGATCGGGACTGCAATAATCATATCATCAACTTACTGCCCTGGAGTCTTCTAGCCAACCAGGTATAATAGCCAACAC
pri_struct  	..((((((((((((((((((((((((((((..((((((((.((.((((..((((..(((((((.(((((((.((((((................................)))))).))))))).)))))))..))))..)))).))))))))))..))))))))))))))))))))))))))))..........................(((((.((......))...)))))...............
star_arm  	second
star_beg  	145
star_end  	167
star_read  	1
star_seq  	CACAATCTCTTAAACTCCTGTGG
star_struct  	.))))))))))..))))))))))
ACAATCTCTTAAACTCCTGTGGTC_x1	24	1..24	scaffold_1_56768	250	146..169	1e-04	1.00	42.1	Plus / Plus
TACAAATCTCTTGGACCCCTATAG_x1	24	1..24	scaffold_1_56768	250	207..230	1e-04	1.00	42.1	Plus / Minus
ATAGGGGTCCAAGAGATTTGTAGT_x11	24	1..24	scaffold_1_56768	250	23..46	1e-04	1.00	42.1	Plus / Plus


score_star	3.9
score_mfe	3.6
score_freq	0.6
score	8.4
flank_first_end  	81
flank_first_seq  	GTGTAGTTCTCAACTGTAGAGAAAAACCAAAGAGAAAATCTCAATTTCATTCAATAATCATCAGTCCTGATCTCTTGGACT
flank_first_struct  	(.((..(((((.......)))))..)))...(((.....)))...................((((((((((((((((((((
flank_second_beg  	227
flank_second_seq  	TCCAAGAGATCGGGACTGCAATAA
flank_second_struct  	))))))))))))))))))......
freq  	13
loop_beg  	106
loop_end  	203
loop_seq  	CGCTCACCATTGGATGTAAATTCAACGGTTCACTCACTCTTGCACTCCTTTTAAAAAACTTTTTTGAACCATTGGATTAATATCTATCGGTGTATGAC
loop_struct  	((..((((..(((((((.(((((((.((((((................................)))))).))))))).)))))))..))))..))))
mature_arm  	first
mature_beg  	82
mature_end  	105
mature_query  	ATAGGGGTCCAAGAGATTTGTAGT_x11
mature_seq  	ATAGGGGTCCAAGAGATTTGTAGT
mature_strand  	+
mature_struct  	((((((((..((((((((.((.((
pre_seq  	ATAGGGGTCCAAGAGATTTGTAGTCGCTCACCATTGGATGTAAATTCAACGGTTCACTCACTCTTGCACTCCTTTTAAAAAACTTTTTTGAACCATTGGATTAATATCTATCGGTGTATGACCACAATCTCTTAAACTCCTGTGG
pre_struct  	((((((((..((((((((.((.((((..((((..(((((((.(((((((.((((((................................)))))).))))))).)))))))..))))..)))).))))))))))..))))))))))
pri_beg  	1
pri_end  	250
pri_id  	scaffold_1_56771
pri_mfe  	-102.15
pri_seq  	GTGTAGTTCTCAACTGTAGAGAAAAACCAAAGAGAAAATCTCAATTTCATTCAATAATCATCAGTCCTGATCTCTTGGACTATAGGGGTCCAAGAGATTTGTAGTCGCTCACCATTGGATGTAAATTCAACGGTTCACTCACTCTTGCACTCCTTTTAAAAAACTTTTTTGAACCATTGGATTAATATCTATCGGTGTATGACCACAATCTCTTAAACTCCTGTGGTCCAAGAGATCGGGACTGCAATAA
pri_struct  	(.((..(((((.......)))))..)))...(((.....)))...................((((((((((((((((((((((((((((..((((((((.((.((((..((((..(((((((.(((((((.((((((................................)))))).))))))).)))))))..))))..)))).))))))))))..))))))))))))))))))))))))))))......
star_arm  	second
star_beg  	204
star_end  	226
star_read  	1
star_seq  	CACAATCTCTTAAACTCCTGTGG
star_struct  	.))))))))))..))))))))))
TACAAATCTCTTGGACCCCTATAG_x1	24	1..24	scaffold_1_56771	250	148..171	1e-04	1.00	42.1	Plus / Minus
ACAATCTCTTAAACTCCTGTGGTC_x1	24	1..24	scaffold_1_56771	250	205..228	1e-04	1.00	42.1	Plus / Plus
ATAGGGGTCCAAGAGATTTGTAGT_x11	24	1..24	scaffold_1_56771	250	82..105	1e-04	1.00	42.1	Plus / Plus


score_star	-1.3
score_mfe	2.1
score_freq	0
score	1.1
flank_first_end  	113
flank_first_seq  	ATTGCACACTTTAGGTGGAAAGCGTGACCACACAAGAAATGTAGATGTGTGATTGATAGCAACGTTAAATAGAAATCAAATATAGTCGCTATCAAAGATGCTATTAAACTCTC
flank_first_struct  	.........(((((((((..(((((...((((((...........)))))).((((((((.((.....................)).))))))))..)))))...........
flank_second_beg  	224
flank_second_seq  	ATACTCTTAACCACTTAAGCTACAAAA
flank_second_struct  	..........)))))))))........
freq  	16
loop_beg  	141
loop_end  	199
loop_seq  	TTGTGTTATACTTTTTTTTATTTTTTATATAAGTGATATTGAGGAAGGGAGAATCAAAT
loop_struct  	(((.(((...((((((((((....((((....))))...))))))))))..))))))..
mature_arm  	second
mature_beg  	200
mature_end  	223
mature_query  	ATAGGACCTCGGATGCATGAACAA_x9
mature_seq  	ATAGGACCTCGGATGCATGAACAA
mature_strand  	+
mature_struct  	.))))......))))))))))...
pre_seq  	TTTCATTGTATTAATTAAGACCTACCATTGTGTTATACTTTTTTTTATTTTTTATATAAGTGATATTGAGGAAGGGAGAATCAAATATAGGACCTCGGATGCATGAACAA
pre_struct  	.(((((.(((((........((((...(((.(((...((((((((((....((((....))))...))))))))))..))))))...))))......))))))))))...
pri_beg  	1
pri_end  	250
pri_id  	scaffold_1_57239
pri_mfe  	-46.94
pri_seq  	ATTGCACACTTTAGGTGGAAAGCGTGACCACACAAGAAATGTAGATGTGTGATTGATAGCAACGTTAAATAGAAATCAAATATAGTCGCTATCAAAGATGCTATTAAACTCTCTTTCATTGTATTAATTAAGACCTACCATTGTGTTATACTTTTTTTTATTTTTTATATAAGTGATATTGAGGAAGGGAGAATCAAATATAGGACCTCGGATGCATGAACAAATACTCTTAACCACTTAAGCTACAAAA
pri_struct  	.........(((((((((..(((((...((((((...........)))))).((((((((.((.....................)).))))))))..)))))............(((((.(((((........((((...(((.(((...((((((((((....((((....))))...))))))))))..))))))...))))......)))))))))).............)))))))))........
star_arm  	first
star_beg  	114
star_end  	140
star_seq  	TTTCATTGTATTAATTAAGACCTACCA
star_struct  	.(((((.(((((........((((...
ATAGGACCTCGGATGCATGAACAA_x9	24	1..24	scaffold_1_57239	250	200..223	1e-04	1.00	42.1	Plus / Plus
AGGACCTCGGATGCATGAACAAAT_x3	24	1..24	scaffold_1_57239	250	202..225	1e-04	1.00	42.1	Plus / Plus
GACCTCGGATGCATGAACAAATAC_x1	24	1..24	scaffold_1_57239	250	204..227	1e-04	1.00	42.1	Plus / Plus
ACCTCGGATGCATGAACAAATACT_x3	24	1..24	scaffold_1_57239	250	205..228	1e-04	1.00	42.1	Plus / Plus


score_star	3.9
score_mfe	3.1
score_freq	-4.9
score	2.3
flank_first_end  	22
flank_first_seq  	TGAAAGTCAGTTGTCCCCTAGA
flank_first_struct  	.....(((((.((.(..(((((
flank_second_beg  	122
flank_second_seq  	TGGTTGCCACCTGACCAGTTAATTATACCAAACTGGTTAATCTAATTGTGATTAGTTCGGTTTTTAATTAACATTCTTAATTTCTCTGCAGGTCATCATGCTTCTGAATTGTGTGTTCTTTCATGCTCA
flank_second_struct  	)))..).)).)))))..((((((((.(((.(((((((((.........))))))))).)))...)))))))).........(((...(((........)))....)))..(((((......)))))...
freq  	2
loop_beg  	44
loop_end  	100
loop_seq  	GGATCAAGCTTTCCAAAACCCTTCAACTGAGGGTGAAATTCCATGCATGCCATCCCA
loop_struct  	((((((.((........((((((.....))))))..........)).))..))))))
mature_arm  	first
mature_beg  	23
mature_end  	43
mature_query  	GTTTCCCTGACCACTTCACTG_x1
mature_seq  	GTTTCCCTGACCACTTCACTG
mature_strand  	+
mature_struct  	(((((((..(.(((((((.((
pre_seq  	GTTTCCCTGACCACTTCACTGGGATCAAGCTTTCCAAAACCCTTCAACTGAGGGTGAAATTCCATGCATGCCATCCCACTGAAGTGTTTGGGGGAACTC
pre_struct  	(((((((..(.(((((((.((((((((.((........((((((.....))))))..........)).))..)))))).))))))).)..)))))))))
pri_beg  	1
pri_end  	250
pri_id  	scaffold_1_58252
pri_mfe  	-83.07
pri_seq  	TGAAAGTCAGTTGTCCCCTAGAGTTTCCCTGACCACTTCACTGGGATCAAGCTTTCCAAAACCCTTCAACTGAGGGTGAAATTCCATGCATGCCATCCCACTGAAGTGTTTGGGGGAACTCTGGTTGCCACCTGACCAGTTAATTATACCAAACTGGTTAATCTAATTGTGATTAGTTCGGTTTTTAATTAACATTCTTAATTTCTCTGCAGGTCATCATGCTTCTGAATTGTGTGTTCTTTCATGCTCA
pri_struct  	.....(((((.((.(..((((((((((((..(.(((((((.((((((((.((........((((((.....))))))..........)).))..)))))).))))))).)..))))))))))))..).)).)))))..((((((((.(((.(((((((((.........))))))))).)))...)))))))).........(((...(((........)))....)))..(((((......)))))...
star_arm  	second
star_beg  	101
star_end  	121
star_read  	1
star_seq  	CTGAAGTGTTTGGGGGAACTC
star_struct  	.))))))).)..)))))))))
CTGAAGTGTTTGGGGGAACTC_x1	21	1..21	scaffold_1_58252	250	101..121	1e-04	1.00	42.1	Plus / Plus
GTTTCCCTGACCACTTCACTG_x1	21	1..21	scaffold_1_58252	250	23..43	1e-04	1.00	42.1	Plus / Plus


score_star	3.9
score_mfe	3
score_freq	-4.9
score	2.3
flank_first_end  	129
flank_first_seq  	ATCATGAAAAGTGAGAACTCATGAGAGCCTTAGGTTATAAATATGGGGTGCATATATTTGCTCACCCAGAAACCAAATTGAACAAGAGAAAAGGAGATCAAAGGGAATGAAAGTCAGTTGTCCCCTAGA
flank_first_struct  	.((((((...((....))))))))...((((.((((.......(((((.(((......))).).))))....((..................)).)))).))))........(((((.((.(..(((((
flank_second_beg  	229
flank_second_seq  	TGGTTGCCACCTGACCAGTTAA
flank_second_struct  	)))..).)).))))).......
freq  	2
loop_beg  	151
loop_end  	207
loop_seq  	GGATCAAGCTTTCCAAAACCCTTCAACTGAGGGTGAAATTCCATGCATGCCATCCCA
loop_struct  	((((((.((........((((((.....))))))..........)).))..))))))
mature_arm  	first
mature_beg  	130
mature_end  	150
mature_query  	GTTTCCCTGACCACTTCACTG_x1
mature_seq  	GTTTCCCTGACCACTTCACTG
mature_strand  	+
mature_struct  	(((((((..(.(((((((.((
pre_seq  	GTTTCCCTGACCACTTCACTGGGATCAAGCTTTCCAAAACCCTTCAACTGAGGGTGAAATTCCATGCATGCCATCCCACTGAAGTGTTTGGGGGAACTC
pre_struct  	(((((((..(.(((((((.((((((((.((........((((((.....))))))..........)).))..)))))).))))))).)..)))))))))
pri_beg  	1
pri_end  	250
pri_id  	scaffold_1_58255
pri_mfe  	-81.34
pri_seq  	ATCATGAAAAGTGAGAACTCATGAGAGCCTTAGGTTATAAATATGGGGTGCATATATTTGCTCACCCAGAAACCAAATTGAACAAGAGAAAAGGAGATCAAAGGGAATGAAAGTCAGTTGTCCCCTAGAGTTTCCCTGACCACTTCACTGGGATCAAGCTTTCCAAAACCCTTCAACTGAGGGTGAAATTCCATGCATGCCATCCCACTGAAGTGTTTGGGGGAACTCTGGTTGCCACCTGACCAGTTAA
pri_struct  	.((((((...((....))))))))...((((.((((.......(((((.(((......))).).))))....((..................)).)))).))))........(((((.((.(..((((((((((((..(.(((((((.((((((((.((........((((((.....))))))..........)).))..)))))).))))))).)..))))))))))))..).)).))))).......
star_arm  	second
star_beg  	208
star_end  	228
star_read  	1
star_seq  	CTGAAGTGTTTGGGGGAACTC
star_struct  	.))))))).)..)))))))))
GTTTCCCTGACCACTTCACTG_x1	21	1..21	scaffold_1_58255	250	130..150	1e-04	1.00	42.1	Plus / Plus
CTGAAGTGTTTGGGGGAACTC_x1	21	1..21	scaffold_1_58255	250	208..228	1e-04	1.00	42.1	Plus / Plus


score_star	-1.3
score_mfe	3.7
score_freq	0
score	2.7
flank_first_end  	80
flank_first_seq  	TTTTGAGCACATCGTAAAAAGAATTATATTACAAAATGAATATTTGAGGGATTAAAATTTACCGTCCCGATCTTTTGGAC
flank_first_struct  	.(((.(((.....(((((...((((...((.((((.......)))))).))))....))))).((((.((((((((((((
flank_second_beg  	228
flank_second_seq  	CCAAGAGATCAGGACTGTTGAAA
flank_second_struct  	)))))))))).)))).))).)))
freq  	18
loop_beg  	104
loop_end  	203
loop_seq  	TCACCCACCGTTGGATATTAATCCAATGGTTCAAAAAAGTTTCTTAAAAGGAGTGCAAGAGTGAGTGAACCGTTGAATTTACATCCAACGGTGAGTGACC
loop_struct  	((((.(((((((((((...(((.((((((((((.......(((((...........)))))....)))))))))).)))...))))))))))).))))))
mature_arm  	second
mature_beg  	204
mature_end  	227
mature_query  	ACAAATATCTTGGACCCCTGTAGT_x13
mature_seq  	ACAAATATCTTGGACCCCTGTAGT
mature_strand  	+
mature_struct  	))))...)))))))).))))).))
pre_seq  	AACAGGAGTCCAAGAGATTGTGGTCACCCACCGTTGGATATTAATCCAATGGTTCAAAAAAGTTTCTTAAAAGGAGTGCAAGAGTGAGTGAACCGTTGAATTTACATCCAACGGTGAGTGACCACAAATATCTTGGACCCCTGTAGT
pre_struct  	.(((((.((((((((..((((((((((.(((((((((((...(((.((((((((((.......(((((...........)))))....)))))))))).)))...))))))))))).))))))))))...)))))))).))))).))
pri_beg  	1
pri_end  	250
pri_id  	scaffold_1_61919
pri_mfe  	-107.10
pri_seq  	TTTTGAGCACATCGTAAAAAGAATTATATTACAAAATGAATATTTGAGGGATTAAAATTTACCGTCCCGATCTTTTGGACAACAGGAGTCCAAGAGATTGTGGTCACCCACCGTTGGATATTAATCCAATGGTTCAAAAAAGTTTCTTAAAAGGAGTGCAAGAGTGAGTGAACCGTTGAATTTACATCCAACGGTGAGTGACCACAAATATCTTGGACCCCTGTAGTCCAAGAGATCAGGACTGTTGAAA
pri_struct  	.(((.(((.....(((((...((((...((.((((.......)))))).))))....))))).((((.((((((((((((.(((((.((((((((..((((((((((.(((((((((((...(((.((((((((((.......(((((...........)))))....)))))))))).)))...))))))))))).))))))))))...)))))))).))))).)))))))))))).)))).))).)))
star_arm  	first
star_beg  	81
star_end  	103
star_seq  	AACAGGAGTCCAAGAGATTGTGG
star_struct  	.(((((.((((((((..((((((
ACCACAAATATCTTGGACCCC_x1	21	1..21	scaffold_1_61919	250	201..221	1e-04	1.00	42.1	Plus / Plus
ACAAATATCTTGGACCCCTGTAGT_x13	24	1..24	scaffold_1_61919	250	204..227	1e-04	1.00	42.1	Plus / Plus
CAAATATCTTGGACCCCTGTAGT_x3	23	1..23	scaffold_1_61919	250	205..227	1e-04	1.00	42.1	Plus / Plus
CAAATATCTTGGACCCCTGTAGTC_x1	24	1..24	scaffold_1_61919	250	205..228	1e-04	1.00	42.1	Plus / Plus


score_star	-1.3
score_mfe	2.1
score_freq	0
score	1.1
flank_first_end  	22
flank_first_seq  	TGGTCGCGCAAAGTTTTGCGCG
flank_first_struct  	..((((((((((...(((((((
flank_second_beg  	73
flank_second_seq  	CGCAACTGTTTGTGCGACGAAATACATTG
flank_second_struct  	)))))...))))))))))...........
freq  	14
loop_beg  	47
loop_end  	48
loop_seq  	GT
loop_struct  	..
mature_arm  	first
mature_beg  	23
mature_end  	46
mature_query  	ACGAAATACATTGGTCGCGCAACT_x13
mature_seq  	ACGAAATACATTGGTCGCGCAACT
mature_strand  	+
mature_struct  	((.((.....((.(((((((((..
pre_seq  	ACGAAATACATTGGTCGCGCAACTGTTTGTGCGACGAAATACATTGGTCG
pre_struct  	((.((.....((.(((((((((....))))))))).)).....)).))))
pri_beg  	1
pri_end  	101
pri_id  	scaffold_16_2
pri_mfe  	-47.50
pri_seq  	TGGTCGCGCAAAGTTTTGCGCGACGAAATACATTGGTCGCGCAACTGTTTGTGCGACGAAATACATTGGTCGCGCAACTGTTTGTGCGACGAAATACATTG
pri_struct  	..((((((((((...(((((((((.((.....((.(((((((((....))))))))).)).....)).)))))))))...))))))))))...........
star_arm  	second
star_beg  	49
star_end  	72
star_seq  	TTGTGCGACGAAATACATTGGTCG
star_struct  	))))))))).)).....)).))))
ACGAAATACATTGGTCGCGCAACT_x13	24	1..24	scaffold_16_2	101	23..46	1e-04	1.00	42.1	Plus / Plus
CGAAATACATTGGTCGCGCAACT_x1	23	1..23	scaffold_16_2	101	24..46	1e-04	1.00	42.1	Plus / Plus


score_star	-1.3
score_mfe	2.1
score_freq	0
score	1.1
flank_first_end  	15
flank_first_seq  	TGGTCGCGCAAAGTT
flank_first_struct  	..((((((((((...
flank_second_beg  	80
flank_second_seq  	GTTTGTGCGACGAAATACATTG
flank_second_struct  	.))))))))))...........
freq  	14
loop_beg  	40
loop_end  	55
loop_seq  	CGCAACTGTTTGTGCG
loop_struct  	(((((....)))))))
mature_arm  	second
mature_beg  	56
mature_end  	79
mature_query  	ACGAAATACATTGGTCGCGCAACT_x13
mature_seq  	ACGAAATACATTGGTCGCGCAACT
mature_strand  	+
mature_struct  	)).)).....)).)))))))))..
pre_seq  	TTGCGCGACGAAATACATTGGTCGCGCAACTGTTTGTGCGACGAAATACATTGGTCGCGCAACT
pre_struct  	(((((((((.((.....((.(((((((((....))))))))).)).....)).)))))))))..
pri_beg  	1
pri_end  	101
pri_id  	scaffold_16_2
pri_mfe  	-47.50
pri_seq  	TGGTCGCGCAAAGTTTTGCGCGACGAAATACATTGGTCGCGCAACTGTTTGTGCGACGAAATACATTGGTCGCGCAACTGTTTGTGCGACGAAATACATTG
pri_struct  	..((((((((((...(((((((((.((.....((.(((((((((....))))))))).)).....)).)))))))))...))))))))))...........
star_arm  	first
star_beg  	16
star_end  	39
star_seq  	TTGCGCGACGAAATACATTGGTCG
star_struct  	(((((((((.((.....((.((((
ACGAAATACATTGGTCGCGCAACT_x13	24	1..24	scaffold_16_2	101	56..79	1e-04	1.00	42.1	Plus / Plus
CGAAATACATTGGTCGCGCAACT_x1	23	1..23	scaffold_16_2	101	57..79	1e-04	1.00	42.1	Plus / Plus


score_star	3.9
score_mfe	3.3
score_freq	6.2
score	13.8
flank_first_end  	22
flank_first_seq  	GAGGATAAAGAGCCTTGTTTTG
flank_first_struct  	((((..(((((((((.((((((
flank_second_beg  	148
flank_second_seq  	GAGACAGGTTCTTTTATCTCATGCTGGACCTCTTCTTCCATGGGGCAACAGATTTCCACCGGGATGTATGAGCTTCTTGAGGAACTCATAGATGAGGTACGTG
flank_second_struct  	))))))))))))))..))))..((...(((((.((.(((.(((((.((....)).)).))))))..((((((.(((.....))))))))))).)))))..)).
freq  	24
loop_beg  	44
loop_end  	128
loop_seq  	CAGCCTCCCAAGGGCTCTCTCTCTCTCTCTAAATATAATGTGGCGCTATAGCTAAGCTTGGTTTAGAATCCTTGTGTGATCTACA
loop_struct  	.((..(((((((((.............(((((((......((((......))))......))))))).)))))).).)).)).))
mature_arm  	second
mature_beg  	129
mature_end  	147
mature_query  	GGCAGTCTCCTTGGCTACC_x20
mature_seq  	GGCAGTCTCCTTGGCTACC
mature_strand  	+
mature_struct  	))))))))))))))))).)
pre_seq  	TAGCCAAGGATGACTTGCCTGCAGCCTCCCAAGGGCTCTCTCTCTCTCTCTAAATATAATGTGGCGCTATAGCTAAGCTTGGTTTAGAATCCTTGTGTGATCTACAGGCAGTCTCCTTGGCTACC
pre_struct  	((((((((((.((((.(((((.((..(((((((((.............(((((((......((((......))))......))))))).)))))).).)).)).))))))))))))))))))).)
pri_beg  	1
pri_end  	250
pri_id  	scaffold_1_62603
pri_mfe  	-92.04
pri_seq  	GAGGATAAAGAGCCTTGTTTTGTAGCCAAGGATGACTTGCCTGCAGCCTCCCAAGGGCTCTCTCTCTCTCTCTAAATATAATGTGGCGCTATAGCTAAGCTTGGTTTAGAATCCTTGTGTGATCTACAGGCAGTCTCCTTGGCTACCGAGACAGGTTCTTTTATCTCATGCTGGACCTCTTCTTCCATGGGGCAACAGATTTCCACCGGGATGTATGAGCTTCTTGAGGAACTCATAGATGAGGTACGTG
pri_struct  	((((..(((((((((.((((((((((((((((.((((.(((((.((..(((((((((.............(((((((......((((......))))......))))))).)))))).).)).)).))))))))))))))))))).)))))))))))))))..))))..((...(((((.((.(((.(((((.((....)).)).))))))..((((((.(((.....))))))))))).)))))..)).
star_arm  	first
star_beg  	23
star_end  	43
star_read  	1
star_seq  	TAGCCAAGGATGACTTGCCTG
star_struct  	((((((((((.((((.(((((
ACAGGCAGTCTCCTTGGCTAC_x1	21	1..21	scaffold_1_62603	250	126..146	1e-04	1.00	42.1	Plus / Plus
GGCAGTCTCCTTGGCTACC_x20	19	1..19	scaffold_1_62603	250	129..147	1e-04	1.00	42.1	Plus / Plus
TAGCCAAGGATGACTTGCCT_x2	20	1..20	scaffold_1_62603	250	23..42	1e-04	1.00	42.1	Plus / Plus
CAAGGATGACTTGCCTGCAGCCT_x1	23	1..23	scaffold_1_62603	250	27..49	1e-04	1.00	42.1	Plus / Plus


score_star	3.9
score_mfe	3.1
score_freq	6.2
score	13.6
flank_first_end  	103
flank_first_seq  	TATATATATATATATATATATATATCTTTATATATCTTTTATATTATATGTGATAACGATGAGGGAAGAAAGGTCCTACATGAGGATAAAGAGCCTTGTTTTG
flank_first_struct  	((((((((.(((((...(((((((....)))))))....)))))))))))))......(((.((((.......)))).)))((((..(((((((((.((((((
flank_second_beg  	229
flank_second_seq  	GAGACAGGTTCTTTTATCTCAT
flank_second_struct  	))))))))))))))..))))..
freq  	24
loop_beg  	125
loop_end  	209
loop_seq  	CAGCCTCCCAAGGGCTCTCTCTCTCTCTCTAAATATAATGTGGCGCTATAGCTAAGCTTGGTTTAGAATCCTTGTGTGATCTACA
loop_struct  	.((..(((((((((.............(((((((......((((......))))......))))))).)))))).).)).)).))
mature_arm  	second
mature_beg  	210
mature_end  	228
mature_query  	GGCAGTCTCCTTGGCTACC_x20
mature_seq  	GGCAGTCTCCTTGGCTACC
mature_strand  	+
mature_struct  	))))))))))))))))).)
pre_seq  	TAGCCAAGGATGACTTGCCTGCAGCCTCCCAAGGGCTCTCTCTCTCTCTCTAAATATAATGTGGCGCTATAGCTAAGCTTGGTTTAGAATCCTTGTGTGATCTACAGGCAGTCTCCTTGGCTACC
pre_struct  	((((((((((.((((.(((((.((..(((((((((.............(((((((......((((......))))......))))))).)))))).).)).)).))))))))))))))))))).)
pri_beg  	1
pri_end  	250
pri_id  	scaffold_1_62606
pri_mfe  	-84.54
pri_seq  	TATATATATATATATATATATATATCTTTATATATCTTTTATATTATATGTGATAACGATGAGGGAAGAAAGGTCCTACATGAGGATAAAGAGCCTTGTTTTGTAGCCAAGGATGACTTGCCTGCAGCCTCCCAAGGGCTCTCTCTCTCTCTCTAAATATAATGTGGCGCTATAGCTAAGCTTGGTTTAGAATCCTTGTGTGATCTACAGGCAGTCTCCTTGGCTACCGAGACAGGTTCTTTTATCTCAT
pri_struct  	((((((((.(((((...(((((((....)))))))....)))))))))))))......(((.((((.......)))).)))((((..(((((((((.((((((((((((((((.((((.(((((.((..(((((((((.............(((((((......((((......))))......))))))).)))))).).)).)).))))))))))))))))))).)))))))))))))))..))))..
star_arm  	first
star_beg  	104
star_end  	124
star_read  	1
star_seq  	TAGCCAAGGATGACTTGCCTG
star_struct  	((((((((((.((((.(((((
TAGCCAAGGATGACTTGCCT_x2	20	1..20	scaffold_1_62606	250	104..123	1e-04	1.00	42.1	Plus / Plus
CAAGGATGACTTGCCTGCAGCCT_x1	23	1..23	scaffold_1_62606	250	108..130	1e-04	1.00	42.1	Plus / Plus
ACAGGCAGTCTCCTTGGCTAC_x1	21	1..21	scaffold_1_62606	250	207..227	1e-04	1.00	42.1	Plus / Plus
GGCAGTCTCCTTGGCTACC_x20	19	1..19	scaffold_1_62606	250	210..228	1e-04	1.00	42.1	Plus / Plus


score_star	-1.3
score_mfe	3.1
score_freq	0
score	2.1
flank_first_end  	69
flank_first_seq  	AATCGCTGTCAGATTTGCTGTGAGAGAAATCAGCTGTGAGAAAAAGCAGTTTGGCGTTTGGTAGAATTT
flank_first_struct  	(((((((...(((.((((((((((((((...(((((((((..(((((((((((((((((.((((((((.
flank_second_beg  	157
flank_second_seq  	ATTCCTGCATAATCAAAAGATGAAAGCAGCTAATTAGCTGCTTTCCCTTATAGCTTTCTCTCACAGCAATTTTTAATAATAAGTGATTTTCTCA
flank_second_struct  	))).))))...(((....)))..)))).)))))...))))))))..))))))))))))))))))))))).)))........)))))))......
freq  	20
loop_beg  	94
loop_end  	132
loop_seq  	TTTTATGCATAATCAAAAAATGATTGCCGCATAATCATT
loop_struct  	(.((((((.((((((.....))))))..))))))..)))
mature_arm  	second
mature_beg  	133
mature_end  	156
mature_query  	AAACCCAGCGCCTCTTCGAAACTG_x14
mature_seq  	AAACCCAGCGCCTCTTCGAAACTG
mature_strand  	+
mature_struct  	))..))))))...)))..))...)
pre_seq  	TGTTAAAAGTATTGTTGGTATTGATTTTATGCATAATCAAAAAATGATTGCCGCATAATCATTAAACCCAGCGCCTCTTCGAAACTG
pre_struct  	..((..(((...((((((..(((((.((((((.((((((.....))))))..))))))..)))))..))))))...)))..))...)
pri_beg  	1
pri_end  	250
pri_id  	scaffold_1_68038
pri_mfe  	-83.10
pri_seq  	AATCGCTGTCAGATTTGCTGTGAGAGAAATCAGCTGTGAGAAAAAGCAGTTTGGCGTTTGGTAGAATTTTGTTAAAAGTATTGTTGGTATTGATTTTATGCATAATCAAAAAATGATTGCCGCATAATCATTAAACCCAGCGCCTCTTCGAAACTGATTCCTGCATAATCAAAAGATGAAAGCAGCTAATTAGCTGCTTTCCCTTATAGCTTTCTCTCACAGCAATTTTTAATAATAAGTGATTTTCTCA
pri_struct  	(((((((...(((.((((((((((((((...(((((((((..(((((((((((((((((.((((((((...((..(((...((((((..(((((.((((((.((((((.....))))))..))))))..)))))..))))))...)))..))...)))).))))...(((....)))..)))).)))))...))))))))..))))))))))))))))))))))).)))........)))))))......
star_arm  	first
star_beg  	70
star_end  	93
star_seq  	TGTTAAAAGTATTGTTGGTATTGA
star_struct  	..((..(((...((((((..((((
AAACCCAGCGCCTCTTCGAAACTG_x14	24	1..24	scaffold_1_68038	250	133..156	1e-04	1.00	42.1	Plus / Plus
AACCCAGCGCCTCTTCGAAACTGA_x3	24	1..24	scaffold_1_68038	250	134..157	1e-04	1.00	42.1	Plus / Plus
ACCCAGCGCCTCTTCGAAACTGAT_x1	24	1..24	scaffold_1_68038	250	135..158	1e-04	1.00	42.1	Plus / Plus
AGAGAAATCAGCTGTGAGAAAAAG_x1	24	1..24	scaffold_1_68038	250	23..46	1e-04	1.00	42.1	Plus / Plus
AGAAATCAGCTGTGAGAAAAAGCA_x1	24	1..24	scaffold_1_68038	250	25..48	1e-04	1.00	42.1	Plus / Plus


score_star	-1.3
score_mfe	2.5
score_freq	0
score	1.5
flank_first_end  	139
flank_first_seq  	CTCTTGGCTATTTTAGCTTTTACATGTTTGAAGCCTTAGGGCCAGTTTGGCATTGCTGTGCTGTGAAAATAATCGCTGTCAGATTTGCTGTGAGAGAAATCAGCTGTGAGAAAAAGCAGTTTGGCGTTTGGTAGAATTT
flank_first_struct  	.((((.((((..((.((((((.(((..((((..(((((.(((.(((((((((..((.((..(((....))))).))))))))))).))).)))).)...))))..)))...))))))))..)))).....((((((((.
flank_second_beg  	227
flank_second_seq  	ATTCCTGCATAATCAAAAGATGAA
flank_second_struct  	))).))))........))))....
freq  	20
loop_beg  	164
loop_end  	202
loop_seq  	TTTTATGCATAATCAAAAAATGATTGCCGCATAATCATT
loop_struct  	(.((((((.((((((.....))))))..))))))..)))
mature_arm  	second
mature_beg  	203
mature_end  	226
mature_query  	AAACCCAGCGCCTCTTCGAAACTG_x14
mature_seq  	AAACCCAGCGCCTCTTCGAAACTG
mature_strand  	+
mature_struct  	))..))))))...)))..))...)
pre_seq  	TGTTAAAAGTATTGTTGGTATTGATTTTATGCATAATCAAAAAATGATTGCCGCATAATCATTAAACCCAGCGCCTCTTCGAAACTG
pre_struct  	..((..(((...((((((..(((((.((((((.((((((.....))))))..))))))..)))))..))))))...)))..))...)
pri_beg  	1
pri_end  	250
pri_id  	scaffold_1_68041
pri_mfe  	-60.90
pri_seq  	CTCTTGGCTATTTTAGCTTTTACATGTTTGAAGCCTTAGGGCCAGTTTGGCATTGCTGTGCTGTGAAAATAATCGCTGTCAGATTTGCTGTGAGAGAAATCAGCTGTGAGAAAAAGCAGTTTGGCGTTTGGTAGAATTTTGTTAAAAGTATTGTTGGTATTGATTTTATGCATAATCAAAAAATGATTGCCGCATAATCATTAAACCCAGCGCCTCTTCGAAACTGATTCCTGCATAATCAAAAGATGAA
pri_struct  	.((((.((((..((.((((((.(((..((((..(((((.(((.(((((((((..((.((..(((....))))).))))))))))).))).)))).)...))))..)))...))))))))..)))).....((((((((...((..(((...((((((..(((((.((((((.((((((.....))))))..))))))..)))))..))))))...)))..))...)))).))))........))))....
star_arm  	first
star_beg  	140
star_end  	163
star_seq  	TGTTAAAAGTATTGTTGGTATTGA
star_struct  	..((..(((...((((((..((((
AAACCCAGCGCCTCTTCGAAACTG_x14	24	1..24	scaffold_1_68041	250	203..226	1e-04	1.00	42.1	Plus / Plus
AACCCAGCGCCTCTTCGAAACTGA_x3	24	1..24	scaffold_1_68041	250	204..227	1e-04	1.00	42.1	Plus / Plus
ACCCAGCGCCTCTTCGAAACTGAT_x1	24	1..24	scaffold_1_68041	250	205..228	1e-04	1.00	42.1	Plus / Plus
AGAGAAATCAGCTGTGAGAAAAAG_x1	24	1..24	scaffold_1_68041	250	93..116	1e-04	1.00	42.1	Plus / Plus
AGAAATCAGCTGTGAGAAAAAGCA_x1	24	1..24	scaffold_1_68041	250	95..118	1e-04	1.00	42.1	Plus / Plus


score_star	-1.3
score_mfe	2.1
score_freq	0
score	1.1
flank_first_end  	22
flank_first_seq  	TTTTTACTTTTCCAGAGTTATT
flank_first_struct  	....((((((((..(((....(
flank_second_beg  	76
flank_second_seq  	TTCTCATGTTCAATACACCTATTTCTTACAAAATTTCAATAAGACACACAAAGTTCTCACGTATTATTGAATAAAAAGAATATCTATGTATATTTATATTTTAAGAAGGGTATAGCCGGTCGGCTATACACAATTTTCACTTAATTGCCTTTAAAAATAGTATAGCCGTGCGGCT
flank_second_struct  	..))).......(((((.....(((((.......((((((((.((...............)).))))))))....)))))......))))).............)))))))).(((((..(((((((((.(((((.......)))))............)))))))))..)))))
freq  	14
loop_beg  	47
loop_end  	48
loop_seq  	TC
loop_struct  	..
mature_arm  	first
mature_beg  	23
mature_end  	46
mature_query  	ACCCGTATAAAGATTCTAGCGCCT_x13
mature_seq  	ACCCGTATAAAGATTCTAGCGCCT
mature_strand  	+
mature_struct  	((..(((((((.(((..((((...
pre_seq  	ACCCGTATAAAGATTCTAGCGCCTTCACGTTTAATAATGTATTATACACGTAT
pre_struct  	((..(((((((.(((..((((......))))....))).).))))))..))).
pri_beg  	1
pri_end  	250
pri_id  	scaffold_168_8
pri_mfe  	-46.98
pri_seq  	TTTTTACTTTTCCAGAGTTATTACCCGTATAAAGATTCTAGCGCCTTCACGTTTAATAATGTATTATACACGTATTTCTCATGTTCAATACACCTATTTCTTACAAAATTTCAATAAGACACACAAAGTTCTCACGTATTATTGAATAAAAAGAATATCTATGTATATTTATATTTTAAGAAGGGTATAGCCGGTCGGCTATACACAATTTTCACTTAATTGCCTTTAAAAATAGTATAGCCGTGCGGCT
pri_struct  	....((((((((..(((....(((..(((((((.(((..((((......))))....))).).))))))..)))...))).......(((((.....(((((.......((((((((.((...............)).))))))))....)))))......))))).............)))))))).(((((..(((((((((.(((((.......)))))............)))))))))..)))))
star_arm  	second
star_beg  	49
star_end  	75
star_seq  	ACGTTTAATAATGTATTATACACGTAT
star_struct  	.))))....))).).))))))..))).
ACCCGTATAAAGATTCTAGCGCCT_x13	24	1..24	scaffold_168_8	250	23..46	1e-04	1.00	42.1	Plus / Plus
ATAAAGATTCTAGCGCCTTCACGT_x1	24	1..24	scaffold_168_8	250	29..52	1e-04	1.00	42.1	Plus / Plus


score_star	3.9
score_mfe	2.6
score_freq	-4.9
score	1.8
flank_first_end  	146
flank_first_seq  	GATGAAAAGCCAAAATGTCTATGTCTGTAAGCTACTGAGAGGCTCCAGCACATGGGCATAGCAAACTTCAAAGAAGAATATTCAAAGATCCAAAGGATAATAGCGTGCACAGATTGCTAGGAGGAGGGGCACCCTTCAAGCCAGCG
flank_first_struct  	..((((..((....(((((((((((((..((((.......)))).))).)))))))))).))...((((...))))....))))...((((...))))....(((.((.......(((.((..(((((....)))))...))))).
flank_second_beg  	234
flank_second_seq  	CACTGAAACAGCCGCAG
flank_second_struct  	..........)))))..
freq  	2
loop_beg  	171
loop_end  	205
loop_seq  	TCAGATCTAGCCATGAAAGAAAGAAGAAAGAAAAA
loop_struct  	.....(((................)))........
mature_arm  	first
mature_beg  	147
mature_end  	170
mature_query  	TACATACCCATTTCTTTCCCCCCA_x1
mature_seq  	TACATACCCATTTCTTTCCCCCCA
mature_strand  	+
mature_struct  	......(((((((((.((((((..
pre_seq  	TACATACCCATTTCTTTCCCCCCATCAGATCTAGCCATGAAAGAAAGAAGAAAGAAAAAGGGGGATGGTTGAGAATGGGAGTCCCCC
pre_struct  	......(((((((((.((((((.......(((................)))........)))))).))....)))))))........
pri_beg  	1
pri_end  	250
pri_id  	scaffold_1_7171
pri_mfe  	-65.35
pri_seq  	GATGAAAAGCCAAAATGTCTATGTCTGTAAGCTACTGAGAGGCTCCAGCACATGGGCATAGCAAACTTCAAAGAAGAATATTCAAAGATCCAAAGGATAATAGCGTGCACAGATTGCTAGGAGGAGGGGCACCCTTCAAGCCAGCGTACATACCCATTTCTTTCCCCCCATCAGATCTAGCCATGAAAGAAAGAAGAAAGAAAAAGGGGGATGGTTGAGAATGGGAGTCCCCCCACTGAAACAGCCGCAG
pri_struct  	..((((..((....(((((((((((((..((((.......)))).))).)))))))))).))...((((...))))....))))...((((...))))....(((.((.......(((.((..(((((....)))))...))))).......(((((((((.((((((.......(((................)))........)))))).))....)))))))..................)))))..
star_arm  	second
star_beg  	206
star_end  	233
star_read  	1
star_seq  	GGGGGATGGTTGAGAATGGGAGTCCCCC
star_struct  	)))))).))....)))))))........
TACATACCCATTTCTTTCCCCCCA_x1	24	1..24	scaffold_1_7171	250	147..170	1e-04	1.00	42.1	Plus / Plus
AGGGGGATGGTTGAGAATGGGAGT_x1	24	1..24	scaffold_1_7171	250	205..228	1e-04	1.00	42.1	Plus / Plus


score_star	-1.3
score_mfe	4.5
score_freq	0
score	3.5
flank_first_end  	22
flank_first_seq  	CGTCCTTTTTTTAAAAAGAAAA
flank_first_struct  	(.((((.(((((..((((((((
flank_second_beg  	228
flank_second_seq  	TTCTTTAAAAAAATGATAGGGGG
flank_second_struct  	))))))..)))))....)))).)
freq  	14
loop_beg  	44
loop_end  	206
loop_seq  	TTTAGCCAATTTGCCCCCTGACGTCAAAATCTGCCACTTCCCATCCATTCTGCCGTCAAGTTGGTGTTTTGGTGGAGACGTGAAATGACAAAAGTAACCTCCAACTTGATGGCCAGATGGATGGGAGGCATATTTTTATGTCCGGGGGCAAATTGGCGAAAAA
loop_struct  	(((.((((((((((((((.(((((.(((((.((((...(((((((((((..(((((((((((((......(((....((.((......))...)).))).)))))))))))))..))))))))))))))).))))).))))).)))))))))))))).)))).
mature_arm  	first
mature_beg  	23
mature_end  	43
mature_query  	TTAAGGACCCGAACTAATTGT_x11
mature_seq  	TTAAGGACCCGAACTAATTGT
mature_strand  	+
mature_struct  	(((((((((((((((((((.(
pre_seq  	TTAAGGACCCGAACTAATTGTTTTAGCCAATTTGCCCCCTGACGTCAAAATCTGCCACTTCCCATCCATTCTGCCGTCAAGTTGGTGTTTTGGTGGAGACGTGAAATGACAAAAGTAACCTCCAACTTGATGGCCAGATGGATGGGAGGCATATTTTTATGTCCGGGGGCAAATTGGCGAAAAAAATTAGTTTGGGTCCTTAATT
pre_struct  	(((((((((((((((((((.((((.((((((((((((((.(((((.(((((.((((...(((((((((((..(((((((((((((......(((....((.((......))...)).))).)))))))))))))..))))))))))))))).))))).))))).)))))))))))))).)))).)))))))))))))))))))))
pri_beg  	1
pri_end  	250
pri_id  	scaffold_1_7779
pri_mfe  	-135.80
pri_seq  	CGTCCTTTTTTTAAAAAGAAAATTAAGGACCCGAACTAATTGTTTTAGCCAATTTGCCCCCTGACGTCAAAATCTGCCACTTCCCATCCATTCTGCCGTCAAGTTGGTGTTTTGGTGGAGACGTGAAATGACAAAAGTAACCTCCAACTTGATGGCCAGATGGATGGGAGGCATATTTTTATGTCCGGGGGCAAATTGGCGAAAAAAATTAGTTTGGGTCCTTAATTTTCTTTAAAAAAATGATAGGGGG
pri_struct  	(.((((.(((((..(((((((((((((((((((((((((((.((((.((((((((((((((.(((((.(((((.((((...(((((((((((..(((((((((((((......(((....((.((......))...)).))).)))))))))))))..))))))))))))))).))))).))))).)))))))))))))).)))).)))))))))))))))))))))))))))..)))))....)))).)
star_arm  	second
star_beg  	207
star_end  	227
star_seq  	AATTAGTTTGGGTCCTTAATT
star_struct  	)))))))))))))))))))))
TTAAGGACCCGAACTAAT_x2	18	1..18	scaffold_1_7779	250	23..40	1e-04	1.00	42.1	Plus / Plus
TTAAGGACCCGAACTAATTGT_x11	21	1..21	scaffold_1_7779	250	23..43	1e-04	1.00	42.1	Plus / Plus
TAAGGACCCGAACTAATTGT_x1	20	1..20	scaffold_1_7779	250	24..43	1e-04	1.00	42.1	Plus / Plus


score_star	-1.3
score_mfe	3.5
score_freq	0
score	2.5
flank_first_end  	6
flank_first_seq  	TCCCGA
flank_first_struct  	(((.((
flank_second_beg  	174
flank_second_seq  	AGGATTGTAATAACTTGATCGAAGTGCCCCTAGTCTTAGTGTTATGAACCCACTTCGAAATGCCCCTAGTCTTAGTG
flank_second_struct  	.)))..............((((((((.......((..........))...))))))))...................
freq  	45
loop_beg  	31
loop_end  	149
loop_seq  	AGATTGTGGTCACCCACCACAGGATATTAATCCAATGGTTCAAAAAAGTTTCTTAAAATGAGTGCAAGAGTGAGTGAACCGTTGAATTTACATCTAACGGTGAGTGACCACAAATCTCT
loop_struct  	(((((((((((((.((((...((((...(((.((((((((((.......(((((...........)))))....)))))))))).)))...))))...)))).)))))))).)))))))
mature_arm  	second
mature_beg  	150
mature_end  	173
mature_query  	TGAACCCCTGTAGTCCAAGAGATC_x23
mature_seq  	TGAACCCCTGTAGTCCAAGAGATC
mature_strand  	+
mature_struct  	))))).))))).))))))))))))
pre_seq  	TTTCTTGGACAACAGGAGTTTAAGAGATTGTGGTCACCCACCACAGGATATTAATCCAATGGTTCAAAAAAGTTTCTTAAAATGAGTGCAAGAGTGAGTGAACCGTTGAATTTACATCTAACGGTGAGTGACCACAAATCTCTTGAACCCCTGTAGTCCAAGAGATC
pre_struct  	((((((((((.(((((.((((((((((((((((((((.((((...((((...(((.((((((((((.......(((((...........)))))....)))))))))).)))...))))...)))).)))))))).)))))))))))).))))).))))))))))))
pri_beg  	1
pri_end  	250
pri_id  	scaffold_1_77799
pri_mfe  	-96.60
pri_seq  	TCCCGATTTCTTGGACAACAGGAGTTTAAGAGATTGTGGTCACCCACCACAGGATATTAATCCAATGGTTCAAAAAAGTTTCTTAAAATGAGTGCAAGAGTGAGTGAACCGTTGAATTTACATCTAACGGTGAGTGACCACAAATCTCTTGAACCCCTGTAGTCCAAGAGATCAGGATTGTAATAACTTGATCGAAGTGCCCCTAGTCTTAGTGTTATGAACCCACTTCGAAATGCCCCTAGTCTTAGTG
pri_struct  	(((.((((((((((((.(((((.((((((((((((((((((((.((((...((((...(((.((((((((((.......(((((...........)))))....)))))))))).)))...))))...)))).)))))))).)))))))))))).))))).)))))))))))).)))..............((((((((.......((..........))...))))))))...................
star_arm  	first
star_beg  	7
star_end  	30
star_seq  	TTTCTTGGACAACAGGAGTTTAAG
star_struct  	((((((((((.(((((.(((((((
TTGAACCCCTGTAGTCCAAGAGAT_x6	24	1..24	scaffold_1_77799	250	149..172	1e-04	1.00	42.1	Plus / Plus
TGAACCCCTGTAGTCCAAGAG_x3	21	1..21	scaffold_1_77799	250	150..170	1e-04	1.00	42.1	Plus / Plus
TGAACCCCTGTAGTCCAAGAGATC_x23	24	1..24	scaffold_1_77799	250	150..173	1e-04	1.00	42.1	Plus / Plus
AACCCCTGTAGTCCAAGAGATCAG_x11	24	1..24	scaffold_1_77799	250	152..175	1e-04	1.00	42.1	Plus / Plus
AGTTTAAGAGATTGTGGTCACCCA_x1	24	1..24	scaffold_1_77799	250	23..46	1e-04	1.00	42.1	Plus / Plus
TTTAAGAGATTGTGGTCACCCA_x1	22	1..22	scaffold_1_77799	250	25..46	1e-04	1.00	42.1	Plus / Plus


score_star	-1.3
score_mfe	3.6
score_freq	0
score	2.6
flank_first_end  	59
flank_first_seq  	CAGCACGTTCAAAATGCAAGAAATTCCCGTATGAATTGATTAATAACTTGCAGTCCCGA
flank_first_struct  	..(((.........)))..................((((((((....(((((((((.((
flank_second_beg  	227
flank_second_seq  	AGGATTGTAATAACTTGATCGAAG
flank_second_struct  	.)))))))))....))))))))..
freq  	45
loop_beg  	84
loop_end  	202
loop_seq  	AGATTGTGGTCACCCACCACAGGATATTAATCCAATGGTTCAAAAAAGTTTCTTAAAATGAGTGCAAGAGTGAGTGAACCGTTGAATTTACATCTAACGGTGAGTGACCACAAATCTCT
loop_struct  	(((((((((((((.((((...((((...(((.((((((((((.......(((((...........)))))....)))))))))).)))...))))...)))).)))))))).)))))))
mature_arm  	second
mature_beg  	203
mature_end  	226
mature_query  	TGAACCCCTGTAGTCCAAGAGATC_x23
mature_seq  	TGAACCCCTGTAGTCCAAGAGATC
mature_strand  	+
mature_struct  	))))).))))).))))))))))))
pre_seq  	TTTCTTGGACAACAGGAGTTTAAGAGATTGTGGTCACCCACCACAGGATATTAATCCAATGGTTCAAAAAAGTTTCTTAAAATGAGTGCAAGAGTGAGTGAACCGTTGAATTTACATCTAACGGTGAGTGACCACAAATCTCTTGAACCCCTGTAGTCCAAGAGATC
pre_struct  	((((((((((.(((((.((((((((((((((((((((.((((...((((...(((.((((((((((.......(((((...........)))))....)))))))))).)))...))))...)))).)))))))).)))))))))))).))))).))))))))))))
pri_beg  	1
pri_end  	250
pri_id  	scaffold_1_77802
pri_mfe  	-103.50
pri_seq  	CAGCACGTTCAAAATGCAAGAAATTCCCGTATGAATTGATTAATAACTTGCAGTCCCGATTTCTTGGACAACAGGAGTTTAAGAGATTGTGGTCACCCACCACAGGATATTAATCCAATGGTTCAAAAAAGTTTCTTAAAATGAGTGCAAGAGTGAGTGAACCGTTGAATTTACATCTAACGGTGAGTGACCACAAATCTCTTGAACCCCTGTAGTCCAAGAGATCAGGATTGTAATAACTTGATCGAAG
pri_struct  	..(((.........)))..................((((((((....(((((((((.((((((((((((.(((((.((((((((((((((((((((.((((...((((...(((.((((((((((.......(((((...........)))))....)))))))))).)))...))))...)))).)))))))).)))))))))))).))))).)))))))))))).)))))))))....))))))))..
star_arm  	first
star_beg  	60
star_end  	83
star_seq  	TTTCTTGGACAACAGGAGTTTAAG
star_struct  	((((((((((.(((((.(((((((
TTGAACCCCTGTAGTCCAAGAGAT_x6	24	1..24	scaffold_1_77802	250	202..225	1e-04	1.00	42.1	Plus / Plus
TGAACCCCTGTAGTCCAAGAG_x3	21	1..21	scaffold_1_77802	250	203..223	1e-04	1.00	42.1	Plus / Plus
TGAACCCCTGTAGTCCAAGAGATC_x23	24	1..24	scaffold_1_77802	250	203..226	1e-04	1.00	42.1	Plus / Plus
AACCCCTGTAGTCCAAGAGATCAG_x11	24	1..24	scaffold_1_77802	250	205..228	1e-04	1.00	42.1	Plus / Plus
AGTTTAAGAGATTGTGGTCACCCA_x1	24	1..24	scaffold_1_77802	250	76..99	1e-04	1.00	42.1	Plus / Plus
TTTAAGAGATTGTGGTCACCCA_x1	22	1..22	scaffold_1_77802	250	78..99	1e-04	1.00	42.1	Plus / Plus


score_star	3.9
score_mfe	2.5
score_freq	27.1
score	33.9
flank_first_end  	23
flank_first_seq  	TTTCTCAGGCGGGACACATCCCC
flank_first_struct  	.......(((((((((.(((((.
flank_second_beg  	118
flank_second_seq  	GGATATGTCTCCTCTTTATAACACTGCCGTATTTCTCTTATTTCCCTTTTTTTTTTCTTTTTTTTTGTTTTCCAGTTACTTTTCGTTCCAAAAATTAAAAAAACCATTCATTTTGGCGCCAATTCGGATTACA
flank_second_struct  	)))).))))))..............))).....................................(((..(((.(..((.....))..)..............(((.......))).........)))..)))
freq  	65
loop_beg  	45
loop_end  	96
loop_seq  	CCATCACAGCCGTCCATCTTTATGATCACGATGTTAACTCAATCCAATGGTG
loop_struct  	((((.(((..(((..(((.....))).))).)))............)))).)
mature_arm  	second
mature_beg  	97
mature_end  	117
mature_query  	TTAGATTCACGCACAAACTCG_x53
mature_seq  	TTAGATTCACGCACAAACTCG
mature_strand  	+
mature_struct  	)).)))))))))))))))).)
pre_seq  	AGTTTGTGCGTGAATCGAACCCCATCACAGCCGTCCATCTTTATGATCACGATGTTAACTCAATCCAATGGTGTTAGATTCACGCACAAACTCG
pre_struct  	((((((((((((((((.(((.((((.(((..(((..(((.....))).))).)))............)))).))).)))))))))))))))).)
pri_beg  	1
pri_end  	250
pri_id  	scaffold_1_8028
pri_mfe  	-62.05
pri_seq  	TTTCTCAGGCGGGACACATCCCCAGTTTGTGCGTGAATCGAACCCCATCACAGCCGTCCATCTTTATGATCACGATGTTAACTCAATCCAATGGTGTTAGATTCACGCACAAACTCGGGATATGTCTCCTCTTTATAACACTGCCGTATTTCTCTTATTTCCCTTTTTTTTTTCTTTTTTTTTGTTTTCCAGTTACTTTTCGTTCCAAAAATTAAAAAAACCATTCATTTTGGCGCCAATTCGGATTACA
pri_struct  	.......(((((((((.(((((.((((((((((((((((.(((.((((.(((..(((..(((.....))).))).)))............)))).))).)))))))))))))))).))))).))))))..............))).....................................(((..(((.(..((.....))..)..............(((.......))).........)))..)))
star_arm  	first
star_beg  	24
star_end  	44
star_read  	1
star_seq  	AGTTTGTGCGTGAATCGAACC
star_struct  	((((((((((((((((.(((.
CAGTTTGTGCGTGAATCGAAC_x5	21	1..21	scaffold_1_8028	250	23..43	1e-04	1.00	42.1	Plus / Plus
AGTTTGTGCGTGAATCGAACC_x2	21	1..21	scaffold_1_8028	250	24..44	1e-04	1.00	42.1	Plus / Plus
TTAGATTCACGCACAAACT_x3	19	1..19	scaffold_1_8028	250	97..115	1e-04	1.00	42.1	Plus / Plus
TTAGATTCACGCACAAACTC_x2	20	1..20	scaffold_1_8028	250	97..116	1e-04	1.00	42.1	Plus / Plus
TTAGATTCACGCACAAACTCG_x53	21	1..21	scaffold_1_8028	250	97..117	1e-04	1.00	42.1	Plus / Plus


score_star	3.9
score_mfe	2.9
score_freq	27.1
score	34.3
flank_first_end  	134
flank_first_seq  	GCGGTGGGGGTGACGATCGATCTCCATCTCCAAGCCTTCTATTAAAGGCAACATTTCATCCCTTTTTCTTCATTGCAGGCTCATTCATTCATAGCAATCCTGTATCTTCTTTTTCTCAGGCGGGACACATCCCC
flank_first_struct  	(((((((((((((.(((.(....).))).....(((((......)))))......)))))))........))))))..(((...........)))...((((..............)))).((((((.(((((.
flank_second_beg  	229
flank_second_seq  	GGATATGTCTCCTCTTTATAAC
flank_second_struct  	)))).))))))...........
freq  	65
loop_beg  	156
loop_end  	207
loop_seq  	CCATCACAGCCGTCCATCTTTATGATCACGATGTTAACTCAATCCAATGGTG
loop_struct  	((((.(((..(((..(((.....))).))).)))............)))).)
mature_arm  	second
mature_beg  	208
mature_end  	228
mature_query  	TTAGATTCACGCACAAACTCG_x53
mature_seq  	TTAGATTCACGCACAAACTCG
mature_strand  	+
mature_struct  	)).)))))))))))))))).)
pre_seq  	AGTTTGTGCGTGAATCGAACCCCATCACAGCCGTCCATCTTTATGATCACGATGTTAACTCAATCCAATGGTGTTAGATTCACGCACAAACTCG
pre_struct  	((((((((((((((((.(((.((((.(((..(((..(((.....))).))).)))............)))).))).)))))))))))))))).)
pri_beg  	1
pri_end  	250
pri_id  	scaffold_1_8031
pri_mfe  	-77.16
pri_seq  	GCGGTGGGGGTGACGATCGATCTCCATCTCCAAGCCTTCTATTAAAGGCAACATTTCATCCCTTTTTCTTCATTGCAGGCTCATTCATTCATAGCAATCCTGTATCTTCTTTTTCTCAGGCGGGACACATCCCCAGTTTGTGCGTGAATCGAACCCCATCACAGCCGTCCATCTTTATGATCACGATGTTAACTCAATCCAATGGTGTTAGATTCACGCACAAACTCGGGATATGTCTCCTCTTTATAAC
pri_struct  	(((((((((((((.(((.(....).))).....(((((......)))))......)))))))........))))))..(((...........)))...((((..............)))).((((((.(((((.((((((((((((((((.(((.((((.(((..(((..(((.....))).))).)))............)))).))).)))))))))))))))).))))).))))))...........
star_arm  	first
star_beg  	135
star_end  	155
star_read  	1
star_seq  	AGTTTGTGCGTGAATCGAACC
star_struct  	((((((((((((((((.(((.
CAGTTTGTGCGTGAATCGAAC_x5	21	1..21	scaffold_1_8031	250	134..154	1e-04	1.00	42.1	Plus / Plus
AGTTTGTGCGTGAATCGAACC_x2	21	1..21	scaffold_1_8031	250	135..155	1e-04	1.00	42.1	Plus / Plus
TTAGATTCACGCACAAACT_x3	19	1..19	scaffold_1_8031	250	208..226	1e-04	1.00	42.1	Plus / Plus
TTAGATTCACGCACAAACTC_x2	20	1..20	scaffold_1_8031	250	208..227	1e-04	1.00	42.1	Plus / Plus
TTAGATTCACGCACAAACTCG_x53	21	1..21	scaffold_1_8031	250	208..228	1e-04	1.00	42.1	Plus / Plus


score_star	-1.3
score_mfe	2.4
score_freq	0
score	1.4
flank_first_end  	204
flank_first_seq  	TGCAGCAGTAAATTGACTGAAAAAAAAAAAGTACAGAGACGGCAAGAGGAGAGTTGTTCAAGAAAGTGTTTCGCATTCCCACATCGACCAGTTGACGAAAGTAGGACAACGGAGATTGTATAAATAGGTCAGCCCAAAACAGTGCAAAGCATACCTTTCTCGGCCTTTTGGCTAAGATCAAGTGTAGTATCTGTTCTTATCAGT
flank_first_struct  	.....((((......)))).........(((.(((((.((.(((.((((...(((((((..(((.(((...))).)))................((....)).))))))).....((((((.....((....)).......))))))......))))(((..(((....)))..))).....))).)).))))).)))...(((
flank_second_beg  	248
flank_second_seq  	TAA
flank_second_struct  	)..
freq  	12
loop_beg  	226
loop_end  	230
loop_seq  	AATGG
loop_struct  	...))
mature_arm  	first
mature_beg  	205
mature_end  	225
mature_query  	TTAATATCTGATACGTGGACC_x11
mature_seq  	TTAATATCTGATACGTGGACC
mature_strand  	+
mature_struct  	((((((((......(((((((
pre_seq  	TTAATATCTGATACGTGGACCAATGGTTCACACGATATTAAAT
pre_struct  	((((((((......(((((((...)))))))..))))))))))
pri_beg  	1
pri_end  	250
pri_id  	scaffold_1_8139
pri_mfe  	-58.00
pri_seq  	TGCAGCAGTAAATTGACTGAAAAAAAAAAAGTACAGAGACGGCAAGAGGAGAGTTGTTCAAGAAAGTGTTTCGCATTCCCACATCGACCAGTTGACGAAAGTAGGACAACGGAGATTGTATAAATAGGTCAGCCCAAAACAGTGCAAAGCATACCTTTCTCGGCCTTTTGGCTAAGATCAAGTGTAGTATCTGTTCTTATCAGTTTAATATCTGATACGTGGACCAATGGTTCACACGATATTAAATTAA
pri_struct  	.....((((......)))).........(((.(((((.((.(((.((((...(((((((..(((.(((...))).)))................((....)).))))))).....((((((.....((....)).......))))))......))))(((..(((....)))..))).....))).)).))))).)))...(((((((((((......(((((((...)))))))..)))))))))))..
star_arm  	second
star_beg  	231
star_end  	247
star_seq  	TTCACACGATATTAAAT
star_struct  	)))))..))))))))))
TTAATATCTGATACGTGGACC_x11	21	1..21	scaffold_1_8139	250	205..225	1e-04	1.00	42.1	Plus / Plus
TCTGATACGTGGACCAAT_x1	18	1..18	scaffold_1_8139	250	211..228	1e-04	1.00	42.1	Plus / Plus


score_star	3.9
score_mfe	2.8
score_freq	115823.2
score	115830.2
flank_first_end  	22
flank_first_seq  	AATGAGTCACAAATAGTTGAGG
flank_first_struct  	...............((((.((
flank_second_beg  	105
flank_second_seq  	CCAACATAAAACAAGCCTGCAATACATTCCTTCTTACCAACCATTGATCATATGTACACCCTTTTATGCATCATAGATCAATGTCCTGATGCCGAGAGCTTTCGACAATCTTGTTCCATTTCAACATGTAAGTATATATTGTATAT
flank_second_struct  	.))))............(((((((.((.....(((((....((((((((.((((..((........))...))))))))))))....((((.(((((...........)))))...)))).......))))).)).)))))))...
freq  	227194
loop_beg  	44
loop_end  	83
loop_seq  	CCATTCCTTTGAAGCAAGAAACATGATCATCCGAATGATC
loop_struct  	.(((((...(((..((.......)).)))...))))).))
mature_arm  	second
mature_beg  	84
mature_end  	104
mature_query  	TCGGACCAGGCTTCATTCCCC_x225431
mature_seq  	TCGGACCAGGCTTCATTCCCC
mature_strand  	+
mature_struct  	)))))))))))..))))))))
pre_seq  	GGAATGCTGTCTGGTTCGAGACCATTCCTTTGAAGCAAGAAACATGATCATCCGAATGATCTCGGACCAGGCTTCATTCCCC
pre_struct  	((((((..(((((((((((((.(((((...(((..((.......)).)))...))))).)))))))))))))..))))))))
pri_beg  	1
pri_end  	250
pri_id  	scaffold_1_82107
pri_mfe  	-72.70
pri_seq  	AATGAGTCACAAATAGTTGAGGGGAATGCTGTCTGGTTCGAGACCATTCCTTTGAAGCAAGAAACATGATCATCCGAATGATCTCGGACCAGGCTTCATTCCCCCCAACATAAAACAAGCCTGCAATACATTCCTTCTTACCAACCATTGATCATATGTACACCCTTTTATGCATCATAGATCAATGTCCTGATGCCGAGAGCTTTCGACAATCTTGTTCCATTTCAACATGTAAGTATATATTGTATAT
pri_struct  	...............((((.((((((((..(((((((((((((.(((((...(((..((.......)).)))...))))).)))))))))))))..)))))))).))))............(((((((.((.....(((((....((((((((.((((..((........))...))))))))))))....((((.(((((...........)))))...)))).......))))).)).)))))))...
star_arm  	first
star_beg  	23
star_end  	43
star_read  	1
star_seq  	GGAATGCTGTCTGGTTCGAGA
star_struct  	((((((..(((((((((((((
GGAATGCTGTCTGGTTCGAGA_x10	21	1..21	scaffold_1_82107	250	23..43	1e-04	1.00	42.1	Plus / Plus
GGAATGCTGTCTGGTTCGAGAC_x4	22	1..22	scaffold_1_82107	250	23..44	1e-04	1.00	42.1	Plus / Plus
GAATGCTGTCTGGTTCGAGAC_x3	21	1..21	scaffold_1_82107	250	24..44	1e-04	1.00	42.1	Plus / Plus
AATGCTGTCTGGTTCGAGA_x1	19	1..19	scaffold_1_82107	250	25..43	1e-04	1.00	42.1	Plus / Plus
ATCTCGGACCAGGCTTCATTCCCC_x5	24	1..24	scaffold_1_82107	250	81..104	1e-04	1.00	42.1	Plus / Plus
TCTCGGACCAGGCTTCATTCC_x88	21	1..21	scaffold_1_82107	250	82..102	1e-04	1.00	42.1	Plus / Plus
TCTCGGACCAGGCTTCATTCCCC_x2	23	1..23	scaffold_1_82107	250	82..104	1e-04	1.00	42.1	Plus / Plus
TCTCGGACCAGGCTTCATTCCCCC_x1	24	1..24	scaffold_1_82107	250	82..105	1e-04	1.00	42.1	Plus / Plus
CTCGGACCAGGCTTCATTCCC_x53	21	1..21	scaffold_1_82107	250	83..103	1e-04	1.00	42.1	Plus / Plus
CTCGGACCAGGCTTCATTCCCC_x121	22	1..22	scaffold_1_82107	250	83..104	1e-04	1.00	42.1	Plus / Plus
TCGGACCAGGCTTCATTC_x47	18	1..18	scaffold_1_82107	250	84..101	1e-04	1.00	42.1	Plus / Plus
TCGGACCAGGCTTCATTCC_x351	19	1..19	scaffold_1_82107	250	84..102	1e-04	1.00	42.1	Plus / Plus
TCGGACCAGGCTTCATTCCC_x563	20	1..20	scaffold_1_82107	250	84..103	1e-04	1.00	42.1	Plus / Plus
TCGGACCAGGCTTCATTCCCC_x225431	21	1..21	scaffold_1_82107	250	84..104	1e-04	1.00	42.1	Plus / Plus
TCGGACCAGGCTTCATTCCCCC_x167	22	1..22	scaffold_1_82107	250	84..105	1e-04	1.00	42.1	Plus / Plus
CGGACCAGGCTTCATTCCC_x1	19	1..19	scaffold_1_82107	250	85..103	1e-04	1.00	42.1	Plus / Plus
CGGACCAGGCTTCATTCCCC_x225	20	1..20	scaffold_1_82107	250	85..104	1e-04	1.00	42.1	Plus / Plus
CGGACCAGGCTTCATTCCCCC_x1	21	1..21	scaffold_1_82107	250	85..105	1e-04	1.00	42.1	Plus / Plus
GGACCAGGCTTCATTCCC_x1	18	1..18	scaffold_1_82107	250	86..103	1e-04	1.00	42.1	Plus / Plus
GGACCAGGCTTCATTCCCC_x117	19	1..19	scaffold_1_82107	250	86..104	1e-04	1.00	42.1	Plus / Plus
GACCAGGCTTCATTCCCC_x1	18	1..18	scaffold_1_82107	250	87..104	1e-04	1.00	42.1	Plus / Plus
ACCAGGCTTCATTCCCCC_x1	18	1..18	scaffold_1_82107	250	88..105	1e-04	1.00	42.1	Plus / Plus


score_star	3.9
score_mfe	2.7
score_freq	115823.2
score	115830.1
flank_first_end  	145
flank_first_seq  	ATAAGACACTCCTCTCATCTTCACGTATATAAAGGCCCCATGAAAACCAATGCATGGCCAAATCAAAATCTATACACAAACAGTTCTCTCTCTCTCTCTCTCTCTCTCTCTCTGTGTGGATCAAATGAGTCACAAATAGTTGAGG
flank_first_struct  	....(((..........................((((.(((........)))...))))........(((((((((.....((......................)).....))))))))).......))).......((((.((
flank_second_beg  	228
flank_second_seq  	CCAACATAAAACAAGCCTGCAAT
flank_second_struct  	.))))..................
freq  	227194
loop_beg  	167
loop_end  	206
loop_seq  	CCATTCCTTTGAAGCAAGAAACATGATCATCCGAATGATC
loop_struct  	.(((((...(((..((.......)).)))...))))).))
mature_arm  	second
mature_beg  	207
mature_end  	227
mature_query  	TCGGACCAGGCTTCATTCCCC_x225431
mature_seq  	TCGGACCAGGCTTCATTCCCC
mature_strand  	+
mature_struct  	)))))))))))..))))))))
pre_seq  	GGAATGCTGTCTGGTTCGAGACCATTCCTTTGAAGCAAGAAACATGATCATCCGAATGATCTCGGACCAGGCTTCATTCCCC
pre_struct  	((((((..(((((((((((((.(((((...(((..((.......)).)))...))))).)))))))))))))..))))))))
pri_beg  	1
pri_end  	250
pri_id  	scaffold_1_82110
pri_mfe  	-68.25
pri_seq  	ATAAGACACTCCTCTCATCTTCACGTATATAAAGGCCCCATGAAAACCAATGCATGGCCAAATCAAAATCTATACACAAACAGTTCTCTCTCTCTCTCTCTCTCTCTCTCTCTGTGTGGATCAAATGAGTCACAAATAGTTGAGGGGAATGCTGTCTGGTTCGAGACCATTCCTTTGAAGCAAGAAACATGATCATCCGAATGATCTCGGACCAGGCTTCATTCCCCCCAACATAAAACAAGCCTGCAAT
pri_struct  	....(((..........................((((.(((........)))...))))........(((((((((.....((......................)).....))))))))).......))).......((((.((((((((..(((((((((((((.(((((...(((..((.......)).)))...))))).)))))))))))))..)))))))).))))..................
star_arm  	first
star_beg  	146
star_end  	166
star_read  	1
star_seq  	GGAATGCTGTCTGGTTCGAGA
star_struct  	((((((..(((((((((((((
GGAATGCTGTCTGGTTCGAGA_x10	21	1..21	scaffold_1_82110	250	146..166	1e-04	1.00	42.1	Plus / Plus
GGAATGCTGTCTGGTTCGAGAC_x4	22	1..22	scaffold_1_82110	250	146..167	1e-04	1.00	42.1	Plus / Plus
GAATGCTGTCTGGTTCGAGAC_x3	21	1..21	scaffold_1_82110	250	147..167	1e-04	1.00	42.1	Plus / Plus
AATGCTGTCTGGTTCGAGA_x1	19	1..19	scaffold_1_82110	250	148..166	1e-04	1.00	42.1	Plus / Plus
ATCTCGGACCAGGCTTCATTCCCC_x5	24	1..24	scaffold_1_82110	250	204..227	1e-04	1.00	42.1	Plus / Plus
TCTCGGACCAGGCTTCATTCC_x88	21	1..21	scaffold_1_82110	250	205..225	1e-04	1.00	42.1	Plus / Plus
TCTCGGACCAGGCTTCATTCCCC_x2	23	1..23	scaffold_1_82110	250	205..227	1e-04	1.00	42.1	Plus / Plus
TCTCGGACCAGGCTTCATTCCCCC_x1	24	1..24	scaffold_1_82110	250	205..228	1e-04	1.00	42.1	Plus / Plus
CTCGGACCAGGCTTCATTCCC_x53	21	1..21	scaffold_1_82110	250	206..226	1e-04	1.00	42.1	Plus / Plus
CTCGGACCAGGCTTCATTCCCC_x121	22	1..22	scaffold_1_82110	250	206..227	1e-04	1.00	42.1	Plus / Plus
TCGGACCAGGCTTCATTC_x47	18	1..18	scaffold_1_82110	250	207..224	1e-04	1.00	42.1	Plus / Plus
TCGGACCAGGCTTCATTCC_x351	19	1..19	scaffold_1_82110	250	207..225	1e-04	1.00	42.1	Plus / Plus
TCGGACCAGGCTTCATTCCC_x563	20	1..20	scaffold_1_82110	250	207..226	1e-04	1.00	42.1	Plus / Plus
TCGGACCAGGCTTCATTCCCC_x225431	21	1..21	scaffold_1_82110	250	207..227	1e-04	1.00	42.1	Plus / Plus
TCGGACCAGGCTTCATTCCCCC_x167	22	1..22	scaffold_1_82110	250	207..228	1e-04	1.00	42.1	Plus / Plus
CGGACCAGGCTTCATTCCC_x1	19	1..19	scaffold_1_82110	250	208..226	1e-04	1.00	42.1	Plus / Plus
CGGACCAGGCTTCATTCCCC_x225	20	1..20	scaffold_1_82110	250	208..227	1e-04	1.00	42.1	Plus / Plus
CGGACCAGGCTTCATTCCCCC_x1	21	1..21	scaffold_1_82110	250	208..228	1e-04	1.00	42.1	Plus / Plus
GGACCAGGCTTCATTCCC_x1	18	1..18	scaffold_1_82110	250	209..226	1e-04	1.00	42.1	Plus / Plus
GGACCAGGCTTCATTCCCC_x117	19	1..19	scaffold_1_82110	250	209..227	1e-04	1.00	42.1	Plus / Plus
GACCAGGCTTCATTCCCC_x1	18	1..18	scaffold_1_82110	250	210..227	1e-04	1.00	42.1	Plus / Plus
ACCAGGCTTCATTCCCCC_x1	18	1..18	scaffold_1_82110	250	211..228	1e-04	1.00	42.1	Plus / Plus


score_star	-1.3
score_mfe	2.2
score_freq	0
score	1.2
flank_first_end  	136
flank_first_seq  	CATTTTCACGAACAAGTACTTGACTAAATAGTGTTTAAGAGATATTTTCCATATACATCTTAACCCCTACATATGCAAATTAGCCAGGAATCCAAATTAATATTGGAAACCTTAGTTCCGTGTTGATAACCATTTC
flank_first_struct  	.(((..((((((((((..((((.((((....(((((((((.((((.....))))...))))))...........)))..)))).))))..(((((.......)))))...))).))).))))..)))..((.((((
flank_second_beg  	224
flank_second_seq  	GATGAGATTGAGAGGGGAGGATTAGAG
flank_second_struct  	..))))))))))).))...........
freq  	17
loop_beg  	162
loop_end  	199
loop_seq  	TCATTTTTGGTGTTAGAGAATAGAGGAAAAAGAGGGAG
loop_struct  	((.(((((..(.((........)).)..))))).))))
mature_arm  	second
mature_beg  	200
mature_end  	223
mature_query  	AATGGAAGTGAGAATGAGAGTGAA_x11
mature_seq  	AATGGAAGTGAGAATGAGAGTGAA
mature_strand  	+
mature_struct  	))))))))))))))).........
pre_seq  	AATTTTAATTCTTAGTTTTCATTTTTCATTTTTGGTGTTAGAGAATAGAGGAAAAAGAGGGAGAATGGAAGTGAGAATGAGAGTGAA
pre_struct  	((((((((((((((.((((((((((((.(((((..(.((........)).)..))))).))))))))))))))))))).........
pri_beg  	1
pri_end  	250
pri_id  	scaffold_1_82573
pri_mfe  	-50.40
pri_seq  	CATTTTCACGAACAAGTACTTGACTAAATAGTGTTTAAGAGATATTTTCCATATACATCTTAACCCCTACATATGCAAATTAGCCAGGAATCCAAATTAATATTGGAAACCTTAGTTCCGTGTTGATAACCATTTCAATTTTAATTCTTAGTTTTCATTTTTCATTTTTGGTGTTAGAGAATAGAGGAAAAAGAGGGAGAATGGAAGTGAGAATGAGAGTGAAGATGAGATTGAGAGGGGAGGATTAGAG
pri_struct  	.(((..((((((((((..((((.((((....(((((((((.((((.....))))...))))))...........)))..)))).))))..(((((.......)))))...))).))).))))..)))..((.((((((((((((((((((.((((((((((((.(((((..(.((........)).)..))))).)))))))))))))))))))...........))))))))))).))...........
star_arm  	first
star_beg  	137
star_end  	161
star_seq  	AATTTTAATTCTTAGTTTTCATTTT
star_struct  	((((((((((((((.((((((((((
AATGGAAGTGAGAATGAGAGTGAA_x11	24	1..24	scaffold_1_82573	250	200..223	1e-04	1.00	42.1	Plus / Plus
ATGGAAGTGAGAATGAGAGTGAAG_x3	24	1..24	scaffold_1_82573	250	201..224	1e-04	1.00	42.1	Plus / Plus
AAGTGAGAATGAGAGTGAAGATGA_x3	24	1..24	scaffold_1_82573	250	205..228	1e-04	1.00	42.1	Plus / Plus


score_star	3.9
score_mfe	-4.2
score_freq	3.7
score	3.6
flank_first_end  	22
flank_first_seq  	ATTAGCTGCAGTGGTTTTTGCC
flank_first_struct  	...((((...(((((.....((
flank_second_beg  	75
flank_second_seq  	ATCACAAGAGTTTAAAGTATTTATT
flank_second_struct  	)))))...)))).............
freq  	19
loop_beg  	45
loop_end  	52
loop_seq  	TCTATGGG
loop_struct  	((....))
mature_arm  	first
mature_beg  	23
mature_end  	44
mature_query  	TTAAAGATTTGGCGGCACTATC_x14
mature_seq  	TTAAAGATTTGGCGGCACTATC
mature_strand  	+
mature_struct  	.(((((((((((((......((
pre_seq  	TTAAAGATTTGGCGGCACTATCTCTATGGGGAAACATGTCAGATTTTTACGG
pre_struct  	.(((((((((((((......((((....))))....))))))))))))).))
pri_beg  	1
pri_end  	99
pri_id  	scaffold_18_686
pri_mfe  	-21.10
pri_seq  	ATTAGCTGCAGTGGTTTTTGCCTTAAAGATTTGGCGGCACTATCTCTATGGGGAAACATGTCAGATTTTTACGGATCACAAGAGTTTAAAGTATTTATT
pri_struct  	...((((...(((((.....((.(((((((((((((......((((....))))....))))))))))))).)))))))...)))).............
star_arm  	second
star_beg  	53
star_end  	74
star_read  	1
star_seq  	GAAACATGTCAGATTTTTACGG
star_struct  	))....))))))))))))).))
TTAAAGATTTGGCGGCACT_x2	19	1..19	scaffold_18_686	99	23..41	1e-04	1.00	42.1	Plus / Plus
TTAAAGATTTGGCGGCACTATC_x14	22	1..22	scaffold_18_686	99	23..44	1e-04	1.00	42.1	Plus / Plus
TAAAGATTTGGCGGCACTATC_x1	21	1..21	scaffold_18_686	99	24..44	1e-04	1.00	42.1	Plus / Plus
TAAAGATTTGGCGGCACTATCTC_x1	23	1..23	scaffold_18_686	99	24..46	1e-04	1.00	42.1	Plus / Plus
AAACATGTCAGATTTTTACGGATC_x1	24	1..24	scaffold_18_686	99	54..77	1e-04	1.00	42.1	Plus / Plus


score_star	3.9
score_mfe	2.3
score_freq	-4.9
score	1.5
flank_first_end  	22
flank_first_seq  	ATTTAGCTAGCCCACCGTCGAA
flank_first_struct  	................((((..
flank_second_beg  	146
flank_second_seq  	AGAAAAATGCCCATATTTCATGTGCATTGAAGGCATAATATGGATATGTTGCCTAATTTGGAGGAAGAATGGAAACTATCTATAAGATGTTAATGACTAAAACCC
flank_second_struct  	.....(((((.(((.....))).)))))...(((((..((((((((.(((..(((.(((......))).))).)))))))))))..)))))..))))........
freq  	2
loop_beg  	47
loop_end  	123
loop_seq  	AAAAGATGCATAACTTGTAACAATATGCCCAATTGTTTGTGCCCAACTTGTGTAGTATTAGGTAGTGTCATACTTTG
loop_struct  	(((..((((((.(((((..((.((((((.(((....))).)).......)))).))..))))).))).)))..))))
mature_arm  	first
mature_beg  	23
mature_end  	46
mature_query  	AAATTCCTGGTTCCGTCCTTGGCT_x1
mature_seq  	AAATTCCTGGTTCCGTCCTTGGCT
mature_strand  	+
mature_struct  	......(((((.((.((((((.((
pre_seq  	AAATTCCTGGTTCCGTCCTTGGCTAAAAGATGCATAACTTGTAACAATATGCCCAATTGTTTGTGCCCAACTTGTGTAGTATTAGGTAGTGTCATACTTTGGTAGGGAGGACTAGACTAAACT
pre_struct  	......(((((.((.((((((.(((((..((((((.(((((..((.((((((.(((....))).)).......)))).))..))))).))).)))..))))))))))))))))))........
pri_beg  	1
pri_end  	250
pri_id  	scaffold_2_12259
pri_mfe  	-52.51
pri_seq  	ATTTAGCTAGCCCACCGTCGAAAAATTCCTGGTTCCGTCCTTGGCTAAAAGATGCATAACTTGTAACAATATGCCCAATTGTTTGTGCCCAACTTGTGTAGTATTAGGTAGTGTCATACTTTGGTAGGGAGGACTAGACTAAACTAGAAAAATGCCCATATTTCATGTGCATTGAAGGCATAATATGGATATGTTGCCTAATTTGGAGGAAGAATGGAAACTATCTATAAGATGTTAATGACTAAAACCC
pri_struct  	................((((........(((((.((.((((((.(((((..((((((.(((((..((.((((((.(((....))).)).......)))).))..))))).))).)))..)))))))))))))))))).............(((((.(((.....))).)))))...(((((..((((((((.(((..(((.(((......))).))).)))))))))))..)))))..))))........
star_arm  	second
star_beg  	124
star_end  	145
star_read  	1
star_seq  	GTAGGGAGGACTAGACTAAACT
star_struct  	))))))))))))))........
TAGGGAGGACTAGACTAAACT_x1	21	1..21	scaffold_2_12259	250	125..145	1e-04	1.00	42.1	Plus / Plus
AAATTCCTGGTTCCGTCCTTGGCT_x1	24	1..24	scaffold_2_12259	250	23..46	1e-04	1.00	42.1	Plus / Plus


score_star	-1.3
score_mfe	3.5
score_freq	0
score	2.5
flank_first_end  	102
flank_first_seq  	CTTTTGTTAGTCTCCAAAGTTGGGGCTGGAGGGTTTGTAAGACAAAATAATTGATTATATATATACATATACAGTCCTGATCTCTTGAACTACAGGAGTTCA
flank_first_struct  	.............((...((..((((((....((.((((.(((((.....))).)).))))...)).....))))))..))...(((.((((((((((((((
flank_second_beg  	226
flank_second_seq  	GACTCCTGTGGTCCAAAAAATCGGG
flank_second_struct  	)))))))))))).)))......)).
freq  	121
loop_beg  	127
loop_end  	202
loop_seq  	TGATGTAATTTCAACGGTTCACTCACTTTTGCACTCCTTTTAAGAGATATTTTTGAACCATTGGATTAATATCCAA
loop_struct  	.(((((...(((((.((((((....((((((.........)))))).......)))))).)))))...))))).))
mature_arm  	first
mature_beg  	103
mature_end  	126
mature_query  	AGAGATTTGTGGTTACTCACCGTT_x94
mature_seq  	AGAGATTTGTGGTTACTCACCGTT
mature_strand  	+
mature_struct  	(((((((.((((((((((((((((
pre_seq  	AGAGATTTGTGGTTACTCACCGTTTGATGTAATTTCAACGGTTCACTCACTTTTGCACTCCTTTTAAGAGATATTTTTGAACCATTGGATTAATATCCAACGGTGGGTGACCGCAATCTCTTG
pre_struct  	(((((((.((((((((((((((((.(((((...(((((.((((((....((((((.........)))))).......)))))).)))))...))))).)))))))))))))))))))))))))
pri_beg  	1
pri_end  	250
pri_id  	scaffold_2_12373
pri_mfe  	-98.90
pri_seq  	CTTTTGTTAGTCTCCAAAGTTGGGGCTGGAGGGTTTGTAAGACAAAATAATTGATTATATATATACATATACAGTCCTGATCTCTTGAACTACAGGAGTTCAAGAGATTTGTGGTTACTCACCGTTTGATGTAATTTCAACGGTTCACTCACTTTTGCACTCCTTTTAAGAGATATTTTTGAACCATTGGATTAATATCCAACGGTGGGTGACCGCAATCTCTTGGACTCCTGTGGTCCAAAAAATCGGG
pri_struct  	.............((...((..((((((....((.((((.(((((.....))).)).))))...)).....))))))..))...(((.(((((((((((((((((((((.((((((((((((((((.(((((...(((((.((((((....((((((.........)))))).......)))))).)))))...))))).))))))))))))))))))))))))))))))))))))).)))......)).
star_arm  	second
star_beg  	203
star_end  	225
star_seq  	CGGTGGGTGACCGCAATCTCTTG
star_struct  	)))))))))))))))))))))))
TCAAGAGATTTGTGGTTACTCACC_x1	24	1..24	scaffold_2_12373	250	100..123	1e-04	1.00	42.1	Plus / Plus
CAAGAGATTTGTGGTTACTCACC_x1	23	1..23	scaffold_2_12373	250	101..123	1e-04	1.00	42.1	Plus / Plus
AAGAGATTTGTGGTTACTCACC_x2	22	1..22	scaffold_2_12373	250	102..123	1e-04	1.00	42.1	Plus / Plus
AAGAGATTTGTGGTTACTCACCGT_x10	24	1..24	scaffold_2_12373	250	102..125	1e-04	1.00	42.1	Plus / Plus
AGAGATTTGTGGTTACTCAC_x5	20	1..20	scaffold_2_12373	250	103..122	1e-04	1.00	42.1	Plus / Plus
AGAGATTTGTGGTTACTCACCG_x1	22	1..22	scaffold_2_12373	250	103..124	1e-04	1.00	42.1	Plus / Plus
AGAGATTTGTGGTTACTCACCGTT_x94	24	1..24	scaffold_2_12373	250	103..126	1e-04	1.00	42.1	Plus / Plus
ATGTAATTTCAACGGTTCACTCAC_x1	24	1..24	scaffold_2_12373	250	129..152	1e-04	1.00	42.1	Plus / Plus
AACCACAAATCTCTTGAACTCCTG_x1	24	1..24	scaffold_2_12373	250	135..158	1e-04	1.00	42.1	Plus / Minus
ACCACAAATCTCTTGAACTCCTGT_x1	24	1..24	scaffold_2_12373	250	136..159	1e-04	1.00	42.1	Plus / Minus
GTGACCGCAATCTCTTGGAC_x1	20	1..20	scaffold_2_12373	250	209..228	1e-04	1.00	42.1	Plus / Plus
AAAAGGAGTGCAAAAGTGAGTGAA_x1	24	1..24	scaffold_2_12373	250	84..107	1e-04	1.00	42.1	Plus / Minus
AAGGAGTGCAAAAGTGAGTGAACC_x1	24	1..24	scaffold_2_12373	250	86..109	1e-04	1.00	42.1	Plus / Minus
TTCAAGAGATTTGTGGTTACTCAC_x1	24	1..24	scaffold_2_12373	250	99..122	1e-04	1.00	42.1	Plus / Plus


score_star	-1.3
score_mfe	3.9
score_freq	-0.3
score	2.6
flank_first_end  	121
flank_first_seq  	TGATCTGTGTTTTTTTTTTTATAACACCTGGACCAAAACGACGTCGTTTTGGCCAGGTCTTTTAAAAAAAAAATTCGCTGGTCCAAAACGACGCCGTTTTGGCCAGCGAGTTTTTAAAAAA
flank_first_struct  	..((((.....((((((((((.((((.((((.((((((((.(((.(((((((.((((...........(((((((((((((.((((((((....)))))))))))))))))))))......
flank_second_beg  	174
flank_second_seq  	CAAAACAACGCCGTTTTGGCCAGTCTGTTTTAAAAAAAAATTAGAAGATAGGCCAAAACGACGCCGTTTTGGCTAGC
flank_second_struct  	)))))).))).))))))))))))..)))).)))))))))).....)))).((((((((((....))))))))))...
freq  	11
loop_beg  	146
loop_end  	151
loop_seq  	ACACCG
loop_struct  	....))
mature_arm  	first
mature_beg  	122
mature_end  	145
mature_query  	AATTCGCGCGTCTGGTCCAAAACG_x5
mature_seq  	AATTCGCGCGTCTGGTCCAAAACG
mature_strand  	+
mature_struct  	.....(((((.((((.((((((((
pre_seq  	AATTCGCGCGTCTGGTCCAAAACGACACCGTTTTGGCCAGCGCGTTTTTGTC
pre_struct  	.....(((((.((((.((((((((....))))))))))))))))).)))).)
pri_beg  	1
pri_end  	250
pri_id  	scaffold_2_12918
pri_mfe  	-115.40
pri_seq  	TGATCTGTGTTTTTTTTTTTATAACACCTGGACCAAAACGACGTCGTTTTGGCCAGGTCTTTTAAAAAAAAAATTCGCTGGTCCAAAACGACGCCGTTTTGGCCAGCGAGTTTTTAAAAAAAATTCGCGCGTCTGGTCCAAAACGACACCGTTTTGGCCAGCGCGTTTTTGTCCAAAACAACGCCGTTTTGGCCAGTCTGTTTTAAAAAAAAATTAGAAGATAGGCCAAAACGACGCCGTTTTGGCTAGC
pri_struct  	..((((.....((((((((((.((((.((((.((((((((.(((.(((((((.((((...........(((((((((((((.((((((((....)))))))))))))))))))))...........(((((.((((.((((((((....))))))))))))))))).)))).))))))).))).))))))))))))..)))).)))))))))).....)))).((((((((((....))))))))))...
star_arm  	second
star_beg  	152
star_end  	173
star_seq  	TTTTGGCCAGCGCGTTTTTGTC
star_struct  	))))))))))))))).)))).)
AAATTCGCGCGTCTGGTCCAAAAC_x2	24	1..24	scaffold_2_12918	250	121..144	1e-04	1.00	42.1	Plus / Plus
AATTCGCGCGTCTGGTCCAAAAC_x1	23	1..23	scaffold_2_12918	250	122..144	1e-04	1.00	42.1	Plus / Plus
AATTCGCGCGTCTGGTCCAAAACG_x5	24	1..24	scaffold_2_12918	250	122..145	1e-04	1.00	42.1	Plus / Plus
ATTCGCGCGTCTGGTCCAAAACGA_x2	24	1..24	scaffold_2_12918	250	123..146	1e-04	1.00	42.1	Plus / Plus
AACACCTGGACCAAAACGACGTCG_x1	24	1..24	scaffold_2_12918	250	23..46	1e-04	1.00	42.1	Plus / Plus


score_star	-1.3
score_mfe	2.5
score_freq	0
score	1.5
flank_first_end  	22
flank_first_seq  	AAAACATACAGCTTAATGATTT
flank_first_struct  	...........(((((((((((
flank_second_beg  	99
flank_second_seq  	AATCATTGGGAGACTACCGGTCCGGTGCTGCCTTTTTCATCCCAATTGGAACAGCCAAAACTTCAATCTGCTCCAGTGGTAGGCAAGCACCCTCTGGAAGGAAGGGCCGTTGCAATCAATTTCGGATCACAGCTTCTATCCTTCCATTCTAA
flank_second_struct  	)))))))))).(((.....))).((((((((((........(((.(((((.(((.............))).)))))))).)))).))))))...((((((((.(((..((((..(((.......)))..)))).))).))))))))......
freq  	14
loop_beg  	47
loop_end  	76
loop_seq  	GTGCAGGGTTTAAATAGAAAATCTTTTTAT
loop_struct  	(((.(((((((.......)))))))..)))
mature_arm  	first
mature_beg  	23
mature_end  	46
mature_query  	AAGTATTGGGGTGAACAAAGAGAA_x13
mature_seq  	AAGTATTGGGGTGAACAAAGAGAA
mature_strand  	+
mature_struct  	(((.....(((((((.(((...((
pre_seq  	AAGTATTGGGGTGAACAAAGAGAAGTGCAGGGTTTAAATAGAAAATCTTTTTATTTATTTATTTATTTATTCTTGA
pre_struct  	(((.....(((((((.(((...(((((.(((((((.......)))))))..))))).))).)))))))...)))).
pri_beg  	1
pri_end  	250
pri_id  	scaffold_2_16415
pri_mfe  	-62.52
pri_seq  	AAAACATACAGCTTAATGATTTAAGTATTGGGGTGAACAAAGAGAAGTGCAGGGTTTAAATAGAAAATCTTTTTATTTATTTATTTATTTATTCTTGAAATCATTGGGAGACTACCGGTCCGGTGCTGCCTTTTTCATCCCAATTGGAACAGCCAAAACTTCAATCTGCTCCAGTGGTAGGCAAGCACCCTCTGGAAGGAAGGGCCGTTGCAATCAATTTCGGATCACAGCTTCTATCCTTCCATTCTAA
pri_struct  	...........((((((((((((((.....(((((((.(((...(((((.(((((((.......)))))))..))))).))).)))))))...)))).)))))))))).(((.....))).((((((((((........(((.(((((.(((.............))).)))))))).)))).))))))...((((((((.(((..((((..(((.......)))..)))).))).))))))))......
star_arm  	second
star_beg  	77
star_end  	98
star_seq  	TTATTTATTTATTTATTCTTGA
star_struct  	)).))).)))))))...)))).
AAGTATTGGGGTGAACAAAGAGAA_x13	24	1..24	scaffold_2_16415	250	23..46	1e-04	1.00	42.1	Plus / Plus
AGTATTGGGGTGAACAAAGAGAAG_x1	24	1..24	scaffold_2_16415	250	24..47	1e-04	1.00	42.1	Plus / Plus


score_star	3.9
score_mfe	0
score_freq	-2.8
score	1.2
flank_first_end  	21
flank_first_seq  	CGGTTTGGATTAGTGAAATAC
flank_first_struct  	.................((((
flank_second_beg  	95
flank_second_seq  	ATATATATATAATATTTTCTTT
flank_second_struct  	))....................
freq  	6
loop_beg  	51
loop_end  	70
loop_seq  	CCTCAAATAAGTATTTGAGG
loop_struct  	((((((((....))))))))
mature_arm  	second
mature_beg  	71
mature_end  	94
mature_query  	AATCCCTCAATGGAAGCTCTCTGT_x4
mature_seq  	AATCCCTCAATGGAAGCTCTCTGT
mature_strand  	+
mature_struct  	.))))))....))..))))).)))
pre_seq  	AATTCGGAGTGGGGCCTACAAGGGGTGTCCCTCAAATAAGTATTTGAGGAATCCCTCAATGGAAGCTCTCTGT
pre_struct  	(....(((((....((....((((((...((((((((....)))))))).))))))....))..))))).)))
pri_beg  	1
pri_end  	116
pri_id  	scaffold_2_16501
pri_mfe  	-28.10
pri_seq  	CGGTTTGGATTAGTGAAATACAATTCGGAGTGGGGCCTACAAGGGGTGTCCCTCAAATAAGTATTTGAGGAATCCCTCAATGGAAGCTCTCTGTATATATATATAATATTTTCTTT
pri_struct  	.................(((((....(((((....((....((((((...((((((((....)))))))).))))))....))..))))).)))))....................
star_arm  	first
star_beg  	22
star_end  	50
star_read  	1
star_seq  	AATTCGGAGTGGGGCCTACAAGGGGTGTC
star_struct  	(....(((((....((....((((((...
ATTCGGAGTGGGGCCTACAAGGGG_x1	24	1..24	scaffold_2_16501	116	23..46	1e-04	1.00	42.1	Plus / Plus
AATCCCTCAATGGAAGCTCTCTG_x1	23	1..23	scaffold_2_16501	116	71..93	1e-04	1.00	42.1	Plus / Plus
AATCCCTCAATGGAAGCTCTCTGT_x4	24	1..24	scaffold_2_16501	116	71..94	1e-04	1.00	42.1	Plus / Plus


score_star	-1.3
score_mfe	3.8
score_freq	0
score	2.8
flank_first_end  	22
flank_first_seq  	CGGTGAGTTACCACAAATCTCT
flank_first_struct  	.((((...)))).......(((
flank_second_beg  	96
flank_second_seq  	ATATTGTGGTCACATACCGTTGAATATTAATCTCATGGTTCAAAAAAGTTTCTTAAAAGGAGTGCAAGAGAGAGTGAACCATTGAATTTGCATTTAACGGTGAGTGACTACAAATCTCTTGAACCCATGTAGTCCAAGAGATCAGGACTGTATAA
flank_second_struct  	)..((((((((((.(((((((((((..(((..((((((((((......((((((...........))))))...))))))).)))..))).))))))))))).)))))))))).(((((((.((.......)).)))))))..............
freq  	47
loop_beg  	47
loop_end  	71
loop_seq  	AGGACTGTATAAGTATCAGTCCTGA
loop_struct  	(((((((.........)))))))))
mature_arm  	first
mature_beg  	23
mature_end  	46
mature_query  	TGAACCCCTGTAGTCCAAGAGATC_x23
mature_seq  	TGAACCCCTGTAGTCCAAGAGATC
mature_strand  	+
mature_struct  	(((((.(((((.((((((((((((
pre_seq  	TGAACCCCTGTAGTCCAAGAGATCAGGACTGTATAAGTATCAGTCCTGATCTCTTGGACCACAGGAGTTCAAG
pre_struct  	(((((.(((((.(((((((((((((((((((.........))))))))))))))))))).))))).)))))))
pri_beg  	1
pri_end  	250
pri_id  	scaffold_2_16566
pri_mfe  	-108.20
pri_seq  	CGGTGAGTTACCACAAATCTCTTGAACCCCTGTAGTCCAAGAGATCAGGACTGTATAAGTATCAGTCCTGATCTCTTGGACCACAGGAGTTCAAGATATTGTGGTCACATACCGTTGAATATTAATCTCATGGTTCAAAAAAGTTTCTTAAAAGGAGTGCAAGAGAGAGTGAACCATTGAATTTGCATTTAACGGTGAGTGACTACAAATCTCTTGAACCCATGTAGTCCAAGAGATCAGGACTGTATAA
pri_struct  	.((((...)))).......((((((((.(((((.(((((((((((((((((((.........))))))))))))))))))).))))).))))))))..((((((((((.(((((((((((..(((..((((((((((......((((((...........))))))...))))))).)))..))).))))))))))).)))))))))).(((((((.((.......)).)))))))..............
star_arm  	second
star_beg  	72
star_end  	95
star_seq  	TCTCTTGGACCACAGGAGTTCAAG
star_struct  	)))))))))).))))).)))))))
CAATATCTTGAACTCCTGTGGTCC_x1	24	1..24	scaffold_2_16566	250	150..173	1e-04	1.00	42.1	Plus / Minus
AATATCTTGAACTCCTGTGGTCCA_x1	24	1..24	scaffold_2_16566	250	151..174	1e-04	1.00	42.1	Plus / Minus
ACAAATCTCTTGAACCCATGTAGT_x1	24	1..24	scaffold_2_16566	250	205..228	1e-04	1.00	42.1	Plus / Plus
TTGAACCCCTGTAGTCCAAGAGAT_x6	24	1..24	scaffold_2_16566	250	22..45	1e-04	1.00	42.1	Plus / Plus
TGAACCCCTGTAGTCCAAGAG_x3	21	1..21	scaffold_2_16566	250	23..43	1e-04	1.00	42.1	Plus / Plus
TGAACCCCTGTAGTCCAAGAGATC_x23	24	1..24	scaffold_2_16566	250	23..46	1e-04	1.00	42.1	Plus / Plus
AACCCCTGTAGTCCAAGAGATCAG_x11	24	1..24	scaffold_2_16566	250	25..48	1e-04	1.00	42.1	Plus / Plus
ACAGGAGTTCAAGATATTGTGGTC_x1	24	1..24	scaffold_2_16566	250	83..106	1e-04	1.00	42.1	Plus / Plus


score_star	-1.3
score_mfe	3.4
score_freq	0
score	2.4
flank_first_end  	59
flank_first_seq  	GTTAACGTAAACATTAAGAATTGAAATTATAAATTAAATAAGGGTAATATCAGTCCCGA
flank_first_struct  	.....((((.((.......((((...((((.......))))...)))).(((((((.((
flank_second_beg  	227
flank_second_seq  	AGGACTGAGGGTATATGATAAATT
flank_second_struct  	.)))))))..)).)))).......
freq  	43
loop_beg  	84
loop_end  	202
loop_seq  	AGATTGTGGTCACCCACCGTTGGATATTAATCCAATGGTTGAAAAAGGTTTTTTAAAATAAGTGCAACAATGAGTGAACCGTTGAATTTACATCCAACAGTGAGTGACCACAAATTTTT
loop_struct  	(((((((((((((.(((.(((((((...(((.((((((((.(.....(((.((((...))))...)))......).)))))))).)))...))))))).))).)))))))).)))))))
mature_arm  	second
mature_beg  	203
mature_end  	226
mature_query  	TGAACCCCTGTAGTCCAAGAGATC_x23
mature_seq  	TGAACCCCTGTAGTCCAAGAGATC
mature_strand  	+
mature_struct  	)).)).))))).))))))))))))
pre_seq  	TCTCTTGGACCACAGGAGTCCAAGAGATTGTGGTCACCCACCGTTGGATATTAATCCAATGGTTGAAAAAGGTTTTTTAAAATAAGTGCAACAATGAGTGAACCGTTGAATTTACATCCAACAGTGAGTGACCACAAATTTTTTGAACCCCTGTAGTCCAAGAGATC
pre_struct  	((((((((((.(((((.((.(((((((((((((((((.(((.(((((((...(((.((((((((.(.....(((.((((...))))...)))......).)))))))).)))...))))))).))).)))))))).))))))))).)).))))).))))))))))))
pri_beg  	1
pri_end  	250
pri_id  	scaffold_2_16849
pri_mfe  	-95.40
pri_seq  	GTTAACGTAAACATTAAGAATTGAAATTATAAATTAAATAAGGGTAATATCAGTCCCGATCTCTTGGACCACAGGAGTCCAAGAGATTGTGGTCACCCACCGTTGGATATTAATCCAATGGTTGAAAAAGGTTTTTTAAAATAAGTGCAACAATGAGTGAACCGTTGAATTTACATCCAACAGTGAGTGACCACAAATTTTTTGAACCCCTGTAGTCCAAGAGATCAGGACTGAGGGTATATGATAAATT
pri_struct  	.....((((.((.......((((...((((.......))))...)))).(((((((.((((((((((((.(((((.((.(((((((((((((((((.(((.(((((((...(((.((((((((.(.....(((.((((...))))...)))......).)))))))).)))...))))))).))).)))))))).))))))))).)).))))).)))))))))))).)))))))..)).)))).......
star_arm  	first
star_beg  	60
star_end  	83
star_seq  	TCTCTTGGACCACAGGAGTCCAAG
star_struct  	((((((((((.(((((.((.((((
TTGAACCCCTGTAGTCCAAGAGAT_x6	24	1..24	scaffold_2_16849	250	202..225	1e-04	1.00	42.1	Plus / Plus
TGAACCCCTGTAGTCCAAGAG_x3	21	1..21	scaffold_2_16849	250	203..223	1e-04	1.00	42.1	Plus / Plus
TGAACCCCTGTAGTCCAAGAGATC_x23	24	1..24	scaffold_2_16849	250	203..226	1e-04	1.00	42.1	Plus / Plus
AACCCCTGTAGTCCAAGAGATCAG_x11	24	1..24	scaffold_2_16849	250	205..228	1e-04	1.00	42.1	Plus / Plus


score_star	3.9
score_mfe	2.7
score_freq	-0.3
score	6.6
flank_first_end  	22
flank_first_seq  	TATACTGCAACTAGAGGAAGCA
flank_first_struct  	......((..((((((((.(.(
flank_second_beg  	98
flank_second_seq  	TCTCCTTTGGCAGCTTCAAACTTTTAGATATATATATATCATGCGCATCAACAACCATAGATAATCAAGGAGTTCATCCGATTAACTCCCCGATTTCTTCCCTTTGAGGTAATTCAAACTTACCTATATATATTCTATGCATGATTAATCTCT
flank_second_struct  	).))))))))..)).......................((((((((.............(((.((((..((((((.........))))))..)))))))........((((((.......))))))............))))))))........
freq  	11
loop_beg  	44
loop_end  	77
loop_seq  	CCAACTAGCTATCTCTTCCATGGTTTAATTTGGA
loop_struct  	(.....((((((.......))))))......)))
mature_arm  	first
mature_beg  	23
mature_end  	43
mature_query  	TCCAAAGGGATCGCATTGATC_x10
mature_seq  	TCCAAAGGGATCGCATTGATC
mature_strand  	+
mature_struct  	(((((((((((.((((.((((
pre_seq  	TCCAAAGGGATCGCATTGATCCCAACTAGCTATCTCTTCCATGGTTTAATTTGGATCATGCTATCCCTTTGGATA
pre_struct  	(((((((((((.((((.(((((.....((((((.......))))))......))))))))).)))))))))))).
pri_beg  	1
pri_end  	250
pri_id  	scaffold_2_22486
pri_mfe  	-69.90
pri_seq  	TATACTGCAACTAGAGGAAGCATCCAAAGGGATCGCATTGATCCCAACTAGCTATCTCTTCCATGGTTTAATTTGGATCATGCTATCCCTTTGGATATCTCCTTTGGCAGCTTCAAACTTTTAGATATATATATATCATGCGCATCAACAACCATAGATAATCAAGGAGTTCATCCGATTAACTCCCCGATTTCTTCCCTTTGAGGTAATTCAAACTTACCTATATATATTCTATGCATGATTAATCTCT
pri_struct  	......((..((((((((.(.((((((((((((.((((.(((((.....((((((.......))))))......))))))))).)))))))))))).).))))))))..)).......................((((((((.............(((.((((..((((((.........))))))..)))))))........((((((.......))))))............))))))))........
star_arm  	second
star_beg  	78
star_end  	97
star_read  	1
star_seq  	TCATGCTATCCCTTTGGATA
star_struct  	)))))).)))))))))))).
TCCAAAGGGATCGCATTGATC_x10	21	1..21	scaffold_2_22486	250	23..43	1e-04	1.00	42.1	Plus / Plus
ATCATGCTATCCCTTTGGATA_x1	21	1..21	scaffold_2_22486	250	77..97	1e-04	1.00	42.1	Plus / Plus


score_star	3.9
score_mfe	3
score_freq	-0.3
score	6.8
flank_first_end  	153
flank_first_seq  	GAAGGCTCCCTCAAACTCCACTTTCCTCTCCACGAGAGAGAGAGAGAGAGAGAGAGAGAGAGAGAGAGAGAGAGAGAGAGAGAGAGAGAGAGAGATTTGAAGGAAGAAATTAGTGTTGAGTTGGTTTTATATATACTGCAACTAGAGGAAGCA
flank_first_struct  	((((.(((.(((...((((.(((((((((((.(....).).))))).))))).).)))...))).)))...................((((..((((..(...((....))....)..))))..)))).......((((...(((((((.(.(
flank_second_beg  	229
flank_second_seq  	TCTCCTTTGGCAGCTTCAAACT
flank_second_struct  	).))))))))))))))).....
freq  	11
loop_beg  	175
loop_end  	208
loop_seq  	CCAACTAGCTATCTCTTCCATGGTTTAATTTGGA
loop_struct  	(.....((((((.......))))))......)))
mature_arm  	first
mature_beg  	154
mature_end  	174
mature_query  	TCCAAAGGGATCGCATTGATC_x10
mature_seq  	TCCAAAGGGATCGCATTGATC
mature_strand  	+
mature_struct  	(((((((((((.((((.((((
pre_seq  	TCCAAAGGGATCGCATTGATCCCAACTAGCTATCTCTTCCATGGTTTAATTTGGATCATGCTATCCCTTTGGATA
pre_struct  	(((((((((((.((((.(((((.....((((((.......))))))......))))))))).)))))))))))).
pri_beg  	1
pri_end  	250
pri_id  	scaffold_2_22489
pri_mfe  	-78.80
pri_seq  	GAAGGCTCCCTCAAACTCCACTTTCCTCTCCACGAGAGAGAGAGAGAGAGAGAGAGAGAGAGAGAGAGAGAGAGAGAGAGAGAGAGAGAGAGAGATTTGAAGGAAGAAATTAGTGTTGAGTTGGTTTTATATATACTGCAACTAGAGGAAGCATCCAAAGGGATCGCATTGATCCCAACTAGCTATCTCTTCCATGGTTTAATTTGGATCATGCTATCCCTTTGGATATCTCCTTTGGCAGCTTCAAACT
pri_struct  	((((.(((.(((...((((.(((((((((((.(....).).))))).))))).).)))...))).)))...................((((..((((..(...((....))....)..))))..)))).......((((...(((((((.(.((((((((((((.((((.(((((.....((((((.......))))))......))))))))).)))))))))))).).))))))))))))))).....
star_arm  	second
star_beg  	209
star_end  	228
star_read  	1
star_seq  	TCATGCTATCCCTTTGGATA
star_struct  	)))))).)))))))))))).
TCCAAAGGGATCGCATTGATC_x10	21	1..21	scaffold_2_22489	250	154..174	1e-04	1.00	42.1	Plus / Plus
ATCATGCTATCCCTTTGGATA_x1	21	1..21	scaffold_2_22489	250	208..228	1e-04	1.00	42.1	Plus / Plus


score_star	3.9
score_mfe	3.2
score_freq	1.7
score	9
flank_first_end  	22
flank_first_seq  	TAAACGAGTGCAGGTGGAGGCT
flank_first_struct  	.....((((...((((((((((
flank_second_beg  	110
flank_second_seq  	TTTCTATCGTCAGCTCTAAATCATCATGTTCATGTGGTTCGTTCATCCAGGTAAGAAGTTGAAAGAAAACCCTCCTTTCTGAGTGAACTGTAATCAATTTTTTCAGTGCTTAATGTCACGATATATGGTAATTAAATTTTG
flank_second_struct  	))))))))....))))..(((.(((((((...((..(((((((((...(((.......((....)).......)))...)))))))))..)).............((((.....).)))...))))))).)))........
freq  	15
loop_beg  	44
loop_end  	88
loop_seq  	TAATTAACCAAATCAACATGGTGAGTGTAGATATTTGATATTGGA
loop_struct  	((((.......(((.((((.....)))).))).......))))))
mature_arm  	first
mature_beg  	23
mature_end  	43
mature_query  	TCCAAAGGGATCGCATTGATC_x10
mature_seq  	TCCAAAGGGATCGCATTGATC
mature_strand  	+
mature_struct  	(((.(((((((((((((((((
pre_seq  	TCCAAAGGGATCGCATTGATCTAATTAACCAAATCAACATGGTGAGTGTAGATATTTGATATTGGATCGATGCGATCCCTTGGGAAG
pre_struct  	(((.(((((((((((((((((((((.......(((.((((.....)))).))).......))))))))))))))))))))).)))))
pri_beg  	1
pri_end  	250
pri_id  	scaffold_2_25231
pri_mfe  	-85.68
pri_seq  	TAAACGAGTGCAGGTGGAGGCTTCCAAAGGGATCGCATTGATCTAATTAACCAAATCAACATGGTGAGTGTAGATATTTGATATTGGATCGATGCGATCCCTTGGGAAGTTTCTATCGTCAGCTCTAAATCATCATGTTCATGTGGTTCGTTCATCCAGGTAAGAAGTTGAAAGAAAACCCTCCTTTCTGAGTGAACTGTAATCAATTTTTTCAGTGCTTAATGTCACGATATATGGTAATTAAATTTTG
pri_struct  	.....((((...(((((((((((((.(((((((((((((((((((((.......(((.((((.....)))).))).......))))))))))))))))))))).)))))))))))))....))))..(((.(((((((...((..(((((((((...(((.......((....)).......)))...)))))))))..)).............((((.....).)))...))))))).)))........
star_arm  	second
star_beg  	89
star_end  	109
star_read  	1
star_seq  	TCGATGCGATCCCTTGGGAAG
star_struct  	))))))))))))))).)))))
TCCAAAGGGATCGCATTGATC_x10	21	1..21	scaffold_2_25231	250	23..43	1e-04	1.00	42.1	Plus / Plus
TCCAAAGGGATCGCATTGATCT_x3	22	1..22	scaffold_2_25231	250	23..44	1e-04	1.00	42.1	Plus / Plus
TCGATGCGATCCCTTGGGA_x1	19	1..19	scaffold_2_25231	250	89..107	1e-04	1.00	42.1	Plus / Plus
TCGATGCGATCCCTTGGGAAG_x1	21	1..21	scaffold_2_25231	250	89..109	1e-04	1.00	42.1	Plus / Plus


score_star	3.9
score_mfe	3.3
score_freq	1.7
score	9.1
flank_first_end  	141
flank_first_seq  	TATATATATGCACGTCAGTATATATCATGTTTCCTCCAAACAAAGGGTGGGTTTTTGAATCGCAAGCAGATATATGAGAGAGCTGTTTCTTGAGAGAGTTTTGGAGTATGCATATCTTATAAACGAGTGCAGGTGGAGGCT
flank_first_struct  	((((.(((((((..((..((((((((.....(((.((........)).))).........(....)..))))))))..((((((.(((....))).)))))).))...)))))))..))))...((((...((((((((((
flank_second_beg  	229
flank_second_seq  	TTTCTATCGTCAGCTCTAAATC
flank_second_struct  	))))))))....))))......
freq  	15
loop_beg  	163
loop_end  	207
loop_seq  	TAATTAACCAAATCAACATGGTGAGTGTAGATATTTGATATTGGA
loop_struct  	((((.......(((.((((.....)))).))).......))))))
mature_arm  	first
mature_beg  	142
mature_end  	162
mature_query  	TCCAAAGGGATCGCATTGATC_x10
mature_seq  	TCCAAAGGGATCGCATTGATC
mature_strand  	+
mature_struct  	(((.(((((((((((((((((
pre_seq  	TCCAAAGGGATCGCATTGATCTAATTAACCAAATCAACATGGTGAGTGTAGATATTTGATATTGGATCGATGCGATCCCTTGGGAAG
pre_struct  	(((.(((((((((((((((((((((.......(((.((((.....)))).))).......))))))))))))))))))))).)))))
pri_beg  	1
pri_end  	250
pri_id  	scaffold_2_25234
pri_mfe  	-90.24
pri_seq  	TATATATATGCACGTCAGTATATATCATGTTTCCTCCAAACAAAGGGTGGGTTTTTGAATCGCAAGCAGATATATGAGAGAGCTGTTTCTTGAGAGAGTTTTGGAGTATGCATATCTTATAAACGAGTGCAGGTGGAGGCTTCCAAAGGGATCGCATTGATCTAATTAACCAAATCAACATGGTGAGTGTAGATATTTGATATTGGATCGATGCGATCCCTTGGGAAGTTTCTATCGTCAGCTCTAAATC
pri_struct  	((((.(((((((..((..((((((((.....(((.((........)).))).........(....)..))))))))..((((((.(((....))).)))))).))...)))))))..))))...((((...(((((((((((((.(((((((((((((((((((((.......(((.((((.....)))).))).......))))))))))))))))))))).)))))))))))))....))))......
star_arm  	second
star_beg  	208
star_end  	228
star_read  	1
star_seq  	TCGATGCGATCCCTTGGGAAG
star_struct  	))))))))))))))).)))))
TCCAAAGGGATCGCATTGATC_x10	21	1..21	scaffold_2_25234	250	142..162	1e-04	1.00	42.1	Plus / Plus
TCCAAAGGGATCGCATTGATCT_x3	22	1..22	scaffold_2_25234	250	142..163	1e-04	1.00	42.1	Plus / Plus
TCGATGCGATCCCTTGGGA_x1	19	1..19	scaffold_2_25234	250	208..226	1e-04	1.00	42.1	Plus / Plus
TCGATGCGATCCCTTGGGAAG_x1	21	1..21	scaffold_2_25234	250	208..228	1e-04	1.00	42.1	Plus / Plus


score_star	3.9
score_mfe	3.3
score_freq	-4.4
score	3
flank_first_end  	24
flank_first_seq  	TGTCAAATAAGCAAAGCAGTCATA
flank_first_struct  	..(((((((..((((((((((.((
flank_second_beg  	114
flank_second_seq  	CGATTGCTTTGGCTTAATGAAATTTGCAGCCTATCTGATCATGCAGTAGAGCCCTGTCATGCAAAACATATACGGCAAGGTATAATATTAGGCTAGGCCAGCCAAGGATATACGTAGGTTTTGTCATATTTGAAAAT
flank_second_struct  	.)))))))))).....(..((((((((.((((..(((......)))....(((.(((.(((.....)))))).))).))))...(((((.((((.....))))...)))))..))))))))..)..)))))))....
freq  	3
loop_beg  	46
loop_end  	92
loop_seq  	CACTGGTGACTGATGCAGCTACAAATGTACAATCACTTTCATTGACC
loop_struct  	((..(((((.((.((((........)))))).))))).....)).))
mature_arm  	first
mature_beg  	25
mature_end  	45
mature_query  	GGGCTCCTCTTTCTTGGCAGG_x1
mature_seq  	GGGCTCCTCTTTCTTGGCAGG
mature_strand  	+
mature_struct  	((((..(((((..((((((((
pre_seq  	GGGCTCCTCTTTCTTGGCAGGCACTGGTGACTGATGCAGCTACAAATGTACAATCACTTTCATTGACCTGCCAAAGAAGAGTTGCCCTA
pre_struct  	((((..(((((..((((((((((..(((((.((.((((........)))))).))))).....)).))))))))..)))))..))))))
pri_beg  	1
pri_end  	250
pri_id  	scaffold_2_25351
pri_mfe  	-90.40
pri_seq  	TGTCAAATAAGCAAAGCAGTCATAGGGCTCCTCTTTCTTGGCAGGCACTGGTGACTGATGCAGCTACAAATGTACAATCACTTTCATTGACCTGCCAAAGAAGAGTTGCCCTACGATTGCTTTGGCTTAATGAAATTTGCAGCCTATCTGATCATGCAGTAGAGCCCTGTCATGCAAAACATATACGGCAAGGTATAATATTAGGCTAGGCCAGCCAAGGATATACGTAGGTTTTGTCATATTTGAAAAT
pri_struct  	..(((((((..((((((((((.((((((..(((((..((((((((((..(((((.((.((((........)))))).))))).....)).))))))))..)))))..)))))).)))))))))).....(..((((((((.((((..(((......)))....(((.(((.(((.....)))))).))).))))...(((((.((((.....))))...)))))..))))))))..)..)))))))....
star_arm  	second
star_beg  	93
star_end  	113
star_read  	1
star_seq  	TGCCAAAGAAGAGTTGCCCTA
star_struct  	))))))..)))))..))))))
TAGGGCTCCTCTTTCTTGGCA_x1	21	1..21	scaffold_2_25351	250	23..43	1e-04	1.00	42.1	Plus / Plus
GGGCTCCTCTTTCTTGGCAGG_x1	21	1..21	scaffold_2_25351	250	25..45	1e-04	1.00	42.1	Plus / Plus
TGCCAAAGAAGAGTTGCCCTA_x1	21	1..21	scaffold_2_25351	250	93..113	1e-04	1.00	42.1	Plus / Plus


score_star	3.9
score_mfe	3.2
score_freq	-4.4
score	3
flank_first_end  	139
flank_first_seq  	TTTGTGCTTACTGGTTTATTCCATCTCTTGGAGTCTTTGAGCCCTTATATAACTTGTGCCGGGCCATCATTGAAACACAAGCAGAAGCAGCTATACATACTAGAAGAAGTATACTTGTCAAATAAGCAAAGCAGTCATA
flank_first_struct  	....(((((.(((.((...((((.....)))).((..(((((((.((((.....))))..))))..)))..)).....)).)))))))).......(((((......))))).....(((..((((((((((((((.((
flank_second_beg  	229
flank_second_seq  	CGATTGCTTTGGCTTAATGAAA
flank_second_struct  	.))))))))).))))).)))..
freq  	3
loop_beg  	161
loop_end  	207
loop_seq  	CACTGGTGACTGATGCAGCTACAAATGTACAATCACTTTCATTGACC
loop_struct  	((..(((((.((.((((........)))))).))))).....)).))
mature_arm  	first
mature_beg  	140
mature_end  	160
mature_query  	GGGCTCCTCTTTCTTGGCAGG_x1
mature_seq  	GGGCTCCTCTTTCTTGGCAGG
mature_strand  	+
mature_struct  	((((..(((((..((((((((
pre_seq  	GGGCTCCTCTTTCTTGGCAGGCACTGGTGACTGATGCAGCTACAAATGTACAATCACTTTCATTGACCTGCCAAAGAAGAGTTGCCCTA
pre_struct  	((((..(((((..((((((((((..(((((.((.((((........)))))).))))).....)).))))))))..)))))..))))))
pri_beg  	1
pri_end  	250
pri_id  	scaffold_2_25354
pri_mfe  	-88.80
pri_seq  	TTTGTGCTTACTGGTTTATTCCATCTCTTGGAGTCTTTGAGCCCTTATATAACTTGTGCCGGGCCATCATTGAAACACAAGCAGAAGCAGCTATACATACTAGAAGAAGTATACTTGTCAAATAAGCAAAGCAGTCATAGGGCTCCTCTTTCTTGGCAGGCACTGGTGACTGATGCAGCTACAAATGTACAATCACTTTCATTGACCTGCCAAAGAAGAGTTGCCCTACGATTGCTTTGGCTTAATGAAA
pri_struct  	....(((((.(((.((...((((.....)))).((..(((((((.((((.....))))..))))..)))..)).....)).)))))))).......(((((......))))).....(((..((((((((((((((.((((((..(((((..((((((((((..(((((.((.((((........)))))).))))).....)).))))))))..)))))..)))))).))))))))).))))).)))..
star_arm  	second
star_beg  	208
star_end  	228
star_read  	1
star_seq  	TGCCAAAGAAGAGTTGCCCTA
star_struct  	))))))..)))))..))))))
TAGGGCTCCTCTTTCTTGGCA_x1	21	1..21	scaffold_2_25354	250	138..158	1e-04	1.00	42.1	Plus / Plus
GGGCTCCTCTTTCTTGGCAGG_x1	21	1..21	scaffold_2_25354	250	140..160	1e-04	1.00	42.1	Plus / Plus
TGCCAAAGAAGAGTTGCCCTA_x1	21	1..21	scaffold_2_25354	250	208..228	1e-04	1.00	42.1	Plus / Plus


score_star	-1.3
score_mfe	3.3
score_freq	0
score	2.3
flank_first_end  	9
flank_first_seq  	CAGTTCTGA
flank_first_struct  	(((((((((
flank_second_beg  	177
flank_second_seq  	AGGACTGTCTAGTTCTAATAGTTTAGGATAATTATATGTGGTGTACTATTAATTTTCTTTCCCTTTCCTTTCGA
flank_second_struct  	)))))))....(((((((....)))))))........((((....)))).........................
freq  	46
loop_beg  	34
loop_end  	152
loop_seq  	AGATTGTGGTCACCCACCGTTGGATATTAATCCAATAGTTCAAAAAAGTTTTTCAAAAGGAGTGCAAGAGTGAGTGAAACGTTGAATTTACATACAACGGTGAGTGACCACAAATCTCT
loop_struct  	(((((((((((((.((((((((......(((.((((..((((....(.((((.((.......)).)))).)...))))..)))).)))......)))))))).)))))))).)))))))
mature_arm  	second
mature_beg  	153
mature_end  	176
mature_query  	TGAACCCCTGTAGTCCAAGAGATC_x23
mature_seq  	TGAACCCCTGTAGTCCAAGAGATC
mature_strand  	+
mature_struct  	))))).).))).))).))))))))
pre_seq  	TCTCTTAGACCACAAGAGTTCAAGAGATTGTGGTCACCCACCGTTGGATATTAATCCAATAGTTCAAAAAAGTTTTTCAAAAGGAGTGCAAGAGTGAGTGAAACGTTGAATTTACATACAACGGTGAGTGACCACAAATCTCTTGAACCCCTGTAGTCCAAGAGATC
pre_struct  	((((((.(((.(((.(.((((((((((((((((((((.((((((((......(((.((((..((((....(.((((.((.......)).)))).)...))))..)))).)))......)))))))).)))))))).)))))))))))).).))).))).))))))))
pri_beg  	1
pri_end  	250
pri_id  	scaffold_2_26723
pri_mfe  	-91.30
pri_seq  	CAGTTCTGATCTCTTAGACCACAAGAGTTCAAGAGATTGTGGTCACCCACCGTTGGATATTAATCCAATAGTTCAAAAAAGTTTTTCAAAAGGAGTGCAAGAGTGAGTGAAACGTTGAATTTACATACAACGGTGAGTGACCACAAATCTCTTGAACCCCTGTAGTCCAAGAGATCAGGACTGTCTAGTTCTAATAGTTTAGGATAATTATATGTGGTGTACTATTAATTTTCTTTCCCTTTCCTTTCGA
pri_struct  	(((((((((((((((.(((.(((.(.((((((((((((((((((((.((((((((......(((.((((..((((....(.((((.((.......)).)))).)...))))..)))).)))......)))))))).)))))))).)))))))))))).).))).))).)))))))))))))))....(((((((....)))))))........((((....)))).........................
star_arm  	first
star_beg  	10
star_end  	33
star_seq  	TCTCTTAGACCACAAGAGTTCAAG
star_struct  	((((((.(((.(((.(.(((((((
ACGTTTCACTCACTCTTGCACTCC_x1	24	1..24	scaffold_2_26723	250	136..159	1e-04	1.00	42.1	Plus / Minus
TTGAACCCCTGTAGTCCAAGAGAT_x6	24	1..24	scaffold_2_26723	250	152..175	1e-04	1.00	42.1	Plus / Plus
TGAACCCCTGTAGTCCAAGAG_x3	21	1..21	scaffold_2_26723	250	153..173	1e-04	1.00	42.1	Plus / Plus
TGAACCCCTGTAGTCCAAGAGATC_x23	24	1..24	scaffold_2_26723	250	153..176	1e-04	1.00	42.1	Plus / Plus
AACCCCTGTAGTCCAAGAGATCAG_x11	24	1..24	scaffold_2_26723	250	155..178	1e-04	1.00	42.1	Plus / Plus
AAGAGTTCAAGAGATTGT_x1	18	1..18	scaffold_2_26723	250	23..40	1e-04	1.00	42.1	Plus / Plus
AGAGTTCAAGAGATTGTGGTCACC_x1	24	1..24	scaffold_2_26723	250	24..47	1e-04	1.00	42.1	Plus / Plus


score_star	-1.3
score_mfe	3.3
score_freq	0
score	2.3
flank_first_end  	59
flank_first_seq  	ATCTTCGCCTCTCTTCTCAAATCAAATAAAAATAATTATATCTAGTTCTACAGTTCTGA
flank_first_struct  	.............................((((.((((...((((....((((((((((
flank_second_beg  	227
flank_second_seq  	AGGACTGTCTAGTTCTAATAGTTT
flank_second_struct  	))))))))))))...)))).))))
freq  	46
loop_beg  	84
loop_end  	202
loop_seq  	AGATTGTGGTCACCCACCGTTGGATATTAATCCAATAGTTCAAAAAAGTTTTTCAAAAGGAGTGCAAGAGTGAGTGAAACGTTGAATTTACATACAACGGTGAGTGACCACAAATCTCT
loop_struct  	(((((((((((((.((((((((......(((.((((..((((....(.((((.((.......)).)))).)...))))..)))).)))......)))))))).)))))))).)))))))
mature_arm  	second
mature_beg  	203
mature_end  	226
mature_query  	TGAACCCCTGTAGTCCAAGAGATC_x23
mature_seq  	TGAACCCCTGTAGTCCAAGAGATC
mature_strand  	+
mature_struct  	))))).).))).))).))))))))
pre_seq  	TCTCTTAGACCACAAGAGTTCAAGAGATTGTGGTCACCCACCGTTGGATATTAATCCAATAGTTCAAAAAAGTTTTTCAAAAGGAGTGCAAGAGTGAGTGAAACGTTGAATTTACATACAACGGTGAGTGACCACAAATCTCTTGAACCCCTGTAGTCCAAGAGATC
pre_struct  	((((((.(((.(((.(.((((((((((((((((((((.((((((((......(((.((((..((((....(.((((.((.......)).)))).)...))))..)))).)))......)))))))).)))))))).)))))))))))).).))).))).))))))))
pri_beg  	1
pri_end  	250
pri_id  	scaffold_2_26726
pri_mfe  	-91.80
pri_seq  	ATCTTCGCCTCTCTTCTCAAATCAAATAAAAATAATTATATCTAGTTCTACAGTTCTGATCTCTTAGACCACAAGAGTTCAAGAGATTGTGGTCACCCACCGTTGGATATTAATCCAATAGTTCAAAAAAGTTTTTCAAAAGGAGTGCAAGAGTGAGTGAAACGTTGAATTTACATACAACGGTGAGTGACCACAAATCTCTTGAACCCCTGTAGTCCAAGAGATCAGGACTGTCTAGTTCTAATAGTTT
pri_struct  	.............................((((.((((...((((....((((((((((((((((.(((.(((.(.((((((((((((((((((((.((((((((......(((.((((..((((....(.((((.((.......)).)))).)...))))..)))).)))......)))))))).)))))))).)))))))))))).).))).))).))))))))))))))))))))...)))).))))
star_arm  	first
star_beg  	60
star_end  	83
star_seq  	TCTCTTAGACCACAAGAGTTCAAG
star_struct  	((((((.(((.(((.(.(((((((
TTGAACCCCTGTAGTCCAAGAGAT_x6	24	1..24	scaffold_2_26726	250	202..225	1e-04	1.00	42.1	Plus / Plus
TGAACCCCTGTAGTCCAAGAG_x3	21	1..21	scaffold_2_26726	250	203..223	1e-04	1.00	42.1	Plus / Plus
TGAACCCCTGTAGTCCAAGAGATC_x23	24	1..24	scaffold_2_26726	250	203..226	1e-04	1.00	42.1	Plus / Plus
AACCCCTGTAGTCCAAGAGATCAG_x11	24	1..24	scaffold_2_26726	250	205..228	1e-04	1.00	42.1	Plus / Plus
AAGAGTTCAAGAGATTGT_x1	18	1..18	scaffold_2_26726	250	73..90	1e-04	1.00	42.1	Plus / Plus
AGAGTTCAAGAGATTGTGGTCACC_x1	24	1..24	scaffold_2_26726	250	74..97	1e-04	1.00	42.1	Plus / Plus
ACGTTTCACTCACTCTTGCACTCC_x1	24	1..24	scaffold_2_26726	250	86..109	1e-04	1.00	42.1	Plus / Minus


score_star	-1.3
score_mfe	3
score_freq	0
score	2
flank_first_end  	22
flank_first_seq  	ATAGATATACAAAGTATATATG
flank_first_struct  	(((((...(((((((...((((
flank_second_beg  	105
flank_second_seq  	TAAACCCATGTGTTTCCTGTGTGTGTTTCAGTACTTTTACCTTCATTCATTCATTTTGTTCTATATTTTCTTCCCAACATGCCAATTCTGCAGTCTTCAGGGGTATTATGGTCATGTTGGGCAGCATTGTAATTTCCCAAGTTTGC
flank_second_struct  	))....((((..(.....)..))))...........................)))))))))))).....((.((((((((((((.(((((.......)))))......))).))))))))).))......................
freq  	62
loop_beg  	44
loop_end  	83
loop_seq  	TTTGCAGAGTCCCACCGAACATCGATGGCCTCCGTGGATG
loop_struct  	((..(.(((..(((.((.....)).))).))).)..))))
mature_arm  	first
mature_beg  	23
mature_end  	43
mature_query  	TGCCTGGCTCCCTGTATGCCA_x59
mature_seq  	TGCCTGGCTCCCTGTATGCCA
mature_strand  	+
mature_struct  	(((.(((((((..((((((((
pre_seq  	TGCCTGGCTCCCTGTATGCCATTTGCAGAGTCCCACCGAACATCGATGGCCTCCGTGGATGGCGTATGAGGAGCCATGCATA
pre_struct  	(((.(((((((..((((((((((..(.(((..(((.((.....)).))).))).)..))))))))))..))))))).)))))
pri_beg  	1
pri_end  	250
pri_id  	scaffold_2_27805
pri_mfe  	-79.70
pri_seq  	ATAGATATACAAAGTATATATGTGCCTGGCTCCCTGTATGCCATTTGCAGAGTCCCACCGAACATCGATGGCCTCCGTGGATGGCGTATGAGGAGCCATGCATATAAACCCATGTGTTTCCTGTGTGTGTTTCAGTACTTTTACCTTCATTCATTCATTTTGTTCTATATTTTCTTCCCAACATGCCAATTCTGCAGTCTTCAGGGGTATTATGGTCATGTTGGGCAGCATTGTAATTTCCCAAGTTTGC
pri_struct  	(((((...(((((((...(((((((.(((((((..((((((((((..(.(((..(((.((.....)).))).))).)..))))))))))..))))))).)))))))....((((..(.....)..))))...........................)))))))))))).....((.((((((((((((.(((((.......)))))......))).))))))))).))......................
star_arm  	second
star_beg  	84
star_end  	104
star_seq  	GCGTATGAGGAGCCATGCATA
star_struct  	))))))..))))))).)))))
TGCCTGGCTCCCTGTATG_x3	18	1..18	scaffold_2_27805	250	23..40	1e-04	1.00	42.1	Plus / Plus
TGCCTGGCTCCCTGTATGCCA_x59	21	1..21	scaffold_2_27805	250	23..43	1e-04	1.00	42.1	Plus / Plus


score_star	-1.3
score_mfe	4.1
score_freq	0
score	3.1
flank_first_end  	117
flank_first_seq  	ACGAGTCCAAGAAACTGTGGTCACTCACTGTTGGATATTAATCCAATGGTTCAAAAAAGTTTCTTAAAAGGAGTGCAAGAGTGAGTGAACCGTTGAATTTACATCCAACGATGGGTA
flank_first_struct  	..................((((((((((((((((((....)))))))...........((((((.....)))).))...)))))))).)))..(((((((((((.(((((.(((((.
flank_second_beg  	229
flank_second_seq  	CTCACCGTTGAATGTAAATTCA
flank_second_struct  	)))).))))).)))))))))))
freq  	53
loop_beg  	141
loop_end  	204
loop_seq  	GGTCCAAGAGATCAGGACTGATATATTATATATGTAGATATACAGTCCCGATCTCTTGGACTAC
loop_struct  	(((((((((((((.((((((.((((((.........)))))))))))).)))))))))))))))
mature_arm  	second
mature_beg  	205
mature_end  	228
mature_query  	AGGGGTCCAAGAGATTTGTAGTCA_x44
mature_seq  	AGGGGTCCAAGAGATTTGTAGTCA
mature_strand  	+
mature_struct  	)))))))))))))).)))).)).)
pre_seq  	ACCATAATCTCTTGGACTCCTGTGGTCCAAGAGATCAGGACTGATATATTATATATGTAGATATACAGTCCCGATCTCTTGGACTACAGGGGTCCAAGAGATTTGTAGTCA
pre_struct  	((.(((((((((((((((((((((((((((((((((.((((((.((((((.........)))))))))))).))))))))))))))))))))))))))))).)))).)).)
pri_beg  	1
pri_end  	250
pri_id  	scaffold_2_30963
pri_mfe  	-121.80
pri_seq  	ACGAGTCCAAGAAACTGTGGTCACTCACTGTTGGATATTAATCCAATGGTTCAAAAAAGTTTCTTAAAAGGAGTGCAAGAGTGAGTGAACCGTTGAATTTACATCCAACGATGGGTAACCATAATCTCTTGGACTCCTGTGGTCCAAGAGATCAGGACTGATATATTATATATGTAGATATACAGTCCCGATCTCTTGGACTACAGGGGTCCAAGAGATTTGTAGTCACTCACCGTTGAATGTAAATTCA
pri_struct  	..................((((((((((((((((((....)))))))...........((((((.....)))).))...)))))))).)))..(((((((((((.(((((.(((((.((.(((((((((((((((((((((((((((((((((.((((((.((((((.........)))))))))))).))))))))))))))))))))))))))))).)))).)).))))).))))).)))))))))))
star_arm  	first
star_beg  	118
star_end  	140
star_seq  	ACCATAATCTCTTGGACTCCTGT
star_struct  	((.((((((((((((((((((((
ACAGGGGTCCAAGAGATTTGTAGT_x5	24	1..24	scaffold_2_30963	250	203..226	1e-04	1.00	42.1	Plus / Plus
CAGGGGTCCAAGAGATTTGTAGT_x1	23	1..23	scaffold_2_30963	250	204..226	1e-04	1.00	42.1	Plus / Plus
AGGGGTCCAAGAGATTTGTAGTCA_x44	24	1..24	scaffold_2_30963	250	205..228	1e-04	1.00	42.1	Plus / Plus
TGACTACAAATCTCTTGGACCCCT_x1	24	1..24	scaffold_2_30963	250	23..46	1e-04	1.00	42.1	Plus / Minus
CTACAAATCTCTTGGACCCCTG_x2	22	1..22	scaffold_2_30963	250	26..47	1e-04	1.00	42.1	Plus / Minus


score_star	-1.3
score_mfe	3
score_freq	0
score	2
flank_first_end  	91
flank_first_seq  	GTTTTTTAGTCTAGAGTTTTAACCTTTTAGGCCTCCCAAAAGGTAACCAACAATTCTTTGTTAAGTTAATGTACAAAAAAGTTATAATGAG
flank_first_struct  	.............(((((((.(((((((.((....)))))))))....(((((....)))))....................(((((((((
flank_second_beg  	229
flank_second_seq  	CATTGTAGAAGCTCCCGTTAAT
flank_second_struct  	))))))))))))))........
freq  	13
loop_beg  	116
loop_end  	204
loop_seq  	AAAGGGTTCAATCCCATCATTAACAAATGTAAGGAAATCAATGGACTTAAACATTTTAAATAGTTTGATGGTTGGATCGAATCTCTCAA
loop_struct  	.(..(((((.((((.((((((((((((((((((............)))..))))))......).)))))))).)))).)))))..).))
mature_arm  	second
mature_beg  	205
mature_end  	228
mature_query  	ATAAGCTTCTCACTCTAAACTCCT_x11
mature_seq  	ATAAGCTTCTCACTCTAAACTCCT
mature_strand  	+
mature_struct  	)))))).)))))))))))))))))
pre_seq  	GAGTTTAGAGTGAGGTGTTTATTTAAAGGGTTCAATCCCATCATTAACAAATGTAAGGAAATCAATGGACTTAAACATTTTAAATAGTTTGATGGTTGGATCGAATCTCTCAAATAAGCTTCTCACTCTAAACTCCT
pre_struct  	(((((((((((((((.((((((((.(..(((((.((((.((((((((((((((((((............)))..))))))......).)))))))).)))).)))))..).)))))))).)))))))))))))))))
pri_beg  	1
pri_end  	250
pri_id  	scaffold_2_33121
pri_mfe  	-79.20
pri_seq  	GTTTTTTAGTCTAGAGTTTTAACCTTTTAGGCCTCCCAAAAGGTAACCAACAATTCTTTGTTAAGTTAATGTACAAAAAAGTTATAATGAGGAGTTTAGAGTGAGGTGTTTATTTAAAGGGTTCAATCCCATCATTAACAAATGTAAGGAAATCAATGGACTTAAACATTTTAAATAGTTTGATGGTTGGATCGAATCTCTCAAATAAGCTTCTCACTCTAAACTCCTCATTGTAGAAGCTCCCGTTAAT
pri_struct  	.............(((((((.(((((((.((....)))))))))....(((((....)))))....................((((((((((((((((((((((((.((((((((.(..(((((.((((.((((((((((((((((((............)))..))))))......).)))))))).)))).)))))..).)))))))).)))))))))))))))))))))))))))))))........
star_arm  	first
star_beg  	92
star_end  	115
star_seq  	GAGTTTAGAGTGAGGTGTTTATTT
star_struct  	(((((((((((((((.((((((((
AAGGAAATCAATGGACTTAAACAT_x1	24	1..24	scaffold_2_33121	250	146..169	1e-04	1.00	42.1	Plus / Plus
ATGAGGAGTTTAGAGTGAGAAGCT_x1	24	1..24	scaffold_2_33121	250	20..43	1e-04	1.00	42.1	Plus / Minus
ATAAGCTTCTCACTCTAAACTCCT_x11	24	1..24	scaffold_2_33121	250	205..228	1e-04	1.00	42.1	Plus / Plus


score_star	-1.3
score_mfe	2.1
score_freq	0
score	1.1
flank_first_end  	171
flank_first_seq  	AAACTAAAAAAATAATAAAGAAAAGTAGGCCAAATGCACGGACCACGGGTTGGTCCAAGTCTTTTTTTTTTTTTTTTTTGGGGTCAAACGGGCTGGTCTAAGTCTCTAACTCAAAAATATGTTCATTTATTTTTCAGGTAATTAAAAGTATGTTCATTTTCATTAAACAAG
flank_first_struct  	...(((((((((....(((((((((...((.....))..((((((.....))))))....)))))))))...)))))))))........(((((......)))))....((.(((((((........))))))).))..........((...(((.((((((((.....((
flank_second_beg  	227
flank_second_seq  	GAAGGTGGAAAGTCAGAAAACACG
flank_second_struct  	...))))))))....)))...)).
freq  	12
loop_beg  	200
loop_end  	202
loop_seq  	GAC
loop_struct  	...
mature_arm  	second
mature_beg  	203
mature_end  	226
mature_query  	AGAGAAAGTCATGGGTGTGTAGCT_x10
mature_seq  	AGAGAAAGTCATGGGTGTGTAGCT
mature_strand  	+
mature_struct  	..))))..)).))))))))).)))
pre_seq  	CAAGCACACAAATCCAGAAATTTTAAAAGACAGAGAAAGTCATGGGTGTGTAGCT
pre_struct  	(..((((((....(((((..((((.........))))..)).))))))))).)))
pri_beg  	1
pri_end  	250
pri_id  	scaffold_2_36359
pri_mfe  	-48.80
pri_seq  	AAACTAAAAAAATAATAAAGAAAAGTAGGCCAAATGCACGGACCACGGGTTGGTCCAAGTCTTTTTTTTTTTTTTTTTTGGGGTCAAACGGGCTGGTCTAAGTCTCTAACTCAAAAATATGTTCATTTATTTTTCAGGTAATTAAAAGTATGTTCATTTTCATTAAACAAGCAAGCACACAAATCCAGAAATTTTAAAAGACAGAGAAAGTCATGGGTGTGTAGCTGAAGGTGGAAAGTCAGAAAACACG
pri_struct  	...(((((((((....(((((((((...((.....))..((((((.....))))))....)))))))))...)))))))))........(((((......)))))....((.(((((((........))))))).))..........((...(((.((((((((.....(((..((((((....(((((..((((.........))))..)).))))))))).)))...))))))))....)))...)).
star_arm  	first
star_beg  	172
star_end  	199
star_seq  	CAAGCACACAAATCCAGAAATTTTAAAA
star_struct  	(..((((((....(((((..((((....
AAGACAGAGAAAGTCATGGGTGTG_x1	24	1..24	scaffold_2_36359	250	198..221	1e-04	1.00	42.1	Plus / Plus
AGAGAAAGTCATGGGTGTGTAGCT_x10	24	1..24	scaffold_2_36359	250	203..226	1e-04	1.00	42.1	Plus / Plus
AGAAAGTCATGGGTGTGTAGCTGA_x1	24	1..24	scaffold_2_36359	250	205..228	1e-04	1.00	42.1	Plus / Plus


score_star	-1.3
score_mfe	2.7
score_freq	0
score	1.7
flank_first_end  	22
flank_first_seq  	CTATCCCTGCGCAATTTGCCAT
flank_first_struct  	.............((((((((.
flank_second_beg  	85
flank_second_seq  	ATATTTGCCAGCACAGACCTGGGTCGACGAACTTTTGTCGCGATAAGTGTTTTGGCTTTTTATTTTAATTTTAAAAATACAAAATTAATTTCTTTACTCTTCTTTTTTGGCCAACTTTTTAAATCTATGTGATTAATTAATATAAATATAATATTTGAAAAGTATA
flank_second_struct  	))....(((((.(.(((...((((((((((....)))))).((.....((((((..((((((.........))))))..)))))).....))...)))).))).).)))))..(((((((((((.(((((...............)))))..)))))))))))...
freq  	24
loop_beg  	44
loop_end  	63
loop_seq  	TTTCGTCGACAGAGGTACTT
loop_struct  	...(.((....)).)...))
mature_arm  	first
mature_beg  	23
mature_end  	43
mature_query  	ATTAGACCTCTCCCGACGAAA_x23
mature_seq  	ATTAGACCTCTCCCGACGAAA
mature_strand  	+
mature_struct  	....((((.((((((((((((
pre_seq  	ATTAGACCTCTCCCGACGAAATTTCGTCGACAGAGGTACTTTTGTCGGGAGTGGTCTGGCAA
pre_struct  	....((((.((((((((((((...(.((....)).)...)))))))))))).))))))))))
pri_beg  	1
pri_end  	250
pri_id  	scaffold_2_3681
pri_mfe  	-67.26
pri_seq  	CTATCCCTGCGCAATTTGCCATATTAGACCTCTCCCGACGAAATTTCGTCGACAGAGGTACTTTTGTCGGGAGTGGTCTGGCAAATATTTGCCAGCACAGACCTGGGTCGACGAACTTTTGTCGCGATAAGTGTTTTGGCTTTTTATTTTAATTTTAAAAATACAAAATTAATTTCTTTACTCTTCTTTTTTGGCCAACTTTTTAAATCTATGTGATTAATTAATATAAATATAATATTTGAAAAGTATA
pri_struct  	.............((((((((.....((((.((((((((((((...(.((....)).)...)))))))))))).))))))))))))....(((((.(.(((...((((((((((....)))))).((.....((((((..((((((.........))))))..)))))).....))...)))).))).).)))))..(((((((((((.(((((...............)))))..)))))))))))...
star_arm  	second
star_beg  	64
star_end  	84
star_seq  	TTGTCGGGAGTGGTCTGGCAA
star_struct  	)))))))))).))))))))))
ATTAGACCTCTCCCGACGAA_x1	20	1..20	scaffold_2_3681	250	23..42	1e-04	1.00	42.1	Plus / Plus
ATTAGACCTCTCCCGACGAAA_x23	21	1..21	scaffold_2_3681	250	23..43	1e-04	1.00	42.1	Plus / Plus


score_star	-1.3
score_mfe	2.5
score_freq	0
score	1.5
flank_first_end  	171
flank_first_seq  	TAGTTGACATATCCATGTATAATTAGGAGATATTCTCCTAATTGTTTATTGTATCTATTTCCTTTTAAAGTATTCATGTAAGCTCCTCTATATACCTCTTTATGGAGAAGAATAAAATTAACCTAAATATAAGTTTAAATTTATTATGAGAAAAAGCCTCTCTGGGCAATT
flank_first_struct  	(((...(((.....(((.(((((((((((.....))))))))))).))))))..))).........(((((.((((((....((.(((((((........))))))).)).(((((.((((.((.......)).)))).))))))))))).....((((((.(.(((((((
flank_second_beg  	229
flank_second_seq  	TTTCGTCGACAGAGGTACTTTT
flank_second_struct  	))..))).).))))))))))).
freq  	25
loop_beg  	193
loop_end  	207
loop_seq  	TGCGCAATTTGCCAT
loop_struct  	((.((.....)))).
mature_arm  	second
mature_beg  	208
mature_end  	228
mature_query  	ATTAGACCTCTCCCGACGAAA_x23
mature_seq  	ATTAGACCTCTCCCGACGAAA
mature_strand  	+
mature_struct  	..))))).....)))))))))
pre_seq  	TCGTCGGCACATGTCTATCCCTGCGCAATTTGCCATATTAGACCTCTCCCGACGAAA
pre_struct  	(((((((.....(((((....((.((.....))))...))))).....)))))))))
pri_beg  	1
pri_end  	250
pri_id  	scaffold_2_3682
pri_mfe  	-62.40
pri_seq  	TAGTTGACATATCCATGTATAATTAGGAGATATTCTCCTAATTGTTTATTGTATCTATTTCCTTTTAAAGTATTCATGTAAGCTCCTCTATATACCTCTTTATGGAGAAGAATAAAATTAACCTAAATATAAGTTTAAATTTATTATGAGAAAAAGCCTCTCTGGGCAATTTCGTCGGCACATGTCTATCCCTGCGCAATTTGCCATATTAGACCTCTCCCGACGAAATTTCGTCGACAGAGGTACTTTT
pri_struct  	(((...(((.....(((.(((((((((((.....))))))))))).))))))..))).........(((((.((((((....((.(((((((........))))))).)).(((((.((((.((.......)).)))).))))))))))).....((((((.(.((((((((((((((.....(((((....((.((.....))))...))))).....)))))))))))..))).).))))))))))).
star_arm  	first
star_beg  	172
star_end  	192
star_seq  	TCGTCGGCACATGTCTATCCC
star_struct  	(((((((.....(((((....
ATTAGACCTCTCCCGACGAA_x1	20	1..20	scaffold_2_3682	250	208..227	1e-04	1.00	42.1	Plus / Plus
ATTAGACCTCTCCCGACGAAA_x23	21	1..21	scaffold_2_3682	250	208..228	1e-04	1.00	42.1	Plus / Plus
AGACATGTGCCGACGAAATTGCCC_x1	24	1..24	scaffold_2_3682	250	64..87	1e-04	1.00	42.1	Plus / Minus


score_star	-1.3
score_mfe	2.9
score_freq	0
score	1.9
flank_first_end  	25
flank_first_seq  	AAGTGTAGTATCTGTTCTTATCAGT
flank_first_struct  	((((((((((..((..(((...(((
flank_second_beg  	69
flank_second_seq  	TAATTTCTTTAAGGGGAGGGTCCAGCACAGTAGCTTGCTACTGGGTCTCTCGCGTGTCGCCCAAGTGTTGCACTATAGCATGGGCCTGGCACACCCTAACAAAGCTAGTTGAAATTTTTCCGGACTTATTTTGTTAGAAGGTTCACTATTATACTTAATATGGGGCTCAAATTATAAAAATA
flank_second_struct  	)...........((.(((((.((....((((((....)))))))).)))))..((((((((((..(((((.....))))))))))..))))).))(((((((((..(((((((....)))..))))..))))))))).)))..)).))))))))))..........................
freq  	165
loop_beg  	47
loop_end  	51
loop_seq  	AATGG
loop_struct  	...))
mature_arm  	first
mature_beg  	26
mature_end  	46
mature_query  	TTAATATCTGATACGTGGGCC_x100
mature_seq  	TTAATATCTGATACGTGGGCC
mature_strand  	+
mature_struct  	((((((((.....((((((((
pre_seq  	TTAATATCTGATACGTGGGCCAATGGCCCACGCGATATTAAAT
pre_struct  	((((((((.....((((((((...)))))))).))))))))))
pri_beg  	1
pri_end  	250
pri_id  	scaffold_2_41847
pri_mfe  	-76.40
pri_seq  	AAGTGTAGTATCTGTTCTTATCAGTTTAATATCTGATACGTGGGCCAATGGCCCACGCGATATTAAATTAATTTCTTTAAGGGGAGGGTCCAGCACAGTAGCTTGCTACTGGGTCTCTCGCGTGTCGCCCAAGTGTTGCACTATAGCATGGGCCTGGCACACCCTAACAAAGCTAGTTGAAATTTTTCCGGACTTATTTTGTTAGAAGGTTCACTATTATACTTAATATGGGGCTCAAATTATAAAAATA
pri_struct  	((((((((((..((..(((...(((((((((((.....((((((((...)))))))).)))))))))))...........((.(((((.((....((((((....)))))))).)))))..((((((((((..(((((.....))))))))))..))))).))(((((((((..(((((((....)))..))))..))))))))).)))..)).))))))))))..........................
star_arm  	second
star_beg  	52
star_end  	68
star_seq  	CCCACGCGATATTAAAT
star_struct  	)))))).))))))))))
TGGGTCTCTCGCGTGTCGCCC_x1	21	1..21	scaffold_2_41847	250	110..130	1e-04	1.00	42.1	Plus / Plus
TACTGTGCTGGACCCTCCCCT_x1	21	1..21	scaffold_2_41847	250	151..171	1e-04	1.00	42.1	Plus / Minus
ATTGGCCCACGTATCAGATATT_x1	22	1..22	scaffold_2_41847	250	202..223	1e-04	1.00	42.1	Plus / Minus
TTGGCCCACGTATCAGATAT_x1	20	1..20	scaffold_2_41847	250	203..222	1e-04	1.00	42.1	Plus / Minus
TTGGCCCACGTATCAGATATTA_x1	22	1..22	scaffold_2_41847	250	203..224	1e-04	1.00	42.1	Plus / Minus
AGTTTAATATCTGATACGTGGGCC_x2	24	1..24	scaffold_2_41847	250	23..46	1e-04	1.00	42.1	Plus / Plus
TTTAATATCTGATACGTGGGCC_x15	22	1..22	scaffold_2_41847	250	25..46	1e-04	1.00	42.1	Plus / Plus
TTTAATATCTGATACGTGGGCCA_x1	23	1..23	scaffold_2_41847	250	25..47	1e-04	1.00	42.1	Plus / Plus
TTAATATCTGATACGTGGGCC_x100	21	1..21	scaffold_2_41847	250	26..46	1e-04	1.00	42.1	Plus / Plus
TTAATATCTGATACGTGGGCCA_x2	22	1..22	scaffold_2_41847	250	26..47	1e-04	1.00	42.1	Plus / Plus
TAATATCTGATACGTGGGCC_x1	20	1..20	scaffold_2_41847	250	27..46	1e-04	1.00	42.1	Plus / Plus
TAATATCTGATACGTGGGCCA_x7	21	1..21	scaffold_2_41847	250	27..47	1e-04	1.00	42.1	Plus / Plus
TAATATCTGATACGTGGGCCAA_x1	22	1..22	scaffold_2_41847	250	27..48	1e-04	1.00	42.1	Plus / Plus
TAATATCTGATACGTGGGCCAAT_x2	23	1..23	scaffold_2_41847	250	27..49	1e-04	1.00	42.1	Plus / Plus
ATATCTGATACGTGGGCC_x1	18	1..18	scaffold_2_41847	250	29..46	1e-04	1.00	42.1	Plus / Plus
ATATCTGATACGTGGGCCA_x5	19	1..19	scaffold_2_41847	250	29..47	1e-04	1.00	42.1	Plus / Plus
ATATCTGATACGTGGGCCAAT_x1	21	1..21	scaffold_2_41847	250	29..49	1e-04	1.00	42.1	Plus / Plus
TATCTGATACGTGGGCCA_x17	18	1..18	scaffold_2_41847	250	30..47	1e-04	1.00	42.1	Plus / Plus
TATCTGATACGTGGGCCAA_x1	19	1..19	scaffold_2_41847	250	30..48	1e-04	1.00	42.1	Plus / Plus
TATCTGATACGTGGGCCAAT_x1	20	1..20	scaffold_2_41847	250	30..49	1e-04	1.00	42.1	Plus / Plus
TCTGATACGTGGGCCAAT_x2	18	1..18	scaffold_2_41847	250	32..49	1e-04	1.00	42.1	Plus / Plus
TCTGATACGTGGGCCAATG_x1	19	1..19	scaffold_2_41847	250	32..50	1e-04	1.00	42.1	Plus / Plus


score_star	-1.3
score_mfe	2.8
score_freq	0
score	1.8
flank_first_end  	203
flank_first_seq  	GTGTTGAATTTGCCTTCACGCACGAGAGGACGAAAGGGATGAGAGAATGTATCAAATATCCTTGCTTTATTTTGTCCCACATCGAAATTGAGAGCGAAACAGCGAAGCAGAAAGGCTTATAAAATGCTAAGCACGCAGATATTCAACTCATACCTTTCTCGGCCTTTTGGCTAAGATCAAGTGTAGTATCTGTTCTTATCAGT
flank_first_struct  	((((.(((......))))))).(((((((.(((((((((((((.....(((((........(((((((((((((........))))))..)))))))....((..((((...............))))..)).....)))))....))))).))))).))).)))))))..(((((...((........))..)))))..(((
flank_second_beg  	247
flank_second_seq  	TAAT
flank_second_struct  	)...
freq  	163
loop_beg  	225
loop_end  	229
loop_seq  	AATGG
loop_struct  	...))
mature_arm  	first
mature_beg  	204
mature_end  	224
mature_query  	TTAATATCTGATACGTGGGCC_x100
mature_seq  	TTAATATCTGATACGTGGGCC
mature_strand  	+
mature_struct  	((((((((.....((((((((
pre_seq  	TTAATATCTGATACGTGGGCCAATGGCCCACGCGATATTAAAT
pre_struct  	((((((((.....((((((((...)))))))).))))))))))
pri_beg  	1
pri_end  	250
pri_id  	scaffold_2_41848
pri_mfe  	-70.86
pri_seq  	GTGTTGAATTTGCCTTCACGCACGAGAGGACGAAAGGGATGAGAGAATGTATCAAATATCCTTGCTTTATTTTGTCCCACATCGAAATTGAGAGCGAAACAGCGAAGCAGAAAGGCTTATAAAATGCTAAGCACGCAGATATTCAACTCATACCTTTCTCGGCCTTTTGGCTAAGATCAAGTGTAGTATCTGTTCTTATCAGTTTAATATCTGATACGTGGGCCAATGGCCCACGCGATATTAAATTAAT
pri_struct  	((((.(((......))))))).(((((((.(((((((((((((.....(((((........(((((((((((((........))))))..)))))))....((..((((...............))))..)).....)))))....))))).))))).))).)))))))..(((((...((........))..)))))..(((((((((((.....((((((((...)))))))).)))))))))))...
star_arm  	second
star_beg  	230
star_end  	246
star_seq  	CCCACGCGATATTAAAT
star_struct  	)))))).))))))))))
AGTTTAATATCTGATACGTGGGCC_x2	24	1..24	scaffold_2_41848	250	201..224	1e-04	1.00	42.1	Plus / Plus
TTTAATATCTGATACGTGGGCC_x15	22	1..22	scaffold_2_41848	250	203..224	1e-04	1.00	42.1	Plus / Plus
TTTAATATCTGATACGTGGGCCA_x1	23	1..23	scaffold_2_41848	250	203..225	1e-04	1.00	42.1	Plus / Plus
TTAATATCTGATACGTGGGCC_x100	21	1..21	scaffold_2_41848	250	204..224	1e-04	1.00	42.1	Plus / Plus
TTAATATCTGATACGTGGGCCA_x2	22	1..22	scaffold_2_41848	250	204..225	1e-04	1.00	42.1	Plus / Plus
TAATATCTGATACGTGGGCC_x1	20	1..20	scaffold_2_41848	250	205..224	1e-04	1.00	42.1	Plus / Plus
TAATATCTGATACGTGGGCCA_x7	21	1..21	scaffold_2_41848	250	205..225	1e-04	1.00	42.1	Plus / Plus
TAATATCTGATACGTGGGCCAA_x1	22	1..22	scaffold_2_41848	250	205..226	1e-04	1.00	42.1	Plus / Plus
TAATATCTGATACGTGGGCCAAT_x2	23	1..23	scaffold_2_41848	250	205..227	1e-04	1.00	42.1	Plus / Plus
ATATCTGATACGTGGGCC_x1	18	1..18	scaffold_2_41848	250	207..224	1e-04	1.00	42.1	Plus / Plus
ATATCTGATACGTGGGCCA_x5	19	1..19	scaffold_2_41848	250	207..225	1e-04	1.00	42.1	Plus / Plus
ATATCTGATACGTGGGCCAAT_x1	21	1..21	scaffold_2_41848	250	207..227	1e-04	1.00	42.1	Plus / Plus
TATCTGATACGTGGGCCA_x17	18	1..18	scaffold_2_41848	250	208..225	1e-04	1.00	42.1	Plus / Plus
TATCTGATACGTGGGCCAA_x1	19	1..19	scaffold_2_41848	250	208..226	1e-04	1.00	42.1	Plus / Plus
TATCTGATACGTGGGCCAAT_x1	20	1..20	scaffold_2_41848	250	208..227	1e-04	1.00	42.1	Plus / Plus
TCTGATACGTGGGCCAAT_x2	18	1..18	scaffold_2_41848	250	210..227	1e-04	1.00	42.1	Plus / Plus
TCTGATACGTGGGCCAATG_x1	19	1..19	scaffold_2_41848	250	210..228	1e-04	1.00	42.1	Plus / Plus
ATTGGCCCACGTATCAGATATT_x1	22	1..22	scaffold_2_41848	250	24..45	1e-04	1.00	42.1	Plus / Minus
TTGGCCCACGTATCAGATAT_x1	20	1..20	scaffold_2_41848	250	25..44	1e-04	1.00	42.1	Plus / Minus
TTGGCCCACGTATCAGATATTA_x1	22	1..22	scaffold_2_41848	250	25..46	1e-04	1.00	42.1	Plus / Minus


score_star	-1.3
score_mfe	2.9
score_freq	0
score	1.9
flank_first_end  	123
flank_first_seq  	ATCGAAATTGAGAGCGAAACAGCGAAGCAGAAAGGCTTATAAAATGCTAAGCACGCAGATATTCAACTCATACCTTTCTCGGCCTTTTGGCTAAGATCAAGTGTAGTATCTGTTCTTATCAGT
flank_first_struct  	...((((((((((........((..((((...............))))..))..(((((((((......((((...(((..(((....)))..)))....))))))))))))))))))..(((
flank_second_beg  	167
flank_second_seq  	TAATTTCTTTAAGGGGAGGGTCCAGCACAGTAGCTTGCTACTGGGTCTCTCGCGTGTCGCCCAAGTGTTGCACTATAGCATGGG
flank_second_struct  	).)))))......(.(((((.((....((((((....)))))))).))))).)......((((..(((((.....)))))))))
freq  	165
loop_beg  	145
loop_end  	149
loop_seq  	AATGG
loop_struct  	...))
mature_arm  	first
mature_beg  	124
mature_end  	144
mature_query  	TTAATATCTGATACGTGGGCC_x100
mature_seq  	TTAATATCTGATACGTGGGCC
mature_strand  	+
mature_struct  	((((((((.....((((((((
pre_seq  	TTAATATCTGATACGTGGGCCAATGGCCCACGCGATATTAAAT
pre_struct  	((((((((.....((((((((...)))))))).))))))))))
pri_beg  	1
pri_end  	250
pri_id  	scaffold_2_41850
pri_mfe  	-75.86
pri_seq  	ATCGAAATTGAGAGCGAAACAGCGAAGCAGAAAGGCTTATAAAATGCTAAGCACGCAGATATTCAACTCATACCTTTCTCGGCCTTTTGGCTAAGATCAAGTGTAGTATCTGTTCTTATCAGTTTAATATCTGATACGTGGGCCAATGGCCCACGCGATATTAAATTAATTTCTTTAAGGGGAGGGTCCAGCACAGTAGCTTGCTACTGGGTCTCTCGCGTGTCGCCCAAGTGTTGCACTATAGCATGGG
pri_struct  	...((((((((((........((..((((...............))))..))..(((((((((......((((...(((..(((....)))..)))....))))))))))))))))))..(((((((((((.....((((((((...)))))))).))))))))))).)))))......(.(((((.((....((((((....)))))))).))))).)......((((..(((((.....)))))))))
star_arm  	second
star_beg  	150
star_end  	166
star_seq  	CCCACGCGATATTAAAT
star_struct  	)))))).))))))))))
ATTGGCCCACGTATCAGATATT_x1	22	1..22	scaffold_2_41850	250	104..125	1e-04	1.00	42.1	Plus / Minus
TTGGCCCACGTATCAGATAT_x1	20	1..20	scaffold_2_41850	250	105..124	1e-04	1.00	42.1	Plus / Minus
TTGGCCCACGTATCAGATATTA_x1	22	1..22	scaffold_2_41850	250	105..126	1e-04	1.00	42.1	Plus / Minus
AGTTTAATATCTGATACGTGGGCC_x2	24	1..24	scaffold_2_41850	250	121..144	1e-04	1.00	42.1	Plus / Plus
TTTAATATCTGATACGTGGGCC_x15	22	1..22	scaffold_2_41850	250	123..144	1e-04	1.00	42.1	Plus / Plus
TTTAATATCTGATACGTGGGCCA_x1	23	1..23	scaffold_2_41850	250	123..145	1e-04	1.00	42.1	Plus / Plus
TTAATATCTGATACGTGGGCC_x100	21	1..21	scaffold_2_41850	250	124..144	1e-04	1.00	42.1	Plus / Plus
TTAATATCTGATACGTGGGCCA_x2	22	1..22	scaffold_2_41850	250	124..145	1e-04	1.00	42.1	Plus / Plus
TAATATCTGATACGTGGGCC_x1	20	1..20	scaffold_2_41850	250	125..144	1e-04	1.00	42.1	Plus / Plus
TAATATCTGATACGTGGGCCA_x7	21	1..21	scaffold_2_41850	250	125..145	1e-04	1.00	42.1	Plus / Plus
TAATATCTGATACGTGGGCCAA_x1	22	1..22	scaffold_2_41850	250	125..146	1e-04	1.00	42.1	Plus / Plus
TAATATCTGATACGTGGGCCAAT_x2	23	1..23	scaffold_2_41850	250	125..147	1e-04	1.00	42.1	Plus / Plus
ATATCTGATACGTGGGCC_x1	18	1..18	scaffold_2_41850	250	127..144	1e-04	1.00	42.1	Plus / Plus
ATATCTGATACGTGGGCCA_x5	19	1..19	scaffold_2_41850	250	127..145	1e-04	1.00	42.1	Plus / Plus
ATATCTGATACGTGGGCCAAT_x1	21	1..21	scaffold_2_41850	250	127..147	1e-04	1.00	42.1	Plus / Plus
TATCTGATACGTGGGCCA_x17	18	1..18	scaffold_2_41850	250	128..145	1e-04	1.00	42.1	Plus / Plus
TATCTGATACGTGGGCCAA_x1	19	1..19	scaffold_2_41850	250	128..146	1e-04	1.00	42.1	Plus / Plus
TATCTGATACGTGGGCCAAT_x1	20	1..20	scaffold_2_41850	250	128..147	1e-04	1.00	42.1	Plus / Plus
TCTGATACGTGGGCCAAT_x2	18	1..18	scaffold_2_41850	250	130..147	1e-04	1.00	42.1	Plus / Plus
TCTGATACGTGGGCCAATG_x1	19	1..19	scaffold_2_41850	250	130..148	1e-04	1.00	42.1	Plus / Plus
TGGGTCTCTCGCGTGTCGCCC_x1	21	1..21	scaffold_2_41850	250	208..228	1e-04	1.00	42.1	Plus / Plus
TACTGTGCTGGACCCTCCCCT_x1	21	1..21	scaffold_2_41850	250	53..73	1e-04	1.00	42.1	Plus / Minus


score_star	-1.3
score_mfe	3.9
score_freq	-0.3
score	2.5
flank_first_end  	80
flank_first_seq  	GAATGAAGTTTTCTCCTATCTGAGCATGAAGGTTTTCATTGGTGGTACTATATATACATATCAGTCCCGATCTCTTGGAC
flank_first_struct  	..(((.(((..((.((.....((((......)))).....)).)).))).)))....((((.(((((.((((((((((((
flank_second_beg  	228
flank_second_seq  	CCAAGAGATCAGGACTCATATAC
flank_second_struct  	)))))))))).))))).))))..
freq  	11
loop_beg  	104
loop_end  	203
loop_seq  	TCACCCACCGTTGGATATTAATCCAATGGTTCAAAAAAGTTTCTTAAAATGAGTGCAAGAGTGAGTGAACCGTTGAATTTACATCCAACGGTGAGTGACC
loop_struct  	((((.(((((((((((...(((.((((((((((.......(((((...........)))))....)))))))))).)))...))))))))))).))))))
mature_arm  	second
mature_beg  	204
mature_end  	227
mature_query  	ATAAATTTCTTGGACCCCTGTAGT_x10
mature_seq  	ATAAATTTCTTGGACCCCTGTAGT
mature_strand  	+
mature_struct  	)).)))))))))))).))))).))
pre_seq  	CACAGGAGTCCAAGAGATTGTGGTCACCCACCGTTGGATATTAATCCAATGGTTCAAAAAAGTTTCTTAAAATGAGTGCAAGAGTGAGTGAACCGTTGAATTTACATCCAACGGTGAGTGACCATAAATTTCTTGGACCCCTGTAGT
pre_struct  	.(((((.((((((((((((((((((((.(((((((((((...(((.((((((((((.......(((((...........)))))....)))))))))).)))...))))))))))).)))))))).)))))))))))).))))).))
pri_beg  	1
pri_end  	250
pri_id  	scaffold_2_46070
pri_mfe  	-114.60
pri_seq  	GAATGAAGTTTTCTCCTATCTGAGCATGAAGGTTTTCATTGGTGGTACTATATATACATATCAGTCCCGATCTCTTGGACCACAGGAGTCCAAGAGATTGTGGTCACCCACCGTTGGATATTAATCCAATGGTTCAAAAAAGTTTCTTAAAATGAGTGCAAGAGTGAGTGAACCGTTGAATTTACATCCAACGGTGAGTGACCATAAATTTCTTGGACCCCTGTAGTCCAAGAGATCAGGACTCATATAC
pri_struct  	..(((.(((..((.((.....((((......)))).....)).)).))).)))....((((.(((((.((((((((((((.(((((.((((((((((((((((((((.(((((((((((...(((.((((((((((.......(((((...........)))))....)))))))))).)))...))))))))))).)))))))).)))))))))))).))))).)))))))))))).))))).))))..
star_arm  	first
star_beg  	81
star_end  	103
star_seq  	CACAGGAGTCCAAGAGATTGTGG
star_struct  	.(((((.((((((((((((((((
ATAAATTTCTTGGACCCCTGTAGT_x10	24	1..24	scaffold_2_46070	250	204..227	1e-04	1.00	42.1	Plus / Plus
TAAATTTCTTGGACCCCTGTAGTC_x1	24	1..24	scaffold_2_46070	250	205..228	1e-04	1.00	42.1	Plus / Plus


score_star	-1.3
score_mfe	2.4
score_freq	0
score	1.4
flank_first_end  	170
flank_first_seq  	TTTTAGTTTTTTGGCTTCTTTTTTCCAATACGTTGATTCAATTTTCCAGGATTTGGGATAATAAGAGTATTCATAATGACCTCTCTAAATCACCTTTGAAAACAAATTTTGGGGAGGAATTGGAAAAATAAAACTCCAACCATGCTCTCTATCCACCTCCTAAAATATAG
flank_first_struct  	..........((((..........)))).(((((((...........((((....(((((...(((((((.........((((((((((.....((((....)))).))))))))))..(((((..........)))))..))))))).)))))...))))...(((..(
flank_second_beg  	225
flank_second_seq  	CTATAATTTAATGTTACTTTATTTAA
flank_second_struct  	.)))...)))))))............
freq  	28
loop_beg  	197
loop_end  	200
loop_seq  	GGAA
loop_struct  	....
mature_arm  	second
mature_beg  	201
mature_end  	224
mature_query  	AGAGAAATGACTCCTAGTGGCTCC_x7
mature_seq  	AGAGAAATGACTCCTAGTGGCTCC
mature_strand  	+
mature_struct  	))).....)))))))))..)))).
pre_seq  	AGTATTCTAGGAGCTCCTAAATCTGAGGAAAGAGAAATGACTCCTAGTGGCTCC
pre_struct  	(((...(((((((.((.....(((......))).....)))))))))..)))).
pri_beg  	1
pri_end  	250
pri_id  	scaffold_2_471
pri_mfe  	-55.80
pri_seq  	TTTTAGTTTTTTGGCTTCTTTTTTCCAATACGTTGATTCAATTTTCCAGGATTTGGGATAATAAGAGTATTCATAATGACCTCTCTAAATCACCTTTGAAAACAAATTTTGGGGAGGAATTGGAAAAATAAAACTCCAACCATGCTCTCTATCCACCTCCTAAAATATAGAGTATTCTAGGAGCTCCTAAATCTGAGGAAAGAGAAATGACTCCTAGTGGCTCCCTATAATTTAATGTTACTTTATTTAA
pri_struct  	..........((((..........)))).(((((((...........((((....(((((...(((((((.........((((((((((.....((((....)))).))))))))))..(((((..........)))))..))))))).)))))...))))...(((..((((...(((((((.((.....(((......))).....)))))))))..))))..)))...)))))))............
star_arm  	first
star_beg  	171
star_end  	196
star_seq  	AGTATTCTAGGAGCTCCTAAATCTGA
star_struct  	(((...(((((((.((.....(((..
AACTCCAACCATGCTCTCTATCCA_x1	24	1..24	scaffold_2_471	250	132..155	1e-04	1.00	42.1	Plus / Plus
TGCTCTCTATCCACCTCCTAA_x1	21	1..21	scaffold_2_471	250	143..163	1e-04	1.00	42.1	Plus / Plus
AAAGAGAAATGACTCCTAGTGGCT_x1	24	1..24	scaffold_2_471	250	199..222	1e-04	1.00	42.1	Plus / Plus
AAGAGAAATGACTCCTAGTGGCTC_x4	24	1..24	scaffold_2_471	250	200..223	1e-04	1.00	42.1	Plus / Plus
AGAGAAATGACTCCTAGTGGCTC_x2	23	1..23	scaffold_2_471	250	201..223	1e-04	1.00	42.1	Plus / Plus
AGAGAAATGACTCCTAGTGGCTCC_x7	24	1..24	scaffold_2_471	250	201..224	1e-04	1.00	42.1	Plus / Plus
GAGAAATGACTCCTAGTGGCTC_x1	22	1..22	scaffold_2_471	250	202..223	1e-04	1.00	42.1	Plus / Plus
AGAAATGACTCCTAGTGGCTCCCT_x6	24	1..24	scaffold_2_471	250	203..226	1e-04	1.00	42.1	Plus / Plus
AAATGACTCCTAGTGGCTCCCTA_x1	23	1..23	scaffold_2_471	250	205..227	1e-04	1.00	42.1	Plus / Plus
AAATGACTCCTAGTGGCTCCCTAT_x4	24	1..24	scaffold_2_471	250	205..228	1e-04	1.00	42.1	Plus / Plus


score_star	3.9
score_mfe	4.2
score_freq	0.6
score	9
flank_first_end  	24
flank_first_seq  	TGCTCAGCACTTTAACTCAAGGTG
flank_first_struct  	((((((.(((((((((((((((((
flank_second_beg  	160
flank_second_seq  	CCTTGGGTTAAAGTGGTGAGCAAAAATGCTCTTGAACTCAATAGGGTGTATCCTAAAATTTGTGTTATTTGCCAATAAATTAGAATCATAT
flank_second_struct  	))))))))))))))).)))))).....((.....(((.((((((((....)))))....))).)))....))...................
freq  	13
loop_beg  	48
loop_end  	136
loop_seq  	CTTGACATGTGTTTATTGGCATAACCATAGTTAACTCTTTGCTTTGTATTTATGAAACTATGATTATGTCAATAGACATGTGCCAAGTG
loop_struct  	((((.(((((((((((((((((((.(((((((.......(((...))).......))))))).))))))))))))))))))).))))))
mature_arm  	second
mature_beg  	137
mature_end  	159
mature_query  	TTGAGAAGGGCGGTGCAGGTACA_x5
mature_seq  	TTGAGAAGGGCGGTGCAGGTACA
mature_strand  	+
mature_struct  	)))))).))))))))..))))))
pre_seq  	TACCCTCACCGCCCCTTTCAACACTTGACATGTGTTTATTGGCATAACCATAGTTAACTCTTTGCTTTGTATTTATGAAACTATGATTATGTCAATAGACATGTGCCAAGTGTTGAGAAGGGCGGTGCAGGTACA
pre_struct  	((((..((((((((.((((((((((((.(((((((((((((((((((.(((((((.......(((...))).......))))))).))))))))))))))))))).)))))))))))).))))))))..))))))
pri_beg  	1
pri_end  	250
pri_id  	scaffold_2_8074
pri_mfe  	-123.14
pri_seq  	TGCTCAGCACTTTAACTCAAGGTGTACCCTCACCGCCCCTTTCAACACTTGACATGTGTTTATTGGCATAACCATAGTTAACTCTTTGCTTTGTATTTATGAAACTATGATTATGTCAATAGACATGTGCCAAGTGTTGAGAAGGGCGGTGCAGGTACACCTTGGGTTAAAGTGGTGAGCAAAAATGCTCTTGAACTCAATAGGGTGTATCCTAAAATTTGTGTTATTTGCCAATAAATTAGAATCATAT
pri_struct  	((((((.(((((((((((((((((((((..((((((((.((((((((((((.(((((((((((((((((((.(((((((.......(((...))).......))))))).))))))))))))))))))).)))))))))))).))))))))..))))))))))))))))))))).)))))).....((.....(((.((((((((....)))))....))).)))....))...................
star_arm  	first
star_beg  	25
star_end  	47
star_read  	1
star_seq  	TACCCTCACCGCCCCTTTCAACA
star_struct  	((((..((((((((.((((((((
TTATGTCAATAGACATGTGCCAAG_x1	24	1..24	scaffold_2_8074	250	111..134	1e-04	1.00	42.1	Plus / Plus
TGTTGAGAAGGGCGGTGCAGGTAC_x1	24	1..24	scaffold_2_8074	250	135..158	1e-04	1.00	42.1	Plus / Plus
TTGAGAAGGGCGGTGCAGGTAC_x1	22	1..22	scaffold_2_8074	250	137..158	1e-04	1.00	42.1	Plus / Plus
TTGAGAAGGGCGGTGCAGGTACA_x5	23	1..23	scaffold_2_8074	250	137..159	1e-04	1.00	42.1	Plus / Plus
TGTACCCTCACCGCCCCTTTCAAC_x2	24	1..24	scaffold_2_8074	250	23..46	1e-04	1.00	42.1	Plus / Plus
ACCCTCACCGCCCCTTTCAACACT_x3	24	1..24	scaffold_2_8074	250	26..49	1e-04	1.00	42.1	Plus / Plus


score_star	-1.3
score_mfe	2.5
score_freq	0
score	1.5
flank_first_end  	22
flank_first_seq  	GCCAAGCTCAATTGGCAGGTTG
flank_first_struct  	..............((((((((
flank_second_beg  	96
flank_second_seq  	ATCTGCAGACGTTAAGAATGTGTGATACATGGAATCTTGGAAGGTTTCCAAAGGAAATGGAAAATCTGATCAACTTGAGGCATGTTTATTTCGACGAGGATAAGGAAGTTCCATTTGGGATGAGACGAATGACTCATCTACAGACATTACGTTAC
flank_second_struct  	)))))).(((((....(((((.((.....(((((.((.....)).)))))....((((((((..(((.(((..(((((((........)))))).)..)))..)))..)))))))).(((((((........))))))).)).))))))))))..
freq  	18
loop_beg  	45
loop_end  	69
loop_seq  	TTTCTGGAACAAGAATCAAAGAACT
loop_struct  	(((...((.......))...)))).
mature_arm  	first
mature_beg  	23
mature_end  	44
mature_query  	AAACACTTGAGGTATTTGGATG_x5
mature_seq  	AAACACTTGAGGTATTTGGATG
mature_strand  	+
mature_struct  	.((..((((.((((((((((.(
pre_seq  	AAACACTTGAGGTATTTGGATGTTTCTGGAACAAGAATCAAAGAACTTCCAAAATCTATTGGCAAGCTTTATA
pre_struct  	.((..((((.((((((((((.((((...((.......))...)))).))))))...))))..))))..)).))
pri_beg  	1
pri_end  	250
pri_id  	scaffold_2_8315
pri_mfe  	-59.10
pri_seq  	GCCAAGCTCAATTGGCAGGTTGAAACACTTGAGGTATTTGGATGTTTCTGGAACAAGAATCAAAGAACTTCCAAAATCTATTGGCAAGCTTTATAATCTGCAGACGTTAAGAATGTGTGATACATGGAATCTTGGAAGGTTTCCAAAGGAAATGGAAAATCTGATCAACTTGAGGCATGTTTATTTCGACGAGGATAAGGAAGTTCCATTTGGGATGAGACGAATGACTCATCTACAGACATTACGTTAC
pri_struct  	..............((((((((.((..((((.((((((((((.((((...((.......))...)))).))))))...))))..))))..)).)))))))).(((((....(((((.((.....(((((.((.....)).)))))....((((((((..(((.(((..(((((((........)))))).)..)))..)))..)))))))).(((((((........))))))).)).))))))))))..
star_arm  	second
star_beg  	70
star_end  	95
star_seq  	TCCAAAATCTATTGGCAAGCTTTATA
star_struct  	))))))...))))..))))..)).))
AGAAACATCCAAATACCTCAA_x1	21	1..21	scaffold_2_8315	250	202..222	1e-04	1.00	42.1	Plus / Minus
AAACACTTGAGGTATTTGGATG_x5	22	1..22	scaffold_2_8315	250	23..44	1e-04	1.00	42.1	Plus / Plus
AAACACTTGAGGTATTTGGATGT_x1	23	1..23	scaffold_2_8315	250	23..45	1e-04	1.00	42.1	Plus / Plus
AACACTTGAGGTATTTGGATGT_x1	22	1..22	scaffold_2_8315	250	24..45	1e-04	1.00	42.1	Plus / Plus
ACACTTGAGGTATTTGGATGT_x4	21	1..21	scaffold_2_8315	250	25..45	1e-04	1.00	42.1	Plus / Plus
CACTTGAGGTATTTGGATGTT_x2	21	1..21	scaffold_2_8315	250	26..46	1e-04	1.00	42.1	Plus / Plus
CACTTGAGGTATTTGGATGTTT_x1	22	1..22	scaffold_2_8315	250	26..47	1e-04	1.00	42.1	Plus / Plus
CTTGAGGTATTTGGATGTTTCT_x2	22	1..22	scaffold_2_8315	250	28..49	1e-04	1.00	42.1	Plus / Plus
TTGAGGTATTTGGATGTTTC_x1	20	1..20	scaffold_2_8315	250	29..48	1e-04	1.00	42.1	Plus / Plus


score_star	-1.3
score_mfe	3.8
score_freq	0
score	2.8
flank_first_end  	82
flank_first_seq  	ATAGGACGGGGAGTGGTGACCCCTATCAGCCTTTTCCACTCGATACGCTATACTGAAGCGATGGTGGCTCCATACCCTGAAA
flank_first_struct  	.......(((((((.....((((((((.((((((((((((..((.((((.......)))))))))))((((...((((((..
flank_second_beg  	132
flank_second_seq  	GGGAGGTGAACCGGAGAAGAAGGCAGCCCTCGTTACGAAAGGCAGCTGGATGGCTCAGTAAGATGGGGGAGTGGGGTAGTGGAGGACGATAAAGCCTCCACTACTAGACTCCCCAATCT
flank_second_struct  	))..((....)))))).))))))).(((.(((((.(....)..)))..)).))).......)))))))).....(((((((((((.(......))))))))))))..))))))).....
freq  	44
loop_beg  	107
loop_end  	108
loop_seq  	TT
loop_struct  	..
mature_arm  	first
mature_beg  	83
mature_end  	106
mature_query  	GACGGATAGGAGGATTCTATAGTA_x10
mature_seq  	GACGGATAGGAGGATTCTATAGTA
mature_strand  	+
mature_struct  	...(((((((.(((..((((((..
pre_seq  	GACGGATAGGAGGATTCTATAGTATTTTGTAGGCTCCCTTATCCCTCAG
pre_struct  	...(((((((.(((..((((((....))))))..)))))))))).))))
pri_beg  	1
pri_end  	250
pri_id  	scaffold_295_5
pri_mfe  	-109.50
pri_seq  	ATAGGACGGGGAGTGGTGACCCCTATCAGCCTTTTCCACTCGATACGCTATACTGAAGCGATGGTGGCTCCATACCCTGAAAGACGGATAGGAGGATTCTATAGTATTTTGTAGGCTCCCTTATCCCTCAGGGGAGGTGAACCGGAGAAGAAGGCAGCCCTCGTTACGAAAGGCAGCTGGATGGCTCAGTAAGATGGGGGAGTGGGGTAGTGGAGGACGATAAAGCCTCCACTACTAGACTCCCCAATCT
pri_struct  	.......(((((((.....((((((((.((((((((((((..((.((((.......)))))))))))((((...((((((.....(((((((.(((..((((((....))))))..)))))))))).))))))..((....)))))).))))))).(((.(((((.(....)..)))..)).))).......)))))))).....(((((((((((.(......))))))))))))..))))))).....
star_arm  	second
star_beg  	109
star_end  	131
star_seq  	TTGTAGGCTCCCTTATCCCTCAG
star_struct  	))))))..)))))))))).))))
GAAGCGATGGTGGCTCCATACCC_x1	23	1..23	scaffold_295_5	250	55..77	1e-04	1.00	42.1	Plus / Plus
CGATGGTGGCTCCATACCC_x1	19	1..19	scaffold_295_5	250	59..77	1e-04	1.00	42.1	Plus / Plus
AAGACGGATAGGAGGATTCT_x1	20	1..20	scaffold_295_5	250	81..100	1e-04	1.00	42.1	Plus / Plus
AAGACGGATAGGAGGATTCTAT_x1	22	1..22	scaffold_295_5	250	81..102	1e-04	1.00	42.1	Plus / Plus
AAGACGGATAGGAGGATTCTATA_x1	23	1..23	scaffold_295_5	250	81..103	1e-04	1.00	42.1	Plus / Plus
AAGACGGATAGGAGGATTCTATAG_x1	24	1..24	scaffold_295_5	250	81..104	1e-04	1.00	42.1	Plus / Plus
AAGACGGATAGGAGGATT_x1	18	1..18	scaffold_295_5	250	81..98	1e-04	1.00	42.1	Plus / Plus
AGACGGATAGGAGGATTCTATA_x1	22	1..22	scaffold_295_5	250	82..103	1e-04	1.00	42.1	Plus / Plus
AGACGGATAGGAGGATTCTATAG_x3	23	1..23	scaffold_295_5	250	82..104	1e-04	1.00	42.1	Plus / Plus
GACGGATAGGAGGATTCT_x1	18	1..18	scaffold_295_5	250	83..100	1e-04	1.00	42.1	Plus / Plus
GACGGATAGGAGGATTCTAT_x1	20	1..20	scaffold_295_5	250	83..102	1e-04	1.00	42.1	Plus / Plus
GACGGATAGGAGGATTCTATA_x2	21	1..21	scaffold_295_5	250	83..103	1e-04	1.00	42.1	Plus / Plus
GACGGATAGGAGGATTCTATAG_x5	22	1..22	scaffold_295_5	250	83..104	1e-04	1.00	42.1	Plus / Plus
GACGGATAGGAGGATTCTATAGT_x1	23	1..23	scaffold_295_5	250	83..105	1e-04	1.00	42.1	Plus / Plus
GACGGATAGGAGGATTCTATAGTA_x10	24	1..24	scaffold_295_5	250	83..106	1e-04	1.00	42.1	Plus / Plus
ACGGATAGGAGGATTCTATA_x1	20	1..20	scaffold_295_5	250	84..103	1e-04	1.00	42.1	Plus / Plus
ACGGATAGGAGGATTCTATAG_x1	21	1..21	scaffold_295_5	250	84..104	1e-04	1.00	42.1	Plus / Plus
ACGGATAGGAGGATTCTATAGT_x1	22	1..22	scaffold_295_5	250	84..105	1e-04	1.00	42.1	Plus / Plus
ACGGATAGGAGGATTCTATAGTA_x1	23	1..23	scaffold_295_5	250	84..106	1e-04	1.00	42.1	Plus / Plus
CGGATAGGAGGATTCTATA_x5	19	1..19	scaffold_295_5	250	85..103	1e-04	1.00	42.1	Plus / Plus
CGGATAGGAGGATTCTATAG_x1	20	1..20	scaffold_295_5	250	85..104	1e-04	1.00	42.1	Plus / Plus
CGGATAGGAGGATTCTATAGT_x1	21	1..21	scaffold_295_5	250	85..105	1e-04	1.00	42.1	Plus / Plus
CGGATAGGAGGATTCTATAGTATT_x1	24	1..24	scaffold_295_5	250	85..108	1e-04	1.00	42.1	Plus / Plus
TCTATAGTATTTTGTAGGCTCCC_x1	23	1..23	scaffold_295_5	250	98..120	1e-04	1.00	42.1	Plus / Plus


score_star	3.9
score_mfe	3.2
score_freq	119.4
score	126.9
flank_first_end  	28
flank_first_seq  	AGGGAGATTGGAGCTACTGGGAATTGTA
flank_first_struct  	(((((((..(((((..((((((((..(.
flank_second_beg  	110
flank_second_seq  	TGATTTCTAGCGGCTCCTCCCTTTCCCTTCCATCTCTATATTGAGACTCATGTTCATGCATATTCAAGACCATCTGATCTCAAGGTATATACAGTTCTTTTTTTCAACATTTTATTTTGTATGTGATGAATCGTTTCATTT
flank_second_struct  	..))))))))..)))))....))))))).............((((((....((((((.(((((.(((((..((((.......)))).......(((.........)))......))))).))))))))))).))))))...
freq  	246
loop_beg  	50
loop_end  	87
loop_seq  	AAGAAAATCACTAAGAAAATTTTCTTGTTGATATTTTC
loop_struct  	(((...((((.((((((....)))))).)))).)))))
mature_arm  	second
mature_beg  	88
mature_end  	109
mature_query  	TTCCCAAGCCCGCCCATTCCAA_x90
mature_seq  	TTCCCAAGCCCGCCCATTCCAA
mature_strand  	+
mature_struct  	.))))))))..))))))))).)
pre_seq  	GGAATGGGCTGTTTGGGATGAAAGAAAATCACTAAGAAAATTTTCTTGTTGATATTTTCTTCCCAAGCCCGCCCATTCCAA
pre_struct  	(((((((((.((((((((.(((((...((((.((((((....)))))).)))).))))).))))))))..))))))))).)
pri_beg  	1
pri_end  	250
pri_id  	scaffold_3_10415
pri_mfe  	-88.20
pri_seq  	AGGGAGATTGGAGCTACTGGGAATTGTAGGAATGGGCTGTTTGGGATGAAAGAAAATCACTAAGAAAATTTTCTTGTTGATATTTTCTTCCCAAGCCCGCCCATTCCAATGATTTCTAGCGGCTCCTCCCTTTCCCTTCCATCTCTATATTGAGACTCATGTTCATGCATATTCAAGACCATCTGATCTCAAGGTATATACAGTTCTTTTTTTCAACATTTTATTTTGTATGTGATGAATCGTTTCATTT
pri_struct  	(((((((..(((((..((((((((..(.(((((((((.((((((((.(((((...((((.((((((....)))))).)))).))))).))))))))..))))))))).)..))))))))..)))))....))))))).............((((((....((((((.(((((.(((((..((((.......)))).......(((.........)))......))))).))))))))))).))))))...
star_arm  	first
star_beg  	29
star_end  	49
star_read  	1
star_seq  	GGAATGGGCTGTTTGGGATGA
star_struct  	(((((((((.((((((((.((
ATTGTAGGAATGGGCTGTTTG_x2	21	1..21	scaffold_3_10415	250	23..43	1e-04	1.00	42.1	Plus / Plus
TAGGAATGGGCTGTTTGGGA_x2	20	1..20	scaffold_3_10415	250	27..46	1e-04	1.00	42.1	Plus / Plus
GGAATGGGCTGTTTGGGA_x11	18	1..18	scaffold_3_10415	250	29..46	1e-04	1.00	42.1	Plus / Plus
GGAATGGGCTGTTTGGGAT_x4	19	1..19	scaffold_3_10415	250	29..47	1e-04	1.00	42.1	Plus / Plus
GGAATGGGCTGTTTGGGATG_x56	20	1..20	scaffold_3_10415	250	29..48	1e-04	1.00	42.1	Plus / Plus
GGAATGGGCTGTTTGGGATGA_x80	21	1..21	scaffold_3_10415	250	29..49	1e-04	1.00	42.1	Plus / Plus
TTCCCAAGCCCGCCCATTC_x1	19	1..19	scaffold_3_10415	250	88..106	1e-04	1.00	42.1	Plus / Plus
TTCCCAAGCCCGCCCATTCCAA_x90	22	1..22	scaffold_3_10415	250	88..109	1e-04	1.00	42.1	Plus / Plus


score_star	3.9
score_mfe	3.3
score_freq	119.4
score	126.9
flank_first_end  	147
flank_first_seq  	ATAGATTGTTCTAGAGACGGCTTGGTAGGTGGGGAGGTAGTCTATTGGTGTATATAAAGGGGTGAAGATGTGGACTATGAGCAAAAACAAACAAGAAGAAGGAGACTGAGAGGAGGGAAAGGGAGATTGGAGCTACTGGGAATTGTA
flank_first_struct  	.....((.((((.....(..((((....((...(..(((((((((.....(((........))).....)))))))))...)....))...))))..).((....))....)))).)).(((((....(((((..((((((((..(.
flank_second_beg  	229
flank_second_seq  	TGATTTCTAGCGGCTCCTCCCT
flank_second_struct  	..))))))))..))))))))))
freq  	246
loop_beg  	169
loop_end  	206
loop_seq  	AAGAAAATCACTAAGAAAATTTTCTTGTTGATATTTTC
loop_struct  	(((...((((.((((((....)))))).)))).)))))
mature_arm  	second
mature_beg  	207
mature_end  	228
mature_query  	TTCCCAAGCCCGCCCATTCCAA_x90
mature_seq  	TTCCCAAGCCCGCCCATTCCAA
mature_strand  	+
mature_struct  	.))))))))..))))))))).)
pre_seq  	GGAATGGGCTGTTTGGGATGAAAGAAAATCACTAAGAAAATTTTCTTGTTGATATTTTCTTCCCAAGCCCGCCCATTCCAA
pre_struct  	(((((((((.((((((((.(((((...((((.((((((....)))))).)))).))))).))))))))..))))))))).)
pri_beg  	1
pri_end  	250
pri_id  	scaffold_3_10418
pri_mfe  	-89.30
pri_seq  	ATAGATTGTTCTAGAGACGGCTTGGTAGGTGGGGAGGTAGTCTATTGGTGTATATAAAGGGGTGAAGATGTGGACTATGAGCAAAAACAAACAAGAAGAAGGAGACTGAGAGGAGGGAAAGGGAGATTGGAGCTACTGGGAATTGTAGGAATGGGCTGTTTGGGATGAAAGAAAATCACTAAGAAAATTTTCTTGTTGATATTTTCTTCCCAAGCCCGCCCATTCCAATGATTTCTAGCGGCTCCTCCCT
pri_struct  	.....((.((((.....(..((((....((...(..(((((((((.....(((........))).....)))))))))...)....))...))))..).((....))....)))).)).(((((....(((((..((((((((..(.(((((((((.((((((((.(((((...((((.((((((....)))))).)))).))))).))))))))..))))))))).)..))))))))..))))))))))
star_arm  	first
star_beg  	148
star_end  	168
star_read  	1
star_seq  	GGAATGGGCTGTTTGGGATGA
star_struct  	(((((((((.((((((((.((
ATTGTAGGAATGGGCTGTTTG_x2	21	1..21	scaffold_3_10418	250	142..162	1e-04	1.00	42.1	Plus / Plus
TAGGAATGGGCTGTTTGGGA_x2	20	1..20	scaffold_3_10418	250	146..165	1e-04	1.00	42.1	Plus / Plus
GGAATGGGCTGTTTGGGA_x11	18	1..18	scaffold_3_10418	250	148..165	1e-04	1.00	42.1	Plus / Plus
GGAATGGGCTGTTTGGGAT_x4	19	1..19	scaffold_3_10418	250	148..166	1e-04	1.00	42.1	Plus / Plus
GGAATGGGCTGTTTGGGATG_x56	20	1..20	scaffold_3_10418	250	148..167	1e-04	1.00	42.1	Plus / Plus
GGAATGGGCTGTTTGGGATGA_x80	21	1..21	scaffold_3_10418	250	148..168	1e-04	1.00	42.1	Plus / Plus
TTCCCAAGCCCGCCCATTC_x1	19	1..19	scaffold_3_10418	250	207..225	1e-04	1.00	42.1	Plus / Plus
TTCCCAAGCCCGCCCATTCCAA_x90	22	1..22	scaffold_3_10418	250	207..228	1e-04	1.00	42.1	Plus / Plus


score_star	3.9
score_mfe	3
score_freq	-2.3
score	4.8
flank_first_end  	23
flank_first_seq  	AGAGGAGGCATAGGTGATTTTGC
flank_first_struct  	((.(((((...((((((...((.
flank_second_beg  	108
flank_second_seq  	ACCTTCATCCCCTTACCTCCCCTATTTGCTATTGCTTATTAATTTGATTTCCCATAATTAAATTTATCCATATTCATGTATTGCATAAAGTGGTAATAGCACATATATAAAAAGCATGTCATCAGTAAATCTTGGGATGCACA
flank_second_struct  	)...)))...)))..))))).))...((((((((((....(((((((((......)))))))))...........(((.....))).....))))))))))............((((.(((...........))).))))...
freq  	7
loop_beg  	44
loop_end  	86
loop_seq  	AGATGGTGAAATGCATGAACAAGGCAGCATCTCAATCCTTTGT
loop_struct  	(((.(((((.((((.((.......)))))).)))..)))))))
mature_arm  	second
mature_beg  	87
mature_end  	107
mature_query  	GCTCTCTATGCTTCTGTCATC_x4
mature_seq  	GCTCTCTATGCTTCTGTCATC
mature_strand  	+
mature_struct  	))))))))).))))))))).)
pre_seq  	TGACAGAAGATAGAGAGCACAGATGGTGAAATGCATGAACAAGGCAGCATCTCAATCCTTTGTGCTCTCTATGCTTCTGTCATC
pre_struct  	(((((((((((((((((((((((.(((((.((((.((.......)))))).)))..)))))))))))))))).))))))))).)
pri_beg  	1
pri_end  	250
pri_id  	scaffold_3_10440
pri_mfe  	-81.40
pri_seq  	AGAGGAGGCATAGGTGATTTTGCTGACAGAAGATAGAGAGCACAGATGGTGAAATGCATGAACAAGGCAGCATCTCAATCCTTTGTGCTCTCTATGCTTCTGTCATCACCTTCATCCCCTTACCTCCCCTATTTGCTATTGCTTATTAATTTGATTTCCCATAATTAAATTTATCCATATTCATGTATTGCATAAAGTGGTAATAGCACATATATAAAAAGCATGTCATCAGTAAATCTTGGGATGCACA
pri_struct  	((.(((((...((((((...((.(((((((((((((((((((((((.(((((.((((.((.......)))))).)))..)))))))))))))))).))))))))).))...)))...)))..))))).))...((((((((((....(((((((((......)))))))))...........(((.....))).....))))))))))............((((.(((...........))).))))...
star_arm  	first
star_beg  	24
star_end  	43
star_read  	1
star_seq  	TGACAGAAGATAGAGAGCAC
star_struct  	((((((((((((((((((((
CTGACAGAAGATAGAGAGCAC_x1	21	1..21	scaffold_3_10440	250	23..43	1e-04	1.00	42.1	Plus / Plus
TGACAGAAGATAGAGAGCAC_x1	20	1..20	scaffold_3_10440	250	24..43	1e-04	1.00	42.1	Plus / Plus
GCTCTCTATGCTTCTGTCATC_x4	21	1..21	scaffold_3_10440	250	87..107	1e-04	1.00	42.1	Plus / Plus
TCTCTATGCTTCTGTCATCACC_x1	22	1..22	scaffold_3_10440	250	89..110	1e-04	1.00	42.1	Plus / Plus


score_star	3.9
score_mfe	2.9
score_freq	-2.3
score	4.7
flank_first_end  	141
flank_first_seq  	GACAATTACAAACGCAAAATTTGAATTGCTTGTTTTGCACCCAATTACTTTGTGTTAACTTCTTTGTTTTATCTGTTTAATTTCCTGTCAATATGTTTTCTGCAGAAGCTAAGCTAGTAGAGGAGGCATAGGTGATTTTGC
flank_first_struct  	(((((.....((((((((.....(((((..((.....))..)))))..)))))))).......)))))......(((((.((((.(((.............))))))).)))))..((((.(((((...((((((...((.
flank_second_beg  	226
flank_second_seq  	ACCTTCATCCCCTTACCTCCCCTAT
flank_second_struct  	)...)))...)))..))))).))))
freq  	7
loop_beg  	162
loop_end  	204
loop_seq  	AGATGGTGAAATGCATGAACAAGGCAGCATCTCAATCCTTTGT
loop_struct  	(((.(((((.((((.((.......)))))).)))..)))))))
mature_arm  	second
mature_beg  	205
mature_end  	225
mature_query  	GCTCTCTATGCTTCTGTCATC_x4
mature_seq  	GCTCTCTATGCTTCTGTCATC
mature_strand  	+
mature_struct  	))))))))).))))))))).)
pre_seq  	TGACAGAAGATAGAGAGCACAGATGGTGAAATGCATGAACAAGGCAGCATCTCAATCCTTTGTGCTCTCTATGCTTCTGTCATC
pre_struct  	(((((((((((((((((((((((.(((((.((((.((.......)))))).)))..)))))))))))))))).))))))))).)
pri_beg  	1
pri_end  	250
pri_id  	scaffold_3_10443
pri_mfe  	-76.72
pri_seq  	GACAATTACAAACGCAAAATTTGAATTGCTTGTTTTGCACCCAATTACTTTGTGTTAACTTCTTTGTTTTATCTGTTTAATTTCCTGTCAATATGTTTTCTGCAGAAGCTAAGCTAGTAGAGGAGGCATAGGTGATTTTGCTGACAGAAGATAGAGAGCACAGATGGTGAAATGCATGAACAAGGCAGCATCTCAATCCTTTGTGCTCTCTATGCTTCTGTCATCACCTTCATCCCCTTACCTCCCCTAT
pri_struct  	(((((.....((((((((.....(((((..((.....))..)))))..)))))))).......)))))......(((((.((((.(((.............))))))).)))))..((((.(((((...((((((...((.(((((((((((((((((((((((.(((((.((((.((.......)))))).)))..)))))))))))))))).))))))))).))...)))...)))..))))).))))
star_arm  	first
star_beg  	142
star_end  	161
star_read  	1
star_seq  	TGACAGAAGATAGAGAGCAC
star_struct  	((((((((((((((((((((
CTGACAGAAGATAGAGAGCAC_x1	21	1..21	scaffold_3_10443	250	141..161	1e-04	1.00	42.1	Plus / Plus
TGACAGAAGATAGAGAGCAC_x1	20	1..20	scaffold_3_10443	250	142..161	1e-04	1.00	42.1	Plus / Plus
GCTCTCTATGCTTCTGTCATC_x4	21	1..21	scaffold_3_10443	250	205..225	1e-04	1.00	42.1	Plus / Plus
TCTCTATGCTTCTGTCATCACC_x1	22	1..22	scaffold_3_10443	250	207..228	1e-04	1.00	42.1	Plus / Plus


score_star	3.9
score_mfe	2.8
score_freq	33.8
score	40.8
flank_first_end  	22
flank_first_seq  	GGAGAAGAAGCACCAGGTTTTG
flank_first_struct  	((((((((..((...((((.((
flank_second_beg  	121
flank_second_seq  	CCTTCAGCCCCATGTCTCTCTCTCTCTCCCCCAAATCTTATTGGGTTTCTTGCTTAAATAATCTAATTCCCATTCATATATGTATATATTTTATCAACCTTGATTCTTGGGAATGTGAATAATTAGTGTC
flank_second_struct  	.....))))...))..))).)))))....(((((......)))))......(((.((.((.((..(((((((.(((....((.(((.....)))))....)))....)))))))..)).)).)))))...
freq  	78
loop_beg  	44
loop_end  	96
loop_seq  	AGATGAAGAAATGCATGGACATCGACATGGCAGGCAGCATCTCTCTCCTTTGT
loop_struct  	(((.(((((.((((.((..(((....))).))....)))).))).)).)))))
mature_arm  	first
mature_beg  	23
mature_end  	43
mature_query  	TTGACAGAAGATAGAGAGCAC_x73
mature_seq  	TTGACAGAAGATAGAGAGCAC
mature_strand  	+
mature_struct  	(((((((((((((((((((((
pre_seq  	TTGACAGAAGATAGAGAGCACAGATGAAGAAATGCATGGACATCGACATGGCAGGCAGCATCTCTCTCCTTTGTGCTCTCTATGCTTCTGTCATCACA
pre_struct  	((((((((((((((((((((((((.(((((.((((.((..(((....))).))....)))).))).)).)))))))))))))).)))))))))..)))
pri_beg  	1
pri_end  	250
pri_id  	scaffold_3_10444
pri_mfe  	-73.40
pri_seq  	GGAGAAGAAGCACCAGGTTTTGTTGACAGAAGATAGAGAGCACAGATGAAGAAATGCATGGACATCGACATGGCAGGCAGCATCTCTCTCCTTTGTGCTCTCTATGCTTCTGTCATCACACCTTCAGCCCCATGTCTCTCTCTCTCTCCCCCAAATCTTATTGGGTTTCTTGCTTAAATAATCTAATTCCCATTCATATATGTATATATTTTATCAACCTTGATTCTTGGGAATGTGAATAATTAGTGTC
pri_struct  	((((((((..((...((((.((((((((((((((((((((((((((.(((((.((((.((..(((....))).))....)))).))).)).)))))))))))))).)))))))))..))).....))))...))..))).)))))....(((((......)))))......(((.((.((.((..(((((((.(((....((.(((.....)))))....)))....)))))))..)).)).)))))...
star_arm  	second
star_beg  	97
star_end  	120
star_read  	1
star_seq  	GCTCTCTATGCTTCTGTCATCACA
star_struct  	))))))))).)))))))))..)))
TTGACAGAAGATAGAGAGCAC_x73	21	1..21	scaffold_3_10444	250	23..43	1e-04	1.00	42.1	Plus / Plus
TGACAGAAGATAGAGAGCAC_x1	20	1..20	scaffold_3_10444	250	24..43	1e-04	1.00	42.1	Plus / Plus
GCTCTCTATGCTTCTGTCATC_x4	21	1..21	scaffold_3_10444	250	97..117	1e-04	1.00	42.1	Plus / Plus


score_star	3.9
score_mfe	3
score_freq	33.8
score	41
flank_first_end  	133
flank_first_seq  	TGTTTGATAAGAAGAAGGAAATCTCTCCTCTTTGAATCTTACTATAATTAAGAAGTTGAACTCTTGTTTTAAATTTCCCATATTTATAGGGTATATATGTATATGTGTGTGGGAGAAGAAGCACCAGGTTTTG
flank_first_struct  	.((..(((..(((((.(((......))))))))..)))..))............(((((.....((((((...((((((((((.((((.(.......).))))...)))))))))).))))))..((((..((
flank_second_beg  	230
flank_second_seq  	CACCTTCAGCCCCATGTCTCT
flank_second_struct  	.)))))))))...........
freq  	78
loop_beg  	155
loop_end  	207
loop_seq  	AGATGAAGAAATGCATGGACATCGACATGGCAGGCAGCATCTCTCTCCTTTGT
loop_struct  	(((.(((((.((((.((..(((....))).))....)))).))).)).)))))
mature_arm  	first
mature_beg  	134
mature_end  	154
mature_query  	TTGACAGAAGATAGAGAGCAC_x73
mature_seq  	TTGACAGAAGATAGAGAGCAC
mature_strand  	+
mature_struct  	.((((((((((((((((((((
pre_seq  	TTGACAGAAGATAGAGAGCACAGATGAAGAAATGCATGGACATCGACATGGCAGGCAGCATCTCTCTCCTTTGTGCTCTCTATGCTTCTGTCATCA
pre_struct  	.(((((((((((((((((((((((.(((((.((((.((..(((....))).))....)))).))).)).)))))))))))))).))))))))).))
pri_beg  	1
pri_end  	250
pri_id  	scaffold_3_10447
pri_mfe  	-80.50
pri_seq  	TGTTTGATAAGAAGAAGGAAATCTCTCCTCTTTGAATCTTACTATAATTAAGAAGTTGAACTCTTGTTTTAAATTTCCCATATTTATAGGGTATATATGTATATGTGTGTGGGAGAAGAAGCACCAGGTTTTGTTGACAGAAGATAGAGAGCACAGATGAAGAAATGCATGGACATCGACATGGCAGGCAGCATCTCTCTCCTTTGTGCTCTCTATGCTTCTGTCATCACACCTTCAGCCCCATGTCTCT
pri_struct  	.((..(((..(((((.(((......))))))))..)))..))............(((((.....((((((...((((((((((.((((.(.......).))))...)))))))))).))))))..((((..((.(((((((((((((((((((((((.(((((.((((.((..(((....))).))....)))).))).)).)))))))))))))).))))))))).)).)))))))))...........
star_arm  	second
star_beg  	208
star_end  	229
star_read  	1
star_seq  	GCTCTCTATGCTTCTGTCATCA
star_struct  	))))))))).))))))))).))
TTGACAGAAGATAGAGAGCAC_x73	21	1..21	scaffold_3_10447	250	134..154	1e-04	1.00	42.1	Plus / Plus
TGACAGAAGATAGAGAGCAC_x1	20	1..20	scaffold_3_10447	250	135..154	1e-04	1.00	42.1	Plus / Plus
GCTCTCTATGCTTCTGTCATC_x4	21	1..21	scaffold_3_10447	250	208..228	1e-04	1.00	42.1	Plus / Plus


score_star	-1.3
score_mfe	3.1
score_freq	0
score	2.1
flank_first_end  	140
flank_first_seq  	GAGAGAGAGAGAGAGCAACAGAGCTGCAGATGGGTTTTTGAGCACTTGTTGCGGGGAAGAAAGAAGAGGCGCACACACATGTACAGAAAGGTTGTTGTTGCAAAGGTTGATGGAGAAAGATGTGAATATATACATAATGA
flank_first_struct  	((((((((..((.((((((....(((.(.(((.((...((.((.(((.((.(......).)).)))..)).)).)).))).).)))....)))))).))(((((((.............(((((......))))).....
flank_second_beg  	228
flank_second_seq  	TTTTGCATCTCTCTCCATGTTTT
flank_second_struct  	)))))).))))))))........
freq  	16
loop_beg  	162
loop_end  	206
loop_seq  	TGAAGGCATGGTTAATATATGGAGACCTTAGCCATGTGATTCTGA
loop_struct  	.(((.((((((((((.....(....).))))))))))..))).))
mature_arm  	second
mature_beg  	207
mature_end  	227
mature_query  	TTGAGCCGCGTCAATATCTCC_x15
mature_seq  	TTGAGCCGCGTCAATATCTCC
mature_strand  	+
mature_struct  	))))).))))))))))))).)
pre_seq  	AGGTATTGGCGCGCCTCAATTTGAAGGCATGGTTAATATATGGAGACCTTAGCCATGTGATTCTGATTGAGCCGCGTCAATATCTCC
pre_struct  	(((((((((((((.(((((((.(((.((((((((((.....(....).))))))))))..))).))))))).))))))))))))).)
pri_beg  	1
pri_end  	250
pri_id  	scaffold_3_16043
pri_mfe  	-83.70
pri_seq  	GAGAGAGAGAGAGAGCAACAGAGCTGCAGATGGGTTTTTGAGCACTTGTTGCGGGGAAGAAAGAAGAGGCGCACACACATGTACAGAAAGGTTGTTGTTGCAAAGGTTGATGGAGAAAGATGTGAATATATACATAATGAAGGTATTGGCGCGCCTCAATTTGAAGGCATGGTTAATATATGGAGACCTTAGCCATGTGATTCTGATTGAGCCGCGTCAATATCTCCTTTTGCATCTCTCTCCATGTTTT
pri_struct  	((((((((..((.((((((....(((.(.(((.((...((.((.(((.((.(......).)).)))..)).)).)).))).).)))....)))))).))(((((((.............(((((......))))).....(((((((((((((.(((((((.(((.((((((((((.....(....).))))))))))..))).))))))).))))))))))))).))))))).))))))))........
star_arm  	first
star_beg  	141
star_end  	161
star_seq  	AGGTATTGGCGCGCCTCAATT
star_struct  	(((((((((((((.(((((((
TTGAGCCGCGTCAATATCTCC_x15	21	1..21	scaffold_3_16043	250	207..227	1e-04	1.00	42.1	Plus / Plus
TTGAGCCGCGTCAATATCTCCT_x1	22	1..22	scaffold_3_16043	250	207..228	1e-04	1.00	42.1	Plus / Plus


score_star	-1.3
score_mfe	2.8
score_freq	-0.3
score	1.4
flank_first_end  	22
flank_first_seq  	TTCCGGAGAACTGACATCTGCT
flank_first_struct  	...(((....)))...((((((
flank_second_beg  	104
flank_second_seq  	CAGAG
flank_second_struct  	)))).
freq  	11
loop_beg  	44
loop_end  	82
loop_seq  	CGGTTGTTGAGCTTTATGCAGAGAAAGTCAACAACTGAG
loop_struct  	((((((((((.((((........))))))))))))))))
mature_arm  	first
mature_beg  	23
mature_end  	43
mature_query  	TGAGCAATGGCACACAGCCCT_x8
mature_seq  	TGAGCAATGGCACACAGCCCT
mature_strand  	+
mature_struct  	((((((((((((((.((((((
pre_seq  	TGAGCAATGGCACACAGCCCTCGGTTGTTGAGCTTTATGCAGAGAAAGTCAACAACTGAGGGCTTTGTGCCATTGCTCAAG
pre_struct  	((((((((((((((.((((((((((((((((.((((........)))))))))))))))))))).))))))))))))))))
pri_beg  	1
pri_end  	108
pri_id  	scaffold_3_1792
pri_mfe  	-71.80
pri_seq  	TTCCGGAGAACTGACATCTGCTTGAGCAATGGCACACAGCCCTCGGTTGTTGAGCTTTATGCAGAGAAAGTCAACAACTGAGGGCTTTGTGCCATTGCTCAAGCAGAG
pri_struct  	...(((....)))...((((((((((((((((((((.((((((((((((((((.((((........)))))))))))))))))))).)))))))))))))))))))).
star_arm  	second
star_beg  	83
star_end  	103
star_seq  	GGCTTTGTGCCATTGCTCAAG
star_struct  	)))).))))))))))))))))
TGAGCAATGGCACACAGCCCT_x8	21	1..21	scaffold_3_1792	108	23..43	1e-04	1.00	42.1	Plus / Plus
AACCGAGGGCTGTGTGCCATTGCT_x1	24	1..24	scaffold_3_1792	108	61..84	1e-04	1.00	42.1	Plus / Minus
AGAGAAAGTCAACAACTGAGGGCT_x2	24	1..24	scaffold_3_1792	108	63..86	1e-04	1.00	42.1	Plus / Plus


score_star	-1.3
score_mfe	2.9
score_freq	0
score	1.9
flank_first_end  	151
flank_first_seq  	GATGTGATGAGAAATATAAACAACGGTGGATGAAACATGGGATATTCAAGTTTTGCAGCTCATTCAGGCTATTGTTTTTCCTTTTCCTGCTCGATGATTAATGTCGTTAATGTCGACTAGTTGTAGCATTTTGGTGGAATGATGATGTTGA
flank_first_struct  	.......((((........((((((((.(((.......((((..............((((......))))..............))))....((((((....))))))...))).))).)))))....((((((.(((....(((((.(((
flank_second_beg  	229
flank_second_seq  	ATTATCAGTCTCCAAAAACTCA
flank_second_struct  	).))))).))))))))).))))
freq  	15
loop_beg  	173
loop_end  	207
loop_seq  	TCAAACTTCTCAACTGTTTATTGGGTCCTTTAATT
loop_struct  	(.(((...(((((.......)))))...))).)))
mature_arm  	second
mature_beg  	208
mature_end  	228
mature_query  	TGATTGAGCCGTGCCAATATC_x14
mature_seq  	TGATTGAGCCGTGCCAATATC
mature_strand  	+
mature_struct  	)))))))))))))))))))))
pre_seq  	TGTTGGCGTGGCTCAATCAAATCAAACTTCTCAACTGTTTATTGGGTCCTTTAATTTGATTGAGCCGTGCCAATATC
pre_struct  	((((((((((((((((((((((.(((...(((((.......)))))...))).))))))))))))))))))))))))
pri_beg  	1
pri_end  	250
pri_id  	scaffold_3_20374
pri_mfe  	-77.29
pri_seq  	GATGTGATGAGAAATATAAACAACGGTGGATGAAACATGGGATATTCAAGTTTTGCAGCTCATTCAGGCTATTGTTTTTCCTTTTCCTGCTCGATGATTAATGTCGTTAATGTCGACTAGTTGTAGCATTTTGGTGGAATGATGATGTTGATGTTGGCGTGGCTCAATCAAATCAAACTTCTCAACTGTTTATTGGGTCCTTTAATTTGATTGAGCCGTGCCAATATCATTATCAGTCTCCAAAAACTCA
pri_struct  	.......((((........((((((((.(((.......((((..............((((......))))..............))))....((((((....))))))...))).))).)))))....((((((.(((....(((((.(((((((((((((((((((((((((.(((...(((((.......)))))...))).))))))))))))))))))))))))).))))).))))))))).))))
star_arm  	first
star_beg  	152
star_end  	172
star_seq  	TGTTGGCGTGGCTCAATCAAA
star_struct  	(((((((((((((((((((((
TGATTGAGCCGTGCCAATATC_x14	21	1..21	scaffold_3_20374	250	208..228	1e-04	1.00	42.1	Plus / Plus
TTGAGCCGTGCCAATATC_x1	18	1..18	scaffold_3_20374	250	211..228	1e-04	1.00	42.1	Plus / Plus


score_star	-1.3
score_mfe	3.2
score_freq	0
score	2.2
flank_first_end  	85
flank_first_seq  	CATGGTGTAGATCTAACACTCTCCAAATTGAGAGAGAGAGAGAGAGAGAGAGAGAGAGAGAGAAGAAAAGTTGAGGGATTTATGT
flank_first_struct  	...((((((...((....(((((....((....))....)))))......((((((.((..((((..((((((((((.(((.((.
flank_second_beg  	155
flank_second_seq  	AGAAAACCCTATAACTTGTAAAACTTTGATCCTTCTCTGCAAGTGATATATCTAAACAGGAGGCCAAAGCGAGAAAATGGTATATATCTATTAATT
flank_second_struct  	).))).)))).))))))......))))..)).))))))...))...))))))......(((.((((...........)))).....))).......
freq  	22
loop_beg  	108
loop_end  	132
loop_seq  	TGTGGTGCAACTAGCTACCAGCAGA
loop_struct  	((((((((.....)).)))).))))
mature_arm  	first
mature_beg  	86
mature_end  	107
mature_query  	TCGCAGGAGAGATGGCACTGTC_x12
mature_seq  	TCGCAGGAGAGATGGCACTGTC
mature_strand  	+
mature_struct  	(((((((((.((((((((((((
pre_seq  	TCGCAGGAGAGATGGCACTGTCTGTGGTGCAACTAGCTACCAGCAGATGGTGTCATCCCTCCTGTGACC
pre_struct  	(((((((((.((((((((((((((((((((.....)).)))).)))))))))))))).))))))))).)
pri_beg  	1
pri_end  	250
pri_id  	scaffold_3_21269
pri_mfe  	-86.00
pri_seq  	CATGGTGTAGATCTAACACTCTCCAAATTGAGAGAGAGAGAGAGAGAGAGAGAGAGAGAGAGAAGAAAAGTTGAGGGATTTATGTTCGCAGGAGAGATGGCACTGTCTGTGGTGCAACTAGCTACCAGCAGATGGTGTCATCCCTCCTGTGACCAGAAAACCCTATAACTTGTAAAACTTTGATCCTTCTCTGCAAGTGATATATCTAAACAGGAGGCCAAAGCGAGAAAATGGTATATATCTATTAATT
pri_struct  	...((((((...((....(((((....((....))....)))))......((((((.((..((((..((((((((((.(((.((.(((((((((.((((((((((((((((((((.....)).)))).)))))))))))))).))))))))).)).))).)))).))))))......))))..)).))))))...))...))))))......(((.((((...........)))).....))).......
star_arm  	second
star_beg  	133
star_end  	154
star_seq  	TGGTGTCATCCCTCCTGTGACC
star_struct  	)))))))))).))))))))).)
CCAAATTGAGAGAGAGAGAGAGAG_x1	24	1..24	scaffold_3_21269	250	23..46	1e-04	1.00	42.1	Plus / Plus
TCGCAGGAGAGATGGCAC_x2	18	1..18	scaffold_3_21269	250	86..103	1e-04	1.00	42.1	Plus / Plus
TCGCAGGAGAGATGGCACTG_x6	20	1..20	scaffold_3_21269	250	86..105	1e-04	1.00	42.1	Plus / Plus
TCGCAGGAGAGATGGCACTGT_x1	21	1..21	scaffold_3_21269	250	86..106	1e-04	1.00	42.1	Plus / Plus
TCGCAGGAGAGATGGCACTGTC_x12	22	1..22	scaffold_3_21269	250	86..107	1e-04	1.00	42.1	Plus / Plus


score_star	-1.3
score_mfe	3
score_freq	0
score	2
flank_first_end  	22
flank_first_seq  	AGAAAAGTTGAGGGATTTATGT
flank_first_struct  	....((((((((((.(((.((.
flank_second_beg  	92
flank_second_seq  	AGAAAACCCTATAACTTGTAAAACTTTGATCCTTCTCTGCAAGTGATATATCTAAACAGGAGGCCAAAGCGAGAAAATGGTATATATCTATTAATTGTGTTCTCTATCTTTAATAATTGCATCTGGGTCTAATTCATCCATTCATCATCTTCTTAATAA
flank_second_struct  	).))).)))).))))))......(((((..((((((.(...((........))..).)))))).))))).(((((.(((((.......((((((..(((.....)))..))))))........(((((.......)))))...))))).))))).....
freq  	21
loop_beg  	45
loop_end  	69
loop_seq  	TGTGGTGCAACTAGCTACCAGCAGA
loop_struct  	((((((((.....)).)))).))))
mature_arm  	first
mature_beg  	23
mature_end  	44
mature_query  	TCGCAGGAGAGATGGCACTGTC_x12
mature_seq  	TCGCAGGAGAGATGGCACTGTC
mature_strand  	+
mature_struct  	(((((((((.((((((((((((
pre_seq  	TCGCAGGAGAGATGGCACTGTCTGTGGTGCAACTAGCTACCAGCAGATGGTGTCATCCCTCCTGTGACC
pre_struct  	(((((((((.((((((((((((((((((((.....)).)))).)))))))))))))).))))))))).)
pri_beg  	1
pri_end  	250
pri_id  	scaffold_3_21271
pri_mfe  	-79.30
pri_seq  	AGAAAAGTTGAGGGATTTATGTTCGCAGGAGAGATGGCACTGTCTGTGGTGCAACTAGCTACCAGCAGATGGTGTCATCCCTCCTGTGACCAGAAAACCCTATAACTTGTAAAACTTTGATCCTTCTCTGCAAGTGATATATCTAAACAGGAGGCCAAAGCGAGAAAATGGTATATATCTATTAATTGTGTTCTCTATCTTTAATAATTGCATCTGGGTCTAATTCATCCATTCATCATCTTCTTAATAA
pri_struct  	....((((((((((.(((.((.(((((((((.((((((((((((((((((((.....)).)))).)))))))))))))).))))))))).)).))).)))).))))))......(((((..((((((.(...((........))..).)))))).))))).(((((.(((((.......((((((..(((.....)))..))))))........(((((.......)))))...))))).))))).....
star_arm  	second
star_beg  	70
star_end  	91
star_seq  	TGGTGTCATCCCTCCTGTGACC
star_struct  	)))))))))).))))))))).)
TCGCAGGAGAGATGGCAC_x2	18	1..18	scaffold_3_21271	250	23..40	1e-04	1.00	42.1	Plus / Plus
TCGCAGGAGAGATGGCACTG_x6	20	1..20	scaffold_3_21271	250	23..42	1e-04	1.00	42.1	Plus / Plus
TCGCAGGAGAGATGGCACTGT_x1	21	1..21	scaffold_3_21271	250	23..43	1e-04	1.00	42.1	Plus / Plus
TCGCAGGAGAGATGGCACTGTC_x12	22	1..22	scaffold_3_21271	250	23..44	1e-04	1.00	42.1	Plus / Plus


score_star	3.9
score_mfe	2.6
score_freq	-3.9
score	2.9
flank_first_end  	22
flank_first_seq  	AAAAAAAGCACTTTCCGAAGAC
flank_first_struct  	..............((((((..
flank_second_beg  	121
flank_second_seq  	AAATCATCAACCCACAATCTCCAAAACGCATGGGGACCACTTCAGTACCCACGTTCCTACCGGAAGAAGGGATACCGTTCAGTAGGCAGAGAGGGGCTAGCCCTGCGCTACCCCCAGGCACTCCCTTCGG
flank_second_struct  	...........((....((((...((((..((((.((.......)).))))))))(((((.(((....((....)).))).)))))..))))((((.((((.....)))).)))).))......))))))
freq  	4
loop_beg  	47
loop_end  	94
loop_seq  	AACTAAGTTGACGAAATACGTGCCGAATCACTTTTTCGCATCAACAGT
loop_struct  	......((((((((((...(((......)))..)))))..))))).))
mature_arm  	first
mature_beg  	23
mature_end  	46
mature_query  	AGGGACCTACCGAAGACATAAAAC_x3
mature_seq  	AGGGACCTACCGAAGACATAAAAC
mature_strand  	+
mature_struct  	..((((((((.((.(((...((((
pre_seq  	AGGGACCTACCGAAGACATAAAACAACTAAGTTGACGAAATACGTGCCGAATCACTTTTTCGCATCAACAGTTTGGCGTCGTCTGTGGGAATCCAGAA
pre_struct  	..((((((((.((.(((...((((......((((((((((...(((......)))..)))))..))))).))))...))).)).)))))..)))....
pri_beg  	1
pri_end  	250
pri_id  	scaffold_3_2830
pri_mfe  	-65.60
pri_seq  	AAAAAAAGCACTTTCCGAAGACAGGGACCTACCGAAGACATAAAACAACTAAGTTGACGAAATACGTGCCGAATCACTTTTTCGCATCAACAGTTTGGCGTCGTCTGTGGGAATCCAGAAAAATCATCAACCCACAATCTCCAAAACGCATGGGGACCACTTCAGTACCCACGTTCCTACCGGAAGAAGGGATACCGTTCAGTAGGCAGAGAGGGGCTAGCCCTGCGCTACCCCCAGGCACTCCCTTCGG
pri_struct  	..............((((((....((((((((.((.(((...((((......((((((((((...(((......)))..)))))..))))).))))...))).)).)))))..)))...............((....((((...((((..((((.((.......)).))))))))(((((.(((....((....)).))).)))))..))))((((.((((.....)))).)))).))......))))))
star_arm  	second
star_beg  	95
star_end  	120
star_read  	1
star_seq  	TTGGCGTCGTCTGTGGGAATCCAGAA
star_struct  	))...))).)).)))))..)))....
AGGGACCTACCGAAGACATAAAAC_x3	24	1..24	scaffold_3_2830	250	23..46	1e-04	1.00	42.1	Plus / Plus
TGGCGTCGTCTGTGGGAATCCAGA_x1	24	1..24	scaffold_3_2830	250	96..119	1e-04	1.00	42.1	Plus / Plus


score_star	-1.3
score_mfe	4
score_freq	-1.3
score	1.6
flank_first_end  	97
flank_first_seq  	TTTCATATTTTTATTGCCCAAAAAGGCCTCAGCCGTAGGATGGATTCGGAGATGCTGATCGGAGGGCTGGGGAGGCGACACGTGGCTTATTCTCGTT
flank_first_struct  	...............((((.......((((((((.(..((.....((((.....))))))..).)))))))).........((((.(..((..(((.
flank_second_beg  	229
flank_second_seq  	CGTCAACGACCGCGGGCTCTAA
flank_second_struct  	))..))..))))))))).....
freq  	9
loop_beg  	122
loop_end  	204
loop_seq  	GCGCACGCTGGTTCAAATTTTTTTACCGTTGGCGCGTGCATTGCACACGCCAAAGGTAAAAAAAATTGAAAACGCGCTAGCTG
loop_struct  	((...(((...(((((.((((((((((.((((((.((((...)))).)))))).)))))))))).)))))...)))...))))
mature_arm  	second
mature_beg  	205
mature_end  	228
mature_query  	ACGTCAGCGTGACGCGAGGGCTGA_x9
mature_seq  	ACGTCAGCGTGACGCGAGGGCTGA
mature_strand  	+
mature_struct  	))))))).))))))).))..)..)
pre_seq  	GGAGCTGGCGTCGCACTGACGTCAGCGCACGCTGGTTCAAATTTTTTTACCGTTGGCGCGTGCATTGCACACGCCAAAGGTAAAAAAAATTGAAAACGCGCTAGCTGACGTCAGCGTGACGCGAGGGCTGA
pre_struct  	.(..((.(((((((.(((((((((((...(((...(((((.((((((((((.((((((.((((...)))).)))))).)))))))))).)))))...)))...))))))))))).))))))).))..)..)
pri_beg  	1
pri_end  	250
pri_id  	scaffold_3_28837
pri_mfe  	-115.70
pri_seq  	TTTCATATTTTTATTGCCCAAAAAGGCCTCAGCCGTAGGATGGATTCGGAGATGCTGATCGGAGGGCTGGGGAGGCGACACGTGGCTTATTCTCGTTGGAGCTGGCGTCGCACTGACGTCAGCGCACGCTGGTTCAAATTTTTTTACCGTTGGCGCGTGCATTGCACACGCCAAAGGTAAAAAAAATTGAAAACGCGCTAGCTGACGTCAGCGTGACGCGAGGGCTGACGTCAACGACCGCGGGCTCTAA
pri_struct  	...............((((.......((((((((.(..((.....((((.....))))))..).)))))))).........((((.(..((..(((..(..((.(((((((.(((((((((((...(((...(((((.((((((((((.((((((.((((...)))).)))))).)))))))))).)))))...)))...))))))))))).))))))).))..)..)))..))..))))))))).....
star_arm  	first
star_beg  	98
star_end  	121
star_seq  	GGAGCTGGCGTCGCACTGACGTCA
star_struct  	.(..((.(((((((.(((((((((
ACGTCAGCGTGACGCGAGGGCTGA_x9	24	1..24	scaffold_3_28837	250	205..228	1e-04	1.00	42.1	Plus / Plus


score_star	-1.3
score_mfe	4
score_freq	0
score	3
flank_first_end  	131
flank_first_seq  	AAAGTTACTTTGCGCGACGAAAAAATATTGGTCGCGCAAAGTACCTTTGCGCGACGAACGCAAAGTGACTTTGCGCGCGCGACGAACGCAAAGTGACTTTGCGCGACGAAAAATATTGGTAGCGCAAAGTT
flank_first_struct  	((((.(((((((((((((.((......)).))))))))))))).))))...((.((..((((((((.((((((((..((...))..)))))))).)))))))))).)).......((.((.(((((((...
flank_second_beg  	229
flank_second_seq  	GTTTGCGCGACGAAATACATTG
flank_second_struct  	.))))))).)).))........
freq  	14
loop_beg  	156
loop_end  	204
loop_seq  	CGCAAAGTTTTGCGCGACGAAAAACATTGGTCGCGCAAAGTTTTGCGCG
loop_struct  	((((((..((((((((((.((.....)).))))))))))..))))))).
mature_arm  	second
mature_beg  	205
mature_end  	228
mature_query  	ACGAAATACATTGGTCGCGCAACT_x13
mature_seq  	ACGAAATACATTGGTCGCGCAACT
mature_strand  	+
mature_struct  	))..))))..)).)))))))))..
pre_seq  	TTGCGCGACGAAAAATATTGGTAGCGCAAAGTTTTGCGCGACGAAAAACATTGGTCGCGCAAAGTTTTGCGCGACGAAATACATTGGTCGCGCAACT
pre_struct  	(((((((((.((...((((.((.(((((((..((((((((((.((.....)).))))))))))..))))))).))..))))..)).)))))))))..
pri_beg  	1
pri_end  	250
pri_id  	scaffold_3_33785
pri_mfe  	-116.60
pri_seq  	AAAGTTACTTTGCGCGACGAAAAAATATTGGTCGCGCAAAGTACCTTTGCGCGACGAACGCAAAGTGACTTTGCGCGCGCGACGAACGCAAAGTGACTTTGCGCGACGAAAAATATTGGTAGCGCAAAGTTTTGCGCGACGAAAAATATTGGTAGCGCAAAGTTTTGCGCGACGAAAAACATTGGTCGCGCAAAGTTTTGCGCGACGAAATACATTGGTCGCGCAACTGTTTGCGCGACGAAATACATTG
pri_struct  	((((.(((((((((((((.((......)).))))))))))))).))))...((.((..((((((((.((((((((..((...))..)))))))).)))))))))).)).......((.((.(((((((...(((((((((.((...((((.((.(((((((..((((((((((.((.....)).))))))))))..))))))).))..))))..)).)))))))))...))))))).)).))........
star_arm  	first
star_beg  	132
star_end  	155
star_seq  	TTGCGCGACGAAAAATATTGGTAG
star_struct  	(((((((((.((...((((.((.(
ACGAAATACATTGGTCGCGCAACT_x13	24	1..24	scaffold_3_33785	250	205..228	1e-04	1.00	42.1	Plus / Plus
CGAAATACATTGGTCGCGCAACT_x1	23	1..23	scaffold_3_33785	250	206..228	1e-04	1.00	42.1	Plus / Plus


score_star	3.9
score_mfe	3.2
score_freq	-4.4
score	2.9
flank_first_end  	24
flank_first_seq  	TGTCAAATAAGCAAAGCAGTCATA
flank_first_struct  	..(((((((((((((((((((.((
flank_second_beg  	114
flank_second_seq  	CGATTGCTTTGGCTTAATGAAATTTGCAGCCTGTCTGATCATGCAGTAGAGCCCTGTCATGCAAAATATATACGGCAAGGTATAATACTAGGCTAGGCTAGCCAAGGATATACGTAGGTTTTGTCATTTTGAAATTA
flank_second_struct  	.))))))))).)))))..(((((((((.((((((...((..((((((((....))).).))))..))..))).)))...(((((...((.(((((...))))).))..)))))))))))))).....))))).....
freq  	3
loop_beg  	46
loop_end  	92
loop_seq  	CACTGGTGACTGATGCAGCTACAAATGTAAAATCACTTTCATTGACC
loop_struct  	((..(((((....((((........))))...))))).....)).))
mature_arm  	first
mature_beg  	25
mature_end  	45
mature_query  	GGGCTCCTCTTTCTTGGCAGG_x1
mature_seq  	GGGCTCCTCTTTCTTGGCAGG
mature_strand  	+
mature_struct  	((((..(((((..((((((((
pre_seq  	GGGCTCCTCTTTCTTGGCAGGCACTGGTGACTGATGCAGCTACAAATGTAAAATCACTTTCATTGACCTGCCAAAGAAGAGTTGCCCTA
pre_struct  	((((..(((((..((((((((((..(((((....((((........))))...))))).....)).))))))))..)))))..))))))
pri_beg  	1
pri_end  	250
pri_id  	scaffold_3_37005
pri_mfe  	-86.60
pri_seq  	TGTCAAATAAGCAAAGCAGTCATAGGGCTCCTCTTTCTTGGCAGGCACTGGTGACTGATGCAGCTACAAATGTAAAATCACTTTCATTGACCTGCCAAAGAAGAGTTGCCCTACGATTGCTTTGGCTTAATGAAATTTGCAGCCTGTCTGATCATGCAGTAGAGCCCTGTCATGCAAAATATATACGGCAAGGTATAATACTAGGCTAGGCTAGCCAAGGATATACGTAGGTTTTGTCATTTTGAAATTA
pri_struct  	..(((((((((((((((((((.((((((..(((((..((((((((((..(((((....((((........))))...))))).....)).))))))))..)))))..)))))).))))))))).)))))..(((((((((.((((((...((..((((((((....))).).))))..))..))).)))...(((((...((.(((((...))))).))..)))))))))))))).....))))).....
star_arm  	second
star_beg  	93
star_end  	113
star_read  	1
star_seq  	TGCCAAAGAAGAGTTGCCCTA
star_struct  	))))))..)))))..))))))
TAGGGCTCCTCTTTCTTGGCA_x1	21	1..21	scaffold_3_37005	250	23..43	1e-04	1.00	42.1	Plus / Plus
GGGCTCCTCTTTCTTGGCAGG_x1	21	1..21	scaffold_3_37005	250	25..45	1e-04	1.00	42.1	Plus / Plus
TGCCAAAGAAGAGTTGCCCTA_x1	21	1..21	scaffold_3_37005	250	93..113	1e-04	1.00	42.1	Plus / Plus


score_star	3.9
score_mfe	3.2
score_freq	-4.4
score	2.9
flank_first_end  	139
flank_first_seq  	TTTGTGCTTACTGGTTTATTCCATGTCTTGGAGTCTTTGAGCCCTTATATAACTTGTGCCGGGCCATCATTGAAACACAAGGAGGAGCAGCTATACATACTAGAAGAAGTATACTTGTCAAATAAGCAAAGCAGTCATA
flank_first_struct  	..(((((((.(((((...((((...(((((...((..(((((((.((((.....))))..))))..)))..))....))))).))))...........)))))...)))))))....(((..((((((((((((((.((
flank_second_beg  	229
flank_second_seq  	CGATTGCTTTGGCTTAATGAAA
flank_second_struct  	.))))))))).))))).)))..
freq  	3
loop_beg  	161
loop_end  	207
loop_seq  	CACTGGTGACTGATGCAGCTACAAATGTAAAATCACTTTCATTGACC
loop_struct  	((..(((((....((((........))))...))))).....)).))
mature_arm  	first
mature_beg  	140
mature_end  	160
mature_query  	GGGCTCCTCTTTCTTGGCAGG_x1
mature_seq  	GGGCTCCTCTTTCTTGGCAGG
mature_strand  	+
mature_struct  	((((..(((((..((((((((
pre_seq  	GGGCTCCTCTTTCTTGGCAGGCACTGGTGACTGATGCAGCTACAAATGTAAAATCACTTTCATTGACCTGCCAAAGAAGAGTTGCCCTA
pre_struct  	((((..(((((..((((((((((..(((((....((((........))))...))))).....)).))))))))..)))))..))))))
pri_beg  	1
pri_end  	250
pri_id  	scaffold_3_37008
pri_mfe  	-87.54
pri_seq  	TTTGTGCTTACTGGTTTATTCCATGTCTTGGAGTCTTTGAGCCCTTATATAACTTGTGCCGGGCCATCATTGAAACACAAGGAGGAGCAGCTATACATACTAGAAGAAGTATACTTGTCAAATAAGCAAAGCAGTCATAGGGCTCCTCTTTCTTGGCAGGCACTGGTGACTGATGCAGCTACAAATGTAAAATCACTTTCATTGACCTGCCAAAGAAGAGTTGCCCTACGATTGCTTTGGCTTAATGAAA
pri_struct  	..(((((((.(((((...((((...(((((...((..(((((((.((((.....))))..))))..)))..))....))))).))))...........)))))...)))))))....(((..((((((((((((((.((((((..(((((..((((((((((..(((((....((((........))))...))))).....)).))))))))..)))))..)))))).))))))))).))))).)))..
star_arm  	second
star_beg  	208
star_end  	228
star_read  	1
star_seq  	TGCCAAAGAAGAGTTGCCCTA
star_struct  	))))))..)))))..))))))
TAGGGCTCCTCTTTCTTGGCA_x1	21	1..21	scaffold_3_37008	250	138..158	1e-04	1.00	42.1	Plus / Plus
GGGCTCCTCTTTCTTGGCAGG_x1	21	1..21	scaffold_3_37008	250	140..160	1e-04	1.00	42.1	Plus / Plus
TGCCAAAGAAGAGTTGCCCTA_x1	21	1..21	scaffold_3_37008	250	208..228	1e-04	1.00	42.1	Plus / Plus


score_star	3.9
score_mfe	1
score_freq	24.6
score	29.8
flank_first_end  	22
flank_first_seq  	CTATCCACCTCCTAAAATAGGG
flank_first_struct  	...........(((((((((((
flank_second_beg  	75
flank_second_seq  	CTATAATTTAGTGCTGCTTTATTTAA
flank_second_struct  	))))..)))))...............
freq  	60
loop_beg  	49
loop_end  	50
loop_seq  	AG
loop_struct  	..
mature_arm  	second
mature_beg  	51
mature_end  	74
mature_query  	AGAGAAAGAACTCCTAGTGGCTCC_x33
mature_seq  	AGAGAAAGAACTCCTAGTGGCTCC
mature_strand  	+
mature_struct  	)))....)).))))))).))))))
pre_seq  	AGACCTCTAGGAGCTCATAAATCTATAGAGAGAAAGAACTCCTAGTGGCTCC
pre_struct  	((.((.(((((((.((.....(((....)))....)).))))))).))))))
pri_beg  	1
pri_end  	100
pri_id  	scaffold_3_38416
pri_mfe  	-32.70
pri_seq  	CTATCCACCTCCTAAAATAGGGAGACCTCTAGGAGCTCATAAATCTATAGAGAGAAAGAACTCCTAGTGGCTCCCTATAATTTAGTGCTGCTTTATTTAA
pri_struct  	...........(((((((((((((.((.(((((((.((.....(((....)))....)).))))))).))))))))))..)))))...............
star_arm  	first
star_beg  	23
star_end  	48
star_read  	1
star_seq  	AGACCTCTAGGAGCTCATAAATCTAT
star_struct  	((.((.(((((((.((.....(((..
AGACCTCTAGGAGCTCATAAATCT_x3	24	1..24	scaffold_3_38416	100	23..46	1e-04	1.00	42.1	Plus / Plus
AGAGAGAAAGAACTCCTAGTGGCT_x7	24	1..24	scaffold_3_38416	100	49..72	1e-04	1.00	42.1	Plus / Plus
GAGAGAAAGAACTCCTAGTGGCTC_x1	24	1..24	scaffold_3_38416	100	50..73	1e-04	1.00	42.1	Plus / Plus
AGAGAAAGAACTCCTAGTGGCTC_x2	23	1..23	scaffold_3_38416	100	51..73	1e-04	1.00	42.1	Plus / Plus
AGAGAAAGAACTCCTAGTGGCTCC_x33	24	1..24	scaffold_3_38416	100	51..74	1e-04	1.00	42.1	Plus / Plus
AGAAAGAACTCCTAGTGGCT_x1	20	1..20	scaffold_3_38416	100	53..72	1e-04	1.00	42.1	Plus / Plus
AGAAAGAACTCCTAGTGGCTCC_x1	22	1..22	scaffold_3_38416	100	53..74	1e-04	1.00	42.1	Plus / Plus
AGAAAGAACTCCTAGTGGCTCCCT_x5	24	1..24	scaffold_3_38416	100	53..76	1e-04	1.00	42.1	Plus / Plus
AAAGAACTCCTAGTGGCTCCCTA_x5	23	1..23	scaffold_3_38416	100	55..77	1e-04	1.00	42.1	Plus / Plus
AAAGAACTCCTAGTGGCTCCCTAT_x1	24	1..24	scaffold_3_38416	100	55..78	1e-04	1.00	42.1	Plus / Plus
TTTATGAGCTCCTAGAGGTCT_x1	21	1..21	scaffold_3_38416	100	58..78	1e-04	1.00	42.1	Plus / Minus


score_star	3.9
score_mfe	3.1
score_freq	-4.4
score	2.9
flank_first_end  	24
flank_first_seq  	TGTCAAATAAGCAAAGCAGTCATA
flank_first_struct  	((((...(((((((((((((..((
flank_second_beg  	114
flank_second_seq  	CAATTGCTTTGGCTTAATGAAATTTGCAGCCTGTCTGATCATGCAGTAGATCCCTGTCATGCAAAACATAGGCTAGCCAAGGATATACGTAGGTTTTGTCATATTTGAAAATAATGGTAGAGGTAGAGGTAGAGCTA
flank_second_struct  	..)))))))).))))).........(((((((((.....(((((((.......))).))))......))))))).))....))))......((((((..(.(((((..............)))))..)..)))))).
freq  	3
loop_beg  	46
loop_end  	92
loop_seq  	CACTGGTGACTGATGCAGCTACAAATGTACAATCACTTTCATTGACC
loop_struct  	((..(((((.((.((((........)))))).))))).....)).))
mature_arm  	first
mature_beg  	25
mature_end  	45
mature_query  	GGGCTCCTCTTTCTTGGCAGG_x1
mature_seq  	GGGCTCCTCTTTCTTGGCAGG
mature_strand  	+
mature_struct  	((((..(((((..((((((((
pre_seq  	GGGCTCCTCTTTCTTGGCAGGCACTGGTGACTGATGCAGCTACAAATGTACAATCACTTTCATTGACCTGCCAAAGAAGAGTTGCCCTA
pre_struct  	((((..(((((..((((((((((..(((((.((.((((........)))))).))))).....)).))))))))..)))))..))))))
pri_beg  	1
pri_end  	250
pri_id  	scaffold_3_39464
pri_mfe  	-83.94
pri_seq  	TGTCAAATAAGCAAAGCAGTCATAGGGCTCCTCTTTCTTGGCAGGCACTGGTGACTGATGCAGCTACAAATGTACAATCACTTTCATTGACCTGCCAAAGAAGAGTTGCCCTACAATTGCTTTGGCTTAATGAAATTTGCAGCCTGTCTGATCATGCAGTAGATCCCTGTCATGCAAAACATAGGCTAGCCAAGGATATACGTAGGTTTTGTCATATTTGAAAATAATGGTAGAGGTAGAGGTAGAGCTA
pri_struct  	((((...(((((((((((((..((((((..(((((..((((((((((..(((((.((.((((........)))))).))))).....)).))))))))..)))))..))))))..)))))))).))))).........(((((((((.....(((((((.......))).))))......))))))).))....))))......((((((..(.(((((..............)))))..)..)))))).
star_arm  	second
star_beg  	93
star_end  	113
star_read  	1
star_seq  	TGCCAAAGAAGAGTTGCCCTA
star_struct  	))))))..)))))..))))))
TAGGGCTCCTCTTTCTTGGCA_x1	21	1..21	scaffold_3_39464	250	23..43	1e-04	1.00	42.1	Plus / Plus
GGGCTCCTCTTTCTTGGCAGG_x1	21	1..21	scaffold_3_39464	250	25..45	1e-04	1.00	42.1	Plus / Plus
TGCCAAAGAAGAGTTGCCCTA_x1	21	1..21	scaffold_3_39464	250	93..113	1e-04	1.00	42.1	Plus / Plus


score_star	3.9
score_mfe	3.1
score_freq	-4.4
score	2.8
flank_first_end  	139
flank_first_seq  	TTAGTGTTTACTGGTTTATTCCATCTCTTGGAGTCTTTGAGCCCTTATATAACTCGTGCCGCTCCATCATTGAAACACAAGCAGGAGCATCTATACATACTAGAAGAAGTATACTTGTCAAATAAGCAAAGCAGTCATA
flank_first_struct  	(((((((.((..(((((((((((.....))))))....))))).................(((((....(((.....)))...))))).....)).)))))))..............(((..(((((((((((((..((
flank_second_beg  	229
flank_second_seq  	CAATTGCTTTGGCTTAATGAAA
flank_second_struct  	..)))))))).))))).)))..
freq  	3
loop_beg  	161
loop_end  	207
loop_seq  	CACTGGTGACTGATGCAGCTACAAATGTACAATCACTTTCATTGACC
loop_struct  	((..(((((.((.((((........)))))).))))).....)).))
mature_arm  	first
mature_beg  	140
mature_end  	160
mature_query  	GGGCTCCTCTTTCTTGGCAGG_x1
mature_seq  	GGGCTCCTCTTTCTTGGCAGG
mature_strand  	+
mature_struct  	((((..(((((..((((((((
pre_seq  	GGGCTCCTCTTTCTTGGCAGGCACTGGTGACTGATGCAGCTACAAATGTACAATCACTTTCATTGACCTGCCAAAGAAGAGTTGCCCTA
pre_struct  	((((..(((((..((((((((((..(((((.((.((((........)))))).))))).....)).))))))))..)))))..))))))
pri_beg  	1
pri_end  	250
pri_id  	scaffold_3_39467
pri_mfe  	-83.40
pri_seq  	TTAGTGTTTACTGGTTTATTCCATCTCTTGGAGTCTTTGAGCCCTTATATAACTCGTGCCGCTCCATCATTGAAACACAAGCAGGAGCATCTATACATACTAGAAGAAGTATACTTGTCAAATAAGCAAAGCAGTCATAGGGCTCCTCTTTCTTGGCAGGCACTGGTGACTGATGCAGCTACAAATGTACAATCACTTTCATTGACCTGCCAAAGAAGAGTTGCCCTACAATTGCTTTGGCTTAATGAAA
pri_struct  	(((((((.((..(((((((((((.....))))))....))))).................(((((....(((.....)))...))))).....)).)))))))..............(((..(((((((((((((..((((((..(((((..((((((((((..(((((.((.((((........)))))).))))).....)).))))))))..)))))..))))))..)))))))).))))).)))..
star_arm  	second
star_beg  	208
star_end  	228
star_read  	1
star_seq  	TGCCAAAGAAGAGTTGCCCTA
star_struct  	))))))..)))))..))))))
TAGGGCTCCTCTTTCTTGGCA_x1	21	1..21	scaffold_3_39467	250	138..158	1e-04	1.00	42.1	Plus / Plus
GGGCTCCTCTTTCTTGGCAGG_x1	21	1..21	scaffold_3_39467	250	140..160	1e-04	1.00	42.1	Plus / Plus
TGCCAAAGAAGAGTTGCCCTA_x1	21	1..21	scaffold_3_39467	250	208..228	1e-04	1.00	42.1	Plus / Plus


score_star	3.9
score_mfe	3.3
score_freq	-4.4
score	3.1
flank_first_end  	24
flank_first_seq  	TATCAAGTAAGCAAAGCAGTCATA
flank_first_struct  	..(((((((..((((((((((.((
flank_second_beg  	114
flank_second_seq  	CGATTGCTTTGGCTTAATGAAATTTGCAGCCTGTCTGATCATGCAGTAGAGCCATGTCATGCGAACCATATACGGCAAGGTATAATATTAGGCTAGGCTAGCCAAGGATATACGTAAGTTTTGTCATATTTGAAAAT
flank_second_struct  	.))))))))))..............((((((((((((((.((((......(((.(((.(((.....)))))).)))...))))...))))))).))))).))....((((.((....))..)))).)))))))....
freq  	3
loop_beg  	46
loop_end  	92
loop_seq  	CACTGGTGACTGATGCAGCTACAAATGTACAATCACTTTCATTGACC
loop_struct  	((..(((((.((.((((........)))))).))))).....)).))
mature_arm  	first
mature_beg  	25
mature_end  	45
mature_query  	GGGCTCCTCTTTCTTGGCAGG_x1
mature_seq  	GGGCTCCTCTTTCTTGGCAGG
mature_strand  	+
mature_struct  	((((..(((((..((((((((
pre_seq  	GGGCTCCTCTTTCTTGGCAGGCACTGGTGACTGATGCAGCTACAAATGTACAATCACTTTCATTGACCTGCCAAAGAAGAGTTGCCCTA
pre_struct  	((((..(((((..((((((((((..(((((.((.((((........)))))).))))).....)).))))))))..)))))..))))))
pri_beg  	1
pri_end  	250
pri_id  	scaffold_3_39488
pri_mfe  	-92.40
pri_seq  	TATCAAGTAAGCAAAGCAGTCATAGGGCTCCTCTTTCTTGGCAGGCACTGGTGACTGATGCAGCTACAAATGTACAATCACTTTCATTGACCTGCCAAAGAAGAGTTGCCCTACGATTGCTTTGGCTTAATGAAATTTGCAGCCTGTCTGATCATGCAGTAGAGCCATGTCATGCGAACCATATACGGCAAGGTATAATATTAGGCTAGGCTAGCCAAGGATATACGTAAGTTTTGTCATATTTGAAAAT
pri_struct  	..(((((((..((((((((((.((((((..(((((..((((((((((..(((((.((.((((........)))))).))))).....)).))))))))..)))))..)))))).))))))))))..............((((((((((((((.((((......(((.(((.(((.....)))))).)))...))))...))))))).))))).))....((((.((....))..)))).)))))))....
star_arm  	second
star_beg  	93
star_end  	113
star_read  	1
star_seq  	TGCCAAAGAAGAGTTGCCCTA
star_struct  	))))))..)))))..))))))
TAGGGCTCCTCTTTCTTGGCA_x1	21	1..21	scaffold_3_39488	250	23..43	1e-04	1.00	42.1	Plus / Plus
GGGCTCCTCTTTCTTGGCAGG_x1	21	1..21	scaffold_3_39488	250	25..45	1e-04	1.00	42.1	Plus / Plus
TGCCAAAGAAGAGTTGCCCTA_x1	21	1..21	scaffold_3_39488	250	93..113	1e-04	1.00	42.1	Plus / Plus


score_star	3.9
score_mfe	3.2
score_freq	-4.4
score	3
flank_first_end  	139
flank_first_seq  	GTGCTTACTGGTTTATTTTATCTCTTGGAGTCTTTGAGCCCTTATATAACACCTGTGTCGGGCCATCATTGAAAAAGTATCTTGAAGAAGCTATACATACTAGAAGAAGTATACTTATCAAGTAAGCAAAGCAGTCATA
flank_first_struct  	((((((.(((((..........((((.(((((..(((((((..(((((.....))))).))))..)))..))........))).))))..........)))))...)))))).....(((..((((((((((((((.((
flank_second_beg  	229
flank_second_seq  	CGATTGCTTTGGCTTAATGAAA
flank_second_struct  	.))))))))).))))).)))..
freq  	3
loop_beg  	161
loop_end  	207
loop_seq  	CACTGGTGACTGATGCAGCTACAAATGTACAATCACTTTCATTGACC
loop_struct  	((..(((((.((.((((........)))))).))))).....)).))
mature_arm  	first
mature_beg  	140
mature_end  	160
mature_query  	GGGCTCCTCTTTCTTGGCAGG_x1
mature_seq  	GGGCTCCTCTTTCTTGGCAGG
mature_strand  	+
mature_struct  	((((..(((((..((((((((
pre_seq  	GGGCTCCTCTTTCTTGGCAGGCACTGGTGACTGATGCAGCTACAAATGTACAATCACTTTCATTGACCTGCCAAAGAAGAGTTGCCCTA
pre_struct  	((((..(((((..((((((((((..(((((.((.((((........)))))).))))).....)).))))))))..)))))..))))))
pri_beg  	1
pri_end  	250
pri_id  	scaffold_3_39491
pri_mfe  	-88.35
pri_seq  	GTGCTTACTGGTTTATTTTATCTCTTGGAGTCTTTGAGCCCTTATATAACACCTGTGTCGGGCCATCATTGAAAAAGTATCTTGAAGAAGCTATACATACTAGAAGAAGTATACTTATCAAGTAAGCAAAGCAGTCATAGGGCTCCTCTTTCTTGGCAGGCACTGGTGACTGATGCAGCTACAAATGTACAATCACTTTCATTGACCTGCCAAAGAAGAGTTGCCCTACGATTGCTTTGGCTTAATGAAA
pri_struct  	((((((.(((((..........((((.(((((..(((((((..(((((.....))))).))))..)))..))........))).))))..........)))))...)))))).....(((..((((((((((((((.((((((..(((((..((((((((((..(((((.((.((((........)))))).))))).....)).))))))))..)))))..)))))).))))))))).))))).)))..
star_arm  	second
star_beg  	208
star_end  	228
star_read  	1
star_seq  	TGCCAAAGAAGAGTTGCCCTA
star_struct  	))))))..)))))..))))))
TAGGGCTCCTCTTTCTTGGCA_x1	21	1..21	scaffold_3_39491	250	138..158	1e-04	1.00	42.1	Plus / Plus
GGGCTCCTCTTTCTTGGCAGG_x1	21	1..21	scaffold_3_39491	250	140..160	1e-04	1.00	42.1	Plus / Plus
TGCCAAAGAAGAGTTGCCCTA_x1	21	1..21	scaffold_3_39491	250	208..228	1e-04	1.00	42.1	Plus / Plus


score_star	3.9
score_mfe	3.3
score_freq	-4.4
score	3
flank_first_end  	24
flank_first_seq  	TGTCAAATAAGCAAAGCAGTCATA
flank_first_struct  	((((...((((((((((((((.((
flank_second_beg  	114
flank_second_seq  	CGATTGCTTTGGCTTAATGAAATTTGCAGCCTGTCTGATCATGCAGTAGATCCCTGTCATGCAAAACATAGGCTAGCCAAGGATATACGTAGGTTTTGTCATATTTGAAAATAATGGTAGAGGTAGAGGTAGAGCTA
flank_second_struct  	.))))))))).))))).........(((((((((.....(((((((.......))).))))......))))))).))....))))......((((((..(.(((((..............)))))..)..)))))).
freq  	3
loop_beg  	46
loop_end  	92
loop_seq  	CACTGGTGACTGATGCAGCTACAAATGCACAATCACTTTCATTGACC
loop_struct  	((..(((((.((.((((........)))))).))))).....)).))
mature_arm  	first
mature_beg  	25
mature_end  	45
mature_query  	GGGCTCCTCTTTCTTGGCAGG_x1
mature_seq  	GGGCTCCTCTTTCTTGGCAGG
mature_strand  	+
mature_struct  	((((..(((((..((((((((
pre_seq  	GGGCTCCTCTTTCTTGGCAGGCACTGGTGACTGATGCAGCTACAAATGCACAATCACTTTCATTGACCTGCCAAAGAAGAGTTGCCCTA
pre_struct  	((((..(((((..((((((((((..(((((.((.((((........)))))).))))).....)).))))))))..)))))..))))))
pri_beg  	1
pri_end  	250
pri_id  	scaffold_3_39550
pri_mfe  	-89.34
pri_seq  	TGTCAAATAAGCAAAGCAGTCATAGGGCTCCTCTTTCTTGGCAGGCACTGGTGACTGATGCAGCTACAAATGCACAATCACTTTCATTGACCTGCCAAAGAAGAGTTGCCCTACGATTGCTTTGGCTTAATGAAATTTGCAGCCTGTCTGATCATGCAGTAGATCCCTGTCATGCAAAACATAGGCTAGCCAAGGATATACGTAGGTTTTGTCATATTTGAAAATAATGGTAGAGGTAGAGGTAGAGCTA
pri_struct  	((((...((((((((((((((.((((((..(((((..((((((((((..(((((.((.((((........)))))).))))).....)).))))))))..)))))..)))))).))))))))).))))).........(((((((((.....(((((((.......))).))))......))))))).))....))))......((((((..(.(((((..............)))))..)..)))))).
star_arm  	second
star_beg  	93
star_end  	113
star_read  	1
star_seq  	TGCCAAAGAAGAGTTGCCCTA
star_struct  	))))))..)))))..))))))
TAGGGCTCCTCTTTCTTGGCA_x1	21	1..21	scaffold_3_39550	250	23..43	1e-04	1.00	42.1	Plus / Plus
GGGCTCCTCTTTCTTGGCAGG_x1	21	1..21	scaffold_3_39550	250	25..45	1e-04	1.00	42.1	Plus / Plus
TGCCAAAGAAGAGTTGCCCTA_x1	21	1..21	scaffold_3_39550	250	93..113	1e-04	1.00	42.1	Plus / Plus


score_star	3.9
score_mfe	3.2
score_freq	-4.4
score	3
flank_first_end  	139
flank_first_seq  	TTTGTGCTTAGTGGTTTATTCCATCTCTTGGAGTCTTTGAGCCCTTATATAACTCATGCTGGTCCATCATTGAAACACAAGCAGGAGCATCTATACATACTAGAAGAAGTATACTTGTCAAATAAGCAAAGCAGTCATA
flank_first_struct  	..(((((((...(((((((((((.....))))))....))))).........(((.((((.((.((....))..))...)))).)))..((((.......))))..)))))))....(((..((((((((((((((.((
flank_second_beg  	229
flank_second_seq  	CGATTGCTTTGGCTTAATGAAA
flank_second_struct  	.))))))))).))))).)))..
freq  	3
loop_beg  	161
loop_end  	207
loop_seq  	CACTGGTGACTGATGCAGCTACAAATGCACAATCACTTTCATTGACC
loop_struct  	((..(((((.((.((((........)))))).))))).....)).))
mature_arm  	first
mature_beg  	140
mature_end  	160
mature_query  	GGGCTCCTCTTTCTTGGCAGG_x1
mature_seq  	GGGCTCCTCTTTCTTGGCAGG
mature_strand  	+
mature_struct  	((((..(((((..((((((((
pre_seq  	GGGCTCCTCTTTCTTGGCAGGCACTGGTGACTGATGCAGCTACAAATGCACAATCACTTTCATTGACCTGCCAAAGAAGAGTTGCCCTA
pre_struct  	((((..(((((..((((((((((..(((((.((.((((........)))))).))))).....)).))))))))..)))))..))))))
pri_beg  	1
pri_end  	250
pri_id  	scaffold_3_39553
pri_mfe  	-88.10
pri_seq  	TTTGTGCTTAGTGGTTTATTCCATCTCTTGGAGTCTTTGAGCCCTTATATAACTCATGCTGGTCCATCATTGAAACACAAGCAGGAGCATCTATACATACTAGAAGAAGTATACTTGTCAAATAAGCAAAGCAGTCATAGGGCTCCTCTTTCTTGGCAGGCACTGGTGACTGATGCAGCTACAAATGCACAATCACTTTCATTGACCTGCCAAAGAAGAGTTGCCCTACGATTGCTTTGGCTTAATGAAA
pri_struct  	..(((((((...(((((((((((.....))))))....))))).........(((.((((.((.((....))..))...)))).)))..((((.......))))..)))))))....(((..((((((((((((((.((((((..(((((..((((((((((..(((((.((.((((........)))))).))))).....)).))))))))..)))))..)))))).))))))))).))))).)))..
star_arm  	second
star_beg  	208
star_end  	228
star_read  	1
star_seq  	TGCCAAAGAAGAGTTGCCCTA
star_struct  	))))))..)))))..))))))
TAGGGCTCCTCTTTCTTGGCA_x1	21	1..21	scaffold_3_39553	250	138..158	1e-04	1.00	42.1	Plus / Plus
GGGCTCCTCTTTCTTGGCAGG_x1	21	1..21	scaffold_3_39553	250	140..160	1e-04	1.00	42.1	Plus / Plus
TGCCAAAGAAGAGTTGCCCTA_x1	21	1..21	scaffold_3_39553	250	208..228	1e-04	1.00	42.1	Plus / Plus


score_star	-1.3
score_mfe	4
score_freq	0
score	3
flank_first_end  	91
flank_first_seq  	TGTTGAAATTAGTCCAACCTGATTTCCTACTTCCACTAACATATAATAGTATGATGTATATATTATCTACAATCCTGATCTCTTGGACTAC
flank_first_struct  	.((.((((((((......))))))))..))..................(((.((((.......)))))))...((((((((((((((((((
flank_second_beg  	234
flank_second_seq  	GGTCCAAGAGATCGGGG
flank_second_struct  	)))))))))))))))).
freq  	54
loop_beg  	116
loop_end  	210
loop_seq  	CTCACCGTTGAATGTAAATTCAACGGTTCACTCACTCTTGCACTCCTTTTAAAAAACTTTTTTGAACCGCTAGATGTTACATCTAACGGTGGGTG
loop_struct  	((((((((((.((((((..((..(((((((................................)))))))...))..)))))).))))))))))))
mature_arm  	first
mature_beg  	92
mature_end  	115
mature_query  	AGGGGTCCAAGAGATTTGTAGTCA_x44
mature_seq  	AGGGGTCCAAGAGATTTGTAGTCA
mature_strand  	+
mature_struct  	((((((((((((((((.((.((((
pre_seq  	AGGGGTCCAAGAGATTTGTAGTCACTCACCGTTGAATGTAAATTCAACGGTTCACTCACTCTTGCACTCCTTTTAAAAAACTTTTTTGAACCGCTAGATGTTACATCTAACGGTGGGTGACCACAATCTCTTGGACCCTTGT
pre_struct  	((((((((((((((((.((.((((((((((((((.((((((..((..(((((((................................)))))))...))..)))))).)))))))))))))).))))))))))))))))))))
pri_beg  	1
pri_end  	250
pri_id  	scaffold_3_7494
pri_mfe  	-115.75
pri_seq  	TGTTGAAATTAGTCCAACCTGATTTCCTACTTCCACTAACATATAATAGTATGATGTATATATTATCTACAATCCTGATCTCTTGGACTACAGGGGTCCAAGAGATTTGTAGTCACTCACCGTTGAATGTAAATTCAACGGTTCACTCACTCTTGCACTCCTTTTAAAAAACTTTTTTGAACCGCTAGATGTTACATCTAACGGTGGGTGACCACAATCTCTTGGACCCTTGTGGTCCAAGAGATCGGGG
pri_struct  	.((.((((((((......))))))))..))..................(((.((((.......)))))))...((((((((((((((((((((((((((((((((((.((.((((((((((((((.((((((..((..(((((((................................)))))))...))..)))))).)))))))))))))).)))))))))))))))))))))))))))))))))))).
star_arm  	second
star_beg  	211
star_end  	233
star_seq  	ACCACAATCTCTTGGACCCTTGT
star_struct  	)).))))))))))))))))))))
TGACTACAAATCTCTTGGACCCCT_x1	24	1..24	scaffold_3_7494	250	136..159	1e-04	1.00	42.1	Plus / Minus
CTACAAATCTCTTGGACCCCTG_x2	22	1..22	scaffold_3_7494	250	139..160	1e-04	1.00	42.1	Plus / Minus
TGGGTGACCACAATCTCTTGGACC_x1	24	1..24	scaffold_3_7494	250	205..228	1e-04	1.00	42.1	Plus / Plus
ACAGGGGTCCAAGAGATTTGTAGT_x5	24	1..24	scaffold_3_7494	250	90..113	1e-04	1.00	42.1	Plus / Plus
CAGGGGTCCAAGAGATTTGTAGT_x1	23	1..23	scaffold_3_7494	250	91..113	1e-04	1.00	42.1	Plus / Plus
AGGGGTCCAAGAGATTTGTAGTCA_x44	24	1..24	scaffold_3_7494	250	92..115	1e-04	1.00	42.1	Plus / Plus


score_star	-1.3
score_mfe	4
score_freq	-1.3
score	1.6
flank_first_end  	97
flank_first_seq  	TTTCATATTTTTATTGCCCAAAAAGGCCTCAGCCGTAGGATGGATTCGGAGATGCTGATCGGAGGGCTGGGGAGGCGACACGTGGCTTATTCTCGTT
flank_first_struct  	...............((((.......((((((((.(..((.....((((.....))))))..).)))))))).........((((.(..((..(((.
flank_second_beg  	229
flank_second_seq  	CGTCAACGACCGCGGGCTCTAA
flank_second_struct  	))..))..))))))))).....
freq  	9
loop_beg  	122
loop_end  	204
loop_seq  	GCGCACGCTGGTTCAAATTTTTTTACCGTTGGCGCGTGCATTGCACACGCCAAAGGTAAAAAAAATTGAAAACGCGCTAGCTG
loop_struct  	((...(((...(((((.((((((((((.((((((.((((...)))).)))))).)))))))))).)))))...)))...))))
mature_arm  	second
mature_beg  	205
mature_end  	228
mature_query  	ACGTCAGCGTGACGCGAGGGCTGA_x9
mature_seq  	ACGTCAGCGTGACGCGAGGGCTGA
mature_strand  	+
mature_struct  	))))))).))))))).))..)..)
pre_seq  	GGAGCTGGCGTCGCACTGACGTCAGCGCACGCTGGTTCAAATTTTTTTACCGTTGGCGCGTGCATTGCACACGCCAAAGGTAAAAAAAATTGAAAACGCGCTAGCTGACGTCAGCGTGACGCGAGGGCTGA
pre_struct  	.(..((.(((((((.(((((((((((...(((...(((((.((((((((((.((((((.((((...)))).)))))).)))))))))).)))))...)))...))))))))))).))))))).))..)..)
pri_beg  	1
pri_end  	250
pri_id  	scaffold_3_7700
pri_mfe  	-115.70
pri_seq  	TTTCATATTTTTATTGCCCAAAAAGGCCTCAGCCGTAGGATGGATTCGGAGATGCTGATCGGAGGGCTGGGGAGGCGACACGTGGCTTATTCTCGTTGGAGCTGGCGTCGCACTGACGTCAGCGCACGCTGGTTCAAATTTTTTTACCGTTGGCGCGTGCATTGCACACGCCAAAGGTAAAAAAAATTGAAAACGCGCTAGCTGACGTCAGCGTGACGCGAGGGCTGACGTCAACGACCGCGGGCTCTAA
pri_struct  	...............((((.......((((((((.(..((.....((((.....))))))..).)))))))).........((((.(..((..(((..(..((.(((((((.(((((((((((...(((...(((((.((((((((((.((((((.((((...)))).)))))).)))))))))).)))))...)))...))))))))))).))))))).))..)..)))..))..))))))))).....
star_arm  	first
star_beg  	98
star_end  	121
star_seq  	GGAGCTGGCGTCGCACTGACGTCA
star_struct  	.(..((.(((((((.(((((((((
ACGTCAGCGTGACGCGAGGGCTGA_x9	24	1..24	scaffold_3_7700	250	205..228	1e-04	1.00	42.1	Plus / Plus


score_star	-1.3
score_mfe	2.3
score_freq	0
score	1.3
flank_first_end  	132
flank_first_seq  	CAGGTACATATGAATATACAGTGTGGAATGAGTCAATCATCCACTTTGGTTTTGATATTATAATATTATATAAAAATTAAAAAATTGCAGAAAATCTTTGTAAACAGAGCCAATCATTAGTTCCCAACCGTG
flank_first_struct  	..((.((..((((.........(((((.(((.....))))))))..((((((((...(((((......)))))...........(((((((.....))))))).)))))))).))))..)).)).((((.((
flank_second_beg  	226
flank_second_seq  	AGAGTTAAGAATAACAAGTTCTTCA
flank_second_struct  	.).)))((((((.....))))))..
freq  	72
loop_beg  	155
loop_end  	204
loop_seq  	AAATCAGTTAATAAAAGAATAGAAAAAGCTTTTATTGTGTCACTTAAGTT
loop_struct  	.....((((((((((((...........)))))))))....))).....)
mature_arm  	second
mature_beg  	205
mature_end  	225
mature_query  	ATATAGGAATTCTTGAACCCA_x35
mature_seq  	ATATAGGAATTCTTGAACCCA
mature_strand  	+
mature_struct  	))))))).)))))....))))
pre_seq  	GGGCGAATGGAATCCTATATATAAATCAGTTAATAAAAGAATAGAAAAAGCTTTTATTGTGTCACTTAAGTTATATAGGAATTCTTGAACCCA
pre_struct  	((......(((((((((((((......((((((((((((...........)))))))))....))).....)))))))).)))))....))))
pri_beg  	1
pri_end  	250
pri_id  	scaffold_3_837
pri_mfe  	-52.30
pri_seq  	CAGGTACATATGAATATACAGTGTGGAATGAGTCAATCATCCACTTTGGTTTTGATATTATAATATTATATAAAAATTAAAAAATTGCAGAAAATCTTTGTAAACAGAGCCAATCATTAGTTCCCAACCGTGGGGCGAATGGAATCCTATATATAAATCAGTTAATAAAAGAATAGAAAAAGCTTTTATTGTGTCACTTAAGTTATATAGGAATTCTTGAACCCAAGAGTTAAGAATAACAAGTTCTTCA
pri_struct  	..((.((..((((.........(((((.(((.....))))))))..((((((((...(((((......)))))...........(((((((.....))))))).)))))))).))))..)).)).((((.((((......(((((((((((((......((((((((((((...........)))))))))....))).....)))))))).)))))....)))).).)))((((((.....))))))..
star_arm  	first
star_beg  	133
star_end  	154
star_seq  	GGGCGAATGGAATCCTATATAT
star_struct  	((......(((((((((((((.
ATATAGGAATTCTTGAAC_x1	18	1..18	scaffold_3_837	250	205..222	1e-04	1.00	42.1	Plus / Plus
ATATAGGAATTCTTGAACCC_x1	20	1..20	scaffold_3_837	250	205..224	1e-04	1.00	42.1	Plus / Plus
ATATAGGAATTCTTGAACCCA_x35	21	1..21	scaffold_3_837	250	205..225	1e-04	1.00	42.1	Plus / Plus
ATATAGGAATTCTTGAACCCAA_x11	22	1..22	scaffold_3_837	250	205..226	1e-04	1.00	42.1	Plus / Plus
ATATAGGAATTCTTGAACCCAAG_x20	23	1..23	scaffold_3_837	250	205..227	1e-04	1.00	42.1	Plus / Plus
ATATAGGAATTCTTGAACCCAAGA_x2	24	1..24	scaffold_3_837	250	205..228	1e-04	1.00	42.1	Plus / Plus
TATAGGAATTCTTGAACCCA_x1	20	1..20	scaffold_3_837	250	206..225	1e-04	1.00	42.1	Plus / Plus
TATAGGAATTCTTGAACCCAAGA_x1	23	1..23	scaffold_3_837	250	206..228	1e-04	1.00	42.1	Plus / Plus


score_star	-1.3
score_mfe	2.5
score_freq	0
score	1.5
flank_first_end  	118
flank_first_seq  	ATTGTGGATACTGATCATCTACAACGAACTCCCTAAACCATCTCCTTAGATAAAATTTAGGGAGGAAATAAGAAAACTCACCTCCAATCATGCTCCTTATCTAACTCCTAAAATAGGG
flank_first_struct  	.((((((((.......))))))))....(((((((((..((((....))))....))))))))).........................(((((((((..............((((((
flank_second_beg  	173
flank_second_seq  	TTATAATTAAATGCTGCTTTACTTTAATGCTAACTATTTTTAAAAAAAATGAAGAGGGAGCATTTACGCTAAATTTAA
flank_second_struct  	))))...........((...........))........................)))))))))...............
freq  	13
loop_beg  	145
loop_end  	148
loop_seq  	GGAG
loop_struct  	...)
mature_arm  	second
mature_beg  	149
mature_end  	172
mature_query  	AGAGAAAGGACTCTTAGTGGCTCC_x10
mature_seq  	AGAGAAAGGACTCTTAGTGGCTCC
mature_strand  	+
mature_struct  	)))...))))))))))).))))))
pre_seq  	AGATCTCTGGGAGCTCCTAAATCTTAGGAGAGAGAAAGGACTCTTAGTGGCTCC
pre_struct  	((.((.(((((((.((((...((((....))))...))))))))))).))))))
pri_beg  	1
pri_end  	250
pri_id  	scaffold_4_13446
pri_mfe  	-61.90
pri_seq  	ATTGTGGATACTGATCATCTACAACGAACTCCCTAAACCATCTCCTTAGATAAAATTTAGGGAGGAAATAAGAAAACTCACCTCCAATCATGCTCCTTATCTAACTCCTAAAATAGGGAGATCTCTGGGAGCTCCTAAATCTTAGGAGAGAGAAAGGACTCTTAGTGGCTCCTTATAATTAAATGCTGCTTTACTTTAATGCTAACTATTTTTAAAAAAAATGAAGAGGGAGCATTTACGCTAAATTTAA
pri_struct  	.((((((((.......))))))))....(((((((((..((((....))))....))))))))).........................(((((((((..............((((((((.((.(((((((.((((...((((....))))...))))))))))).))))))))))...........((...........))........................)))))))))...............
star_arm  	first
star_beg  	119
star_end  	144
star_seq  	AGATCTCTGGGAGCTCCTAAATCTTA
star_struct  	((.((.(((((((.((((...((((.
AGAGAGAAAGGACTCTTAGTGGCT_x1	24	1..24	scaffold_4_13446	250	147..170	1e-04	1.00	42.1	Plus / Plus
AGAGAAAGGACTCTTAGTGGCTCC_x10	24	1..24	scaffold_4_13446	250	149..172	1e-04	1.00	42.1	Plus / Plus
GAGAAAGGACTCTTAGTGGCTCC_x1	23	1..23	scaffold_4_13446	250	150..172	1e-04	1.00	42.1	Plus / Plus
AACGAACTCCCTAAACCATCTCCT_x1	24	1..24	scaffold_4_13446	250	23..46	1e-04	1.00	42.1	Plus / Plus


score_star	-1.3
score_mfe	4.1
score_freq	0
score	3.1
flank_first_end  	24
flank_first_seq  	TACAGTCCTGATCTCTTGGACTAC
flank_first_struct  	((((((((((((((((((((((((
flank_second_beg  	165
flank_second_seq  	GGTCCAAGAGATCGGGACTGTATATATATATATATATATTGCATAATGATCATATGAATGAATAAGGGAAAATCAGTTTCTACATG
flank_second_struct  	))))))))))))))))))))))..........(((.((((.((((.......)))))))).)))..(((((.....))))).....
freq  	54
loop_beg  	49
loop_end  	141
loop_seq  	CTCACCGTTGGATGTAAATTCAACAGTTCACTCACTTTTGCACTCCTTTTTAAAAAAAAATTCAACAATTGGATTAATATCCAACGGTGGGTG
loop_struct  	(((((((((((((((.(((((((..(((.......((((.............)))).......)))..))))))).)))))))))))))))))
mature_arm  	first
mature_beg  	25
mature_end  	48
mature_query  	AGGGGTCCAAGAGATTTGTAGTCA_x44
mature_seq  	AGGGGTCCAAGAGATTTGTAGTCA
mature_strand  	+
mature_struct  	((((((((((((((((.((.((((
pre_seq  	AGGGGTCCAAGAGATTTGTAGTCACTCACCGTTGGATGTAAATTCAACAGTTCACTCACTTTTGCACTCCTTTTTAAAAAAAAATTCAACAATTGGATTAATATCCAACGGTGGGTGACCACAATCTCTTGGACTCCTGT
pre_struct  	((((((((((((((((.((.(((((((((((((((((((.(((((((..(((.......((((.............)))).......)))..))))))).))))))))))))))))))).))))))))))))))))))))
pri_beg  	1
pri_end  	250
pri_id  	scaffold_4_13882
pri_mfe  	-121.06
pri_seq  	TACAGTCCTGATCTCTTGGACTACAGGGGTCCAAGAGATTTGTAGTCACTCACCGTTGGATGTAAATTCAACAGTTCACTCACTTTTGCACTCCTTTTTAAAAAAAAATTCAACAATTGGATTAATATCCAACGGTGGGTGACCACAATCTCTTGGACTCCTGTGGTCCAAGAGATCGGGACTGTATATATATATATATATATTGCATAATGATCATATGAATGAATAAGGGAAAATCAGTTTCTACATG
pri_struct  	((((((((((((((((((((((((((((((((((((((((.((.(((((((((((((((((((.(((((((..(((.......((((.............)))).......)))..))))))).))))))))))))))))))).))))))))))))))))))))))))))))))))))))))))))..........(((.((((.((((.......)))))))).)))..(((((.....))))).....
star_arm  	second
star_beg  	142
star_end  	164
star_seq  	ACCACAATCTCTTGGACTCCTGT
star_struct  	)).))))))))))))))))))))
AAAAGGAGTGCAAAAGTGAGTGAA_x1	24	1..24	scaffold_4_13882	250	153..176	1e-04	1.00	42.1	Plus / Minus
TGACTACAAATCTCTTGGACCCCT_x1	24	1..24	scaffold_4_13882	250	203..226	1e-04	1.00	42.1	Plus / Minus
CTACAAATCTCTTGGACCCCTG_x2	22	1..22	scaffold_4_13882	250	206..227	1e-04	1.00	42.1	Plus / Minus
ACAGGGGTCCAAGAGATTTGTAGT_x5	24	1..24	scaffold_4_13882	250	23..46	1e-04	1.00	42.1	Plus / Plus
CAGGGGTCCAAGAGATTTGTAGT_x1	23	1..23	scaffold_4_13882	250	24..46	1e-04	1.00	42.1	Plus / Plus
AGGGGTCCAAGAGATTTGTAGTCA_x44	24	1..24	scaffold_4_13882	250	25..48	1e-04	1.00	42.1	Plus / Plus


score_star	-1.3
score_mfe	2.3
score_freq	0
score	1.3
flank_first_end  	142
flank_first_seq  	CACAAACTGGATCTTTCACGCAAATTGTAACATGTATAAAGACATGAAGACATACCAAAAGCCATCTTCTTTGAGTACACAGCTTCTGAACTCATCCAATCCGTAGCAGCAGCAATCCTAGCAAGAACAAGAATAGCTCAAG
flank_first_struct  	.......(((((..((((.((....(((..(((((......)))))...)))(((..((((.......))))..)))....))...))))...))))).......((....))...((((((............((((.(((
flank_second_beg  	229
flank_second_seq  	TTAGCTTATATAGGGCTAGGTC
flank_second_struct  	).))))........))))))..
freq  	18
loop_beg  	165
loop_end  	204
loop_seq  	TATTTTAGCTCTCTCTTTATCATGAGAATAGGTTTAGAGA
loop_struct  	(.....((((.((((........))))...))))...)))
mature_arm  	second
mature_beg  	205
mature_end  	228
mature_query  	ACGTGTCTGATGAGAGCAGGGCCT_x16
mature_seq  	ACGTGTCTGATGAGAGCAGGGCCT
mature_strand  	+
mature_struct  	..)))...)).)))))))))).))
pre_seq  	ACTTATGCTCTCTCTCATAATCTATTTTAGCTCTCTCTTTATCATGAGAATAGGTTTAGAGAACGTGTCTGATGAGAGCAGGGCCT
pre_struct  	.(((.(((((((((.(((..(((.....((((.((((........))))...))))...)))..)))...)).)))))))))).))
pri_beg  	1
pri_end  	250
pri_id  	scaffold_4_14482
pri_mfe  	-52.65
pri_seq  	CACAAACTGGATCTTTCACGCAAATTGTAACATGTATAAAGACATGAAGACATACCAAAAGCCATCTTCTTTGAGTACACAGCTTCTGAACTCATCCAATCCGTAGCAGCAGCAATCCTAGCAAGAACAAGAATAGCTCAAGACTTATGCTCTCTCTCATAATCTATTTTAGCTCTCTCTTTATCATGAGAATAGGTTTAGAGAACGTGTCTGATGAGAGCAGGGCCTTTAGCTTATATAGGGCTAGGTC
pri_struct  	.......(((((..((((.((....(((..(((((......)))))...)))(((..((((.......))))..)))....))...))))...))))).......((....))...((((((............((((.(((.(((.(((((((((.(((..(((.....((((.((((........))))...))))...)))..)))...)).)))))))))).))).))))........))))))..
star_arm  	first
star_beg  	143
star_end  	164
star_seq  	ACTTATGCTCTCTCTCATAATC
star_struct  	.(((.(((((((((.(((..((
ATATAAGCTAAAGGCCCTGCTCTC_x1	24	1..24	scaffold_4_14482	250	12..35	1e-04	1.00	42.1	Plus / Minus
AACGTGTCTGATGAGAGCAGGGCC_x1	24	1..24	scaffold_4_14482	250	204..227	1e-04	1.00	42.1	Plus / Plus
ACGTGTCTGATGAGAGCAGGGCCT_x16	24	1..24	scaffold_4_14482	250	205..228	1e-04	1.00	42.1	Plus / Plus


score_star	-1.3
score_mfe	2.8
score_freq	0
score	1.8
flank_first_end  	23
flank_first_seq  	AGCACCTTTCAGAGTATGCTTCA
flank_first_struct  	.(((((.....((((.((((...
flank_second_beg  	102
flank_second_seq  	AATTCAATGGTGCAAGTGCGCAAAGATGTGTTGTGTTTGGGATTTGTGGATGCTAGGCTGTGCCCAAGTAACCCAAGGTGCTGCTATTGTGATCAGAGCGCATCAATTGGAGGACAATCTTCTTCAATTTGATTTGGCTAATAAAAGAC
flank_second_struct  	.))))...)))))....((.((((((((((((.((.(((((.....(((..((......))..))).....)))))......((....))...)).)))))))).(((((((((.....)))))))))....))))))...........
freq  	22
loop_beg  	48
loop_end  	77
loop_seq  	TTCATTGATTTTGTGTTGCAGAGTGAGAGT
loop_struct  	(((((....((((.....))))))))))).
mature_arm  	first
mature_beg  	24
mature_end  	47
mature_query  	ACTCAATCCACATCGGCTGTGCCT_x18
mature_seq  	ACTCAATCCACATCGGCTGTGCCT
mature_strand  	+
mature_struct  	...(((..((((((..((((((((
pre_seq  	ACTCAATCCACATCGGCTGTGCCTTTCATTGATTTTGTGTTGCAGAGTGAGAGTGTACTAGAGGGTGTGTTTGTAGCA
pre_struct  	...(((..((((((..(((((((((((((....((((.....))))))))))).)))).))..)))))).))).))))
pri_beg  	1
pri_end  	250
pri_id  	scaffold_4_15873
pri_mfe  	-71.50
pri_seq  	AGCACCTTTCAGAGTATGCTTCAACTCAATCCACATCGGCTGTGCCTTTCATTGATTTTGTGTTGCAGAGTGAGAGTGTACTAGAGGGTGTGTTTGTAGCAAATTCAATGGTGCAAGTGCGCAAAGATGTGTTGTGTTTGGGATTTGTGGATGCTAGGCTGTGCCCAAGTAACCCAAGGTGCTGCTATTGTGATCAGAGCGCATCAATTGGAGGACAATCTTCTTCAATTTGATTTGGCTAATAAAAGAC
pri_struct  	.(((((.....((((.((((......(((..((((((..(((((((((((((....((((.....))))))))))).)))).))..)))))).))).)))).))))...)))))....((.((((((((((((.((.(((((.....(((..((......))..))).....)))))......((....))...)).)))))))).(((((((((.....)))))))))....))))))...........
star_arm  	second
star_beg  	78
star_end  	101
star_seq  	GTACTAGAGGGTGTGTTTGTAGCA
star_struct  	)))).))..)))))).))).))))
AACTCAATCCACATCGGCTGTGCC_x3	24	1..24	scaffold_4_15873	250	23..46	1e-04	1.00	42.1	Plus / Plus
ACTCAATCCACATCGGCTGTGCCT_x18	24	1..24	scaffold_4_15873	250	24..47	1e-04	1.00	42.1	Plus / Plus
TCAATCCACATCGGCTGTGCCT_x1	22	1..22	scaffold_4_15873	250	26..47	1e-04	1.00	42.1	Plus / Plus


score_star	-1.3
score_mfe	4.2
score_freq	0
score	3.2
flank_first_end  	25
flank_first_seq  	TTTTATTTATATATTATATATATAC
flank_first_struct  	...(((.((((((((((((((((((
flank_second_beg  	209
flank_second_seq  	ATATATATATATATATATATATATATAAAATAAATTATGTCT
flank_second_struct  	))))))))).))))))).))).((((((......))))))..
freq  	41
loop_beg  	50
loop_end  	184
loop_seq  	AGTCCAAGAGATTGTGGTCACCCACCGTTGAATTTTAATCCAATGGTTCAAAATTTTTTTTTAAAAAGAGTGAAAGAGTGAGTGAACCGTTGAATTTACATCCAACGGTGAGTGACCACAAATCTCTTGGACCCT
loop_struct  	.((((((((((((((((((((.((((((((.((...(((.((((((((((..((((((((...........))))))))...)))))))))).)))...)).)))))))).)))))))).)))))))))))).))
mature_arm  	first
mature_beg  	26
mature_end  	49
mature_query  	AATCCCGATCTCTTGGACCACAGG_x29
mature_seq  	AATCCCGATCTCTTGGACCACAGG
mature_strand  	+
mature_struct  	(((((.((((((((((((.(((((
pre_seq  	AATCCCGATCTCTTGGACCACAGGAGTCCAAGAGATTGTGGTCACCCACCGTTGAATTTTAATCCAATGGTTCAAAATTTTTTTTTAAAAAGAGTGAAAGAGTGAGTGAACCGTTGAATTTACATCCAACGGTGAGTGACCACAAATCTCTTGGACCCTTGTAGTCCAAGAGATCAGGATTGT
pre_struct  	(((((.((((((((((((.(((((.((((((((((((((((((((.((((((((.((...(((.((((((((((..((((((((...........))))))))...)))))))))).)))...)).)))))))).)))))))).)))))))))))).))))).)))))))))))).)))))))
pri_beg  	1
pri_end  	250
pri_id  	scaffold_4_16071
pri_mfe  	-123.40
pri_seq  	TTTTATTTATATATTATATATATACAATCCCGATCTCTTGGACCACAGGAGTCCAAGAGATTGTGGTCACCCACCGTTGAATTTTAATCCAATGGTTCAAAATTTTTTTTTAAAAAGAGTGAAAGAGTGAGTGAACCGTTGAATTTACATCCAACGGTGAGTGACCACAAATCTCTTGGACCCTTGTAGTCCAAGAGATCAGGATTGTATATATATATATATATATATATATATAAAATAAATTATGTCT
pri_struct  	...(((.(((((((((((((((((((((((.((((((((((((.(((((.((((((((((((((((((((.((((((((.((...(((.((((((((((..((((((((...........))))))))...)))))))))).)))...)).)))))))).)))))))).)))))))))))).))))).)))))))))))).)))))))))))))))).))))))).))).((((((......))))))..
star_arm  	second
star_beg  	185
star_end  	208
star_seq  	TGTAGTCCAAGAGATCAGGATTGT
star_struct  	))).)))))))))))).)))))))
AATTCAACGGTTCACTCACTCTTT_x1	24	1..24	scaffold_4_16071	250	106..129	1e-04	1.00	42.1	Plus / Minus
AAAGAGTGAGTGAACCGTTGAATT_x1	24	1..24	scaffold_4_16071	250	122..145	1e-04	1.00	42.1	Plus / Plus
AGAGATCGGGATTGTATATATATA_x1	24	1..24	scaffold_4_16071	250	213..236	1e-04	1.00	42.1	Plus / Minus
TACAATCCCGATCTCTTGGAC_x1	21	1..21	scaffold_4_16071	250	23..43	1e-04	1.00	42.1	Plus / Plus
CAATCCCGATCTCTTGGACCACAG_x1	24	1..24	scaffold_4_16071	250	25..48	1e-04	1.00	42.1	Plus / Plus
AATCCCGATCTCTTGGACCAC_x3	21	1..21	scaffold_4_16071	250	26..46	1e-04	1.00	42.1	Plus / Plus
AATCCCGATCTCTTGGACCACAGG_x29	24	1..24	scaffold_4_16071	250	26..49	1e-04	1.00	42.1	Plus / Plus
ATCCCGATCTCTTGGACCACAGGA_x4	24	1..24	scaffold_4_16071	250	27..50	1e-04	1.00	42.1	Plus / Plus


score_star	-1.3
score_mfe	3.1
score_freq	0
score	2.1
flank_first_end  	133
flank_first_seq  	GAAGTACTCAATTGAGTTGTTCTATATATATGTTCATATGCAAGACATGGATACCAAGTTGTGGCAGTAAAACTAGAACCAAGTTGTGTGGCTAGGTATTATGCTGATGCTAGAGAGGTAGAGGGGTTCCACA
flank_first_struct  	.....((((....)))).((((((.......(((....(((..(((.(((...))).)))...)))....)))))))))........((((...((((((.....)))))).....(((((((((((.(..((
flank_second_beg  	229
flank_second_seq  	CAGTACCTTCCTTTACCCCACG
flank_second_struct  	..).)))..)))))))))))).
freq  	287
loop_beg  	155
loop_end  	207
loop_seq  	CGTCCACCCTCACATTAACACAATGTGCTGCATTGCTAGTGTATTGTGCTCGA
loop_struct  	((..(((....((((((...(((((.....))))).))))))...)))..)))
mature_arm  	second
mature_beg  	208
mature_end  	228
mature_query  	TGTGTTCTCAGGTCGCCCCTG_x284
mature_seq  	TGTGTTCTCAGGTCGCCCCTG
mature_strand  	+
mature_struct  	)))).))))))))))).))))
pre_seq  	GGAGCGACCTGGGATCACATGCGTCCACCCTCACATTAACACAATGTGCTGCATTGCTAGTGTATTGTGCTCGATGTGTTCTCAGGTCGCCCCTG
pre_struct  	((.(((((((((((.(((((.((..(((....((((((...(((((.....))))).))))))...)))..))))))).))))))))))).))))
pri_beg  	1
pri_end  	250
pri_id  	scaffold_4_21371
pri_mfe  	-84.31
pri_seq  	GAAGTACTCAATTGAGTTGTTCTATATATATGTTCATATGCAAGACATGGATACCAAGTTGTGGCAGTAAAACTAGAACCAAGTTGTGTGGCTAGGTATTATGCTGATGCTAGAGAGGTAGAGGGGTTCCACAGGAGCGACCTGGGATCACATGCGTCCACCCTCACATTAACACAATGTGCTGCATTGCTAGTGTATTGTGCTCGATGTGTTCTCAGGTCGCCCCTGCAGTACCTTCCTTTACCCCACG
pri_struct  	.....((((....)))).((((((.......(((....(((..(((.(((...))).)))...)))....)))))))))........((((...((((((.....)))))).....(((((((((((.(..((((.(((((((((((.(((((.((..(((....((((((...(((((.....))))).))))))...)))..))))))).))))))))))).))))..).)))..)))))))))))).
star_arm  	first
star_beg  	134
star_end  	154
star_seq  	GGAGCGACCTGGGATCACATG
star_struct  	((.(((((((((((.(((((.
TGTGTTCTCAGGTCGCCCC_x3	19	1..19	scaffold_4_21371	250	208..226	1e-04	1.00	42.1	Plus / Plus
TGTGTTCTCAGGTCGCCCCTG_x284	21	1..21	scaffold_4_21371	250	208..228	1e-04	1.00	42.1	Plus / Plus


score_star	-1.3
score_mfe	3.4
score_freq	0
score	2.4
flank_first_end  	22
flank_first_seq  	AAGTGAAAGGTGAATTGGGTTA
flank_first_struct  	(((..(((..(((((.((((.(
flank_second_beg  	108
flank_second_seq  	CCCTCTATCTTTATCTCTCTCTCTCTCTCTTGTTCAATTATTTTGCTTGCTGCATCTGCACATATGTATAAGTGTTTTTATGGTTTTCATATTTGAATCATATATTTCCCTCTGCTTGCTTGTTGTATGTGTTCGATGTAAAA
flank_second_struct  	)))............................)))))....)))..)))..((((((.(((((((((.(((((((....((((((((........))))))))..............))))))))))))))))..))))))...
freq  	62
loop_beg  	44
loop_end  	86
loop_seq  	CAAGCGGAAGCTCAATCTGGTTCTAGATTGGCTACTGCGGGTG
loop_struct  	(..((((.(((.(((((((....)))))))))).))))..)))
mature_arm  	first
mature_beg  	23
mature_end  	43
mature_query  	TGCCTGGCTCCCTGTATGCCA_x59
mature_seq  	TGCCTGGCTCCCTGTATGCCA
mature_strand  	+
mature_struct  	(((.(((((((.(((((((((
pre_seq  	TGCCTGGCTCCCTGTATGCCACAAGCGGAAGCTCAATCTGGTTCTAGATTGGCTACTGCGGGTGGCGTACGAGGAGCCAAGCATA
pre_struct  	(((.(((((((.((((((((((..((((.(((.(((((((....)))))))))).))))..)))))))))).))))))).)))))
pri_beg  	1
pri_end  	250
pri_id  	scaffold_4_3062
pri_mfe  	-93.32
pri_seq  	AAGTGAAAGGTGAATTGGGTTATGCCTGGCTCCCTGTATGCCACAAGCGGAAGCTCAATCTGGTTCTAGATTGGCTACTGCGGGTGGCGTACGAGGAGCCAAGCATACCCTCTATCTTTATCTCTCTCTCTCTCTCTTGTTCAATTATTTTGCTTGCTGCATCTGCACATATGTATAAGTGTTTTTATGGTTTTCATATTTGAATCATATATTTCCCTCTGCTTGCTTGTTGTATGTGTTCGATGTAAAA
pri_struct  	(((..(((..(((((.((((.((((.(((((((.((((((((((..((((.(((.(((((((....)))))))))).))))..)))))))))).))))))).))))))))............................)))))....)))..)))..((((((.(((((((((.(((((((....((((((((........))))))))..............))))))))))))))))..))))))...
star_arm  	second
star_beg  	87
star_end  	107
star_seq  	GCGTACGAGGAGCCAAGCATA
star_struct  	))))))).))))))).)))))
TGCCTGGCTCCCTGTATG_x3	18	1..18	scaffold_4_3062	250	23..40	1e-04	1.00	42.1	Plus / Plus
TGCCTGGCTCCCTGTATGCCA_x59	21	1..21	scaffold_4_3062	250	23..43	1e-04	1.00	42.1	Plus / Plus


score_star	-1.3
score_mfe	3.2
score_freq	0
score	2.2
flank_first_end  	22
flank_first_seq  	TGGTAGCGCAAAGTTTTGCGCG
flank_first_struct  	..((((((((((.(((((((((
flank_second_beg  	73
flank_second_seq  	CGCAAAGTCTTAAAAAAATTCCCGCGTCAAATTTTTAGTACCCGCCCAAATTTTTAGAGTTTTACGCGACAAATAGTAACGTCGCGCAAATATTTGCGCGACGAAATATTTTTTGTTTTAAATTTTTTTAATTTGAAATAAACTAATTTAATAGTTTGCGCTACGAAATATTTTTTCT
flank_second_struct  	)))))))..(((((........(((((.(((((((....................))))))).))))).....((((..((((((((((....)))))))))).........((((((((((((.....)))))))))))))))).)))))...))))))))))..............
freq  	14
loop_beg  	47
loop_end  	48
loop_seq  	GT
loop_struct  	..
mature_arm  	first
mature_beg  	23
mature_end  	46
mature_query  	ACGAAATACATTGGTCGCGCAACT_x13
mature_seq  	ACGAAATACATTGGTCGCGCAACT
mature_strand  	+
mature_struct  	((.((.....((.(((((((((..
pre_seq  	ACGAAATACATTGGTCGCGCAACTGTTTGCGCGACGAAATACATTGGTCG
pre_struct  	((.((.....((.(((((((((....))))))))).)).....)).))))
pri_beg  	1
pri_end  	250
pri_id  	scaffold_4_31219
pri_mfe  	-85.85
pri_seq  	TGGTAGCGCAAAGTTTTGCGCGACGAAATACATTGGTCGCGCAACTGTTTGCGCGACGAAATACATTGGTCGCGCAAAGTCTTAAAAAAATTCCCGCGTCAAATTTTTAGTACCCGCCCAAATTTTTAGAGTTTTACGCGACAAATAGTAACGTCGCGCAAATATTTGCGCGACGAAATATTTTTTGTTTTAAATTTTTTTAATTTGAAATAAACTAATTTAATAGTTTGCGCTACGAAATATTTTTTCT
pri_struct  	..((((((((((.(((((((((((.((.....((.(((((((((....))))))))).)).....)).)))))))))))..(((((........(((((.(((((((....................))))))).))))).....((((..((((((((((....)))))))))).........((((((((((((.....)))))))))))))))).)))))...))))))))))..............
star_arm  	second
star_beg  	49
star_end  	72
star_seq  	TTGCGCGACGAAATACATTGGTCG
star_struct  	))))))))).)).....)).))))
ACGAAATACATTGGTCGCGCAACT_x13	24	1..24	scaffold_4_31219	250	23..46	1e-04	1.00	42.1	Plus / Plus
CGAAATACATTGGTCGCGCAACT_x1	23	1..23	scaffold_4_31219	250	24..46	1e-04	1.00	42.1	Plus / Plus


score_star	3.9
score_mfe	2.2
score_freq	-4.9
score	1.4
flank_first_end  	23
flank_first_seq  	TCTTTAGATATTATATTATGCAA
flank_first_struct  	.....(((((..(....(((((.
flank_second_beg  	116
flank_second_seq  	TATTTTTTGTTTTTTTTTTCCACTTAATATCCTATAATAGGCTGTTGATAAGTGCTGATTGTTTATTGCTTGTTATTGTCTAGATTGCAACGGACTGAATTTTTTTTTATAATATTGGCATGCAGGGAAAGATGG
flank_second_struct  	))).)..))))).((((((((..((((((.((((...)))).))))))...((((..((.(((..((((...(((.....)))...))))..)))..................))..))))...))))))))...
freq  	2
loop_beg  	45
loop_end  	91
loop_seq  	CTTGGGATGTGGCTTTGAGCTATTGAATTAGTAGGTCAGTTGTAAAT
loop_struct  	.(((.(((.((((((...((((......))))))))))))).)))))
mature_arm  	second
mature_beg  	92
mature_end  	115
mature_query  	AGCTGGGGTTTTGTTTATGCTCTG_x1
mature_seq  	AGCTGGGGTTTTGTTTATGCTCTG
mature_strand  	+
mature_struct  	).)..)..)))))....)))))))
pre_seq  	GAGTGGTAGAGTACTGGGTGTCTTGGGATGTGGCTTTGAGCTATTGAATTAGTAGGTCAGTTGTAAATAGCTGGGGTTTTGTTTATGCTCTG
pre_struct  	(((((.(((((..(..(.(((.(((.(((.((((((...((((......))))))))))))).)))))).)..)..)))))....)))))))
pri_beg  	1
pri_end  	250
pri_id  	scaffold_4_33786
pri_mfe  	-49.71
pri_seq  	TCTTTAGATATTATATTATGCAAGAGTGGTAGAGTACTGGGTGTCTTGGGATGTGGCTTTGAGCTATTGAATTAGTAGGTCAGTTGTAAATAGCTGGGGTTTTGTTTATGCTCTGTATTTTTTGTTTTTTTTTTCCACTTAATATCCTATAATAGGCTGTTGATAAGTGCTGATTGTTTATTGCTTGTTATTGTCTAGATTGCAACGGACTGAATTTTTTTTTATAATATTGGCATGCAGGGAAAGATGG
pri_struct  	.....(((((..(....(((((.(((((.(((((..(..(.(((.(((.(((.((((((...((((......))))))))))))).)))))).)..)..)))))....)))))))))).)..))))).((((((((..((((((.((((...)))).))))))...((((..((.(((..((((...(((.....)))...))))..)))..................))..))))...))))))))...
star_arm  	first
star_beg  	24
star_end  	44
star_read  	1
star_seq  	GAGTGGTAGAGTACTGGGTGT
star_struct  	(((((.(((((..(..(.(((
AGAGTGGTAGAGTACTGGGTGTCT_x1	24	1..24	scaffold_4_33786	250	23..46	1e-04	1.00	42.1	Plus / Plus
AGCTGGGGTTTTGTTTATGCTCTG_x1	24	1..24	scaffold_4_33786	250	92..115	1e-04	1.00	42.1	Plus / Plus


score_star	3.9
score_mfe	2.9
score_freq	87.3
score	94.5
flank_first_end  	22
flank_first_seq  	CCAATGGTAGTGGAGCCCCACA
flank_first_struct  	.....(((((.(((((((..((
flank_second_beg  	126
flank_second_seq  	CAGGGCTTTCCTCTATCGCACA
flank_second_struct  	..))))..))).))))).....
freq  	183
loop_beg  	44
loop_end  	104
loop_seq  	TATGTGGCAACAGCAGAACCCAAGAGGGCCATCGTTCGGTCCTGCTGTTCTTTGCATTCCA
loop_struct  	.(((..(.((((((((.(((...((......))....))).))))))))..)..)))..))
mature_arm  	second
mature_beg  	105
mature_end  	125
mature_query  	CGTGTTCTCAGGTCGCCCCTG_x177
mature_seq  	CGTGTTCTCAGGTCGCCCCTG
mature_strand  	+
mature_struct  	.))).))))))))))))))))
pre_seq  	GGGGTGACCTGAGATCACATGTATGTGGCAACAGCAGAACCCAAGAGGGCCATCGTTCGGTCCTGCTGTTCTTTGCATTCCACGTGTTCTCAGGTCGCCCCTG
pre_struct  	((((((((((((((.(((.((.(((..(.((((((((.(((...((......))....))).))))))))..)..)))..)).))).))))))))))))))))
pri_beg  	1
pri_end  	147
pri_id  	scaffold_4_37149
pri_mfe  	-77.70
pri_seq  	CCAATGGTAGTGGAGCCCCACAGGGGTGACCTGAGATCACATGTATGTGGCAACAGCAGAACCCAAGAGGGCCATCGTTCGGTCCTGCTGTTCTTTGCATTCCACGTGTTCTCAGGTCGCCCCTGCAGGGCTTTCCTCTATCGCACA
pri_struct  	.....(((((.(((((((..((((((((((((((((.(((.((.(((..(.((((((((.(((...((......))....))).))))))))..)..)))..)).))).))))))))))))))))..))))..))).))))).....
star_arm  	first
star_beg  	23
star_end  	43
star_read  	1
star_seq  	GGGGTGACCTGAGATCACATG
star_struct  	((((((((((((((.(((.((
CGTGTTCTCAGGTCGCCCCTG_x177	21	1..21	scaffold_4_37149	147	105..125	1e-04	1.00	42.1	Plus / Plus
GGGGTGACCTGAGATCACATG_x1	21	1..21	scaffold_4_37149	147	23..43	1e-04	1.00	42.1	Plus / Plus
GACCTGAGAACACGTGGAATGCAA_x1	24	1..24	scaffold_4_37149	147	30..53	1e-04	1.00	42.1	Plus / Minus
TATGTGGCAACAGCAGAACC_x2	20	1..20	scaffold_4_37149	147	44..63	1e-04	1.00	42.1	Plus / Plus
AACAGCAGGACCGAACGATGGCCC_x1	24	1..24	scaffold_4_37149	147	56..79	1e-04	1.00	42.1	Plus / Minus
TCCTGCTGTTCTTTGCATTCC_x1	21	1..21	scaffold_4_37149	147	83..103	1e-04	1.00	42.1	Plus / Plus


score_star	3.9
score_mfe	2
score_freq	-4.9
score	1.2
flank_first_end  	130
flank_first_seq  	GTGCTACAAAAACAAATATACATGTTCTTGATAATCATATATTAACTGTAGCCACAAATTATTATTTAGACAAAGAAAAATGTATTTATATGGTCATATTTACTCTTTGTCCCTTTTTGCCTTTGATATG
flank_first_struct  	..((((((..((((........)))).((((((......)))))).))))))((((............((((((((.(((((((((.....))).))))))..))))))))..((((((...((..((.(
flank_second_beg  	229
flank_second_seq  	GGAAATACCGAAAAATCTGTGT
flank_second_struct  	)..))...))))))...)))).
freq  	2
loop_beg  	152
loop_end  	205
loop_seq  	CACATCATCACCATCATCGTCATAACCATCATGGTTCTGTGAAGCTTTTCGTTT
loop_struct  	((((.....(((((.((.((....)).)).)))))..)))))...........)
mature_arm  	second
mature_beg  	206
mature_end  	228
mature_query  	TTGGGGACTCGTATGCTGATACT_x1
mature_seq  	TTGGGGACTCGTATGCTGATACT
mature_strand  	+
mature_struct  	)..))))))....))))..))))
pre_seq  	TAGTGGCAGAAGTTCTTGAATCACATCATCACCATCATCGTCATAACCATCATGGTTCTGTGAAGCTTTTCGTTTTTGGGGACTCGTATGCTGATACT
pre_struct  	((..((((..((((((..(((((((.....(((((.((.((....)).)).)))))..)))))...........))..))))))....))))..))))
pri_beg  	1
pri_end  	250
pri_id  	scaffold_4_39143
pri_mfe  	-44.10
pri_seq  	GTGCTACAAAAACAAATATACATGTTCTTGATAATCATATATTAACTGTAGCCACAAATTATTATTTAGACAAAGAAAAATGTATTTATATGGTCATATTTACTCTTTGTCCCTTTTTGCCTTTGATATGTAGTGGCAGAAGTTCTTGAATCACATCATCACCATCATCGTCATAACCATCATGGTTCTGTGAAGCTTTTCGTTTTTGGGGACTCGTATGCTGATACTGGAAATACCGAAAAATCTGTGT
pri_struct  	..((((((..((((........)))).((((((......)))))).))))))((((............((((((((.(((((((((.....))).))))))..))))))))..((((((...((..((.(((..((((..((((((..(((((((.....(((((.((.((....)).)).)))))..)))))...........))..))))))....))))..)))))..))...))))))...)))).
star_arm  	first
star_beg  	131
star_end  	151
star_read  	1
star_seq  	TAGTGGCAGAAGTTCTTGAAT
star_struct  	((..((((..((((((..(((
TAGTGGCAGAAGTTCTTGAATCA_x1	23	1..23	scaffold_4_39143	250	131..153	1e-04	1.00	42.1	Plus / Plus
TTGGGGACTCGTATGCTGATACT_x1	23	1..23	scaffold_4_39143	250	206..228	1e-04	1.00	42.1	Plus / Plus


score_star	-1.3
score_mfe	2.7
score_freq	0
score	1.7
flank_first_end  	110
flank_first_seq  	AAATATGAGGTGGGTGAAAATAGTAGCACTCTACATATATTATACACATGAAAAAAAATTGGGGCCCCTAAAAAATTAGGTGCCCTGTGCGGTGGCACCACTTGTACACC
flank_first_struct  	.((((((..(((((((..........))).)))).))))))...(((((...........(((((.(((((....))))).)))))((((((((....))).)))))...
flank_second_beg  	228
flank_second_seq  	GTGTGAGGTTTAAATAGAAAAAT
flank_second_struct  	)))))..................
freq  	15
loop_beg  	140
loop_end  	203
loop_seq  	ATATTAAGTTAGATGACCTTTTTGGTCTTTTTCACGATCATAAAACTTAACAGCTTAATGATTT
loop_struct  	((((((((((.(.(((..(((.(((((........))))).)))..))).))))))))).))))
mature_arm  	second
mature_beg  	204
mature_end  	227
mature_query  	AAGTATTGGGGTGAACAAAGAGAA_x13
mature_seq  	AAGTATTGGGGTGAACAAAGAGAA
mature_strand  	+
mature_struct  	))))...))))))..)...)))..
pre_seq  	CTCAGGGCCACCCCTATTATTAGGCTTAAATATTAAGTTAGATGACCTTTTTGGTCTTTTTCACGATCATAAAACTTAACAGCTTAATGATTTAAGTATTGGGGTGAACAAAGAGAA
pre_struct  	(((..(..((((((.........((((((((((((((((.(.(((..(((.(((((........))))).)))..))).))))))))).))))))))...))))))..)...)))..
pri_beg  	1
pri_end  	250
pri_id  	scaffold_4_42525
pri_mfe  	-67.00
pri_seq  	AAATATGAGGTGGGTGAAAATAGTAGCACTCTACATATATTATACACATGAAAAAAAATTGGGGCCCCTAAAAAATTAGGTGCCCTGTGCGGTGGCACCACTTGTACACCCTCAGGGCCACCCCTATTATTAGGCTTAAATATTAAGTTAGATGACCTTTTTGGTCTTTTTCACGATCATAAAACTTAACAGCTTAATGATTTAAGTATTGGGGTGAACAAAGAGAAGTGTGAGGTTTAAATAGAAAAAT
pri_struct  	.((((((..(((((((..........))).)))).))))))...(((((...........(((((.(((((....))))).)))))((((((((....))).)))))...(((..(..((((((.........((((((((((((((((.(.(((..(((.(((((........))))).)))..))).))))))))).))))))))...))))))..)...)))..)))))..................
star_arm  	first
star_beg  	111
star_end  	139
star_seq  	CTCAGGGCCACCCCTATTATTAGGCTTAA
star_struct  	(((..(..((((((.........((((((
ATAGGGGTGGCCCTGAGGGTGTAC_x1	24	1..24	scaffold_4_42525	250	124..147	1e-04	1.00	42.1	Plus / Minus
AAGTATTGGGGTGAACAAAGAGAA_x13	24	1..24	scaffold_4_42525	250	204..227	1e-04	1.00	42.1	Plus / Plus
AGTATTGGGGTGAACAAAGAGAAG_x1	24	1..24	scaffold_4_42525	250	205..228	1e-04	1.00	42.1	Plus / Plus


score_star	-1.3
score_mfe	3.5
score_freq	0
score	2.5
flank_first_end  	71
flank_first_seq  	ATAACTTATCCTTGTATCAACCCATCTGATCTTTCATGCATAAGTAGTTCGTTTCTAACTACAGGAGTTCA
flank_first_struct  	...................................(((((....((((((((((((...((((((((((((
flank_second_beg  	195
flank_second_seq  	GACTCCTGTGATCCAAGAGATCGAGACTAATGATATTTATGTCAATAATTGCGTAG
flank_second_struct  	)))))))))).....))))).))).)))).(((((....))))).....)))))..
freq  	121
loop_beg  	96
loop_end  	171
loop_seq  	GGATGTAAATTCAACGGTTCACTCACTCTTGCATTCTTTTTAAGAAACTTTTTTGAACCATTGAATTAATATCCAA
loop_struct  	((((((.(((((((.((((((.....(((((.........)))))........)))))).))))))).))))))))
mature_arm  	first
mature_beg  	72
mature_end  	95
mature_query  	AGAGATTTGTGGTTACTCACCGTT_x94
mature_seq  	AGAGATTTGTGGTTACTCACCGTT
mature_strand  	+
mature_struct  	(((((((.((((((((((((((((
pre_seq  	AGAGATTTGTGGTTACTCACCGTTGGATGTAAATTCAACGGTTCACTCACTCTTGCATTCTTTTTAAGAAACTTTTTTGAACCATTGAATTAATATCCAACGGTGGGTGACCACAATCTCTTG
pre_struct  	(((((((.((((((((((((((((((((((.(((((((.((((((.....(((((.........)))))........)))))).))))))).)))))))))))))))))))))))))))))))
pri_beg  	1
pri_end  	250
pri_id  	scaffold_4_4586
pri_mfe  	-100.22
pri_seq  	ATAACTTATCCTTGTATCAACCCATCTGATCTTTCATGCATAAGTAGTTCGTTTCTAACTACAGGAGTTCAAGAGATTTGTGGTTACTCACCGTTGGATGTAAATTCAACGGTTCACTCACTCTTGCATTCTTTTTAAGAAACTTTTTTGAACCATTGAATTAATATCCAACGGTGGGTGACCACAATCTCTTGGACTCCTGTGATCCAAGAGATCGAGACTAATGATATTTATGTCAATAATTGCGTAG
pri_struct  	...................................(((((....((((((((((((...(((((((((((((((((((.((((((((((((((((((((((.(((((((.((((((.....(((((.........)))))........)))))).))))))).))))))))))))))))))))))))))))))))))))))))).....))))).))).)))).(((((....))))).....)))))..
star_arm  	second
star_beg  	172
star_end  	194
star_seq  	CGGTGGGTGACCACAATCTCTTG
star_struct  	)))))))))))))))))))))))
ACGGTTCACTCACTCTTGCATTCT_x1	24	1..24	scaffold_4_4586	250	109..132	1e-04	1.00	42.1	Plus / Plus
AGAATGCAAGAGTGAGTGAACCGT_x1	24	1..24	scaffold_4_4586	250	119..142	1e-04	1.00	42.1	Plus / Minus
AACCACAAATCTCTTGAACTCCTG_x1	24	1..24	scaffold_4_4586	250	166..189	1e-04	1.00	42.1	Plus / Minus
ACCACAAATCTCTTGAACTCCTGT_x1	24	1..24	scaffold_4_4586	250	167..190	1e-04	1.00	42.1	Plus / Minus
ATCCAAGAGATCGAGACTAATGAT_x1	24	1..24	scaffold_4_4586	250	205..228	1e-04	1.00	42.1	Plus / Plus
AGATGGGTTGATACAAGGATA_x1	21	1..21	scaffold_4_4586	250	224..244	1e-04	1.00	42.1	Plus / Minus
TTCAAGAGATTTGTGGTTACTCAC_x1	24	1..24	scaffold_4_4586	250	68..91	1e-04	1.00	42.1	Plus / Plus
TCAAGAGATTTGTGGTTACTCACC_x1	24	1..24	scaffold_4_4586	250	69..92	1e-04	1.00	42.1	Plus / Plus
CAAGAGATTTGTGGTTACTCACC_x1	23	1..23	scaffold_4_4586	250	70..92	1e-04	1.00	42.1	Plus / Plus
AAGAGATTTGTGGTTACTCACC_x2	22	1..22	scaffold_4_4586	250	71..92	1e-04	1.00	42.1	Plus / Plus
AAGAGATTTGTGGTTACTCACCGT_x10	24	1..24	scaffold_4_4586	250	71..94	1e-04	1.00	42.1	Plus / Plus
AGAGATTTGTGGTTACTCAC_x5	20	1..20	scaffold_4_4586	250	72..91	1e-04	1.00	42.1	Plus / Plus
AGAGATTTGTGGTTACTCACCG_x1	22	1..22	scaffold_4_4586	250	72..93	1e-04	1.00	42.1	Plus / Plus
AGAGATTTGTGGTTACTCACCGTT_x94	24	1..24	scaffold_4_4586	250	72..95	1e-04	1.00	42.1	Plus / Plus


score_star	-1.3
score_mfe	3.5
score_freq	0
score	2.5
flank_first_end  	85
flank_first_seq  	TAGATGGTTTGGATCATTGGGAAAAAAATTATAGGGTATCCTAAGGGGCGTCCCTCAAATAAAATTATTTGAGGGATCCCTCAAT
flank_first_struct  	..((((((....))))))...............(((..(((....)))..)))(((((((((..(((((((((((((((((((((
flank_second_beg  	220
flank_second_seq  	TGAGGGATCCCTCAAATAAGCTTATTTGAGG
flank_second_struct  	)))))))))))))))))))..))))))))).
freq  	13
loop_beg  	110
loop_end  	193
loop_seq  	TGTATATGTGTATTATATTATATATATATATATGTGTGTGTGTGTATATACTTGTATATAAATGTATATATATGTACATTTTAG
loop_struct  	(((((((((((((.((((((((((((..((((((..(....)..))))))..))))))).)))))))))))))))))))....)
mature_arm  	first
mature_beg  	86
mature_end  	109
mature_query  	AGAAGGGGACTGTATATGTATATA_x6
mature_seq  	AGAAGGGGACTGTATATGTATATA
mature_strand  	+
mature_struct  	.((((....(((((((((((((((
pre_seq  	AGAAGGGGACTGTATATGTATATATGTATATGTGTATTATATTATATATATATATATGTGTGTGTGTGTATATACTTGTATATAAATGTATATATATGTACATTTTAGTATATATGTATAGAGAGAGCTTCCAT
pre_struct  	.((((....((((((((((((((((((((((((((((.((((((((((((..((((((..(....)..))))))..))))))).)))))))))))))))))))....))))))))))))))......)))).))
pri_beg  	1
pri_end  	250
pri_id  	scaffold_4_47218
pri_mfe  	-98.30
pri_seq  	TAGATGGTTTGGATCATTGGGAAAAAAATTATAGGGTATCCTAAGGGGCGTCCCTCAAATAAAATTATTTGAGGGATCCCTCAATAGAAGGGGACTGTATATGTATATATGTATATGTGTATTATATTATATATATATATATGTGTGTGTGTGTATATACTTGTATATAAATGTATATATATGTACATTTTAGTATATATGTATAGAGAGAGCTTCCATTGAGGGATCCCTCAAATAAGCTTATTTGAGG
pri_struct  	..((((((....))))))...............(((..(((....)))..)))(((((((((..(((((((((((((((((((((.((((....((((((((((((((((((((((((((((.((((((((((((..((((((..(....)..))))))..))))))).)))))))))))))))))))....))))))))))))))......)))).)))))))))))))))))))))..))))))))).
star_arm  	second
star_beg  	194
star_end  	219
star_seq  	TATATATGTATAGAGAGAGCTTCCAT
star_struct  	)))))))))))))......)))).))
AGAGAGAGCTTCCATTGAGGGATC_x1	24	1..24	scaffold_4_47218	250	205..228	1e-04	1.00	42.1	Plus / Plus
ATAGAAGGGGACTGTATATGTATA_x1	24	1..24	scaffold_4_47218	250	84..107	1e-04	1.00	42.1	Plus / Plus
AGAAGGGGACTGTATATGTATA_x1	22	1..22	scaffold_4_47218	250	86..107	1e-04	1.00	42.1	Plus / Plus
AGAAGGGGACTGTATATGTATATA_x6	24	1..24	scaffold_4_47218	250	86..109	1e-04	1.00	42.1	Plus / Plus
GAAGGGGACTGTATATGTATATA_x4	23	1..23	scaffold_4_47218	250	87..109	1e-04	1.00	42.1	Plus / Plus


score_star	-1.3
score_mfe	2.7
score_freq	0
score	1.7
flank_first_end  	164
flank_first_seq  	AACGGTCAAACTGACGAAAAGTGTACATTGGTTGAATTTTAAAAAGTTAGGGCGTAAATTGACAAAATTGAAGCTCCGTTGTAACATCCCACATCGACTAACGAAGAGGGGGTGATGTGCCTTATATGTACATGCCCACCTCTATCTAGCATGAGGCTTTTTGA
flank_first_struct  	..(((.....))).((((((((.(.((((((((((..............((((...((((.....))))...)))).((....))........)))))))..(((((((((((.((((((.......)))))))))).))))).))....)))).)))))))).
flank_second_beg  	227
flank_second_seq  	CCAGGATGGGTGACTCACTGGTAA
flank_second_struct  	((((...((....))..))))...
freq  	79
loop_beg  	192
loop_end  	202
loop_seq  	ACTCTAAAGTT
loop_struct  	(((....))))
mature_arm  	second
mature_beg  	203
mature_end  	226
mature_query  	AAACGAGTTTGGGCTAGAGCAATC_x54
mature_seq  	AAACGAGTTTGGGCTAGAGCAATC
mature_strand  	+
mature_struct  	....)).)))))))))))))....
pre_seq  	AAGCTCACTAGCATCGAAGTCATGGGAACTCTAAAGTTAAACGAGTTTGGGCTAGAGCAATC
pre_struct  	..((((..((((.(((((.((.....((((....))))....)).)))))))))))))....
pri_beg  	1
pri_end  	250
pri_id  	scaffold_4_48166
pri_mfe  	-67.10
pri_seq  	AACGGTCAAACTGACGAAAAGTGTACATTGGTTGAATTTTAAAAAGTTAGGGCGTAAATTGACAAAATTGAAGCTCCGTTGTAACATCCCACATCGACTAACGAAGAGGGGGTGATGTGCCTTATATGTACATGCCCACCTCTATCTAGCATGAGGCTTTTTGAAAGCTCACTAGCATCGAAGTCATGGGAACTCTAAAGTTAAACGAGTTTGGGCTAGAGCAATCCCAGGATGGGTGACTCACTGGTAA
pri_struct  	..(((.....))).((((((((.(.((((((((((..............((((...((((.....))))...)))).((....))........)))))))..(((((((((((.((((((.......)))))))))).))))).))....)))).))))))))...((((..((((.(((((.((.....((((....))))....)).)))))))))))))....((((...((....))..))))...
star_arm  	first
star_beg  	165
star_end  	191
star_seq  	AAGCTCACTAGCATCGAAGTCATGGGA
star_struct  	..((((..((((.(((((.((.....(
CATCACCCCCTCTTCGTTAGTCGA_x1	24	1..24	scaffold_4_48166	250	134..157	1e-04	1.00	42.1	Plus / Minus
ATCACCCCCTCTTCGTTAGTCGAT_x1	24	1..24	scaffold_4_48166	250	135..158	1e-04	1.00	42.1	Plus / Minus
AAACGAGTTTGGGCTAGAGCAAT_x1	23	1..23	scaffold_4_48166	250	203..225	1e-04	1.00	42.1	Plus / Plus
AAACGAGTTTGGGCTAGAGCAATC_x54	24	1..24	scaffold_4_48166	250	203..226	1e-04	1.00	42.1	Plus / Plus
AACGAGTTTGGGCTAGAGCAATCC_x3	24	1..24	scaffold_4_48166	250	204..227	1e-04	1.00	42.1	Plus / Plus
ACGAGTTTGGGCTAGAGCAATCCC_x18	24	1..24	scaffold_4_48166	250	205..228	1e-04	1.00	42.1	Plus / Plus
AGCTCCGTTGTAACATCCCACATC_x1	24	1..24	scaffold_4_48166	250	72..95	1e-04	1.00	42.1	Plus / Plus


score_star	-1.3
score_mfe	2.4
score_freq	0
score	1.4
flank_first_end  	39
flank_first_seq  	GGTGAAATTTTGAATGCAAATTGTTGAATCTTGGGAAGG
flank_first_struct  	(((.(((.....((((((((..(((((.....((((..(
flank_second_beg  	147
flank_second_seq  	CTCTCTTGCAGCAGCCCTGCTGTTTTTAAAAACAAAAAATCAATTGTTTTTTGTGTTGTATTTTGGCCCATAGGTATCTGATGTCCAGATTTAAACTTGAATCA
flank_second_struct  	.))))..((((((....))))))................))))).....))))))))....))).)))..((((((((((.....)))))....))))).....
freq  	28
loop_beg  	66
loop_end  	124
loop_seq  	AATCCATTGAATCATCCTGAAAATCAGAATCTGATTTTGATGACCTATTCTAATCAAAT
loop_struct  	........((((((((...((((((((...)))))))))))))....))).......))
mature_arm  	second
mature_beg  	125
mature_end  	146
mature_query  	TACATGCACTACCATCTGATCT_x17
mature_seq  	TACATGCACTACCATCTGATCT
mature_strand  	+
mature_struct  	)))))))))).)).)))..)).
pre_seq  	AGCAAGAGGGGAGGTGTGATGATGATAATCCATTGAATCATCCTGAAAATCAGAATCTGATTTTGATGACCTATTCTAATCAAATTACATGCACTACCATCTGATCT
pre_struct  	(...(((..((.(((((.(((.((((........((((((((...((((((((...)))))))))))))....))).......)))))))))))).)).)))..)).
pri_beg  	1
pri_end  	250
pri_id  	scaffold_4_5246
pri_mfe  	-55.56
pri_seq  	GGTGAAATTTTGAATGCAAATTGTTGAATCTTGGGAAGGAGCAAGAGGGGAGGTGTGATGATGATAATCCATTGAATCATCCTGAAAATCAGAATCTGATTTTGATGACCTATTCTAATCAAATTACATGCACTACCATCTGATCTCTCTCTTGCAGCAGCCCTGCTGTTTTTAAAAACAAAAAATCAATTGTTTTTTGTGTTGTATTTTGGCCCATAGGTATCTGATGTCCAGATTTAAACTTGAATCA
pri_struct  	(((.(((.....((((((((..(((((.....((((..((...(((..((.(((((.(((.((((........((((((((...((((((((...)))))))))))))....))).......)))))))))))).)).)))..))..))))..((((((....))))))................))))).....))))))))....))).)))..((((((((((.....)))))....))))).....
star_arm  	first
star_beg  	40
star_end  	65
star_seq  	AGCAAGAGGGGAGGTGTGATGATGAT
star_struct  	(...(((..((.(((((.(((.((((
TTACATGCACTACCATCTGATCT_x1	23	1..23	scaffold_4_5246	250	124..146	1e-04	1.00	42.1	Plus / Plus
TACATGCACTACCATCTGATC_x1	21	1..21	scaffold_4_5246	250	125..145	1e-04	1.00	42.1	Plus / Plus
TACATGCACTACCATCTGATCT_x17	22	1..22	scaffold_4_5246	250	125..146	1e-04	1.00	42.1	Plus / Plus
ATGCACTACCATCTGATCT_x3	19	1..19	scaffold_4_5246	250	128..146	1e-04	1.00	42.1	Plus / Plus
TGCACTACCATCTGATCT_x4	18	1..18	scaffold_4_5246	250	129..146	1e-04	1.00	42.1	Plus / Plus
TTGGCCCATAGGTATCTG_x1	18	1..18	scaffold_4_5246	250	209..226	1e-04	1.00	42.1	Plus / Plus
TTGGCCCATAGGTATCTGAT_x1	20	1..20	scaffold_4_5246	250	209..228	1e-04	1.00	42.1	Plus / Plus


score_star	-1.3
score_mfe	2.8
score_freq	0
score	1.8
flank_first_end  	94
flank_first_seq  	ATATAGCTAGAGAGAGCTGTAGGGGGAGAATTGTCACGAGGCTTCTCTTTCTCTTACCTAAAACATGCATGCCTCGAGTGTTTGTGTGCAAGGA
flank_first_struct  	(((((((((..(((.(((((((..((((((..(((....)))))))))..))..............))).))))).((.(((.((((((....(
flank_second_beg  	228
flank_second_seq  	GTATACTTAACCTATAGCTATAT
flank_second_struct  	))))))..))))).)))))))))
freq  	1380
loop_beg  	120
loop_end  	206
loop_seq  	CCTTAATTTCCATCAAAGGCCAAACCTTTATGCAGCGTCTTGCTTCTTCTTTCTATTCTCTTGTCTGGTTTTGTTGGTTTGAGAGCT
loop_struct  	((((((...(((...(((((((.((......((((....))))...................)).)))))))..))).))))).)))
mature_arm  	second
mature_beg  	207
mature_end  	227
mature_query  	TGAAGCTGCCAGCATGATCTG_x1144
mature_seq  	TGAAGCTGCCAGCATGATCTG
mature_strand  	+
mature_struct  	).)))).))))))..))))).
pre_seq  	GATTCAGCTGGTTGCTTAAAAAGAGCCTTAATTTCCATCAAAGGCCAAACCTTTATGCAGCGTCTTGCTTCTTCTTTCTATTCTCTTGTCTGGTTTTGTTGGTTTGAGAGCTTGAAGCTGCCAGCATGATCTG
pre_struct  	((((..((((((.((((.....(((((((((...(((...(((((((.((......((((....))))...................)).)))))))..))).))))).)))).)))).))))))..))))).
pri_beg  	1
pri_end  	250
pri_id  	scaffold_4_54129
pri_mfe  	-73.54
pri_seq  	ATATAGCTAGAGAGAGCTGTAGGGGGAGAATTGTCACGAGGCTTCTCTTTCTCTTACCTAAAACATGCATGCCTCGAGTGTTTGTGTGCAAGGAGATTCAGCTGGTTGCTTAAAAAGAGCCTTAATTTCCATCAAAGGCCAAACCTTTATGCAGCGTCTTGCTTCTTCTTTCTATTCTCTTGTCTGGTTTTGTTGGTTTGAGAGCTTGAAGCTGCCAGCATGATCTGGTATACTTAACCTATAGCTATAT
pri_struct  	(((((((((..(((.(((((((..((((((..(((....)))))))))..))..............))).))))).((.(((.((((((....(((((..((((((.((((.....(((((((((...(((...(((((((.((......((((....))))...................)).)))))))..))).))))).)))).)))).))))))..))))).))))))..))))).)))))))))
star_arm  	first
star_beg  	95
star_end  	119
star_seq  	GATTCAGCTGGTTGCTTAAAAAGAG
star_struct  	((((..((((((.((((.....(((
TGAAGCTGCCAGCATGATC_x61	19	1..19	scaffold_4_54129	250	207..225	1e-04	1.00	42.1	Plus / Plus
TGAAGCTGCCAGCATGATCT_x136	20	1..20	scaffold_4_54129	250	207..226	1e-04	1.00	42.1	Plus / Plus
TGAAGCTGCCAGCATGATCTG_x1144	21	1..21	scaffold_4_54129	250	207..227	1e-04	1.00	42.1	Plus / Plus
TGAAGCTGCCAGCATGATCTGG_x39	22	1..22	scaffold_4_54129	250	207..228	1e-04	1.00	42.1	Plus / Plus


score_star	-1.3
score_mfe	3.4
score_freq	0
score	2.4
flank_first_end  	101
flank_first_seq  	GTAATTAACTTATATAAGGTGTATATGGATCTAAATTAGCAGGCTTTCTTCTTTGTATAAACCGCATTAAGAATTCTATAGTGAGGGCTTTATATATGACC
flank_first_struct  	((......((((.....(((.((((..((........((....))......))..)))).)))....)))).((((((((((((((..((((((((((((.
flank_second_beg  	207
flank_second_seq  	TCATATATAAGAACCTCACTATAGAATGACTTTAAACCGCATAA
flank_second_struct  	)))))))))))..))))))))))))))...........))....
freq  	22
loop_beg  	126
loop_end  	182
loop_seq  	TCGTTGGATCAAATTATTTAGCCGTTGAATCAAATTGATTGGCCTGATTCAACGATT
loop_struct  	(((((((((((.........(((((..(......)..).)))).)))))))))))))
mature_arm  	second
mature_beg  	183
mature_end  	206
mature_query  	AAGAGTTAGGACCTCACCTGAGAG_x13
mature_seq  	AAGAGTTAGGACCTCACCTGAGAG
mature_strand  	+
mature_struct  	))))).))))).)))))))))).)
pre_seq  	CTTAGGTGAGATTCTATCTTTTAATCGTTGGATCAAATTATTTAGCCGTTGAATCAAATTGATTGGCCTGATTCAACGATTAAGAGTTAGGACCTCACCTGAGAG
pre_struct  	((((((((((.(((((.((((((((((((((((((.........(((((..(......)..).)))).)))))))))))))))))).))))).)))))))))).)
pri_beg  	1
pri_end  	250
pri_id  	scaffold_4_55066
pri_mfe  	-96.14
pri_seq  	GTAATTAACTTATATAAGGTGTATATGGATCTAAATTAGCAGGCTTTCTTCTTTGTATAAACCGCATTAAGAATTCTATAGTGAGGGCTTTATATATGACCCTTAGGTGAGATTCTATCTTTTAATCGTTGGATCAAATTATTTAGCCGTTGAATCAAATTGATTGGCCTGATTCAACGATTAAGAGTTAGGACCTCACCTGAGAGTCATATATAAGAACCTCACTATAGAATGACTTTAAACCGCATAA
pri_struct  	((......((((.....(((.((((..((........((....))......))..)))).)))....)))).((((((((((((((..((((((((((((.((((((((((.(((((.((((((((((((((((((.........(((((..(......)..).)))).)))))))))))))))))).))))).)))))))))).))))))))))))..))))))))))))))...........))....
star_arm  	first
star_beg  	102
star_end  	125
star_seq  	CTTAGGTGAGATTCTATCTTTTAA
star_struct  	((((((((((.(((((.(((((((
CGATTAAAAGATAGAATCTCACCT_x1	24	1..24	scaffold_4_55066	250	123..146	1e-04	1.00	42.1	Plus / Minus
AAGAGTTAGGACCTCACCTGAGA_x1	23	1..23	scaffold_4_55066	250	183..205	1e-04	1.00	42.1	Plus / Plus
AAGAGTTAGGACCTCACCTGAGAG_x13	24	1..24	scaffold_4_55066	250	183..206	1e-04	1.00	42.1	Plus / Plus
AGAGTTAGGACCTCACCTGAGAGT_x6	24	1..24	scaffold_4_55066	250	184..207	1e-04	1.00	42.1	Plus / Plus
ATATGGATCTAAATTAGCAGGCTT_x1	24	1..24	scaffold_4_55066	250	23..46	1e-04	1.00	42.1	Plus / Plus


score_star	-1.3
score_mfe	3.5
score_freq	0
score	2.5
flank_first_end  	122
flank_first_seq  	CTTGGTGCTAGTTTAAGTTTAGTAATTAACTTATATAAGGTGTATATGGATCTAAATTAGCAGGCTTTCTTCTTTGTATAAACCGCATTAAGAATTCTATAGTGAGGGCTTTATATATGACC
flank_first_struct  	((((((((..((.((((((........)))))).))..(((.((((..((........((....))......))..)))).))))))))))).....((((((((((..((((((((((((.
flank_second_beg  	228
flank_second_seq  	TCATATATAAGAACCTCACTATA
flank_second_struct  	)))))))))))..))))))))))
freq  	22
loop_beg  	147
loop_end  	203
loop_seq  	TCGTTGGATCAAATTATTTAGCCGTTGAATCAAATTGATTGGCCTGATTCAACGATT
loop_struct  	(((((((((((.........(((((..(......)..).)))).)))))))))))))
mature_arm  	second
mature_beg  	204
mature_end  	227
mature_query  	AAGAGTTAGGACCTCACCTGAGAG_x13
mature_seq  	AAGAGTTAGGACCTCACCTGAGAG
mature_strand  	+
mature_struct  	))))).))))).)))))))))).)
pre_seq  	CTTAGGTGAGATTCTATCTTTTAATCGTTGGATCAAATTATTTAGCCGTTGAATCAAATTGATTGGCCTGATTCAACGATTAAGAGTTAGGACCTCACCTGAGAG
pre_struct  	((((((((((.(((((.((((((((((((((((((.........(((((..(......)..).)))).)))))))))))))))))).))))).)))))))))).)
pri_beg  	1
pri_end  	250
pri_id  	scaffold_4_55069
pri_mfe  	-97.14
pri_seq  	CTTGGTGCTAGTTTAAGTTTAGTAATTAACTTATATAAGGTGTATATGGATCTAAATTAGCAGGCTTTCTTCTTTGTATAAACCGCATTAAGAATTCTATAGTGAGGGCTTTATATATGACCCTTAGGTGAGATTCTATCTTTTAATCGTTGGATCAAATTATTTAGCCGTTGAATCAAATTGATTGGCCTGATTCAACGATTAAGAGTTAGGACCTCACCTGAGAGTCATATATAAGAACCTCACTATA
pri_struct  	((((((((..((.((((((........)))))).))..(((.((((..((........((....))......))..)))).))))))))))).....((((((((((..((((((((((((.((((((((((.(((((.((((((((((((((((((.........(((((..(......)..).)))).)))))))))))))))))).))))).)))))))))).))))))))))))..))))))))))
star_arm  	first
star_beg  	123
star_end  	146
star_seq  	CTTAGGTGAGATTCTATCTTTTAA
star_struct  	((((((((((.(((((.(((((((
CGATTAAAAGATAGAATCTCACCT_x1	24	1..24	scaffold_4_55069	250	102..125	1e-04	1.00	42.1	Plus / Minus
AAGAGTTAGGACCTCACCTGAGA_x1	23	1..23	scaffold_4_55069	250	204..226	1e-04	1.00	42.1	Plus / Plus
AAGAGTTAGGACCTCACCTGAGAG_x13	24	1..24	scaffold_4_55069	250	204..227	1e-04	1.00	42.1	Plus / Plus
AGAGTTAGGACCTCACCTGAGAGT_x6	24	1..24	scaffold_4_55069	250	205..228	1e-04	1.00	42.1	Plus / Plus
ATATGGATCTAAATTAGCAGGCTT_x1	24	1..24	scaffold_4_55069	250	44..67	1e-04	1.00	42.1	Plus / Plus


score_star	-1.3
score_mfe	2.4
score_freq	0
score	1.4
flank_first_end  	166
flank_first_seq  	TCACAAAATACGTTCTATAAAATTACTCTAGCATGGGCCACGCTCACTTGAGTGACTATGAATTATTGATGCATGTGGATCCCACAATGTATTACCAATTGCATTATAACATTCTCTCACGTTTTATATATACAAGGAGAATTCCCAACCAAATAATAATAATAAT
flank_first_struct  	...........((((((..(((((.........((((...(((((....)))))...(((((((..((((((((((((...)))).))))))))..)))).)))......(((((((...((.........))..))))))).))))..................(
flank_second_beg  	221
flank_second_seq  	AAAATTTAAATTTATTTTAGAATTAAAAAA
flank_second_struct  	........)))))....)))))).......
freq  	15
loop_beg  	191
loop_end  	198
loop_seq  	CTTCTGCG
loop_struct  	(....)))
mature_arm  	first
mature_beg  	167
mature_end  	190
mature_query  	AATAAACTAGCCTCTCTGCACGCG_x10
mature_seq  	AATAAACTAGCCTCTCTGCACGCG
mature_strand  	+
mature_struct  	((.(((..((((((((.(((.(((
pre_seq  	AATAAACTAGCCTCTCTGCACGCGCTTCTGCGCCTGCGAGAGGCTTTTTTTTAA
pre_struct  	((.(((..((((((((.(((.((((....)))).))))))))))).))).))).
pri_beg  	1
pri_end  	250
pri_id  	scaffold_4_55680
pri_mfe  	-58.40
pri_seq  	TCACAAAATACGTTCTATAAAATTACTCTAGCATGGGCCACGCTCACTTGAGTGACTATGAATTATTGATGCATGTGGATCCCACAATGTATTACCAATTGCATTATAACATTCTCTCACGTTTTATATATACAAGGAGAATTCCCAACCAAATAATAATAATAATAATAAACTAGCCTCTCTGCACGCGCTTCTGCGCCTGCGAGAGGCTTTTTTTTAAAAAATTTAAATTTATTTTAGAATTAAAAAA
pri_struct  	...........((((((..(((((.........((((...(((((....)))))...(((((((..((((((((((((...)))).))))))))..)))).)))......(((((((...((.........))..))))))).))))..................(((.(((..((((((((.(((.((((....)))).))))))))))).))).))).........)))))....)))))).......
star_arm  	second
star_beg  	199
star_end  	220
star_seq  	CCTGCGAGAGGCTTTTTTTTAA
star_struct  	).))))))))))).))).))).
AATAAACTAGCCTCTCTGCACGCG_x10	24	1..24	scaffold_4_55680	250	167..190	1e-04	1.00	42.1	Plus / Plus
ATAAACTAGCCTCTCTGCACGCGC_x3	24	1..24	scaffold_4_55680	250	168..191	1e-04	1.00	42.1	Plus / Plus
TAAACTAGCCTCTCTGCACGCGCT_x1	24	1..24	scaffold_4_55680	250	169..192	1e-04	1.00	42.1	Plus / Plus
TTACTCTAGCATGGGCCACGCTCA_x1	24	1..24	scaffold_4_55680	250	23..46	1e-04	1.00	42.1	Plus / Plus


score_star	-1.3
score_mfe	2.3
score_freq	0
score	1.3
flank_first_end  	22
flank_first_seq  	CCAACCAAATAATAATAATAAT
flank_first_struct  	.....((((((.(((......(
flank_second_beg  	77
flank_second_seq  	AAAATTTAAATTTATTTTAGAATTAAAAAAAATAATGGATAGTTGTGTTCCATAAAAATAGAATCCATTATCTGAATTTTTTTTAATTTTAATTTTTTTGATATGAATAATTATGAATTTACCATATTATCCTCATTTAATTAATAATTTTAATTCTTAATGTTTGCATTAATC
flank_second_struct  	.....(((((.((((((((((((((((((((((...(((((((.(..(((.((....)).)))..))))))))..))))))))))))))))).....((((.(((((((((.(((.......))))))))..))))))))..))))).)))))...))).))))))........
freq  	14
loop_beg  	47
loop_end  	54
loop_seq  	CTTCTGCG
loop_struct  	(....)))
mature_arm  	first
mature_beg  	23
mature_end  	46
mature_query  	AATAAACTAGCCTCTCTGCACGCG_x10
mature_seq  	AATAAACTAGCCTCTCTGCACGCG
mature_strand  	+
mature_struct  	((.(((..((((((((.(((.(((
pre_seq  	AATAAACTAGCCTCTCTGCACGCGCTTCTGCGCCTGCGAGAGGCTTTTTTTTAA
pre_struct  	((.(((..((((((((.(((.((((....)))).))))))))))).))).))).
pri_beg  	1
pri_end  	250
pri_id  	scaffold_4_55682
pri_mfe  	-53.30
pri_seq  	CCAACCAAATAATAATAATAATAATAAACTAGCCTCTCTGCACGCGCTTCTGCGCCTGCGAGAGGCTTTTTTTTAAAAAATTTAAATTTATTTTAGAATTAAAAAAAATAATGGATAGTTGTGTTCCATAAAAATAGAATCCATTATCTGAATTTTTTTTAATTTTAATTTTTTTGATATGAATAATTATGAATTTACCATATTATCCTCATTTAATTAATAATTTTAATTCTTAATGTTTGCATTAATC
pri_struct  	.....((((((.(((......(((.(((..((((((((.(((.((((....)))).))))))))))).))).)))......(((((.((((((((((((((((((((((...(((((((.(..(((.((....)).)))..))))))))..))))))))))))))))).....((((.(((((((((.(((.......))))))))..))))))))..))))).)))))...))).))))))........
star_arm  	second
star_beg  	55
star_end  	76
star_seq  	CCTGCGAGAGGCTTTTTTTTAA
star_struct  	).))))))))))).))).))).
AATAAACTAGCCTCTCTGCACGCG_x10	24	1..24	scaffold_4_55682	250	23..46	1e-04	1.00	42.1	Plus / Plus
ATAAACTAGCCTCTCTGCACGCGC_x3	24	1..24	scaffold_4_55682	250	24..47	1e-04	1.00	42.1	Plus / Plus
TAAACTAGCCTCTCTGCACGCGCT_x1	24	1..24	scaffold_4_55682	250	25..48	1e-04	1.00	42.1	Plus / Plus


score_star	-1.3
score_mfe	3.6
score_freq	0
score	2.6
flank_first_end  	23
flank_first_seq  	GTGCATGAATTACATATAATAAC
flank_first_struct  	((((.((((.(((((......((
flank_second_beg  	207
flank_second_seq  	AATAAATAAATAAATAAATAGTGTATTTTAGATAGGTATATAGT
flank_second_struct  	..((......))........))))).)))).....)))).....
freq  	64
loop_beg  	48
loop_end  	182
loop_seq  	AGTCTAAGAGATTGTGGTCACCCACCGTTGGATATTAATCCAATGGTTGAAAAAAGTTTTTTAAAATGAGTGCAAGAGTGAATGAACCGTTGAATTTACATCCAATGGTGAGTGACCACAAATTTCTTGGACCCC
loop_struct  	.((((((((((((((((((((.(((((((((((...(((.((((((((.(....(.((((.((.......)).)))).)...).)))))))).)))...))))))))))).)))))))).)))))))))))).))
mature_arm  	first
mature_beg  	24
mature_end  	47
mature_query  	AATCCCGATCTCTTGGACCACAGG_x29
mature_seq  	AATCCCGATCTCTTGGACCACAGG
mature_strand  	+
mature_struct  	(.(((.((((((((((((.(((((
pre_seq  	AATCCCGATCTCTTGGACCACAGGAGTCTAAGAGATTGTGGTCACCCACCGTTGGATATTAATCCAATGGTTGAAAAAAGTTTTTTAAAATGAGTGCAAGAGTGAATGAACCGTTGAATTTACATCCAATGGTGAGTGACCACAAATTTCTTGGACCCCTGTAGTCCAAGAGATCAGGACTGT
pre_struct  	(.(((.((((((((((((.(((((.((((((((((((((((((((.(((((((((((...(((.((((((((.(....(.((((.((.......)).)))).)...).)))))))).)))...))))))))))).)))))))).)))))))))))).))))).)))))))))))).))).)))
pri_beg  	1
pri_end  	250
pri_id  	scaffold_4_8714
pri_mfe  	-100.80
pri_seq  	GTGCATGAATTACATATAATAACAATCCCGATCTCTTGGACCACAGGAGTCTAAGAGATTGTGGTCACCCACCGTTGGATATTAATCCAATGGTTGAAAAAAGTTTTTTAAAATGAGTGCAAGAGTGAATGAACCGTTGAATTTACATCCAATGGTGAGTGACCACAAATTTCTTGGACCCCTGTAGTCCAAGAGATCAGGACTGTAATAAATAAATAAATAAATAGTGTATTTTAGATAGGTATATAGT
pri_struct  	((((.((((.(((((......(((.(((.((((((((((((.(((((.((((((((((((((((((((.(((((((((((...(((.((((((((.(....(.((((.((.......)).)))).)...).)))))))).)))...))))))))))).)))))))).)))))))))))).))))).)))))))))))).))).)))..((......))........))))).)))).....)))).....
star_arm  	second
star_beg  	183
star_end  	206
star_seq  	TGTAGTCCAAGAGATCAGGACTGT
star_struct  	))).)))))))))))).))).)))
AAATTCAACGGTTCATTCACTCTT_x1	24	1..24	scaffold_4_8714	250	107..130	1e-04	1.00	42.1	Plus / Minus
CAACGGTTCATTCACTCTTGCACT_x1	24	1..24	scaffold_4_8714	250	112..135	1e-04	1.00	42.1	Plus / Minus
AACGGTTCATTCACTCTTGCACTC_x1	24	1..24	scaffold_4_8714	250	113..136	1e-04	1.00	42.1	Plus / Minus
AAGAGTGAATGAACCGTTGAATTT_x8	24	1..24	scaffold_4_8714	250	121..144	1e-04	1.00	42.1	Plus / Plus
AGAGTGAATGAACCGTTGAATTTA_x1	24	1..24	scaffold_4_8714	250	122..145	1e-04	1.00	42.1	Plus / Plus
AATGAACCGTTGAATTTACATCCA_x2	24	1..24	scaffold_4_8714	250	128..151	1e-04	1.00	42.1	Plus / Plus
ATGAACCGTTGAATTTACATCCA_x1	23	1..23	scaffold_4_8714	250	129..151	1e-04	1.00	42.1	Plus / Plus
ATGAACCGTTGAATTTACATCCAA_x11	24	1..24	scaffold_4_8714	250	129..152	1e-04	1.00	42.1	Plus / Plus
AAGAGATCAGGACTGTAATAAAT_x1	23	1..23	scaffold_4_8714	250	191..213	1e-04	1.00	42.1	Plus / Plus
CAATCCCGATCTCTTGGACCACAG_x1	24	1..24	scaffold_4_8714	250	23..46	1e-04	1.00	42.1	Plus / Plus
AATCCCGATCTCTTGGACCAC_x3	21	1..21	scaffold_4_8714	250	24..44	1e-04	1.00	42.1	Plus / Plus
AATCCCGATCTCTTGGACCACAGG_x29	24	1..24	scaffold_4_8714	250	24..47	1e-04	1.00	42.1	Plus / Plus
ATCCCGATCTCTTGGACCACAGGA_x4	24	1..24	scaffold_4_8714	250	25..48	1e-04	1.00	42.1	Plus / Plus


score_star	-1.3
score_mfe	3.5
score_freq	0
score	2.5
flank_first_end  	38
flank_first_seq  	TTATTGATGGCCTTTGTGCATGAATTACATATAATAAC
flank_first_struct  	...............((((((..((((....)))).((
flank_second_beg  	222
flank_second_seq  	AATAAATAAATAAATAAATAGTGTATTTT
flank_second_struct  	....................))))))...
freq  	64
loop_beg  	63
loop_end  	197
loop_seq  	AGTCTAAGAGATTGTGGTCACCCACCGTTGGATATTAATCCAATGGTTGAAAAAAGTTTTTTAAAATGAGTGCAAGAGTGAATGAACCGTTGAATTTACATCCAATGGTGAGTGACCACAAATTTCTTGGACCCC
loop_struct  	.((((((((((((((((((((.(((((((((((...(((.((((((((.(....(.((((.((.......)).)))).)...).)))))))).)))...))))))))))).)))))))).)))))))))))).))
mature_arm  	first
mature_beg  	39
mature_end  	62
mature_query  	AATCCCGATCTCTTGGACCACAGG_x29
mature_seq  	AATCCCGATCTCTTGGACCACAGG
mature_strand  	+
mature_struct  	(.(((.((((((((((((.(((((
pre_seq  	AATCCCGATCTCTTGGACCACAGGAGTCTAAGAGATTGTGGTCACCCACCGTTGGATATTAATCCAATGGTTGAAAAAAGTTTTTTAAAATGAGTGCAAGAGTGAATGAACCGTTGAATTTACATCCAATGGTGAGTGACCACAAATTTCTTGGACCCCTGTAGTCCAAGAGATCAGGACTGT
pre_struct  	(.(((.((((((((((((.(((((.((((((((((((((((((((.(((((((((((...(((.((((((((.(....(.((((.((.......)).)))).)...).)))))))).)))...))))))))))).)))))))).)))))))))))).))))).)))))))))))).))).)))
pri_beg  	1
pri_end  	250
pri_id  	scaffold_4_8718
pri_mfe  	-98.60
pri_seq  	TTATTGATGGCCTTTGTGCATGAATTACATATAATAACAATCCCGATCTCTTGGACCACAGGAGTCTAAGAGATTGTGGTCACCCACCGTTGGATATTAATCCAATGGTTGAAAAAAGTTTTTTAAAATGAGTGCAAGAGTGAATGAACCGTTGAATTTACATCCAATGGTGAGTGACCACAAATTTCTTGGACCCCTGTAGTCCAAGAGATCAGGACTGTAATAAATAAATAAATAAATAGTGTATTTT
pri_struct  	...............((((((..((((....)))).(((.(((.((((((((((((.(((((.((((((((((((((((((((.(((((((((((...(((.((((((((.(....(.((((.((.......)).)))).)...).)))))))).)))...))))))))))).)))))))).)))))))))))).))))).)))))))))))).))).)))....................))))))...
star_arm  	second
star_beg  	198
star_end  	221
star_seq  	TGTAGTCCAAGAGATCAGGACTGT
star_struct  	))).)))))))))))).))).)))
AAGAGTGAATGAACCGTTGAATTT_x8	24	1..24	scaffold_4_8718	250	136..159	1e-04	1.00	42.1	Plus / Plus
AGAGTGAATGAACCGTTGAATTTA_x1	24	1..24	scaffold_4_8718	250	137..160	1e-04	1.00	42.1	Plus / Plus
AATGAACCGTTGAATTTACATCCA_x2	24	1..24	scaffold_4_8718	250	143..166	1e-04	1.00	42.1	Plus / Plus
ATGAACCGTTGAATTTACATCCA_x1	23	1..23	scaffold_4_8718	250	144..166	1e-04	1.00	42.1	Plus / Plus
ATGAACCGTTGAATTTACATCCAA_x11	24	1..24	scaffold_4_8718	250	144..167	1e-04	1.00	42.1	Plus / Plus
AAGAGATCAGGACTGTAATAAAT_x1	23	1..23	scaffold_4_8718	250	206..228	1e-04	1.00	42.1	Plus / Plus
CAATCCCGATCTCTTGGACCACAG_x1	24	1..24	scaffold_4_8718	250	38..61	1e-04	1.00	42.1	Plus / Plus
AATCCCGATCTCTTGGACCAC_x3	21	1..21	scaffold_4_8718	250	39..59	1e-04	1.00	42.1	Plus / Plus
AATCCCGATCTCTTGGACCACAGG_x29	24	1..24	scaffold_4_8718	250	39..62	1e-04	1.00	42.1	Plus / Plus
ATCCCGATCTCTTGGACCACAGGA_x4	24	1..24	scaffold_4_8718	250	40..63	1e-04	1.00	42.1	Plus / Plus
AAATTCAACGGTTCATTCACTCTT_x1	24	1..24	scaffold_4_8718	250	92..115	1e-04	1.00	42.1	Plus / Minus
CAACGGTTCATTCACTCTTGCACT_x1	24	1..24	scaffold_4_8718	250	97..120	1e-04	1.00	42.1	Plus / Minus
AACGGTTCATTCACTCTTGCACTC_x1	24	1..24	scaffold_4_8718	250	98..121	1e-04	1.00	42.1	Plus / Minus


score_star	3.9
score_mfe	3.1
score_freq	115810.5
score	115817.8
flank_first_end  	22
flank_first_seq  	GGAAGCTAATTTGTTTTTGAGG
flank_first_struct  	((((((......((..(((.((
flank_second_beg  	165
flank_second_seq  	CCAATTATTGCTTCCAATCACACAGATCTTCACTTACCCATGTTAGATTTTTGCCTTGATCATCCAAAGGTGAGGCCTTTTTTCAA
flank_second_struct  	.)))..)).)))))).................((((((..((...((((........))))...))..))))))............
freq  	227169
loop_beg  	44
loop_end  	143
loop_seq  	CCCCTAACTAGATCCATGATCTTCATCTCAATTGATGTCAATTTTAATCAACAATATAGACTCAGTTGAGACAGATCATTTGGTTCTACATTTAGTGACG
loop_struct  	.(.((((.((((.(((((((((...((((((((((.(((...................))))))))))))).))))))..))).))))...)))).).).
mature_arm  	second
mature_beg  	144
mature_end  	164
mature_query  	TCGGACCAGGCTTCATTCCCC_x225431
mature_seq  	TCGGACCAGGCTTCATTCCCC
mature_strand  	+
mature_struct  	)))..))))))..))))))))
pre_seq  	GGAATGTTGTCTGGCTCGAGGCCCCTAACTAGATCCATGATCTTCATCTCAATTGATGTCAATTTTAATCAACAATATAGACTCAGTTGAGACAGATCATTTGGTTCTACATTTAGTGACGTCGGACCAGGCTTCATTCCCC
pre_struct  	((((((..((((((..(((.(.(.((((.((((.(((((((((...((((((((((.(((...................))))))))))))).))))))..))).))))...)))).).).)))..))))))..))))))))
pri_beg  	1
pri_end  	250
pri_id  	scaffold_5_11100
pri_mfe  	-82.91
pri_seq  	GGAAGCTAATTTGTTTTTGAGGGGAATGTTGTCTGGCTCGAGGCCCCTAACTAGATCCATGATCTTCATCTCAATTGATGTCAATTTTAATCAACAATATAGACTCAGTTGAGACAGATCATTTGGTTCTACATTTAGTGACGTCGGACCAGGCTTCATTCCCCCCAATTATTGCTTCCAATCACACAGATCTTCACTTACCCATGTTAGATTTTTGCCTTGATCATCCAAAGGTGAGGCCTTTTTTCAA
pri_struct  	((((((......((..(((.((((((((..((((((..(((.(.(.((((.((((.(((((((((...((((((((((.(((...................))))))))))))).))))))..))).))))...)))).).).)))..))))))..)))))))).)))..)).)))))).................((((((..((...((((........))))...))..))))))............
star_arm  	first
star_beg  	23
star_end  	43
star_read  	1
star_seq  	GGAATGTTGTCTGGCTCGAGG
star_struct  	((((((..((((((..(((.(
TAAATGTAGAACCAAATGATCT_x1	22	1..22	scaffold_5_11100	250	114..135	1e-04	1.00	42.1	Plus / Minus
ATTTGGTTCTACATTTAGTGAC_x1	22	1..22	scaffold_5_11100	250	121..142	1e-04	1.00	42.1	Plus / Plus
ACGTCGGACCAGGCTTCATTCCCC_x1	24	1..24	scaffold_5_11100	250	141..164	1e-04	1.00	42.1	Plus / Plus
CGTCGGACCAGGCTTCATTCC_x1	21	1..21	scaffold_5_11100	250	142..162	1e-04	1.00	42.1	Plus / Plus
CGTCGGACCAGGCTTCATTCCCC_x3	23	1..23	scaffold_5_11100	250	142..164	1e-04	1.00	42.1	Plus / Plus
GTCGGACCAGGCTTCATTCCC_x51	21	1..21	scaffold_5_11100	250	143..163	1e-04	1.00	42.1	Plus / Plus
GTCGGACCAGGCTTCATTCCCC_x17	22	1..22	scaffold_5_11100	250	143..164	1e-04	1.00	42.1	Plus / Plus
TCGGACCAGGCTTCATTC_x47	18	1..18	scaffold_5_11100	250	144..161	1e-04	1.00	42.1	Plus / Plus
TCGGACCAGGCTTCATTCC_x351	19	1..19	scaffold_5_11100	250	144..162	1e-04	1.00	42.1	Plus / Plus
TCGGACCAGGCTTCATTCCC_x563	20	1..20	scaffold_5_11100	250	144..163	1e-04	1.00	42.1	Plus / Plus
TCGGACCAGGCTTCATTCCCC_x225431	21	1..21	scaffold_5_11100	250	144..164	1e-04	1.00	42.1	Plus / Plus
TCGGACCAGGCTTCATTCCCCC_x167	22	1..22	scaffold_5_11100	250	144..165	1e-04	1.00	42.1	Plus / Plus
CGGACCAGGCTTCATTCCC_x1	19	1..19	scaffold_5_11100	250	145..163	1e-04	1.00	42.1	Plus / Plus
CGGACCAGGCTTCATTCCCC_x225	20	1..20	scaffold_5_11100	250	145..164	1e-04	1.00	42.1	Plus / Plus
CGGACCAGGCTTCATTCCCCC_x1	21	1..21	scaffold_5_11100	250	145..165	1e-04	1.00	42.1	Plus / Plus
GGACCAGGCTTCATTCCC_x1	18	1..18	scaffold_5_11100	250	146..163	1e-04	1.00	42.1	Plus / Plus
GGACCAGGCTTCATTCCCC_x117	19	1..19	scaffold_5_11100	250	146..164	1e-04	1.00	42.1	Plus / Plus
GACCAGGCTTCATTCCCC_x1	18	1..18	scaffold_5_11100	250	147..164	1e-04	1.00	42.1	Plus / Plus
ACCAGGCTTCATTCCCCC_x1	18	1..18	scaffold_5_11100	250	148..165	1e-04	1.00	42.1	Plus / Plus
GGAATGTTGTCTGGCTCG_x31	18	1..18	scaffold_5_11100	250	23..40	1e-04	1.00	42.1	Plus / Plus
GGAATGTTGTCTGGCTCGA_x8	19	1..19	scaffold_5_11100	250	23..41	1e-04	1.00	42.1	Plus / Plus
GGAATGTTGTCTGGCTCGAG_x5	20	1..20	scaffold_5_11100	250	23..42	1e-04	1.00	42.1	Plus / Plus
GGAATGTTGTCTGGCTCGAGG_x132	21	1..21	scaffold_5_11100	250	23..43	1e-04	1.00	42.1	Plus / Plus
GGAATGTTGTCTGGCTCGAGGC_x1	22	1..22	scaffold_5_11100	250	23..44	1e-04	1.00	42.1	Plus / Plus
GAATGTTGTCTGGCTCGA_x1	18	1..18	scaffold_5_11100	250	24..41	1e-04	1.00	42.1	Plus / Plus
GAATGTTGTCTGGCTCGAGG_x4	20	1..20	scaffold_5_11100	250	24..43	1e-04	1.00	42.1	Plus / Plus
AATGTTGTCTGGCTCGAGG_x5	19	1..19	scaffold_5_11100	250	25..43	1e-04	1.00	42.1	Plus / Plus
ATGTTGTCTGGCTCGAGG_x1	18	1..18	scaffold_5_11100	250	26..43	1e-04	1.00	42.1	Plus / Plus


score_star	-1.3
score_mfe	2.1
score_freq	0
score	1.1
flank_first_end  	24
flank_first_seq  	ATACTTTGAGATTAATTTCTATGA
flank_first_struct  	.......(((((((((......((
flank_second_beg  	73
flank_second_seq  	TGTTCTTGTTCTCTGAATTTTTTCTGAATTGTTGATTTTGTTATGTAGCTGAAGAAAACTTTGGAGTTGGGTTTAGCCCAAAACCCTGGTCAAGCAAATTTATTGCCTGGTTTTGCTGAAATTTCTTATCTTTAGTTGTTATGCCGGAAAGTTTGGATTTTTACTATGCAAACTTGTT
flank_second_struct  	.......((((...(((....))).)))).)))))))))......((((((((((..(((..((..(((((.....)))))..))..)))..((((((.(((.....))).))))))...........))))))))))..........(((((((.((.......)).)))))))...
freq  	18
loop_beg  	47
loop_end  	47
loop_seq  	A
loop_struct  	.
mature_arm  	first
mature_beg  	25
mature_end  	46
mature_query  	AACAAATTTACTCTGAGGCATG_x3
mature_seq  	AACAAATTTACTCTGAGGCATG
mature_strand  	+
mature_struct  	((((....((.((((((((...
pre_seq  	AACAAATTTACTCTGAGGCATGAGGCTTTATGATTACTGCACTGTTTC
pre_struct  	((((....((.((((((((.....)))))).)).))......))))))
pri_beg  	1
pri_end  	250
pri_id  	scaffold_5_12948
pri_mfe  	-48.50
pri_seq  	ATACTTTGAGATTAATTTCTATGAAACAAATTTACTCTGAGGCATGAGGCTTTATGATTACTGCACTGTTTCTGTTCTTGTTCTCTGAATTTTTTCTGAATTGTTGATTTTGTTATGTAGCTGAAGAAAACTTTGGAGTTGGGTTTAGCCCAAAACCCTGGTCAAGCAAATTTATTGCCTGGTTTTGCTGAAATTTCTTATCTTTAGTTGTTATGCCGGAAAGTTTGGATTTTTACTATGCAAACTTGTT
pri_struct  	.......(((((((((......((((((....((.((((((((.....)))))).)).))......)))))).......((((...(((....))).)))).)))))))))......((((((((((..(((..((..(((((.....)))))..))..)))..((((((.(((.....))).))))))...........))))))))))..........(((((((.((.......)).)))))))...
star_arm  	second
star_beg  	48
star_end  	72
star_seq  	GGCTTTATGATTACTGCACTGTTTC
star_struct  	.)))))).)).))......))))))
GAAACAAATTTACTCTGAGGCATG_x3	24	1..24	scaffold_5_12948	250	23..46	1e-04	1.00	42.1	Plus / Plus
AAACAAATTTACTCTGAGGCAT_x1	22	1..22	scaffold_5_12948	250	24..45	1e-04	1.00	42.1	Plus / Plus
AAACAAATTTACTCTGAGGCATG_x2	23	1..23	scaffold_5_12948	250	24..46	1e-04	1.00	42.1	Plus / Plus
AACAAATTTACTCTGAGGCATG_x3	22	1..22	scaffold_5_12948	250	25..46	1e-04	1.00	42.1	Plus / Plus
ACAAATTTACTCTGAGGCAT_x1	20	1..20	scaffold_5_12948	250	26..45	1e-04	1.00	42.1	Plus / Plus
ACAAATTTACTCTGAGGCATG_x2	21	1..21	scaffold_5_12948	250	26..46	1e-04	1.00	42.1	Plus / Plus
CAAATTTACTCTGAGGCATG_x1	20	1..20	scaffold_5_12948	250	27..46	1e-04	1.00	42.1	Plus / Plus
AAATTTACTCTGAGGCAT_x1	18	1..18	scaffold_5_12948	250	28..45	1e-04	1.00	42.1	Plus / Plus
AAATTTACTCTGAGGCATG_x2	19	1..19	scaffold_5_12948	250	28..46	1e-04	1.00	42.1	Plus / Plus
AATTTACTCTGAGGCATG_x2	18	1..18	scaffold_5_12948	250	29..46	1e-04	1.00	42.1	Plus / Plus


score_star	-1.3
score_mfe	3.1
score_freq	0
score	2.1
flank_first_end  	22
flank_first_seq  	TTAAATCTGACCCAATTACGCA
flank_first_struct  	...(((.((((..(((((.(((
flank_second_beg  	187
flank_second_seq  	CATAATTTAGTCATGTTAAAAAACGTTGGGTTTCATATTGATGAAATTGAAACCTGGGTGCCCA
flank_second_struct  	).)))))..)))).))).....((.(..(((((((.(((.....))))))))))..))).....
freq  	36
loop_beg  	44
loop_end  	165
loop_seq  	ATTTTTTGTTAACTTGGTGACATGGCAGGTAGGATAGTCACTTTTATGCTGATGTGTAAAAGAAAACAATGAAGAAAATGACAATGGTGTGTGTAATTTGATAACAATTTTACAGAAAATCA
loop_struct  	(((((((((.((.(((.((.((..(((..((..((.(((((((((((((....)))))))))................)))).))..))..)))....)).)).))).)).)))))))))))
mature_arm  	first
mature_beg  	23
mature_end  	43
mature_query  	CTCCGTCAACTTCACCGTTTG_x34
mature_seq  	CTCCGTCAACTTCACCGTTTG
mature_strand  	+
mature_struct  	(((.(((((((((((((((((
pre_seq  	CTCCGTCAACTTCACCGTTTGATTTTTTGTTAACTTGGTGACATGGCAGGTAGGATAGTCACTTTTATGCTGATGTGTAAAAGAAAACAATGAAGAAAATGACAATGGTGTGTGTAATTTGATAACAATTTTACAGAAAATCAAACGGTGAAGTTGACAGAGTG
pre_struct  	(((.((((((((((((((((((((((((((.((.(((.((.((..(((..((..((.(((((((((((((....)))))))))................)))).))..))..)))....)).)).))).)).)))))))))))))))))))))))))).)))))
pri_beg  	1
pri_end  	250
pri_id  	scaffold_5_13749
pri_mfe  	-84.79
pri_seq  	TTAAATCTGACCCAATTACGCACTCCGTCAACTTCACCGTTTGATTTTTTGTTAACTTGGTGACATGGCAGGTAGGATAGTCACTTTTATGCTGATGTGTAAAAGAAAACAATGAAGAAAATGACAATGGTGTGTGTAATTTGATAACAATTTTACAGAAAATCAAACGGTGAAGTTGACAGAGTGCATAATTTAGTCATGTTAAAAAACGTTGGGTTTCATATTGATGAAATTGAAACCTGGGTGCCCA
pri_struct  	...(((.((((..(((((.((((((.((((((((((((((((((((((((((.((.(((.((.((..(((..((..((.(((((((((((((....)))))))))................)))).))..))..)))....)).)).))).)).)))))))))))))))))))))))))).)))))).)))))..)))).))).....((.(..(((((((.(((.....))))))))))..))).....
star_arm  	second
star_beg  	166
star_end  	186
star_seq  	AACGGTGAAGTTGACAGAGTG
star_struct  	))))))))))))))).)))))
CGTTGGGTTTCATATTGATGAA_x1	22	1..22	scaffold_5_13749	250	210..231	1e-04	1.00	42.1	Plus / Plus
CTCCGTCAACTTCACCGTTTG_x34	21	1..21	scaffold_5_13749	250	23..43	1e-04	1.00	42.1	Plus / Plus
TCCGTCAACTTCACCGTTTGA_x1	21	1..21	scaffold_5_13749	250	24..44	1e-04	1.00	42.1	Plus / Plus


score_star	-1.3
score_mfe	3.1
score_freq	0
score	2.1
flank_first_end  	19
flank_first_seq  	AATCTGACCCAATTACGCA
flank_first_struct  	(((.((((..(((((.(((
flank_second_beg  	184
flank_second_seq  	CATAATTTAGTCATGTTAAAAAACGTTGGGTTTCATATTGATGAAATTGAAACCTGGGTGCCCATTT
flank_second_struct  	).)))))..)))).))).....((.(..(((((((.(((.....))))))))))..)))........
freq  	36
loop_beg  	41
loop_end  	162
loop_seq  	ATTTTTTGTTAACTTGGTGACATGGCAGGTAGGATAGTCACTTTTATGCTGATGTGTAAAAGAAAACAATGAAGAAAATGACAATGGTGTGTGTAATTTGATAACAATTTTACAGAAAATCA
loop_struct  	(((((((((.((.(((.((.((..(((..((..((.(((((((((((((....)))))))))................)))).))..))..)))....)).)).))).)).)))))))))))
mature_arm  	first
mature_beg  	20
mature_end  	40
mature_query  	CTCCGTCAACTTCACCGTTTG_x34
mature_seq  	CTCCGTCAACTTCACCGTTTG
mature_strand  	+
mature_struct  	(((.(((((((((((((((((
pre_seq  	CTCCGTCAACTTCACCGTTTGATTTTTTGTTAACTTGGTGACATGGCAGGTAGGATAGTCACTTTTATGCTGATGTGTAAAAGAAAACAATGAAGAAAATGACAATGGTGTGTGTAATTTGATAACAATTTTACAGAAAATCAAACGGTGAAGTTGACAGAGTG
pre_struct  	(((.((((((((((((((((((((((((((.((.(((.((.((..(((..((..((.(((((((((((((....)))))))))................)))).))..))..)))....)).)).))).)).)))))))))))))))))))))))))).)))))
pri_beg  	1
pri_end  	250
pri_id  	scaffold_5_13752
pri_mfe  	-84.49
pri_seq  	AATCTGACCCAATTACGCACTCCGTCAACTTCACCGTTTGATTTTTTGTTAACTTGGTGACATGGCAGGTAGGATAGTCACTTTTATGCTGATGTGTAAAAGAAAACAATGAAGAAAATGACAATGGTGTGTGTAATTTGATAACAATTTTACAGAAAATCAAACGGTGAAGTTGACAGAGTGCATAATTTAGTCATGTTAAAAAACGTTGGGTTTCATATTGATGAAATTGAAACCTGGGTGCCCATTT
pri_struct  	(((.((((..(((((.((((((.((((((((((((((((((((((((((.((.(((.((.((..(((..((..((.(((((((((((((....)))))))))................)))).))..))..)))....)).)).))).)).)))))))))))))))))))))))))).)))))).)))))..)))).))).....((.(..(((((((.(((.....))))))))))..)))........
star_arm  	second
star_beg  	163
star_end  	183
star_seq  	AACGGTGAAGTTGACAGAGTG
star_struct  	))))))))))))))).)))))
CTCCGTCAACTTCACCGTTTG_x34	21	1..21	scaffold_5_13752	250	20..40	1e-04	1.00	42.1	Plus / Plus
CGTTGGGTTTCATATTGATGAA_x1	22	1..22	scaffold_5_13752	250	207..228	1e-04	1.00	42.1	Plus / Plus
TCCGTCAACTTCACCGTTTGA_x1	21	1..21	scaffold_5_13752	250	21..41	1e-04	1.00	42.1	Plus / Plus


score_star	3.9
score_mfe	2.8
score_freq	34.3
score	41.3
flank_first_end  	22
flank_first_seq  	GCAGTGGTGTGGTGATATGCTG
flank_first_struct  	(((..((((..(((......((
flank_second_beg  	107
flank_second_seq  	CCTACCTAGCCATCCATCCATCCATCGAGCTACCTCTCTTCCCCCCTTCAGGCTGCACTGCACCTCCCATATTTCCTTCCTTTTAACTCATGAAAATCCAAGATTATTTCATTGCTTCCTTGCAATTGCATATATATTGTTTTA
flank_second_struct  	......(((((...............(((....)))..............))))))))..))))..............................................(((((......))))))))...............
freq  	79
loop_beg  	44
loop_end  	84
loop_seq  	AGATGGATGATTTGCAATCAATATGCATCTCACTCCTTTGT
loop_struct  	(((.((((((..((((.......))))..))).))))))))
mature_arm  	first
mature_beg  	23
mature_end  	43
mature_query  	TTGACAGAAGATAGAGAGCAC_x73
mature_seq  	TTGACAGAAGATAGAGAGCAC
mature_strand  	+
mature_struct  	.((((((((((((((((((((
pre_seq  	TTGACAGAAGATAGAGAGCACAGATGGATGATTTGCAATCAATATGCATCTCACTCCTTTGTGCTCTCTATGCTTCTGTCATCA
pre_struct  	.(((((((((((((((((((((((.((((((..((((.......))))..))).))))))))))))))))).))))))))).))
pri_beg  	1
pri_end  	250
pri_id  	scaffold_5_13970
pri_mfe  	-73.35
pri_seq  	GCAGTGGTGTGGTGATATGCTGTTGACAGAAGATAGAGAGCACAGATGGATGATTTGCAATCAATATGCATCTCACTCCTTTGTGCTCTCTATGCTTCTGTCATCACCTACCTAGCCATCCATCCATCCATCGAGCTACCTCTCTTCCCCCCTTCAGGCTGCACTGCACCTCCCATATTTCCTTCCTTTTAACTCATGAAAATCCAAGATTATTTCATTGCTTCCTTGCAATTGCATATATATTGTTTTA
pri_struct  	(((..((((..(((......((.(((((((((((((((((((((((.((((((..((((.......))))..))).))))))))))))))))).))))))))).))......(((((...............(((....)))..............))))))))..))))..............................................(((((......))))))))...............
star_arm  	second
star_beg  	85
star_end  	106
star_read  	1
star_seq  	GCTCTCTATGCTTCTGTCATCA
star_struct  	))))))))).))))))))).))
TTGACAGAAGATAGAGAGCAC_x73	21	1..21	scaffold_5_13970	250	23..43	1e-04	1.00	42.1	Plus / Plus
TGACAGAAGATAGAGAGCAC_x1	20	1..20	scaffold_5_13970	250	24..43	1e-04	1.00	42.1	Plus / Plus
GCTCTCTATGCTTCTGTCATC_x4	21	1..21	scaffold_5_13970	250	85..105	1e-04	1.00	42.1	Plus / Plus
TCTCTATGCTTCTGTCATCACC_x1	22	1..22	scaffold_5_13970	250	87..108	1e-04	1.00	42.1	Plus / Plus


score_star	3.9
score_mfe	3.2
score_freq	34.3
score	41.6
flank_first_end  	142
flank_first_seq  	CCTATAAATAGGGACCATTGGTGAGAGTCTTTTAAAGTGTCTGCAGCTACAACTACTTTCCATTTAATAATAATTTATATTATTAAATTATTAAAGTTAGGGTAGGGAGGGAGAGAGGAAGCAGTGGTGTGGTGATATGCTG
flank_first_struct  	((((....)))).(((....(.((((((.......(((.......)))......)))))))......((((((((((......)))))))))).......)))..(((.(((....(((.((...((((.(((((.......
flank_second_beg  	227
flank_second_seq  	CCTACCTAGCCATCCATCCATCCA
flank_second_struct  	))))))..))..))).))).))).
freq  	79
loop_beg  	164
loop_end  	204
loop_seq  	AGATGGATGATTTGCAATCAATATGCATCTCACTCCTTTGT
loop_struct  	(((.((((((..((((.......))))..))).))))))))
mature_arm  	first
mature_beg  	143
mature_end  	163
mature_query  	TTGACAGAAGATAGAGAGCAC_x73
mature_seq  	TTGACAGAAGATAGAGAGCAC
mature_strand  	+
mature_struct  	.((((((((((((((((((((
pre_seq  	TTGACAGAAGATAGAGAGCACAGATGGATGATTTGCAATCAATATGCATCTCACTCCTTTGTGCTCTCTATGCTTCTGTCATCA
pre_struct  	.(((((((((((((((((((((((.((((((..((((.......))))..))).))))))))))))))))).))))))))))))
pri_beg  	1
pri_end  	250
pri_id  	scaffold_5_13973
pri_mfe  	-85.42
pri_seq  	CCTATAAATAGGGACCATTGGTGAGAGTCTTTTAAAGTGTCTGCAGCTACAACTACTTTCCATTTAATAATAATTTATATTATTAAATTATTAAAGTTAGGGTAGGGAGGGAGAGAGGAAGCAGTGGTGTGGTGATATGCTGTTGACAGAAGATAGAGAGCACAGATGGATGATTTGCAATCAATATGCATCTCACTCCTTTGTGCTCTCTATGCTTCTGTCATCACCTACCTAGCCATCCATCCATCCA
pri_struct  	((((....)))).(((....(.((((((.......(((.......)))......)))))))......((((((((((......)))))))))).......)))..(((.(((....(((.((...((((.(((((........(((((((((((((((((((((((.((((((..((((.......))))..))).))))))))))))))))).))))))))))))))))))..))..))).))).))).
star_arm  	second
star_beg  	205
star_end  	226
star_read  	1
star_seq  	GCTCTCTATGCTTCTGTCATCA
star_struct  	))))))))).))))))))))))
TTGACAGAAGATAGAGAGCAC_x73	21	1..21	scaffold_5_13973	250	143..163	1e-04	1.00	42.1	Plus / Plus
TGACAGAAGATAGAGAGCAC_x1	20	1..20	scaffold_5_13973	250	144..163	1e-04	1.00	42.1	Plus / Plus
GCTCTCTATGCTTCTGTCATC_x4	21	1..21	scaffold_5_13973	250	205..225	1e-04	1.00	42.1	Plus / Plus
TCTCTATGCTTCTGTCATCACC_x1	22	1..22	scaffold_5_13973	250	207..228	1e-04	1.00	42.1	Plus / Plus


score_star	3.9
score_mfe	3.3
score_freq	2698.6
score	2706.1
flank_first_end  	24
flank_first_seq  	GGGTAGAGCTAGGGTTACGGAGCA
flank_first_struct  	((((((((..(((((........(
flank_second_beg  	190
flank_second_seq  	CACCTTTCTCTCATCCATCATCTC
flank_second_struct  	).)))..)))).))))........
freq  	5305
loop_beg  	46
loop_end  	168
loop_seq  	AAGGTCTTGCTGGGTGGATTGAGCTGCTGAGCTATGGATCCCACAGCCCTATCTCAGATCATCAGAGGAATAGGCTTGTGGCTTGCATATCTCAGGAGCTGCATTACCTGTGTTAGATCTTTG
loop_struct  	(((((((.(((((((((..((((((.(((((.((((.(..((((((.((((((((.(.....).)))..))))).))))))..).)))).))))).)))).))))))))).)).)))))))).
mature_arm  	second
mature_beg  	169
mature_end  	189
mature_query  	TTTGGATTGAAGGGAGCTCTA_x4384
mature_seq  	TTTGGATTGAAGGGAGCTCTA
mature_strand  	+
mature_struct  	.)))))))..)))))))))))
pre_seq  	GAGCTCCTTGAAGTCCAATAGAAGGTCTTGCTGGGTGGATTGAGCTGCTGAGCTATGGATCCCACAGCCCTATCTCAGATCATCAGAGGAATAGGCTTGTGGCTTGCATATCTCAGGAGCTGCATTACCTGTGTTAGATCTTTGTTTGGATTGAAGGGAGCTCTA
pre_struct  	(((((((((..(((((((..((((((((.(((((((((..((((((.(((((.((((.(..((((((.((((((((.(.....).)))..))))).))))))..).)))).))))).)))).))))))))).)).))))))))..)))))))..)))))))))))
pri_beg  	1
pri_end  	213
pri_id  	scaffold_5_14002
pri_mfe  	-91.40
pri_seq  	GGGTAGAGCTAGGGTTACGGAGCAGAGCTCCTTGAAGTCCAATAGAAGGTCTTGCTGGGTGGATTGAGCTGCTGAGCTATGGATCCCACAGCCCTATCTCAGATCATCAGAGGAATAGGCTTGTGGCTTGCATATCTCAGGAGCTGCATTACCTGTGTTAGATCTTTGTTTGGATTGAAGGGAGCTCTACACCTTTCTCTCATCCATCATCTC
pri_struct  	((((((((..(((((........((((((((((..(((((((..((((((((.(((((((((..((((((.(((((.((((.(..((((((.((((((((.(.....).)))..))))).))))))..).)))).))))).)))).))))))))).)).))))))))..)))))))..)))))))))))).)))..)))).))))........
star_arm  	first
star_beg  	25
star_end  	45
star_read  	1
star_seq  	GAGCTCCTTGAAGTCCAATAG
star_struct  	(((((((((..(((((((..(
CTTGCATATCTCAGGAGC_x1	18	1..18	scaffold_5_14002	213	127..144	1e-04	1.00	42.1	Plus / Plus
CTTGCATATCTCAGGAGCTG_x1	20	1..20	scaffold_5_14002	213	127..146	1e-04	1.00	42.1	Plus / Plus
CTTGCATATCTCAGGAGCTGC_x37	21	1..21	scaffold_5_14002	213	127..147	1e-04	1.00	42.1	Plus / Plus
TTGCATATCTCAGGAGCTGC_x4	20	1..20	scaffold_5_14002	213	128..147	1e-04	1.00	42.1	Plus / Plus
TGCATATCTCAGGAGCTGCA_x1	20	1..20	scaffold_5_14002	213	129..148	1e-04	1.00	42.1	Plus / Plus
TTTGGATTGAAGGGAGCT_x4	18	1..18	scaffold_5_14002	213	169..186	1e-04	1.00	42.1	Plus / Plus
TTTGGATTGAAGGGAGCTC_x39	19	1..19	scaffold_5_14002	213	169..187	1e-04	1.00	42.1	Plus / Plus
TTTGGATTGAAGGGAGCTCT_x256	20	1..20	scaffold_5_14002	213	169..188	1e-04	1.00	42.1	Plus / Plus
TTTGGATTGAAGGGAGCTCTA_x4384	21	1..21	scaffold_5_14002	213	169..189	1e-04	1.00	42.1	Plus / Plus
TTTGGATTGAAGGGAGCTCTAC_x34	22	1..22	scaffold_5_14002	213	169..190	1e-04	1.00	42.1	Plus / Plus
TTTGGATTGAAGGGAGCTCTACA_x2	23	1..23	scaffold_5_14002	213	169..191	1e-04	1.00	42.1	Plus / Plus
TTGGATTGAAGGGAGCTCTA_x30	20	1..20	scaffold_5_14002	213	170..189	1e-04	1.00	42.1	Plus / Plus
TTGGATTGAAGGGAGCTCTAC_x1	21	1..21	scaffold_5_14002	213	170..190	1e-04	1.00	42.1	Plus / Plus
TGGATTGAAGGGAGCTCTA_x1	19	1..19	scaffold_5_14002	213	171..189	1e-04	1.00	42.1	Plus / Plus
TCCGTAACCCTAGCTCTACCC_x1	21	1..21	scaffold_5_14002	213	193..213	1e-04	1.00	42.1	Plus / Minus
CAGAGCTCCTTGAAGTCCAATAG_x3	23	1..23	scaffold_5_14002	213	23..45	1e-04	1.00	42.1	Plus / Plus
GAGCTCCTTGAAGTCCAATAG_x8	21	1..21	scaffold_5_14002	213	25..45	1e-04	1.00	42.1	Plus / Plus
AGCTCCTTGAAGTCCAATAG_x2	20	1..20	scaffold_5_14002	213	26..45	1e-04	1.00	42.1	Plus / Plus
GAGCTCCCTTCAATCCAAA_x1	19	1..19	scaffold_5_14002	213	27..45	1e-04	1.00	42.1	Plus / Minus
AAGGTCTTGCTGGGTGGATT_x4	20	1..20	scaffold_5_14002	213	46..65	1e-04	1.00	42.1	Plus / Plus
AAGGTCTTGCTGGGTGGATTG_x5	21	1..21	scaffold_5_14002	213	46..66	1e-04	1.00	42.1	Plus / Plus
TGAGCTGCTGAGCTATGGATCC_x2	22	1..22	scaffold_5_14002	213	65..86	1e-04	1.00	42.1	Plus / Plus
GAGCTGCTGAGCTATGGATCC_x12	21	1..21	scaffold_5_14002	213	66..86	1e-04	1.00	42.1	Plus / Plus
AGCTGCTGAGCTATGGAT_x2	18	1..18	scaffold_5_14002	213	67..84	1e-04	1.00	42.1	Plus / Plus
AGCTGCTGAGCTATGGATC_x12	19	1..19	scaffold_5_14002	213	67..85	1e-04	1.00	42.1	Plus / Plus
AGCTGCTGAGCTATGGATCC_x136	20	1..20	scaffold_5_14002	213	67..86	1e-04	1.00	42.1	Plus / Plus
AGCTGCTGAGCTATGGATCCC_x317	21	1..21	scaffold_5_14002	213	67..87	1e-04	1.00	42.1	Plus / Plus
AGCTGCTGAGCTATGGATCCCA_x1	22	1..22	scaffold_5_14002	213	67..88	1e-04	1.00	42.1	Plus / Plus
GCTGCTGAGCTATGGATCC_x1	19	1..19	scaffold_5_14002	213	68..86	1e-04	1.00	42.1	Plus / Plus
TGCTGAGCTATGGATCCC_x1	18	1..18	scaffold_5_14002	213	70..87	1e-04	1.00	42.1	Plus / Plus
ACAGCCCTATCTCAGATCATCAGA_x1	24	1..24	scaffold_5_14002	213	88..111	1e-04	1.00	42.1	Plus / Plus
CTATCTCAGATCATCAGAGGAAT_x1	23	1..23	scaffold_5_14002	213	94..116	1e-04	1.00	42.1	Plus / Plus


score_star	-1.3
score_mfe	2
score_freq	0
score	1
flank_first_end  	68
flank_first_seq  	CATCTAAAACAAAAAACACGAGGATTAAACTCAATAACAACTAATCCTTTTTGACCTAGATCTAAGAA
flank_first_struct  	..(((....((((......((((((((..............))))))))))))..((((((((.....
flank_second_beg  	175
flank_second_seq  	CAAATTTCAGAAAGAACAAACAAGATAGCTAGTCGGGGGAAGATGAACACATTTTCCCTTGGTAAAAGAAAAAAAT
flank_second_struct  	.....(((.....)))......))))..)))).((((((((((((....)))))))))))).....))).......
freq  	20
loop_beg  	95
loop_end  	150
loop_seq  	TTGAAAATAAAGTTTAAATTATTCTAAAGGTAATGCTAAGCTTATCATATTTTTAT
loop_struct  	.(((((((((((((((.((((((.....))))))..)))))))....)))))))).
mature_arm  	second
mature_beg  	151
mature_end  	174
mature_query  	ATCACATTGTGTGCCTGTGGAGCC_x19
mature_seq  	ATCACATTGTGTGCCTGTGGAGCC
mature_strand  	+
mature_struct  	.)))))))).)).....))))...
pre_seq  	ATCCAAATTAAATTTAATTGTGACAATTGAAAATAAAGTTTAAATTATTCTAAAGGTAATGCTAAGCTTATCATATTTTTATATCACATTGTGTGCCTGTGGAGCC
pre_struct  	.((((......((.((((.((((....(((((((((((((((.((((((.....))))))..)))))))....))))))))..)))))))).)).....))))...
pri_beg  	1
pri_end  	250
pri_id  	scaffold_5_14016
pri_mfe  	-45.44
pri_seq  	CATCTAAAACAAAAAACACGAGGATTAAACTCAATAACAACTAATCCTTTTTGACCTAGATCTAAGAAATCCAAATTAAATTTAATTGTGACAATTGAAAATAAAGTTTAAATTATTCTAAAGGTAATGCTAAGCTTATCATATTTTTATATCACATTGTGTGCCTGTGGAGCCCAAATTTCAGAAAGAACAAACAAGATAGCTAGTCGGGGGAAGATGAACACATTTTCCCTTGGTAAAAGAAAAAAAT
pri_struct  	..(((....((((......((((((((..............))))))))))))..((((((((......((((......((.((((.((((....(((((((((((((((.((((((.....))))))..)))))))....))))))))..)))))))).)).....))))........(((.....)))......))))..)))).((((((((((((....)))))))))))).....))).......
star_arm  	first
star_beg  	69
star_end  	94
star_seq  	ATCCAAATTAAATTTAATTGTGACAA
star_struct  	.((((......((.((((.((((...
ATCACATTGTGTGCCTGTGGAGCC_x19	24	1..24	scaffold_5_14016	250	151..174	1e-04	1.00	42.1	Plus / Plus
TCGGGGGAAGATGAACACATTT_x1	22	1..22	scaffold_5_14016	250	207..228	1e-04	1.00	42.1	Plus / Plus


score_star	3.9
score_mfe	2.8
score_freq	255
score	262
flank_first_end  	22
flank_first_seq  	CTTTTGGTGGGGTGGAGTCACT
flank_first_struct  	....((..((((((.((.(.((
flank_second_beg  	106
flank_second_seq  	CGCTCACTCTCTCATTCTTGTGTTTTTCTTTTTCCTTGTATTTCTGAACTTGCTCTGTTTGAACTTTGATGTTGTACGAGCCTCTAACCGGGACCCAGAAGGCAAAAAGTCTGTTAATTTATTTATAGAAGGTAAAGACACAGAC
flank_second_struct  	.)))))))))..))...((((((((((((((((((((.(..(((((.....((((.((...(((......)))..)))))).......)))))...).)))).))))))(((((..........)))))....))))))))))..
freq  	512
loop_beg  	44
loop_end  	84
loop_seq  	TCTTCCTGAGATTTGTTGTGAAAATACAAAACATGAATCGG
loop_struct  	..(((.((...(((((.((....))))))).)).)))..))
mature_arm  	second
mature_beg  	85
mature_end  	105
mature_query  	TCGATAAACCTCTGCATCCAG_x452
mature_seq  	TCGATAAACCTCTGCATCCAG
mature_strand  	+
mature_struct  	))))).)))).)))).)))))
pre_seq  	GGAGGCAGCGGTTCATCGATCTCTTCCTGAGATTTGTTGTGAAAATACAAAACATGAATCGGTCGATAAACCTCTGCATCCAG
pre_struct  	(((.((((.((((.(((((((..(((.((...(((((.((....))))))).)).)))..))))))).)))).)))).)))))
pri_beg  	1
pri_end  	250
pri_id  	scaffold_5_15715
pri_mfe  	-71.60
pri_seq  	CTTTTGGTGGGGTGGAGTCACTGGAGGCAGCGGTTCATCGATCTCTTCCTGAGATTTGTTGTGAAAATACAAAACATGAATCGGTCGATAAACCTCTGCATCCAGCGCTCACTCTCTCATTCTTGTGTTTTTCTTTTTCCTTGTATTTCTGAACTTGCTCTGTTTGAACTTTGATGTTGTACGAGCCTCTAACCGGGACCCAGAAGGCAAAAAGTCTGTTAATTTATTTATAGAAGGTAAAGACACAGAC
pri_struct  	....((..((((((.((.(.(((((.((((.((((.(((((((..(((.((...(((((.((....))))))).)).)))..))))))).)))).)))).))))).)))))))))..))...((((((((((((((((((((.(..(((((.....((((.((...(((......)))..)))))).......)))))...).)))).))))))(((((..........)))))....))))))))))..
star_arm  	first
star_beg  	23
star_end  	43
star_read  	1
star_seq  	GGAGGCAGCGGTTCATCGATC
star_struct  	(((.((((.((((.(((((((
TTGTACGAGCCTCTAACCGGGA_x1	22	1..22	scaffold_5_15715	250	177..198	1e-04	1.00	42.1	Plus / Plus
GGAGGCAGCGGTTCATCGATC_x44	21	1..21	scaffold_5_15715	250	23..43	1e-04	1.00	42.1	Plus / Plus
GTCGATAAACCTCTGCATCCAG_x1	22	1..22	scaffold_5_15715	250	84..105	1e-04	1.00	42.1	Plus / Plus
TCGATAAACCTCTGCATC_x1	18	1..18	scaffold_5_15715	250	85..102	1e-04	1.00	42.1	Plus / Plus
TCGATAAACCTCTGCATCC_x6	19	1..19	scaffold_5_15715	250	85..103	1e-04	1.00	42.1	Plus / Plus
TCGATAAACCTCTGCATCCA_x4	20	1..20	scaffold_5_15715	250	85..104	1e-04	1.00	42.1	Plus / Plus
TCGATAAACCTCTGCATCCAG_x452	21	1..21	scaffold_5_15715	250	85..105	1e-04	1.00	42.1	Plus / Plus
CGATAAACCTCTGCATCCAG_x2	20	1..20	scaffold_5_15715	250	86..105	1e-04	1.00	42.1	Plus / Plus
GATAAACCTCTGCATCCAG_x1	19	1..19	scaffold_5_15715	250	87..105	1e-04	1.00	42.1	Plus / Plus


score_star	3.9
score_mfe	2.6
score_freq	254.5
score	261.4
flank_first_end  	145
flank_first_seq  	TCTGTTTGTTTCTTAGATTAGATCTATGGTGGTTGACATGTTAAGTTCAATCGTTTGCAGCTACTGACCTTTTGATTTTTTGGTTTTTGGTTTTTGGTTATTATTTTTTTTAATGGAATAATTCTTTTGGTGGGGTGGAGTCACT
flank_first_struct  	.....((((((((((((..((((.......(((((((.......).))))))......(((((..((((....((((....))))...))))..)))))...))))..))))).)))))))......((..((((((.((.(.((
flank_second_beg  	229
flank_second_seq  	CGCTCACTCTCTCATTCTTGTG
flank_second_struct  	.)))))))))..))........
freq  	511
loop_beg  	167
loop_end  	207
loop_seq  	TCTTCCTGAGATTTGTTGTGAAAATACAAAACATGAATCGG
loop_struct  	..(((.((...(((((.((....))))))).)).)))..))
mature_arm  	second
mature_beg  	208
mature_end  	228
mature_query  	TCGATAAACCTCTGCATCCAG_x452
mature_seq  	TCGATAAACCTCTGCATCCAG
mature_strand  	+
mature_struct  	))))).)))).)))).)))))
pre_seq  	GGAGGCAGCGGTTCATCGATCTCTTCCTGAGATTTGTTGTGAAAATACAAAACATGAATCGGTCGATAAACCTCTGCATCCAG
pre_struct  	(((.((((.((((.(((((((..(((.((...(((((.((....))))))).)).)))..))))))).)))).)))).)))))
pri_beg  	1
pri_end  	250
pri_id  	scaffold_5_15718
pri_mfe  	-65.80
pri_seq  	TCTGTTTGTTTCTTAGATTAGATCTATGGTGGTTGACATGTTAAGTTCAATCGTTTGCAGCTACTGACCTTTTGATTTTTTGGTTTTTGGTTTTTGGTTATTATTTTTTTTAATGGAATAATTCTTTTGGTGGGGTGGAGTCACTGGAGGCAGCGGTTCATCGATCTCTTCCTGAGATTTGTTGTGAAAATACAAAACATGAATCGGTCGATAAACCTCTGCATCCAGCGCTCACTCTCTCATTCTTGTG
pri_struct  	.....((((((((((((..((((.......(((((((.......).))))))......(((((..((((....((((....))))...))))..)))))...))))..))))).)))))))......((..((((((.((.(.(((((.((((.((((.(((((((..(((.((...(((((.((....))))))).)).)))..))))))).)))).)))).))))).)))))))))..))........
star_arm  	first
star_beg  	146
star_end  	166
star_read  	1
star_seq  	GGAGGCAGCGGTTCATCGATC
star_struct  	(((.((((.((((.(((((((
GGAGGCAGCGGTTCATCGATC_x44	21	1..21	scaffold_5_15718	250	146..166	1e-04	1.00	42.1	Plus / Plus
GTCGATAAACCTCTGCATCCAG_x1	22	1..22	scaffold_5_15718	250	207..228	1e-04	1.00	42.1	Plus / Plus
TCGATAAACCTCTGCATC_x1	18	1..18	scaffold_5_15718	250	208..225	1e-04	1.00	42.1	Plus / Plus
TCGATAAACCTCTGCATCC_x6	19	1..19	scaffold_5_15718	250	208..226	1e-04	1.00	42.1	Plus / Plus
TCGATAAACCTCTGCATCCA_x4	20	1..20	scaffold_5_15718	250	208..227	1e-04	1.00	42.1	Plus / Plus
TCGATAAACCTCTGCATCCAG_x452	21	1..21	scaffold_5_15718	250	208..228	1e-04	1.00	42.1	Plus / Plus
CGATAAACCTCTGCATCCAG_x2	20	1..20	scaffold_5_15718	250	209..228	1e-04	1.00	42.1	Plus / Plus
GATAAACCTCTGCATCCAG_x1	19	1..19	scaffold_5_15718	250	210..228	1e-04	1.00	42.1	Plus / Plus


score_star	3.9
score_mfe	2.6
score_freq	255
score	261.8
flank_first_end  	52
flank_first_seq  	TTGGTTATTATTTTTTTTAATGGAATAATTCTTTTGGTGGGGTGGAGTCACT
flank_first_struct  	..((..((((((((.......)))))))).))..((..((((((.((.(.((
flank_second_beg  	136
flank_second_seq  	CGCTCACTCTCTCATTCTTGTGTTTTTCTTTTTCCTTGTATTTCTGAACTTGCTCTGTTTGAACTTTGATGTTGTACGAGCCTCTAACCGGGACCCAGAAGGCAAAAAGTCTGTT
flank_second_struct  	.)))))))))..)).............((((((((((.(..(((((.....((((.((...(((......)))..)))))).......)))))...).)))).))))))......
freq  	512
loop_beg  	74
loop_end  	114
loop_seq  	TCTTCCTGAGATTTGTTGTGAAAATACAAAACATGAATCGG
loop_struct  	..(((.((...(((((.((....))))))).)).)))..))
mature_arm  	second
mature_beg  	115
mature_end  	135
mature_query  	TCGATAAACCTCTGCATCCAG_x452
mature_seq  	TCGATAAACCTCTGCATCCAG
mature_strand  	+
mature_struct  	))))).)))).)))).)))))
pre_seq  	GGAGGCAGCGGTTCATCGATCTCTTCCTGAGATTTGTTGTGAAAATACAAAACATGAATCGGTCGATAAACCTCTGCATCCAG
pre_struct  	(((.((((.((((.(((((((..(((.((...(((((.((....))))))).)).)))..))))))).)))).)))).)))))
pri_beg  	1
pri_end  	250
pri_id  	scaffold_5_15720
pri_mfe  	-64.30
pri_seq  	TTGGTTATTATTTTTTTTAATGGAATAATTCTTTTGGTGGGGTGGAGTCACTGGAGGCAGCGGTTCATCGATCTCTTCCTGAGATTTGTTGTGAAAATACAAAACATGAATCGGTCGATAAACCTCTGCATCCAGCGCTCACTCTCTCATTCTTGTGTTTTTCTTTTTCCTTGTATTTCTGAACTTGCTCTGTTTGAACTTTGATGTTGTACGAGCCTCTAACCGGGACCCAGAAGGCAAAAAGTCTGTT
pri_struct  	..((..((((((((.......)))))))).))..((..((((((.((.(.(((((.((((.((((.(((((((..(((.((...(((((.((....))))))).)).)))..))))))).)))).)))).))))).)))))))))..)).............((((((((((.(..(((((.....((((.((...(((......)))..)))))).......)))))...).)))).))))))......
star_arm  	first
star_beg  	53
star_end  	73
star_read  	1
star_seq  	GGAGGCAGCGGTTCATCGATC
star_struct  	(((.((((.((((.(((((((
GTCGATAAACCTCTGCATCCAG_x1	22	1..22	scaffold_5_15720	250	114..135	1e-04	1.00	42.1	Plus / Plus
TCGATAAACCTCTGCATC_x1	18	1..18	scaffold_5_15720	250	115..132	1e-04	1.00	42.1	Plus / Plus
TCGATAAACCTCTGCATCC_x6	19	1..19	scaffold_5_15720	250	115..133	1e-04	1.00	42.1	Plus / Plus
TCGATAAACCTCTGCATCCA_x4	20	1..20	scaffold_5_15720	250	115..134	1e-04	1.00	42.1	Plus / Plus
TCGATAAACCTCTGCATCCAG_x452	21	1..21	scaffold_5_15720	250	115..135	1e-04	1.00	42.1	Plus / Plus
CGATAAACCTCTGCATCCAG_x2	20	1..20	scaffold_5_15720	250	116..135	1e-04	1.00	42.1	Plus / Plus
GATAAACCTCTGCATCCAG_x1	19	1..19	scaffold_5_15720	250	117..135	1e-04	1.00	42.1	Plus / Plus
TTGTACGAGCCTCTAACCGGGA_x1	22	1..22	scaffold_5_15720	250	207..228	1e-04	1.00	42.1	Plus / Plus
GGAGGCAGCGGTTCATCGATC_x44	21	1..21	scaffold_5_15720	250	53..73	1e-04	1.00	42.1	Plus / Plus


score_star	-1.3
score_mfe	3
score_freq	0
score	2
flank_first_end  	147
flank_first_seq  	TTTGCTTTTGGTTGGCCATACGTTGAAGTTTTAAAAACTAAAAAAGCGAGAACAAGAATCCGAGAGTAATACCTGAAAAGGCGCCACAAAGCTGCTAATGCCTGTATCTGAGGAAAAAAACCTACCTATAACAGGATAACACTATTT
flank_first_struct  	.(((((((((((((..(...((((....(((((.....))))).)))).)..)))....))))))))))..(((....)))...........((.(((((.((((.....(((.......))).......))))((((.((((.(((
flank_second_beg  	228
flank_second_seq  	AAGTGCTATCTACATTACATGAG
flank_second_struct  	))))).))))..)))))))....
freq  	46
loop_beg  	169
loop_end  	206
loop_seq  	CAATGACAAGTGGAAAAGTTATTCTACATGTCACTGCG
loop_struct  	((.(((((.((((((......)))))).))))).)).)
mature_arm  	second
mature_beg  	207
mature_end  	227
mature_query  	TTATTGGTCGGGGATAGCAAA_x39
mature_seq  	TTATTGGTCGGGGATAGCAAA
mature_strand  	+
mature_struct  	))))))..)))))))))))))
pre_seq  	TGTTATCCCCGGTCAATAACACAATGACAAGTGGAAAAGTTATTCTACATGTCACTGCGTTATTGGTCGGGGATAGCAAA
pre_struct  	(((((((((((..(((((((.((.(((((.((((((......)))))).))))).)).)))))))..)))))))))))))
pri_beg  	1
pri_end  	250
pri_id  	scaffold_5_168
pri_mfe  	-80.60
pri_seq  	TTTGCTTTTGGTTGGCCATACGTTGAAGTTTTAAAAACTAAAAAAGCGAGAACAAGAATCCGAGAGTAATACCTGAAAAGGCGCCACAAAGCTGCTAATGCCTGTATCTGAGGAAAAAAACCTACCTATAACAGGATAACACTATTTTGTTATCCCCGGTCAATAACACAATGACAAGTGGAAAAGTTATTCTACATGTCACTGCGTTATTGGTCGGGGATAGCAAAAAGTGCTATCTACATTACATGAG
pri_struct  	.(((((((((((((..(...((((....(((((.....))))).)))).)..)))....))))))))))..(((....)))...........((.(((((.((((.....(((.......))).......))))((((.((((.((((((((((((((..(((((((.((.(((((.((((((......)))))).))))).)).)))))))..)))))))))))))))))).))))..)))))))....
star_arm  	first
star_beg  	148
star_end  	168
star_seq  	TGTTATCCCCGGTCAATAACA
star_struct  	(((((((((((..(((((((.
TTATTGGTCGGGGATAGCAAA_x39	21	1..21	scaffold_5_168	250	207..227	1e-04	1.00	42.1	Plus / Plus
TTATTGGTCGGGGATAGCAAAA_x2	22	1..22	scaffold_5_168	250	207..228	1e-04	1.00	42.1	Plus / Plus
TATTGGTCGGGGATAGCAAA_x1	20	1..20	scaffold_5_168	250	208..227	1e-04	1.00	42.1	Plus / Plus
TTGCTATCCCCGACCAATAAC_x1	21	1..21	scaffold_5_168	250	25..45	1e-04	1.00	42.1	Plus / Minus
CAATAACGCAGTGACATGTAGAAT_x2	24	1..24	scaffold_5_168	250	39..62	1e-04	1.00	42.1	Plus / Minus
TCATTGTGTTATTGACCGGGGATA_x1	24	1..24	scaffold_5_168	250	77..100	1e-04	1.00	42.1	Plus / Minus


score_star	3.9
score_mfe	3
score_freq	-4.9
score	2.2
flank_first_end  	22
flank_first_seq  	GAGAATTTCACCCTTCTAGAGA
flank_first_struct  	(((((.(((((..(((((((((
flank_second_beg  	123
flank_second_seq  	TCTAGAATTGTGAATTTCTTAAAACCGATCGATTATATATATATATATATATATATAATTAGGAGAAGATAGAAATGATTGTCTCATAATAAATATCGAACATGAAAAAAAAAATATGAACTCATTTC
flank_second_struct  	)))))))..))))).)))))....((....(((((((((((((....))))))))))))).))........(((((((..((.(((((..........................))))))))))))))
freq  	2
loop_beg  	44
loop_end  	101
loop_seq  	TTGTATGTATTTAATTTAAATTCAATTTCAAAAATTATTTACAGAAATACATACAAGG
loop_struct  	((((((((((((....(((((...............)))))...))))))))))))).
mature_arm  	second
mature_beg  	102
mature_end  	122
mature_query  	GAGGATGAAGGTGATGAATTT_x1
mature_seq  	GAGGATGAAGGTGATGAATTT
mature_strand  	+
mature_struct  	)))).)))))).)))))))))
pre_seq  	ATTCATCCCCTTCAACCTCATTTGTATGTATTTAATTTAAATTCAATTTCAAAAATTATTTACAGAAATACATACAAGGGAGGATGAAGGTGATGAATTT
pre_struct  	(((((((.((((((.((((.(((((((((((((....(((((...............)))))...))))))))))))).)))).)))))).)))))))))
pri_beg  	1
pri_end  	250
pri_id  	scaffold_5_17237
pri_mfe  	-79.73
pri_seq  	GAGAATTTCACCCTTCTAGAGAATTCATCCCCTTCAACCTCATTTGTATGTATTTAATTTAAATTCAATTTCAAAAATTATTTACAGAAATACATACAAGGGAGGATGAAGGTGATGAATTTTCTAGAATTGTGAATTTCTTAAAACCGATCGATTATATATATATATATATATATATAATTAGGAGAAGATAGAAATGATTGTCTCATAATAAATATCGAACATGAAAAAAAAAATATGAACTCATTTC
pri_struct  	(((((.(((((..((((((((((((((((.((((((.((((.(((((((((((((....(((((...............)))))...))))))))))))).)))).)))))).))))))))))))))))..))))).)))))....((....(((((((((((((....))))))))))))).))........(((((((..((.(((((..........................))))))))))))))
star_arm  	first
star_beg  	23
star_end  	43
star_read  	1
star_seq  	ATTCATCCCCTTCAACCTCAT
star_struct  	(((((((.((((((.((((.(
GAGGATGAAGGTGATGAATTT_x1	21	1..21	scaffold_5_17237	250	102..122	1e-04	1.00	42.1	Plus / Plus
ATTCATCCCCTTCAACCTCAT_x1	21	1..21	scaffold_5_17237	250	23..43	1e-04	1.00	42.1	Plus / Plus


score_star	3.9
score_mfe	3
score_freq	-4.9
score	2.2
flank_first_end  	128
flank_first_seq  	TTCACATGCAATCCATATGATTTAGCCATTAATATTGGCTATATTCCTCTACTCATTCTGCAATTCCCACTTGATAAAAGGTATTCAACTATAGTTGATCGTTTCTGAGAATTTCACCCTTCTAGAGA
flank_first_struct  	......((((........((..((((((.......))))))...))............))))......((((......))))..(((((....))))).......((((((.(((((..(((((((((
flank_second_beg  	229
flank_second_seq  	TCTAGAATTGTGAATTTCTTAA
flank_second_struct  	)))))))..))))).)))))).
freq  	2
loop_beg  	150
loop_end  	207
loop_seq  	TTGTATGTATTTAATTTAAATTCAATTTCAAAAATTATTTACAGAAATACATACAAGG
loop_struct  	((((((((((((....(((((...............)))))...))))))))))))).
mature_arm  	second
mature_beg  	208
mature_end  	228
mature_query  	GAGGATGAAGGTGATGAATTT_x1
mature_seq  	GAGGATGAAGGTGATGAATTT
mature_strand  	+
mature_struct  	)))).)))))).)))))))))
pre_seq  	ATTCATCCCCTTCAACCTCATTTGTATGTATTTAATTTAAATTCAATTTCAAAAATTATTTACAGAAATACATACAAGGGAGGATGAAGGTGATGAATTT
pre_struct  	(((((((.((((((.((((.(((((((((((((....(((((...............)))))...))))))))))))).)))).)))))).)))))))))
pri_beg  	1
pri_end  	250
pri_id  	scaffold_5_17240
pri_mfe  	-79.51
pri_seq  	TTCACATGCAATCCATATGATTTAGCCATTAATATTGGCTATATTCCTCTACTCATTCTGCAATTCCCACTTGATAAAAGGTATTCAACTATAGTTGATCGTTTCTGAGAATTTCACCCTTCTAGAGAATTCATCCCCTTCAACCTCATTTGTATGTATTTAATTTAAATTCAATTTCAAAAATTATTTACAGAAATACATACAAGGGAGGATGAAGGTGATGAATTTTCTAGAATTGTGAATTTCTTAA
pri_struct  	......((((........((..((((((.......))))))...))............))))......((((......))))..(((((....))))).......((((((.(((((..((((((((((((((((.((((((.((((.(((((((((((((....(((((...............)))))...))))))))))))).)))).)))))).))))))))))))))))..))))).)))))).
star_arm  	first
star_beg  	129
star_end  	149
star_read  	1
star_seq  	ATTCATCCCCTTCAACCTCAT
star_struct  	(((((((.((((((.((((.(
ATTCATCCCCTTCAACCTCAT_x1	21	1..21	scaffold_5_17240	250	129..149	1e-04	1.00	42.1	Plus / Plus
GAGGATGAAGGTGATGAATTT_x1	21	1..21	scaffold_5_17240	250	208..228	1e-04	1.00	42.1	Plus / Plus


score_star	-1.3
score_mfe	2.7
score_freq	0
score	1.7
flank_first_end  	25
flank_first_seq  	CTTGTTTAGCTAAAAAAATGTGGGA
flank_first_struct  	.....(((((.....(((((.((((
flank_second_beg  	99
flank_second_seq  	ACAGTTGCCTTTTCACTTCATCCCATTTCTTGCTAACTAGTTTCTTCTTCTTCTTCTTTTTTTGCCTTTTTGGGCTCTAATTTATTTCAAATTTTGTTGTATACTGATAACTGTGTTATACATGATCCTACACACATGTACGTATACGCATA
flank_second_struct  	..(((.........)))....)))))))...)))))...........................((((....))))...................(((.((((((..(((..(((((.............)))))..)))..)))))))))..
freq  	16
loop_beg  	47
loop_end  	77
loop_seq  	TCAAATCTCCCAAGTATTGGGTCCTTTGATT
loop_struct  	(((((...((((.....))))...)))))))
mature_arm  	second
mature_beg  	78
mature_end  	98
mature_query  	TGATTGAGCCGTGCCAATATC_x14
mature_seq  	TGATTGAGCCGTGCCAATATC
mature_strand  	+
mature_struct  	)))))))))))).))))))))
pre_seq  	TGTTGGAATGGCTCAATCAAATCAAATCTCCCAAGTATTGGGTCCTTTGATTTGATTGAGCCGTGCCAATATC
pre_struct  	((((((.(((((((((((((((((((...((((.....))))...))))))))))))))))))).))))))))
pri_beg  	1
pri_end  	250
pri_id  	scaffold_5_17729
pri_mfe  	-67.52
pri_seq  	CTTGTTTAGCTAAAAAAATGTGGGATGTTGGAATGGCTCAATCAAATCAAATCTCCCAAGTATTGGGTCCTTTGATTTGATTGAGCCGTGCCAATATCACAGTTGCCTTTTCACTTCATCCCATTTCTTGCTAACTAGTTTCTTCTTCTTCTTCTTTTTTTGCCTTTTTGGGCTCTAATTTATTTCAAATTTTGTTGTATACTGATAACTGTGTTATACATGATCCTACACACATGTACGTATACGCATA
pri_struct  	.....(((((.....(((((.((((((((((.(((((((((((((((((((...((((.....))))...))))))))))))))))))).))))))))..(((.........)))....)))))))...)))))...........................((((....))))...................(((.((((((..(((..(((((.............)))))..)))..)))))))))..
star_arm  	first
star_beg  	26
star_end  	46
star_seq  	TGTTGGAATGGCTCAATCAAA
star_struct  	((((((.((((((((((((((
GGATGTTGGAATGGCTCAATC_x1	21	1..21	scaffold_5_17729	250	23..43	1e-04	1.00	42.1	Plus / Plus
TGATTGAGCCGTGCCAATATC_x14	21	1..21	scaffold_5_17729	250	78..98	1e-04	1.00	42.1	Plus / Plus
TTGAGCCGTGCCAATATC_x1	18	1..18	scaffold_5_17729	250	81..98	1e-04	1.00	42.1	Plus / Plus


score_star	-1.3
score_mfe	3.3
score_freq	0
score	2.3
flank_first_end  	155
flank_first_seq  	CCATCGATATGTATAAGAGGAAACCATATGAAGAAGAAGAAGAAGAAGGTTTTTGATAGAGTGATATAAAGCAATGGATGGAGGTGATCAAATTTATGATTTCCTTCCTCCTGCCTTATCAGTTTGTCTTCTTGTTTAGCTAAAAAAATGTGGGA
flank_first_struct  	.....((..((...((((((...((((((.....((..(((.(((((.......((((((.(((((....(((..(((.(((((.(((((......))))).))))).))))))..))))).))))))))))).)))..))......))))))((
flank_second_beg  	229
flank_second_seq  	ACAGTTGCCTTTTCACTTCATC
flank_second_struct  	.......))))))))..))...
freq  	16
loop_beg  	177
loop_end  	207
loop_seq  	TCAAATCTCCCAAGTATTGGGTCCTTTGATT
loop_struct  	(((((...((((.....))))...)))))))
mature_arm  	second
mature_beg  	208
mature_end  	228
mature_query  	TGATTGAGCCGTGCCAATATC_x14
mature_seq  	TGATTGAGCCGTGCCAATATC
mature_strand  	+
mature_struct  	)))))))))))).))))))))
pre_seq  	TGTTGGAATGGCTCAATCAAATCAAATCTCCCAAGTATTGGGTCCTTTGATTTGATTGAGCCGTGCCAATATC
pre_struct  	((((((.(((((((((((((((((((...((((.....))))...))))))))))))))))))).))))))))
pri_beg  	1
pri_end  	250
pri_id  	scaffold_5_17732
pri_mfe  	-90.21
pri_seq  	CCATCGATATGTATAAGAGGAAACCATATGAAGAAGAAGAAGAAGAAGGTTTTTGATAGAGTGATATAAAGCAATGGATGGAGGTGATCAAATTTATGATTTCCTTCCTCCTGCCTTATCAGTTTGTCTTCTTGTTTAGCTAAAAAAATGTGGGATGTTGGAATGGCTCAATCAAATCAAATCTCCCAAGTATTGGGTCCTTTGATTTGATTGAGCCGTGCCAATATCACAGTTGCCTTTTCACTTCATC
pri_struct  	.....((..((...((((((...((((((.....((..(((.(((((.......((((((.(((((....(((..(((.(((((.(((((......))))).))))).))))))..))))).))))))))))).)))..))......))))))((((((((.(((((((((((((((((((...((((.....))))...))))))))))))))))))).)))))))).......))))))))..))...
star_arm  	first
star_beg  	156
star_end  	176
star_seq  	TGTTGGAATGGCTCAATCAAA
star_struct  	((((((.((((((((((((((
GGATGTTGGAATGGCTCAATC_x1	21	1..21	scaffold_5_17732	250	153..173	1e-04	1.00	42.1	Plus / Plus
TGATTGAGCCGTGCCAATATC_x14	21	1..21	scaffold_5_17732	250	208..228	1e-04	1.00	42.1	Plus / Plus
TTGAGCCGTGCCAATATC_x1	18	1..18	scaffold_5_17732	250	211..228	1e-04	1.00	42.1	Plus / Plus


score_star	3.9
score_mfe	3.5
score_freq	122.5
score	130.1
flank_first_end  	22
flank_first_seq  	TCAGTTACTGGCGGTCTCTAAT
flank_first_struct  	((..((((((.(((((((..((
flank_second_beg  	150
flank_second_seq  	CGGAGACCGCGGTGAAGAGAGGGGTTGGGTTGTTTGGTGGTTCATGGATCTCGCGTTTTTTGCTTTTGCTCGTTTCTCAGATCTCATCTCAGGTTGGCCAC
flank_second_struct  	..)))))))))))))...))..(((..(.(((...((((......((((((.(.(......((....))......).))))))))))).))).)..)))..
freq  	252
loop_beg  	44
loop_end  	128
loop_seq  	CTGCTTCGCGTTTAGGGCCTTTTTTTCGTACAAGACCTATGAGCCAGGTGGCGCCATGGTATTGGTCGGTGGGTGCGAAATGGGT
loop_struct  	((..(((((.......((((.....(((..(((.(((.(((.(((....)))..)))))).)))..))).)))))))))..)).)
mature_arm  	first
mature_beg  	23
mature_end  	43
mature_query  	TCGCTTGGTGCAGGTCGGGAA_x207
mature_seq  	TCGCTTGGTGCAGGTCGGGAA
mature_strand  	+
mature_struct  	(((.((((((((((.(((((.
pre_seq  	TCGCTTGGTGCAGGTCGGGAACTGCTTCGCGTTTAGGGCCTTTTTTTCGTACAAGACCTATGAGCCAGGTGGCGCCATGGTATTGGTCGGTGGGTGCGAAATGGGTCCCGCCTTGCATCAACTGAAT
pre_struct  	(((.((((((((((.(((((.((..(((((.......((((.....(((..(((.(((.(((.(((....)))..)))))).)))..))).)))))))))..)).))))).)))))))))).)))))
pri_beg  	1
pri_end  	250
pri_id  	scaffold_5_27738
pri_mfe  	-96.81
pri_seq  	TCAGTTACTGGCGGTCTCTAATTCGCTTGGTGCAGGTCGGGAACTGCTTCGCGTTTAGGGCCTTTTTTTCGTACAAGACCTATGAGCCAGGTGGCGCCATGGTATTGGTCGGTGGGTGCGAAATGGGTCCCGCCTTGCATCAACTGAATCGGAGACCGCGGTGAAGAGAGGGGTTGGGTTGTTTGGTGGTTCATGGATCTCGCGTTTTTTGCTTTTGCTCGTTTCTCAGATCTCATCTCAGGTTGGCCAC
pri_struct  	((..((((((.(((((((..(((((.((((((((((.(((((.((..(((((.......((((.....(((..(((.(((.(((.(((....)))..)))))).)))..))).)))))))))..)).))))).)))))))))).)))))..)))))))))))))...))..(((..(.(((...((((......((((((.(.(......((....))......).))))))))))).))).)..)))..
star_arm  	second
star_beg  	129
star_end  	149
star_read  	1
star_seq  	CCCGCCTTGCATCAACTGAAT
star_struct  	)))).)))))))))).)))))
TGGGTCCCGCCTTGCATCAAC_x5	21	1..21	scaffold_5_27738	250	124..144	1e-04	1.00	42.1	Plus / Plus
CCCGCCTTGCATCAACTGAAT_x28	21	1..21	scaffold_5_27738	250	129..149	1e-04	1.00	42.1	Plus / Plus
CCGCCTTGCATCAACTGAAT_x2	20	1..20	scaffold_5_27738	250	130..149	1e-04	1.00	42.1	Plus / Plus
TCGCTTGGTGCAGGTCGGGA_x9	20	1..20	scaffold_5_27738	250	23..42	1e-04	1.00	42.1	Plus / Plus
TCGCTTGGTGCAGGTCGGGAA_x207	21	1..21	scaffold_5_27738	250	23..43	1e-04	1.00	42.1	Plus / Plus
TGGTGCAGGTCGGGAACTGCT_x1	21	1..21	scaffold_5_27738	250	28..48	1e-04	1.00	42.1	Plus / Plus


score_star	3.9
score_mfe	3.5
score_freq	122.5
score	130.2
flank_first_end  	101
flank_first_seq  	AAAATAAAAACAACCTCAAAACAGACGTATTTTGCTTTGCTTTTGCTCTGAGAGGGAGGCTTGTGTTGTGGGCGTTGATTCAGTTACTGGCGGTCTCTAAT
flank_first_struct  	..........((((((((.....((((((....(((((.(((((.....))))).))))).)))))).)))).)))).(((..((((((.(((((((..((
flank_second_beg  	229
flank_second_seq  	CGGAGACCGCGGTGAAGAGAGG
flank_second_struct  	..)))))))))))))...))).
freq  	252
loop_beg  	123
loop_end  	207
loop_seq  	CTGCTTCGCGTTTAGGGCCTTTTTTTCGTACAAGACCTATGAGCCAGGTGGCGCCATGGTATTGGTCGGTGGGTGCGAAATGGGT
loop_struct  	((..(((((.......((((.....(((..(((.(((.(((.(((....)))..)))))).)))..))).)))))))))..)).)
mature_arm  	first
mature_beg  	102
mature_end  	122
mature_query  	TCGCTTGGTGCAGGTCGGGAA_x207
mature_seq  	TCGCTTGGTGCAGGTCGGGAA
mature_strand  	+
mature_struct  	(((.((((((((((.(((((.
pre_seq  	TCGCTTGGTGCAGGTCGGGAACTGCTTCGCGTTTAGGGCCTTTTTTTCGTACAAGACCTATGAGCCAGGTGGCGCCATGGTATTGGTCGGTGGGTGCGAAATGGGTCCCGCCTTGCATCAACTGAAT
pre_struct  	(((.((((((((((.(((((.((..(((((.......((((.....(((..(((.(((.(((.(((....)))..)))))).)))..))).)))))))))..)).))))).)))))))))).)))))
pri_beg  	1
pri_end  	250
pri_id  	scaffold_5_27741
pri_mfe  	-97.81
pri_seq  	AAAATAAAAACAACCTCAAAACAGACGTATTTTGCTTTGCTTTTGCTCTGAGAGGGAGGCTTGTGTTGTGGGCGTTGATTCAGTTACTGGCGGTCTCTAATTCGCTTGGTGCAGGTCGGGAACTGCTTCGCGTTTAGGGCCTTTTTTTCGTACAAGACCTATGAGCCAGGTGGCGCCATGGTATTGGTCGGTGGGTGCGAAATGGGTCCCGCCTTGCATCAACTGAATCGGAGACCGCGGTGAAGAGAGG
pri_struct  	..........((((((((.....((((((....(((((.(((((.....))))).))))).)))))).)))).)))).(((..((((((.(((((((..(((((.((((((((((.(((((.((..(((((.......((((.....(((..(((.(((.(((.(((....)))..)))))).)))..))).)))))))))..)).))))).)))))))))).)))))..)))))))))))))...))).
star_arm  	second
star_beg  	208
star_end  	228
star_read  	1
star_seq  	CCCGCCTTGCATCAACTGAAT
star_struct  	)))).)))))))))).)))))
TCGCTTGGTGCAGGTCGGGA_x9	20	1..20	scaffold_5_27741	250	102..121	1e-04	1.00	42.1	Plus / Plus
TCGCTTGGTGCAGGTCGGGAA_x207	21	1..21	scaffold_5_27741	250	102..122	1e-04	1.00	42.1	Plus / Plus
TGGTGCAGGTCGGGAACTGCT_x1	21	1..21	scaffold_5_27741	250	107..127	1e-04	1.00	42.1	Plus / Plus
TGGGTCCCGCCTTGCATCAAC_x5	21	1..21	scaffold_5_27741	250	203..223	1e-04	1.00	42.1	Plus / Plus
CCCGCCTTGCATCAACTGAAT_x28	21	1..21	scaffold_5_27741	250	208..228	1e-04	1.00	42.1	Plus / Plus
CCGCCTTGCATCAACTGAAT_x2	20	1..20	scaffold_5_27741	250	209..228	1e-04	1.00	42.1	Plus / Plus


score_star	-1.3
score_mfe	3.9
score_freq	0
score	2.9
flank_first_end  	22
flank_first_seq  	TTCTTTAATGTATATTATGATC
flank_first_struct  	....(((((((((......(((
flank_second_beg  	206
flank_second_seq  	TATTATGATATGTTAATTTCTTTTGTGTGAACATTTCAAAAAAAT
flank_second_struct  	)......)))))))))....(((((((....))...)))))....
freq  	13
loop_beg  	47
loop_end  	181
loop_seq  	AGTCCAAGAGATTTTTGGTCACTCACCATTGGATGTAAATTCAACGGTTCACTCAATCTTGAACTTCTTTTAAGAAACTTTTTTGAACCATTAGATTAATATCTAACGGTGAGTTACCACAATCTCTTGGACTCC
loop_struct  	(((((((((((((..((((.(((((((.((((((((.(((..((.((((((.....(((((((.....)))))))........)))))).))..))).)))))))).))))))).)))).)))))))))))))))
mature_arm  	first
mature_beg  	23
mature_end  	46
mature_query  	AGTCCCGATCTCTTGAACCACAGG_x10
mature_seq  	AGTCCCGATCTCTTGAACCACAGG
mature_strand  	+
mature_struct  	(((((.(((((((((.((((((((
pre_seq  	AGTCCCGATCTCTTGAACCACAGGAGTCCAAGAGATTTTTGGTCACTCACCATTGGATGTAAATTCAACGGTTCACTCAATCTTGAACTTCTTTTAAGAAACTTTTTTGAACCATTAGATTAATATCTAACGGTGAGTTACCACAATCTCTTGGACTCCTGTGGTCCAAGAGATCAGGACTGA
pre_struct  	(((((.(((((((((.(((((((((((((((((((((..((((.(((((((.((((((((.(((..((.((((((.....(((((((.....)))))))........)))))).))..))).)))))))).))))))).)))).))))))))))))))))))))).))))))))).)))))))
pri_beg  	1
pri_end  	250
pri_id  	scaffold_5_361
pri_mfe  	-114.92
pri_seq  	TTCTTTAATGTATATTATGATCAGTCCCGATCTCTTGAACCACAGGAGTCCAAGAGATTTTTGGTCACTCACCATTGGATGTAAATTCAACGGTTCACTCAATCTTGAACTTCTTTTAAGAAACTTTTTTGAACCATTAGATTAATATCTAACGGTGAGTTACCACAATCTCTTGGACTCCTGTGGTCCAAGAGATCAGGACTGATATTATGATATGTTAATTTCTTTTGTGTGAACATTTCAAAAAAAT
pri_struct  	....(((((((((......((((((((.(((((((((.(((((((((((((((((((((..((((.(((((((.((((((((.(((..((.((((((.....(((((((.....)))))))........)))))).))..))).)))))))).))))))).)))).))))))))))))))))))))).))))))))).))))))))......)))))))))....(((((((....))...)))))....
star_arm  	second
star_beg  	182
star_end  	205
star_seq  	TGTGGTCCAAGAGATCAGGACTGA
star_struct  	)))))).))))))))).)))))))
CTGTGGTTCAAGAGATCGGGACT_x1	23	1..23	scaffold_5_361	250	206..228	1e-04	1.00	42.1	Plus / Minus
AGTCCCGATCTCTTGAACCACAG_x1	23	1..23	scaffold_5_361	250	23..45	1e-04	1.00	42.1	Plus / Plus
AGTCCCGATCTCTTGAACCACAGG_x10	24	1..24	scaffold_5_361	250	23..46	1e-04	1.00	42.1	Plus / Plus
GTCCCGATCTCTTGAACCACAGGA_x1	24	1..24	scaffold_5_361	250	24..47	1e-04	1.00	42.1	Plus / Plus


score_star	-1.3
score_mfe	2.6
score_freq	0
score	1.6
flank_first_end  	22
flank_first_seq  	AAATGTTGAAGGAAAGTGAGAT
flank_first_struct  	......((((.....(((((((
flank_second_beg  	119
flank_second_seq  	ATGAATTCATGAAGAGCCAAAGTGTAGGTGGCGTGGTCAAATCTCTACAAAGACGAATAATCGTTTATATGTAGAATGTTGCAGTCAACACTTTCGTACACTCTACGTACAATATTGCTCAGCTGGAGTTGA
flank_second_struct  	))...))))....((((.....((((.((((.(((........((((((.((((((....))))))...)))))).(((((....)))))........))).)))).)))).....))))............
freq  	14
loop_beg  	47
loop_end  	91
loop_seq  	GAGAGTTCGATTTCCTGTAATATAATCGATGGAAAAAACTCTCGT
loop_struct  	(((((((...(((((...............))))).)))))))).
mature_arm  	first
mature_beg  	23
mature_end  	46
mature_query  	AATGAGTTAGGATTATGATAGGTC_x13
mature_seq  	AATGAGTTAGGATTATGATAGGTC
mature_strand  	+
mature_struct  	...((((...(((.((..((((.(
pre_seq  	AATGAGTTAGGATTATGATAGGTCGAGAGTTCGATTTCCTGTAATATAATCGATGGAAAAAACTCTCGTCTTACGATTGTCATACATACTCGTCTT
pre_struct  	...((((...(((.((..((((.((((((((...(((((...............))))).)))))))).))))..)).)))......)))))))))
pri_beg  	1
pri_end  	250
pri_id  	scaffold_5_8389
pri_mfe  	-65.26
pri_seq  	AAATGTTGAAGGAAAGTGAGATAATGAGTTAGGATTATGATAGGTCGAGAGTTCGATTTCCTGTAATATAATCGATGGAAAAAACTCTCGTCTTACGATTGTCATACATACTCGTCTTATGAATTCATGAAGAGCCAAAGTGTAGGTGGCGTGGTCAAATCTCTACAAAGACGAATAATCGTTTATATGTAGAATGTTGCAGTCAACACTTTCGTACACTCTACGTACAATATTGCTCAGCTGGAGTTGA
pri_struct  	......((((.....(((((((...((((...(((.((..((((.((((((((...(((((...............))))).)))))))).))))..)).)))......)))))))))))...))))....((((.....((((.((((.(((........((((((.((((((....))))))...)))))).(((((....)))))........))).)))).)))).....))))............
star_arm  	second
star_beg  	92
star_end  	118
star_seq  	CTTACGATTGTCATACATACTCGTCTT
star_struct  	))))..)).)))......)))))))))
AATGAGTTAGGATTATGATAGGTC_x13	24	1..24	scaffold_5_8389	250	23..46	1e-04	1.00	42.1	Plus / Plus
AGGATTATGATAGGTCGAGAGTT_x1	23	1..23	scaffold_5_8389	250	31..53	1e-04	1.00	42.1	Plus / Plus


score_star	-1.3
score_mfe	3.2
score_freq	0
score	2.2
flank_first_end  	22
flank_first_seq  	ATTGAGTAAGGGAGAATCTGTA
flank_first_struct  	....(((((((.((((.((((.
flank_second_beg  	108
flank_second_seq  	TGGCTTCTTCTTACTATACATCTCTCTCTATCTCTGCTGCAAATCTCAGCAAAATCCTGAGTTATGGATCATAACAGGTATGAAACTATATGTTTTATTTGTTTTGATTTCATTTCATTAATCAGGGGATCGTTGCAAGGTCA
flank_second_struct  	))).)))))))))))...................(((((.......)))))....(((((...((((((((.(((((..(((((((.....)))))))))))).)))))......)))...))))).((((.......)))).
freq  	57
loop_beg  	44
loop_end  	86
loop_seq  	ATATGAACAAAATGGTTTAATTTATATTAGGCATTTGTTTTGG
loop_struct  	(...(((((((...(((((((....))))))).))))))))))
mature_arm  	first
mature_beg  	23
mature_end  	43
mature_query  	AAGCTCAGGAGGGATAGCGCC_x56
mature_seq  	AAGCTCAGGAGGGATAGCGCC
mature_strand  	+
mature_struct  	((((((((((.((((((((((
pre_seq  	AAGCTCAGGAGGGATAGCGCCATATGAACAAAATGGTTTAATTTATATTAGGCATTTGTTTTGGCGCTATCTATCCTGAGTTTCA
pre_struct  	((((((((((.(((((((((((...(((((((...(((((((....))))))).)))))))))))))))))).)))))))))).)
pri_beg  	1
pri_end  	250
pri_id  	scaffold_6_1426
pri_mfe  	-85.40
pri_seq  	ATTGAGTAAGGGAGAATCTGTAAAGCTCAGGAGGGATAGCGCCATATGAACAAAATGGTTTAATTTATATTAGGCATTTGTTTTGGCGCTATCTATCCTGAGTTTCATGGCTTCTTCTTACTATACATCTCTCTCTATCTCTGCTGCAAATCTCAGCAAAATCCTGAGTTATGGATCATAACAGGTATGAAACTATATGTTTTATTTGTTTTGATTTCATTTCATTAATCAGGGGATCGTTGCAAGGTCA
pri_struct  	....(((((((.((((.((((.((((((((((.(((((((((((...(((((((...(((((((....))))))).)))))))))))))))))).)))))))))).)))).)))))))))))...................(((((.......)))))....(((((...((((((((.(((((..(((((((.....)))))))))))).)))))......)))...))))).((((.......)))).
star_arm  	second
star_beg  	87
star_end  	107
star_seq  	CGCTATCTATCCTGAGTTTCA
star_struct  	)))))))).)))))))))).)
AAGCTCAGGAGGGATAGC_x1	18	1..18	scaffold_6_1426	250	23..40	1e-04	1.00	42.1	Plus / Plus
AAGCTCAGGAGGGATAGCGCC_x56	21	1..21	scaffold_6_1426	250	23..43	1e-04	1.00	42.1	Plus / Plus


score_star	3.9
score_mfe	2.4
score_freq	288.2
score	294.8
flank_first_end  	22
flank_first_seq  	TGGAATTTTAGGAAGGTTATGG
flank_first_struct  	..((((...((((((.(((.((
flank_second_beg  	126
flank_second_seq  	TTAGGTTTCCTCTTATTCATCCCTCTCCTCAATTTCTCTCCTCT
flank_second_struct  	.))).))))))...))))..........................
freq  	577
loop_beg  	44
loop_end  	103
loop_seq  	ATAAAACTAATTACTACTTTTGAGTGGTTACAACTTAGAAGCAGATTAAAAAAAATATTA
loop_struct  	(((..........((.(((((((((.......))))))))).))...........)))))
mature_arm  	second
mature_beg  	104
mature_end  	125
mature_query  	TCTTTCCCAATCCACCCATGCC_x520
mature_seq  	TCTTTCCCAATCCACCCATGCC
mature_strand  	+
mature_struct  	)))))))))....)))))))))
pre_seq  	CATGGGTAAGTGGGGAAGATGATAAAACTAATTACTACTTTTGAGTGGTTACAACTTAGAAGCAGATTAAAAAAAATATTATCTTTCCCAATCCACCCATGCC
pre_struct  	(((((((...((((((((((((((..........((.(((((((((.......))))))))).))...........))))))))))))))....)))))))))
pri_beg  	1
pri_end  	169
pri_id  	scaffold_6_2226
pri_mfe  	-57.90
pri_seq  	TGGAATTTTAGGAAGGTTATGGCATGGGTAAGTGGGGAAGATGATAAAACTAATTACTACTTTTGAGTGGTTACAACTTAGAAGCAGATTAAAAAAAATATTATCTTTCCCAATCCACCCATGCCTTAGGTTTCCTCTTATTCATCCCTCTCCTCAATTTCTCTCCTCT
pri_struct  	..((((...((((((.(((.(((((((((...((((((((((((((..........((.(((((((((.......))))))))).))...........))))))))))))))....))))))))).))).))))))...))))..........................
star_arm  	first
star_beg  	23
star_end  	43
star_read  	1
star_seq  	CATGGGTAAGTGGGGAAGATG
star_struct  	(((((((...(((((((((((
ATCTTTCCCAATCCACCCATGCC_x8	23	1..23	scaffold_6_2226	169	103..125	1e-04	1.00	42.1	Plus / Plus
TCTTTCCCAATCCACCCA_x3	18	1..18	scaffold_6_2226	169	104..121	1e-04	1.00	42.1	Plus / Plus
TCTTTCCCAATCCACCCAT_x1	19	1..19	scaffold_6_2226	169	104..122	1e-04	1.00	42.1	Plus / Plus
TCTTTCCCAATCCACCCATG_x1	20	1..20	scaffold_6_2226	169	104..123	1e-04	1.00	42.1	Plus / Plus
TCTTTCCCAATCCACCCATGC_x2	21	1..21	scaffold_6_2226	169	104..124	1e-04	1.00	42.1	Plus / Plus
TCTTTCCCAATCCACCCATGCC_x520	22	1..22	scaffold_6_2226	169	104..125	1e-04	1.00	42.1	Plus / Plus
TCTTTCCCAATCCACCCATGCCT_x4	23	1..23	scaffold_6_2226	169	104..126	1e-04	1.00	42.1	Plus / Plus
TTTCCCAATCCACCCATGCCTT_x3	22	1..22	scaffold_6_2226	169	106..127	1e-04	1.00	42.1	Plus / Plus
TTCCCAATCCACCCATGCCT_x2	20	1..20	scaffold_6_2226	169	107..126	1e-04	1.00	42.1	Plus / Plus
TTAGGTTTCCTCTTATTCATCC_x13	22	1..22	scaffold_6_2226	169	126..147	1e-04	1.00	42.1	Plus / Plus
CATGGGTAAGTGGGGAAGATG_x15	21	1..21	scaffold_6_2226	169	23..43	1e-04	1.00	42.1	Plus / Plus
CATGGGTAAGTGGGGAAGATGA_x4	22	1..22	scaffold_6_2226	169	23..44	1e-04	1.00	42.1	Plus / Plus
AATTACTACTTTTGAGTGGTTA_x1	22	1..22	scaffold_6_2226	169	52..73	1e-04	1.00	42.1	Plus / Plus


score_star	-1.3
score_mfe	2.2
score_freq	0
score	1.2
flank_first_end  	22
flank_first_seq  	AAACAGTATGGAAGAATCTGTT
flank_first_struct  	....((((.(((((...((((.
flank_second_beg  	95
flank_second_seq  	TGGCTTCCTCTTGCTCTCTCTCTCTCT
flank_second_struct  	))))))))...))))............
freq  	59
loop_beg  	44
loop_end  	73
loop_seq  	ATTCTTGGTTTGGTTTTAGACCATGTATTG
loop_struct  	((...(((((((....)))))))...)).)
mature_arm  	first
mature_beg  	23
mature_end  	43
mature_query  	AAGCTCAGGAGGGATAGCGCC_x56
mature_seq  	AAGCTCAGGAGGGATAGCGCC
mature_strand  	+
mature_struct  	((((((((((.(((((((((.
pre_seq  	AAGCTCAGGAGGGATAGCGCCATTCTTGGTTTGGTTTTAGACCATGTATTGCGCTATCCATCCTGAGTTTCA
pre_struct  	((((((((((.(((((((((.((...(((((((....)))))))...)).))))))))).)))))))))).)
pri_beg  	1
pri_end  	121
pri_id  	scaffold_6_23705
pri_mfe  	-50.10
pri_seq  	AAACAGTATGGAAGAATCTGTTAAGCTCAGGAGGGATAGCGCCATTCTTGGTTTGGTTTTAGACCATGTATTGCGCTATCCATCCTGAGTTTCATGGCTTCCTCTTGCTCTCTCTCTCTCT
pri_struct  	....((((.(((((...((((.((((((((((.(((((((((.((...(((((((....)))))))...)).))))))))).)))))))))).)))))))))...))))............
star_arm  	second
star_beg  	74
star_end  	94
star_seq  	CGCTATCCATCCTGAGTTTCA
star_struct  	)))))))).)))))))))).)
AAGCTCAGGAGGGATAGC_x1	18	1..18	scaffold_6_23705	121	23..40	1e-04	1.00	42.1	Plus / Plus
AAGCTCAGGAGGGATAGCGCC_x56	21	1..21	scaffold_6_23705	121	23..43	1e-04	1.00	42.1	Plus / Plus
CGCTATCCATCCTGAGTTTCA_x1	21	1..21	scaffold_6_23705	121	74..94	1e-04	1.00	42.1	Plus / Plus
TCCATCCTGAGTTTCATGGCT_x1	21	1..21	scaffold_6_23705	121	79..99	1e-04	1.00	42.1	Plus / Plus


score_star	3.9
score_mfe	2.3
score_freq	1117.7
score	1124.1
flank_first_end  	25
flank_first_seq  	AACGTCGTCGTGCACTTCCAACTGT
flank_first_struct  	...(((..(((((.((..((((...
flank_second_beg  	93
flank_second_seq  	TGTTGACTGGAGCATGGTAGAC
flank_second_struct  	.))))...)).)))))...)))
freq  	2204
loop_beg  	47
loop_end  	72
loop_seq  	AGCTTTCTTTTTTATAAGAAAGGCTA
loop_struct  	..(((((((......)))))))..))
mature_arm  	first
mature_beg  	26
mature_end  	46
mature_query  	TGAAGCTGCCAGCATGATCTG_x1144
mature_seq  	TGAAGCTGCCAGCATGATCTG
mature_strand  	+
mature_struct  	(((((((((((.(((((((((
pre_seq  	TGAAGCTGCCAGCATGATCTGAGCTTTCTTTTTTATAAGAAAGGCTAGATCATGTGGTAGCTTCATC
pre_struct  	(((((((((((.(((((((((..(((((((......)))))))..))))))))))))))))))))..
pri_beg  	1
pri_end  	114
pri_id  	scaffold_6_25773
pri_mfe  	-53.00
pri_seq  	AACGTCGTCGTGCACTTCCAACTGTTGAAGCTGCCAGCATGATCTGAGCTTTCTTTTTTATAAGAAAGGCTAGATCATGTGGTAGCTTCATCTGTTGACTGGAGCATGGTAGAC
pri_struct  	...(((..(((((.((..((((...(((((((((((.(((((((((..(((((((......)))))))..))))))))))))))))))))...))))...)).)))))...)))
star_arm  	second
star_beg  	73
star_end  	92
star_read  	1
star_seq  	GATCATGTGGTAGCTTCATC
star_struct  	))))))))))))))))))..
TGTTGAAGCTGCCAGCATGATC_x1	22	1..22	scaffold_6_25773	114	23..44	1e-04	1.00	42.1	Plus / Plus
TGAAGCTGCCAGCATGATC_x61	19	1..19	scaffold_6_25773	114	26..44	1e-04	1.00	42.1	Plus / Plus
TGAAGCTGCCAGCATGATCT_x136	20	1..20	scaffold_6_25773	114	26..45	1e-04	1.00	42.1	Plus / Plus
TGAAGCTGCCAGCATGATCTG_x1144	21	1..21	scaffold_6_25773	114	26..46	1e-04	1.00	42.1	Plus / Plus
TGAAGCTGCCAGCATGATCTGA_x842	22	1..22	scaffold_6_25773	114	26..47	1e-04	1.00	42.1	Plus / Plus
TGAAGCTGCCAGCATGATCTGAGC_x2	24	1..24	scaffold_6_25773	114	26..49	1e-04	1.00	42.1	Plus / Plus
GAAGCTGCCAGCATGATCTGA_x1	21	1..21	scaffold_6_25773	114	27..47	1e-04	1.00	42.1	Plus / Plus
CTAGATCATGTGGTAGCTTCATC_x1	23	1..23	scaffold_6_25773	114	70..92	1e-04	1.00	42.1	Plus / Plus
AGATCATGTGGTAGCTTCATC_x4	21	1..21	scaffold_6_25773	114	72..92	1e-04	1.00	42.1	Plus / Plus
GATCATGTGGTAGCTTCATC_x12	20	1..20	scaffold_6_25773	114	73..92	1e-04	1.00	42.1	Plus / Plus


score_star	-1.3
score_mfe	3.1
score_freq	0
score	2.1
flank_first_end  	22
flank_first_seq  	GTGAATGAGCTGAGAGATCATG
flank_first_struct  	....(..((..((((((..(((
flank_second_beg  	110
flank_second_seq  	TCTCTTGCATTCCCACATCTGTGATGTTACCAGCACCGTCTGATCTGCATCTATCTAACACATATGTAAGGTCTTCTCATCAACATGATATGTGTTAATTTGAATGCAAACTAAAACTTTCTTTCTTCTTGTGGATCTGTA
flank_second_struct  	)...((((((((..........(((((...(((......)))....)))))....((((((((((....(((......)))......))))))))))....))))))))..........))))))..))..).........
freq  	30
loop_beg  	44
loop_end  	87
loop_seq  	AACCCGCCATTGGCCAAAGAGATCTTCGCCACTGTTGGGAGTGT
loop_struct  	(.((((.((.((((..(((....))).)))).)).))))..)))
mature_arm  	first
mature_beg  	23
mature_end  	43
mature_query  	TTGACAGAAGAAAGAGAGCAC_x30
mature_seq  	TTGACAGAAGAAAGAGAGCAC
mature_strand  	+
mature_struct  	.((((((((((((((((((((
pre_seq  	TTGACAGAAGAAAGAGAGCACAACCCGCCATTGGCCAAAGAGATCTTCGCCACTGTTGGGAGTGTGCTCTCTCTTCTTCTGTCATCA
pre_struct  	.(((((((((((((((((((((.((((.((.((((..(((....))).)))).)).))))..)))))))))).))))))))))).))
pri_beg  	1
pri_end  	250
pri_id  	scaffold_6_2662
pri_mfe  	-82.70
pri_seq  	GTGAATGAGCTGAGAGATCATGTTGACAGAAGAAAGAGAGCACAACCCGCCATTGGCCAAAGAGATCTTCGCCACTGTTGGGAGTGTGCTCTCTCTTCTTCTGTCATCATCTCTTGCATTCCCACATCTGTGATGTTACCAGCACCGTCTGATCTGCATCTATCTAACACATATGTAAGGTCTTCTCATCAACATGATATGTGTTAATTTGAATGCAAACTAAAACTTTCTTTCTTCTTGTGGATCTGTA
pri_struct  	....(..((..((((((..(((.(((((((((((((((((((((.((((.((.((((..(((....))).)))).)).))))..)))))))))).))))))))))).)))...((((((((..........(((((...(((......)))....)))))....((((((((((....(((......)))......))))))))))....))))))))..........))))))..))..).........
star_arm  	second
star_beg  	88
star_end  	109
star_seq  	GCTCTCTCTTCTTCTGTCATCA
star_struct  	))))))).))))))))))).))
TTGACAGAAGAAAGAGAGCAC_x30	21	1..21	scaffold_6_2662	250	23..43	1e-04	1.00	42.1	Plus / Plus


score_star	3.9
score_mfe	1.9
score_freq	-4.9
score	1.1
flank_first_end  	122
flank_first_seq  	AAAAGGCAATTTAATGAGCCTCAACTAAGTGAACAAACCATTCACAAACCTGGTAATAATTATATATTTTTAAAAAATAAAAAATACAGGTTTTCTCTAAGGAAATTTCAAAATAAGTCCGA
flank_first_struct  	....((((......(((((((.......(((((.......))))).((((((............(((((((........))))))))))))).......)))....))))..((((((((((
flank_second_beg  	230
flank_second_seq  	GGATTTATGTATGTCGAATTT
flank_second_struct  	))))))))...))))......
freq  	2
loop_beg  	147
loop_end  	204
loop_seq  	ATTGAAAATTATATAGAATTTTTAAATGACGGAATTTAGATCTTCATTGTTTGAATTT
loop_struct  	(((.(((.....((.(((..(((((((......)))))))..)))))..))).)))))
mature_arm  	first
mature_beg  	123
mature_end  	146
mature_query  	AAGTCCCTCTGTTTGAATGAATGA_x1
mature_seq  	AAGTCCCTCTGTTTGAATGAATGA
mature_strand  	+
mature_struct  	(.((........(((((((.((((
pre_seq  	AAGTCCCTCTGTTTGAATGAATGAATTGAAAATTATATAGAATTTTTAAATGACGGAATTTAGATCTTCATTGTTTGAATTTATGACATTTAATACTTTCAACATTT
pre_struct  	(.((........(((((((.(((((((.(((.....((.(((..(((((((......)))))))..)))))..))).)))))))..)))))))........)).)))
pri_beg  	1
pri_end  	250
pri_id  	scaffold_6_28121
pri_mfe  	-42.09
pri_seq  	AAAAGGCAATTTAATGAGCCTCAACTAAGTGAACAAACCATTCACAAACCTGGTAATAATTATATATTTTTAAAAAATAAAAAATACAGGTTTTCTCTAAGGAAATTTCAAAATAAGTCCGAAAGTCCCTCTGTTTGAATGAATGAATTGAAAATTATATAGAATTTTTAAATGACGGAATTTAGATCTTCATTGTTTGAATTTATGACATTTAATACTTTCAACATTTGGATTTATGTATGTCGAATTT
pri_struct  	....((((......(((((((.......(((((.......))))).((((((............(((((((........))))))))))))).......)))....))))..(((((((((((.((........(((((((.(((((((.(((.....((.(((..(((((((......)))))))..)))))..))).)))))))..)))))))........)).)))))))))))...))))......
star_arm  	second
star_beg  	205
star_end  	229
star_read  	1
star_seq  	ATGACATTTAATACTTTCAACATTT
star_struct  	))..)))))))........)).)))
AAGTCCCTCTGTTTGAATGAATGA_x1	24	1..24	scaffold_6_28121	250	123..146	1e-04	1.00	42.1	Plus / Plus
ATGACATTTAATACTTTCAACATT_x1	24	1..24	scaffold_6_28121	250	205..228	1e-04	1.00	42.1	Plus / Plus


score_star	3.9
score_mfe	2.6
score_freq	-4.9
score	1.8
flank_first_end  	107
flank_first_seq  	GTGCTGGGGAATAATGAAATGACAGTGATAATAGCACAAGCAAGGAACTCAGCTTCAGAAGATACTGGATACTCATTTGTCCACTGCAACATAACTGGGACTGGAAA
flank_first_struct  	((((((........((......)).......))))))..((.......((((..((((.......((((((......))))))...........))))..))))...
flank_second_beg  	229
flank_second_seq  	TAAGCAAATTAAAACACACTAA
flank_second_struct  	...)).................
freq  	2
loop_beg  	133
loop_end  	204
loop_seq  	AGGACTAGTCCCAGGGTGGTCTTTGCCTACACCAGCATGTCTGAGGTCATCACCCCAGCCGACTGGAACAAC
loop_struct  	.(..((((((...(((((((....((((..((......))...)))).))))))).....))))))..)..)
mature_arm  	second
mature_beg  	205
mature_end  	228
mature_query  	AAGAACCGCCCCAAACGTGACAGG_x1
mature_seq  	AAGAACCGCCCCAAACGTGACAGG
mature_strand  	+
mature_struct  	)))..).)))).))))))).))..
pre_seq  	TGGCACGTATTTGGGCAGGGCTTGGAGGACTAGTCCCAGGGTGGTCTTTGCCTACACCAGCATGTCTGAGGTCATCACCCCAGCCGACTGGAACAACAAGAACCGCCCCAAACGTGACAGG
pre_struct  	((.(((((.((.((((.(..((((..(..((((((...(((((((....((((..((......))...)))).))))))).....))))))..)..))))..).)))).))))))).))..
pri_beg  	1
pri_end  	250
pri_id  	scaffold_62_9
pri_mfe  	-64.83
pri_seq  	GTGCTGGGGAATAATGAAATGACAGTGATAATAGCACAAGCAAGGAACTCAGCTTCAGAAGATACTGGATACTCATTTGTCCACTGCAACATAACTGGGACTGGAAATGGCACGTATTTGGGCAGGGCTTGGAGGACTAGTCCCAGGGTGGTCTTTGCCTACACCAGCATGTCTGAGGTCATCACCCCAGCCGACTGGAACAACAAGAACCGCCCCAAACGTGACAGGTAAGCAAATTAAAACACACTAA
pri_struct  	((((((........((......)).......))))))..((.......((((..((((.......((((((......))))))...........))))..))))...((.(((((.((.((((.(..((((..(..((((((...(((((((....((((..((......))...)))).))))))).....))))))..)..))))..).)))).))))))).)).....)).................
star_arm  	first
star_beg  	108
star_end  	132
star_read  	1
star_seq  	TGGCACGTATTTGGGCAGGGCTTGG
star_struct  	((.(((((.((.((((.(..((((.
ATGGCACGTATTTGGGCAGGGCTT_x1	24	1..24	scaffold_62_9	250	107..130	1e-04	1.00	42.1	Plus / Plus
AAGAACCGCCCCAAACGTGACAGG_x1	24	1..24	scaffold_62_9	250	205..228	1e-04	1.00	42.1	Plus / Plus


score_star	-1.3
score_mfe	3.1
score_freq	0
score	2.1
flank_first_end  	174
flank_first_seq  	GATAGGGAGCATGGTTGGAGTTGCATTTTTACGATTCCTCCCTAAAATTTGTCTTAGAAGATGATTTAGGGAGCCCATTGTGGATGCTCTAAATCACCTCCTTATATAAATTTTAGGGACGATTTAGAAAACTAAAACTCCAACATGCTCCCTATCCACCTCTTAAAATATAAA
flank_first_struct  	(((((((((((((.((((((((....((((..((.((.((((((((((((((...((.((.((((((((((..((......))...)))))))))).)).))...)))))))))))))).)).))..))))....)))))))))))))))))))))......(((((.(((((.
flank_second_beg  	228
flank_second_seq  	TTATAATTTAATGCTATTTTTAT
flank_second_struct  	))))).)))))............
freq  	47
loop_beg  	200
loop_end  	203
loop_seq  	AGAG
loop_struct  	....
mature_arm  	second
mature_beg  	204
mature_end  	227
mature_query  	AGAGAAAGAACTCCTAGTGGCTCC_x33
mature_seq  	AGAGAAAGAACTCCTAGTGGCTCC
mature_strand  	+
mature_struct  	)))..)))).)).)))).))....
pre_seq  	AACCTCTAGCAGCTCTTAAATTTAAAGAGAGAGAAAGAACTCCTAGTGGCTCC
pre_struct  	..((.((((.((.((((...(((......)))..)))).)).)))).))....
pri_beg  	1
pri_end  	250
pri_id  	scaffold_6_30011
pri_mfe  	-84.90
pri_seq  	GATAGGGAGCATGGTTGGAGTTGCATTTTTACGATTCCTCCCTAAAATTTGTCTTAGAAGATGATTTAGGGAGCCCATTGTGGATGCTCTAAATCACCTCCTTATATAAATTTTAGGGACGATTTAGAAAACTAAAACTCCAACATGCTCCCTATCCACCTCTTAAAATATAAAAACCTCTAGCAGCTCTTAAATTTAAAGAGAGAGAAAGAACTCCTAGTGGCTCCTTATAATTTAATGCTATTTTTAT
pri_struct  	(((((((((((((.((((((((....((((..((.((.((((((((((((((...((.((.((((((((((..((......))...)))))))))).)).))...)))))))))))))).)).))..))))....)))))))))))))))))))))......(((((.(((((...((.((((.((.((((...(((......)))..)))).)).)))).))....))))).)))))............
star_arm  	first
star_beg  	175
star_end  	199
star_seq  	AACCTCTAGCAGCTCTTAAATTTAA
star_struct  	..((.((((.((.((((...(((..
AGAGAGAAAGAACTCCTAGTGGCT_x7	24	1..24	scaffold_6_30011	250	202..225	1e-04	1.00	42.1	Plus / Plus
GAGAGAAAGAACTCCTAGTGGCTC_x1	24	1..24	scaffold_6_30011	250	203..226	1e-04	1.00	42.1	Plus / Plus
AGAGAAAGAACTCCTAGTGGCTC_x2	23	1..23	scaffold_6_30011	250	204..226	1e-04	1.00	42.1	Plus / Plus
AGAGAAAGAACTCCTAGTGGCTCC_x33	24	1..24	scaffold_6_30011	250	204..227	1e-04	1.00	42.1	Plus / Plus
GAGAAAGAACTCCTAGTGGCTCCT_x1	24	1..24	scaffold_6_30011	250	205..228	1e-04	1.00	42.1	Plus / Plus
AGAAAGAACTCCTAGTGGCT_x1	20	1..20	scaffold_6_30011	250	206..225	1e-04	1.00	42.1	Plus / Plus
AGAAAGAACTCCTAGTGGCTCC_x1	22	1..22	scaffold_6_30011	250	206..227	1e-04	1.00	42.1	Plus / Plus
AATGCAACTCCAACCATGCTCCCT_x1	24	1..24	scaffold_6_30011	250	224..247	1e-04	1.00	42.1	Plus / Minus


score_star	-1.3
score_mfe	3.5
score_freq	0
score	2.5
flank_first_end  	22
flank_first_seq  	ATCTCTTGGACCACATGGGTCG
flank_first_struct  	(((((((((((.(((.(((((.
flank_second_beg  	149
flank_second_seq  	ACCCCTGTAGTCCAAGAGATCGGGACTATAAATATCATATACTAAATATCATATACAACTTATACCATGTAGTTATACTCCAATACCACACTATAATACCTC
flank_second_struct  	)))).))).)))))))))))..(((.(((((....(((............................)))...))))).))).....................
freq  	13
loop_beg  	43
loop_end  	127
loop_seq  	CGTTGGGTGTAACATCCAACGGTTCAAAAAAGTTTCTTAAAAGGAGTGCAAGAGTGAGTGAACCGTTGAATTTACATCCAACGGT
loop_struct  	((((((((((((.((.((((((((((.......(((((...........)))))....)))))))))).))))))))))))))))
mature_arm  	first
mature_beg  	23
mature_end  	42
mature_query  	AAGAGATTGTAGTCACCCAC_x7
mature_seq  	AAGAGATTGTAGTCACCCAC
mature_strand  	+
mature_struct  	((((((((((.(((((.(((
pre_seq  	AAGAGATTGTAGTCACCCACCGTTGGGTGTAACATCCAACGGTTCAAAAAAGTTTCTTAAAAGGAGTGCAAGAGTGAGTGAACCGTTGAATTTACATCCAACGGTGAGTGACCACAAATCTCTTGG
pre_struct  	((((((((((.(((((.(((((((((((((((.((.((((((((((.......(((((...........)))))....)))))))))).))))))))))))))))).))))).)).)))))))).)
pri_beg  	1
pri_end  	250
pri_id  	scaffold_6_34374
pri_mfe  	-98.89
pri_seq  	ATCTCTTGGACCACATGGGTCGAAGAGATTGTAGTCACCCACCGTTGGGTGTAACATCCAACGGTTCAAAAAAGTTTCTTAAAAGGAGTGCAAGAGTGAGTGAACCGTTGAATTTACATCCAACGGTGAGTGACCACAAATCTCTTGGACCCCTGTAGTCCAAGAGATCGGGACTATAAATATCATATACTAAATATCATATACAACTTATACCATGTAGTTATACTCCAATACCACACTATAATACCTC
pri_struct  	(((((((((((.(((.(((((.((((((((((.(((((.(((((((((((((((.((.((((((((((.......(((((...........)))))....)))))))))).))))))))))))))))).))))).)).)))))))).))))).))).)))))))))))..(((.(((((....(((............................)))...))))).))).....................
star_arm  	second
star_beg  	128
star_end  	148
star_seq  	GAGTGACCACAAATCTCTTGG
star_struct  	).))))).)).)))))))).)
AAGAGATTGTAGTCACCCAC_x7	20	1..20	scaffold_6_34374	250	23..42	1e-04	1.00	42.1	Plus / Plus
AAGAGATTGTAGTCACCCACCGTT_x5	24	1..24	scaffold_6_34374	250	23..46	1e-04	1.00	42.1	Plus / Plus
AGATTGTAGTCACCCACCGT_x1	20	1..20	scaffold_6_34374	250	26..45	1e-04	1.00	42.1	Plus / Plus


score_star	-1.3
score_mfe	2.2
score_freq	0
score	1.2
flank_first_end  	24
flank_first_seq  	TAAATTATAATTATAGTCTTACTT
flank_first_struct  	((((((....(((.((((..((..
flank_second_beg  	76
flank_second_seq  	TTGACTTTGACATTTGATTATCAACCATTGACTTGTGTCTCCTCGTTTCATTTCTCCTCATTTGTACCTCTAATCACATTCTTTGGGTGTGCAGATTCGTAGGTTCTCTTTAACAAGGTAGTGGTTTGACTCAACTCCTCAGAGATGATATACGAATTAAATTCCACAATTTAAT
flank_second_struct  	).)))).))).((((((((.((((((((((((....))).(((.(((........((((((((((((.(((((.........))))).))))))))..).)))........))).))).))))).)))).(((.(((....))).)))......)))))))).....))))))..
freq  	13
loop_beg  	49
loop_end  	56
loop_seq  	CTTTGGTC
loop_struct  	(....)))
mature_arm  	first
mature_beg  	25
mature_end  	48
mature_query  	AATTGACCCGGTAGAACTATTTGA_x8
mature_seq  	AATTGACCCGGTAGAACTATTTGA
mature_strand  	+
mature_struct  	..((((((.((.((...((.((((
pre_seq  	AATTGACCCGGTAGAACTATTTGACTTTGGTCAATTACTCCGGTCAACATG
pre_struct  	..((((((.((.((...((.(((((....))))).))))))))))))...)
pri_beg  	1
pri_end  	250
pri_id  	scaffold_6_39274
pri_mfe  	-51.09
pri_seq  	TAAATTATAATTATAGTCTTACTTAATTGACCCGGTAGAACTATTTGACTTTGGTCAATTACTCCGGTCAACATGTTGACTTTGACATTTGATTATCAACCATTGACTTGTGTCTCCTCGTTTCATTTCTCCTCATTTGTACCTCTAATCACATTCTTTGGGTGTGCAGATTCGTAGGTTCTCTTTAACAAGGTAGTGGTTTGACTCAACTCCTCAGAGATGATATACGAATTAAATTCCACAATTTAAT
pri_struct  	((((((....(((.((((..((....((((((.((.((...((.(((((....))))).))))))))))))...)).)))).))).((((((((.((((((((((((....))).(((.(((........((((((((((((.(((((.........))))).))))))))..).)))........))).))).))))).)))).(((.(((....))).)))......)))))))).....))))))..
star_arm  	second
star_beg  	57
star_end  	75
star_seq  	AATTACTCCGGTCAACATG
star_struct  	)).))))))))))))...)
TTAATTGACCCGGTAGAACTATT_x1	23	1..23	scaffold_6_39274	250	23..45	1e-04	1.00	42.1	Plus / Plus
TTAATTGACCCGGTAGAACTATTT_x1	24	1..24	scaffold_6_39274	250	23..46	1e-04	1.00	42.1	Plus / Plus
AATTGACCCGGTAGAACTATT_x1	21	1..21	scaffold_6_39274	250	25..45	1e-04	1.00	42.1	Plus / Plus
AATTGACCCGGTAGAACTATTTGA_x8	24	1..24	scaffold_6_39274	250	25..48	1e-04	1.00	42.1	Plus / Plus
TTGACCCGGTAGAACTATTTGA_x1	22	1..22	scaffold_6_39274	250	27..48	1e-04	1.00	42.1	Plus / Plus
CTACGAATCTGCACACCCAAAGAA_x1	24	1..24	scaffold_6_39274	250	74..97	1e-04	1.00	42.1	Plus / Minus


score_star	-1.3
score_mfe	2.6
score_freq	0
score	1.6
flank_first_end  	61
flank_first_seq  	AAGCGGAGTGAAAATCACTAATTTAAGGGTCTGTTTGATAACCATTTTAATTTTAGTTTTT
flank_first_struct  	......((((.....))))......((((.((((((.....((.(((((((((((..((((
flank_second_beg  	135
flank_second_seq  	GATGAGATTGAGAAGGAACATGAGAGTGGAGGATGGCAAAGAGGAGTAAAAAAAATGAAAACAAAAAATTGAAATATATTTGAAATTGTTTTCAGTTTTATTACTCCTCCCCTCTC
flank_second_struct  	))))))))))))).))..(((....)))..))))))....(((((((((.((((.(((((((((.((((........))))....))))))))).)))).)))))))))))))...
freq  	18
loop_beg  	86
loop_end  	110
loop_seq  	TACAATATAGAGGAAAAAGAAAAAT
loop_struct  	.........................
mature_arm  	second
mature_beg  	111
mature_end  	134
mature_query  	AATGGAAGTGAGAATGAGAGTGAA_x11
mature_seq  	AATGGAAGTGAGAATGAGAGTGAA
mature_strand  	+
mature_struct  	...)))))))))))))))))))))
pre_seq  	TATTTTCATTTTCATTTTTTGTGCTACAATATAGAGGAAAAAGAAAAATAATGGAAGTGAGAATGAGAGTGAA
pre_struct  	(((((((((((((((((((.................................)))))))))))))))))))))
pri_beg  	1
pri_end  	250
pri_id  	scaffold_6_44992
pri_mfe  	-65.51
pri_seq  	AAGCGGAGTGAAAATCACTAATTTAAGGGTCTGTTTGATAACCATTTTAATTTTAGTTTTTTATTTTCATTTTCATTTTTTGTGCTACAATATAGAGGAAAAAGAAAAATAATGGAAGTGAGAATGAGAGTGAAGATGAGATTGAGAAGGAACATGAGAGTGGAGGATGGCAAAGAGGAGTAAAAAAAATGAAAACAAAAAATTGAAATATATTTGAAATTGTTTTCAGTTTTATTACTCCTCCCCTCTC
pri_struct  	......((((.....))))......((((.((((((.....((.(((((((((((..(((((((((((((((((((((((.................................)))))))))))))))))))))))))))))))))).))..(((....)))..))))))....(((((((((.((((.(((((((((.((((........))))....))))))))).)))).)))))))))))))...
star_arm  	first
star_beg  	62
star_end  	85
star_seq  	TATTTTCATTTTCATTTTTTGTGC
star_struct  	(((((((((((((((((((.....
AATGGAAGTGAGAATGAGAGTGAA_x11	24	1..24	scaffold_6_44992	250	111..134	1e-04	1.00	42.1	Plus / Plus
ATGGAAGTGAGAATGAGAGTGAAG_x3	24	1..24	scaffold_6_44992	250	112..135	1e-04	1.00	42.1	Plus / Plus
AAGTGAGAATGAGAGTGAAGATGA_x3	24	1..24	scaffold_6_44992	250	116..139	1e-04	1.00	42.1	Plus / Plus
TTAAGGGTCTGTTTGATAACCATT_x1	24	1..24	scaffold_6_44992	250	23..46	1e-04	1.00	42.1	Plus / Plus


score_star	-1.3
score_mfe	2.2
score_freq	0
score	1.2
flank_first_end  	150
flank_first_seq  	TTTATTCAAATTTTGATAATAGATGTTCATATTAAAGTACGACACCTCTCAATGCTTATAGAATATCTTCGTTCGAATTGTCCAATGATAAGCGGAGTGAAAATCACTAATTTAAGGGTCTGTTTGATAACCATTTTAATTTTAGTTTTT
flank_first_struct  	.........(((((((((...........))))))))).......((((((...(..(((((...((((....((..(((((....))))).)).((((.....)))).....)))).)))))..)....((.(((((((((((..((((
flank_second_beg  	224
flank_second_seq  	GATGAGATTGAGAAGGAACATGAGAGT
flank_second_struct  	))))))))))))).))....)))))).
freq  	18
loop_beg  	175
loop_end  	199
loop_seq  	TACAATATAGAGGAAAAAGAAAAAT
loop_struct  	.........................
mature_arm  	second
mature_beg  	200
mature_end  	223
mature_query  	AATGGAAGTGAGAATGAGAGTGAA_x11
mature_seq  	AATGGAAGTGAGAATGAGAGTGAA
mature_strand  	+
mature_struct  	...)))))))))))))))))))))
pre_seq  	TATTTTCATTTTCATTTTTTGTGCTACAATATAGAGGAAAAAGAAAAATAATGGAAGTGAGAATGAGAGTGAA
pre_struct  	(((((((((((((((((((.................................)))))))))))))))))))))
pri_beg  	1
pri_end  	250
pri_id  	scaffold_6_44995
pri_mfe  	-51.71
pri_seq  	TTTATTCAAATTTTGATAATAGATGTTCATATTAAAGTACGACACCTCTCAATGCTTATAGAATATCTTCGTTCGAATTGTCCAATGATAAGCGGAGTGAAAATCACTAATTTAAGGGTCTGTTTGATAACCATTTTAATTTTAGTTTTTTATTTTCATTTTCATTTTTTGTGCTACAATATAGAGGAAAAAGAAAAATAATGGAAGTGAGAATGAGAGTGAAGATGAGATTGAGAAGGAACATGAGAGT
pri_struct  	.........(((((((((...........))))))))).......((((((...(..(((((...((((....((..(((((....))))).)).((((.....)))).....)))).)))))..)....((.(((((((((((..(((((((((((((((((((((((.................................)))))))))))))))))))))))))))))))))).))....)))))).
star_arm  	first
star_beg  	151
star_end  	174
star_seq  	TATTTTCATTTTCATTTTTTGTGC
star_struct  	(((((((((((((((((((.....
TTAAGGGTCTGTTTGATAACCATT_x1	24	1..24	scaffold_6_44995	250	112..135	1e-04	1.00	42.1	Plus / Plus
AATGGAAGTGAGAATGAGAGTGAA_x11	24	1..24	scaffold_6_44995	250	200..223	1e-04	1.00	42.1	Plus / Plus
ATGGAAGTGAGAATGAGAGTGAAG_x3	24	1..24	scaffold_6_44995	250	201..224	1e-04	1.00	42.1	Plus / Plus
AAGTGAGAATGAGAGTGAAGATGA_x3	24	1..24	scaffold_6_44995	250	205..228	1e-04	1.00	42.1	Plus / Plus


score_star	-1.3
score_mfe	2.6
score_freq	0
score	1.6
flank_first_end  	61
flank_first_seq  	AAGCGGAGTGAAAATCACTAATTTAAGGGTCTGTTTGATAACCATTTCAATTTTAGTTTTT
flank_first_struct  	......((((.....))))..........((..(((.(((.((.(((((((((((..((((
flank_second_beg  	129
flank_second_seq  	GATGAGATTGAGAAGGAATATGAGAGTGGAGGATGGCAAAGAGGAGTAAAAAAAATGAAAACAAAAAAATTGAAATATATTTGAAATTGTTTTCAGTTTTATTACTCCTCCCTCCCATCATC
flank_second_struct  	))))))))))))).))..)))..)))..)).(((((....(((((((((.((((.(((((((((..((((........))))....))))))))).)))).)))))))))....)))))...
freq  	18
loop_beg  	88
loop_end  	104
loop_seq  	AGAGGAAAAAGAAAAAT
loop_struct  	...............))
mature_arm  	second
mature_beg  	105
mature_end  	128
mature_query  	AATGGAAGTGAGAATGAGAGTGAA_x11
mature_seq  	AATGGAAGTGAGAATGAGAGTGAA
mature_strand  	+
mature_struct  	).))..))))))))))))))))))
pre_seq  	TATTTTCATTTTTTGTGCTACAATGTAGAGGAAAAAGAAAAATAATGGAAGTGAGAATGAGAGTGAA
pre_struct  	(((((((((((((...(((.((.(((...............))).))..))))))))))))))))))
pri_beg  	1
pri_end  	250
pri_id  	scaffold_6_45004
pri_mfe  	-64.46
pri_seq  	AAGCGGAGTGAAAATCACTAATTTAAGGGTCTGTTTGATAACCATTTCAATTTTAGTTTTTTATTTTCATTTTTTGTGCTACAATGTAGAGGAAAAAGAAAAATAATGGAAGTGAGAATGAGAGTGAAGATGAGATTGAGAAGGAATATGAGAGTGGAGGATGGCAAAGAGGAGTAAAAAAAATGAAAACAAAAAAATTGAAATATATTTGAAATTGTTTTCAGTTTTATTACTCCTCCCTCCCATCATC
pri_struct  	......((((.....))))..........((..(((.(((.((.(((((((((((..(((((((((((((((((...(((.((.(((...............))).))..))))))))))))))))))))))))))))))).))..)))..)))..)).(((((....(((((((((.((((.(((((((((..((((........))))....))))))))).)))).)))))))))....)))))...
star_arm  	first
star_beg  	62
star_end  	87
star_seq  	TATTTTCATTTTTTGTGCTACAATGT
star_struct  	(((((((((((((...(((.((.(((
AATGGAAGTGAGAATGAGAGTGAA_x11	24	1..24	scaffold_6_45004	250	105..128	1e-04	1.00	42.1	Plus / Plus
ATGGAAGTGAGAATGAGAGTGAAG_x3	24	1..24	scaffold_6_45004	250	106..129	1e-04	1.00	42.1	Plus / Plus
AAGTGAGAATGAGAGTGAAGATGA_x3	24	1..24	scaffold_6_45004	250	110..133	1e-04	1.00	42.1	Plus / Plus
TTAAGGGTCTGTTTGATAACCATT_x1	24	1..24	scaffold_6_45004	250	23..46	1e-04	1.00	42.1	Plus / Plus


score_star	-1.3
score_mfe	3.1
score_freq	0
score	2.1
flank_first_end  	22
flank_first_seq  	AATGTAGAGGAAAAAGAAAAAT
flank_first_struct  	..((((((((............
flank_second_beg  	211
flank_second_seq  	TAGTCTAGCTCAGAAAATATTTATATATAAAAAATTTAAA
flank_second_struct  	))......................................
freq  	17
loop_beg  	47
loop_end  	186
loop_seq  	GATGAGATTGAGAAGGAATATGAGAGTGGAGGATGGCAAAGAGGAGTAAAAAAAATGAAAACAAAAAAATTGAAATATATTTGAAATTGTTTTCAGTTTTATTACTCCTCCCTCCCATCATCCCCTCTCATCATCTCACT
loop_struct  	(.((((((.((.........((((((.(((.(((((....(((((((((.((((.(((((((((..((((........))))....))))))))).)))).)))))))))....))))).))).))))))))))))))))
mature_arm  	first
mature_beg  	23
mature_end  	46
mature_query  	AATGGAAGTGAGAATGAGAGTGAA_x11
mature_seq  	AATGGAAGTGAGAATGAGAGTGAA
mature_strand  	+
mature_struct  	....(((((((((.(((((((((.
pre_seq  	AATGGAAGTGAGAATGAGAGTGAAGATGAGATTGAGAAGGAATATGAGAGTGGAGGATGGCAAAGAGGAGTAAAAAAAATGAAAACAAAAAAATTGAAATATATTTGAAATTGTTTTCAGTTTTATTACTCCTCCCTCCCATCATCCCCTCTCATCATCTCACTCATTCTCACTCTCATTTCCCTCTA
pre_struct  	....(((((((((.(((((((((.(.((((((.((.........((((((.(((.(((((....(((((((((.((((.(((((((((..((((........))))....))))))))).)))).)))))))))....))))).))).)))))))))))))))))))))))).)))))))))))))))
pri_beg  	1
pri_end  	250
pri_id  	scaffold_6_45006
pri_mfe  	-83.59
pri_seq  	AATGTAGAGGAAAAAGAAAAATAATGGAAGTGAGAATGAGAGTGAAGATGAGATTGAGAAGGAATATGAGAGTGGAGGATGGCAAAGAGGAGTAAAAAAAATGAAAACAAAAAAATTGAAATATATTTGAAATTGTTTTCAGTTTTATTACTCCTCCCTCCCATCATCCCCTCTCATCATCTCACTCATTCTCACTCTCATTTCCCTCTATAGTCTAGCTCAGAAAATATTTATATATAAAAAATTTAAA
pri_struct  	..((((((((................(((((((((.(((((((((.(.((((((.((.........((((((.(((.(((((....(((((((((.((((.(((((((((..((((........))))....))))))))).)))).)))))))))....))))).))).)))))))))))))))))))))))).)))))))))))))))))......................................
star_arm  	second
star_beg  	187
star_end  	210
star_seq  	CATTCTCACTCTCATTTCCCTCTA
star_struct  	)))))))).)))))))))))))))
AATGGAAGTGAGAATGAGAGTGAA_x11	24	1..24	scaffold_6_45006	250	23..46	1e-04	1.00	42.1	Plus / Plus
ATGGAAGTGAGAATGAGAGTGAAG_x3	24	1..24	scaffold_6_45006	250	24..47	1e-04	1.00	42.1	Plus / Plus
AAGTGAGAATGAGAGTGAAGATGA_x3	24	1..24	scaffold_6_45006	250	28..51	1e-04	1.00	42.1	Plus / Plus


score_star	3.9
score_mfe	2.4
score_freq	-4.9
score	1.6
flank_first_end  	22
flank_first_seq  	AGAAAATTGGAGGTGGCTGTTA
flank_first_struct  	.......((.(((((.((((((
flank_second_beg  	118
flank_second_seq  	ACAGTATCTGCATAGTGATGGGATGTGTTTCAATGGATTTGCAGTTGGGTTATTGGCTGAATCTATTCTGATACCCATAGTACATTTTTGACTCTGTACGAAGAACTATGACGCTTTTTTGGATCATAGGAGG
flank_second_struct  	))))))))).)).....(((((...((((..(((((((...((((..(....)..)))).)))))))..))))))))).(((((..........)))))......((((((..(......)..))))))....
freq  	2
loop_beg  	47
loop_end  	91
loop_seq  	GCTCATAATACATTTTTGACTCTGTACGAAGAACTATAATGCTTT
loop_struct  	...(((.(((..((((((........))))))..))).)))...)
mature_arm  	first
mature_beg  	23
mature_end  	46
mature_query  	GTGTTTGGCTGGATCTGTTATGAT_x1
mature_seq  	GTGTTTGGCTGGATCTGTTATGAT
mature_strand  	+
mature_struct  	(.(...((((.((((((....((.
pre_seq  	GTGTTTGGCTGGATCTGTTATGATGCTCATAATACATTTTTGACTCTGTACGAAGAACTATAATGCTTTCTTTAGATCATAAGAGGCTTTCTTTA
pre_struct  	(.(...((((.((((((....((....(((.(((..((((((........))))))..))).)))...))..))))))......))))..).)))
pri_beg  	1
pri_end  	250
pri_id  	scaffold_6_45332
pri_mfe  	-56.10
pri_seq  	AGAAAATTGGAGGTGGCTGTTAGTGTTTGGCTGGATCTGTTATGATGCTCATAATACATTTTTGACTCTGTACGAAGAACTATAATGCTTTCTTTAGATCATAAGAGGCTTTCTTTAACAGTATCTGCATAGTGATGGGATGTGTTTCAATGGATTTGCAGTTGGGTTATTGGCTGAATCTATTCTGATACCCATAGTACATTTTTGACTCTGTACGAAGAACTATGACGCTTTTTTGGATCATAGGAGG
pri_struct  	.......((.(((((.(((((((.(...((((.((((((....((....(((.(((..((((((........))))))..))).)))...))..))))))......))))..).)))))))))))).)).....(((((...((((..(((((((...((((..(....)..)))).)))))))..))))))))).(((((..........)))))......((((((..(......)..))))))....
star_arm  	second
star_beg  	92
star_end  	117
star_read  	1
star_seq  	CTTTAGATCATAAGAGGCTTTCTTTA
star_struct  	)..))))))......))))..).)))
GTGTTTGGCTGGATCTGTTATGAT_x1	24	1..24	scaffold_6_45332	250	23..46	1e-04	1.00	42.1	Plus / Plus
CTTTAGATCATAAGAGGCTTTCTT_x1	24	1..24	scaffold_6_45332	250	92..115	1e-04	1.00	42.1	Plus / Plus


score_star	3.9
score_mfe	2.4
score_freq	-4.9
score	1.7
flank_first_end  	135
flank_first_seq  	GTGGGCTTGGCAACCGATGAACGTTCCTACTATGAAGATATTTCATCGGAATTTTTTTCATGCTAAGACGCCAATCTTGGTCTCCCTTGCTTGTCAACTGGGGTTTTGGATTAAGAAAATTGGAGGTGGCTGTTA
flank_first_struct  	.(((((((((((...((.(((.(((((....((((((...)))))).))))).))).)).))))))).).))).(((((((((((((.(........).))))....)))))))))....((.(((((.((((((
flank_second_beg  	231
flank_second_seq  	ACAGTATCTGCATAGTGATG
flank_second_struct  	))))))))).))........
freq  	2
loop_beg  	160
loop_end  	204
loop_seq  	GCTCATAATACATTTTTGACTCTGTACGAAGAACTATAATGCTTT
loop_struct  	...(((.(((..((((((........))))))..))).)))...)
mature_arm  	first
mature_beg  	136
mature_end  	159
mature_query  	GTGTTTGGCTGGATCTGTTATGAT_x1
mature_seq  	GTGTTTGGCTGGATCTGTTATGAT
mature_strand  	+
mature_struct  	(.(...((((.((((((....((.
pre_seq  	GTGTTTGGCTGGATCTGTTATGATGCTCATAATACATTTTTGACTCTGTACGAAGAACTATAATGCTTTCTTTAGATCATAAGAGGCTTTCTTTA
pre_struct  	(.(...((((.((((((....((....(((.(((..((((((........))))))..))).)))...))..))))))......))))..).)))
pri_beg  	1
pri_end  	250
pri_id  	scaffold_6_45335
pri_mfe  	-58.60
pri_seq  	GTGGGCTTGGCAACCGATGAACGTTCCTACTATGAAGATATTTCATCGGAATTTTTTTCATGCTAAGACGCCAATCTTGGTCTCCCTTGCTTGTCAACTGGGGTTTTGGATTAAGAAAATTGGAGGTGGCTGTTAGTGTTTGGCTGGATCTGTTATGATGCTCATAATACATTTTTGACTCTGTACGAAGAACTATAATGCTTTCTTTAGATCATAAGAGGCTTTCTTTAACAGTATCTGCATAGTGATG
pri_struct  	.(((((((((((...((.(((.(((((....((((((...)))))).))))).))).)).))))))).).))).(((((((((((((.(........).))))....)))))))))....((.(((((.(((((((.(...((((.((((((....((....(((.(((..((((((........))))))..))).)))...))..))))))......))))..).)))))))))))).))........
star_arm  	second
star_beg  	205
star_end  	230
star_read  	1
star_seq  	CTTTAGATCATAAGAGGCTTTCTTTA
star_struct  	)..))))))......))))..).)))
GTGTTTGGCTGGATCTGTTATGAT_x1	24	1..24	scaffold_6_45335	250	136..159	1e-04	1.00	42.1	Plus / Plus
CTTTAGATCATAAGAGGCTTTCTT_x1	24	1..24	scaffold_6_45335	250	205..228	1e-04	1.00	42.1	Plus / Plus


score_star	-1.3
score_mfe	3.8
score_freq	0
score	2.8
flank_first_end  	36
flank_first_seq  	AGGGGGTGATTGTACTATTTAAATATATAGTCCCGA
flank_first_struct  	((((((((((.....(((((((....(((((((.((
flank_second_beg  	205
flank_second_seq  	AGGACTGTTTAAATATATTACTCTTTAAAATAGTAACAAATTAGCA
flank_second_struct  	.)))))))))))))).))))))))))....................
freq  	44
loop_beg  	61
loop_end  	180
loop_seq  	AGATTGTGGTCACCCACCGTGGGATATTAATCCAATGGTTCAAAAAGGTTTTTTTAAAATGAGTGCAAGAGTGAGTGAACCGTTGAATTTACATCCAACGGTGAGTGACCACAAATCTCT
loop_struct  	(((((((((((((.((((((.((((...(((.((((((((((....(.((((..............)))).)...)))))))))).)))...)))).)))))).)))))))).)))))))
mature_arm  	second
mature_beg  	181
mature_end  	204
mature_query  	TGAACCCCTGTAGTCCAAGAGATC_x23
mature_seq  	TGAACCCCTGTAGTCCAAGAGATC
mature_strand  	+
mature_struct  	)).)).))))).))))))))))))
pre_seq  	TCTCTTGGACCACAGGAGTCCAAGAGATTGTGGTCACCCACCGTGGGATATTAATCCAATGGTTCAAAAAGGTTTTTTTAAAATGAGTGCAAGAGTGAGTGAACCGTTGAATTTACATCCAACGGTGAGTGACCACAAATCTCTTGAACCCCTGTAGTCCAAGAGATC
pre_struct  	((((((((((.(((((.((.(((((((((((((((((.((((((.((((...(((.((((((((((....(.((((..............)))).)...)))))))))).)))...)))).)))))).)))))))).))))))))).)).))))).))))))))))))
pri_beg  	1
pri_end  	250
pri_id  	scaffold_6_51361
pri_mfe  	-110.34
pri_seq  	AGGGGGTGATTGTACTATTTAAATATATAGTCCCGATCTCTTGGACCACAGGAGTCCAAGAGATTGTGGTCACCCACCGTGGGATATTAATCCAATGGTTCAAAAAGGTTTTTTTAAAATGAGTGCAAGAGTGAGTGAACCGTTGAATTTACATCCAACGGTGAGTGACCACAAATCTCTTGAACCCCTGTAGTCCAAGAGATCAGGACTGTTTAAATATATTACTCTTTAAAATAGTAACAAATTAGCA
pri_struct  	((((((((((.....(((((((....(((((((.((((((((((((.(((((.((.(((((((((((((((((.((((((.((((...(((.((((((((((....(.((((..............)))).)...)))))))))).)))...)))).)))))).)))))))).))))))))).)).))))).)))))))))))).)))))))))))))).))))))))))....................
star_arm  	first
star_beg  	37
star_end  	60
star_seq  	TCTCTTGGACCACAGGAGTCCAAG
star_struct  	((((((((((.(((((.((.((((
TTGAACCCCTGTAGTCCAAGAGAT_x6	24	1..24	scaffold_6_51361	250	180..203	1e-04	1.00	42.1	Plus / Plus
TGAACCCCTGTAGTCCAAGAG_x3	21	1..21	scaffold_6_51361	250	181..201	1e-04	1.00	42.1	Plus / Plus
TGAACCCCTGTAGTCCAAGAGATC_x23	24	1..24	scaffold_6_51361	250	181..204	1e-04	1.00	42.1	Plus / Plus
AACCCCTGTAGTCCAAGAGATCAG_x11	24	1..24	scaffold_6_51361	250	183..206	1e-04	1.00	42.1	Plus / Plus
ATATATAGTCCCGATCTCT_x1	19	1..19	scaffold_6_51361	250	23..41	1e-04	1.00	42.1	Plus / Plus


score_star	-1.3
score_mfe	3.8
score_freq	0
score	2.8
flank_first_end  	58
flank_first_seq  	TTCGAATATATTTAAAAAGTATAGGGGGTGATTGTACTATTTAAATATATAGTCCCGA
flank_first_struct  	....(((((((((((..(((((((.......)))))))..........(((((((.((
flank_second_beg  	227
flank_second_seq  	AGGACTGTTTAAATATATTACTCT
flank_second_struct  	.)))))))))))))))))).....
freq  	44
loop_beg  	83
loop_end  	202
loop_seq  	AGATTGTGGTCACCCACCGTGGGATATTAATCCAATGGTTCAAAAAGGTTTTTTTAAAATGAGTGCAAGAGTGAGTGAACCGTTGAATTTACATCCAACGGTGAGTGACCACAAATCTCT
loop_struct  	(((((((((((((.((((((.((((...(((.((((((((((....(.((((..............)))).)...)))))))))).)))...)))).)))))).)))))))).)))))))
mature_arm  	second
mature_beg  	203
mature_end  	226
mature_query  	TGAACCCCTGTAGTCCAAGAGATC_x23
mature_seq  	TGAACCCCTGTAGTCCAAGAGATC
mature_strand  	+
mature_struct  	)).)).))))).))))))))))))
pre_seq  	TCTCTTGGACCACAGGAGTCCAAGAGATTGTGGTCACCCACCGTGGGATATTAATCCAATGGTTCAAAAAGGTTTTTTTAAAATGAGTGCAAGAGTGAGTGAACCGTTGAATTTACATCCAACGGTGAGTGACCACAAATCTCTTGAACCCCTGTAGTCCAAGAGATC
pre_struct  	((((((((((.(((((.((.(((((((((((((((((.((((((.((((...(((.((((((((((....(.((((..............)))).)...)))))))))).)))...)))).)))))).)))))))).))))))))).)).))))).))))))))))))
pri_beg  	1
pri_end  	250
pri_id  	scaffold_6_51364
pri_mfe  	-111.54
pri_seq  	TTCGAATATATTTAAAAAGTATAGGGGGTGATTGTACTATTTAAATATATAGTCCCGATCTCTTGGACCACAGGAGTCCAAGAGATTGTGGTCACCCACCGTGGGATATTAATCCAATGGTTCAAAAAGGTTTTTTTAAAATGAGTGCAAGAGTGAGTGAACCGTTGAATTTACATCCAACGGTGAGTGACCACAAATCTCTTGAACCCCTGTAGTCCAAGAGATCAGGACTGTTTAAATATATTACTCT
pri_struct  	....(((((((((((..(((((((.......)))))))..........(((((((.((((((((((((.(((((.((.(((((((((((((((((.((((((.((((...(((.((((((((((....(.((((..............)))).)...)))))))))).)))...)))).)))))).)))))))).))))))))).)).))))).)))))))))))).)))))))))))))))))).....
star_arm  	first
star_beg  	59
star_end  	82
star_seq  	TCTCTTGGACCACAGGAGTCCAAG
star_struct  	((((((((((.(((((.((.((((
TTGAACCCCTGTAGTCCAAGAGAT_x6	24	1..24	scaffold_6_51364	250	202..225	1e-04	1.00	42.1	Plus / Plus
TGAACCCCTGTAGTCCAAGAG_x3	21	1..21	scaffold_6_51364	250	203..223	1e-04	1.00	42.1	Plus / Plus
TGAACCCCTGTAGTCCAAGAGATC_x23	24	1..24	scaffold_6_51364	250	203..226	1e-04	1.00	42.1	Plus / Plus
AACCCCTGTAGTCCAAGAGATCAG_x11	24	1..24	scaffold_6_51364	250	205..228	1e-04	1.00	42.1	Plus / Plus
ATATATAGTCCCGATCTCT_x1	19	1..19	scaffold_6_51364	250	45..63	1e-04	1.00	42.1	Plus / Plus


score_star	-1.3
score_mfe	2.6
score_freq	-0.3
score	1.2
flank_first_end  	163
flank_first_seq  	GATCCGAGAAGCAGAGCCATCTTTTATTTTGCTTTTGGATTTGTGAAGAGAAATTGGTTCAATCTTTGAAGGAGGCTGAAATGATGGTTCATAATGACATTCTTACCAAATTAATAGTCTGCTAGCAAGTAGAAGTATTTTCTTTAAACTCAAATTGCAAGTA
flank_first_struct  	(((((.((((((((((..........)))))))))))))))..(((((((((.((((((((..(((.....)))..))).((((....))))............)))))........((((((....))))))....)))))))))..............(((
flank_second_beg  	229
flank_second_seq  	TATATATATATATATATATTTT
flank_second_struct  	).((((((....))))))....
freq  	11
loop_beg  	188
loop_end  	204
loop_seq  	TTGAGGGATCCCTCAAT
loop_struct  	(.((((....)))))))
mature_arm  	second
mature_beg  	205
mature_end  	228
mature_query  	AGAAGGGGACTGTATACATATATA_x6
mature_seq  	AGAAGGGGACTGTATACATATATA
mature_strand  	+
mature_struct  	)))))....))))))).)))))))
pre_seq  	TATATATATACAGAGAGCTTCTATTTGAGGGATCCCTCAATAGAAGGGGACTGTATACATATATA
pre_struct  	(((((.(((((((....((((((((.((((....))))))))))))....))))))).)))))))
pri_beg  	1
pri_end  	250
pri_id  	scaffold_6_51481
pri_mfe  	-64.50
pri_seq  	GATCCGAGAAGCAGAGCCATCTTTTATTTTGCTTTTGGATTTGTGAAGAGAAATTGGTTCAATCTTTGAAGGAGGCTGAAATGATGGTTCATAATGACATTCTTACCAAATTAATAGTCTGCTAGCAAGTAGAAGTATTTTCTTTAAACTCAAATTGCAAGTATATATATATACAGAGAGCTTCTATTTGAGGGATCCCTCAATAGAAGGGGACTGTATACATATATATATATATATATATATATATTTT
pri_struct  	(((((.((((((((((..........)))))))))))))))..(((((((((.((((((((..(((.....)))..))).((((....))))............)))))........((((((....))))))....)))))))))..............((((((((.(((((((....((((((((.((((....))))))))))))....))))))).)))))))).((((((....))))))....
star_arm  	first
star_beg  	164
star_end  	187
star_seq  	TATATATATACAGAGAGCTTCTAT
star_struct  	(((((.(((((((....(((((((
ATAGAAGGGGACTGTATACATATA_x2	24	1..24	scaffold_6_51481	250	203..226	1e-04	1.00	42.1	Plus / Plus
AGAAGGGGACTGTATACATATATA_x6	24	1..24	scaffold_6_51481	250	205..228	1e-04	1.00	42.1	Plus / Plus
GAAGGGGACTGTATACATATATA_x2	23	1..23	scaffold_6_51481	250	206..228	1e-04	1.00	42.1	Plus / Plus
ATATGTATACAGTCCCCTTCTATT_x1	24	1..24	scaffold_6_51481	250	26..49	1e-04	1.00	42.1	Plus / Minus


score_star	-1.3
score_mfe	3.3
score_freq	0
score	2.3
flank_first_end  	23
flank_first_seq  	ATCTCTTGGACTACATAGGTTTA
flank_first_struct  	(((((((((((((((..((((((
flank_second_beg  	147
flank_second_seq  	GACTCCTGTGGTCCAAGAGATCGGGACTGTTGAGTAGGAATGGAAAACAAACTTTGTATAATTTTCCAATTATACCCATATTAAATTAAATTTAAAAAAAATGC
flank_second_struct  	))))..))))))))))))))).(((.(((.....)))...(((((((..............)))))))......)))...........................
freq  	114
loop_beg  	48
loop_end  	123
loop_seq  	GGATGTAAATTCAACGGTTTACTCACTCTAGCACTCCTTTTAAGAAACTTTTTTGAACCATTAGATTAATATCCAA
loop_struct  	((((((.(((..((.((((((.....(((.............)))........)))))).))..))).))))))))
mature_arm  	first
mature_beg  	24
mature_end  	47
mature_query  	AGAGATTTGTGGTTACTCACCGTT_x94
mature_seq  	AGAGATTTGTGGTTACTCACCGTT
mature_strand  	+
mature_struct  	(((((((.(((((((..(((((((
pre_seq  	AGAGATTTGTGGTTACTCACCGTTGGATGTAAATTCAACGGTTTACTCACTCTAGCACTCCTTTTAAGAAACTTTTTTGAACCATTAGATTAATATCCAACGGTGGATGACCACAATCTCTTG
pre_struct  	(((((((.(((((((..(((((((((((((.(((..((.((((((.....(((.............)))........)))))).))..))).)))))))))))))..))))))))))))))))
pri_beg  	1
pri_end  	250
pri_id  	scaffold_6_6292
pri_mfe  	-91.08
pri_seq  	ATCTCTTGGACTACATAGGTTTAAGAGATTTGTGGTTACTCACCGTTGGATGTAAATTCAACGGTTTACTCACTCTAGCACTCCTTTTAAGAAACTTTTTTGAACCATTAGATTAATATCCAACGGTGGATGACCACAATCTCTTGGACTCCTGTGGTCCAAGAGATCGGGACTGTTGAGTAGGAATGGAAAACAAACTTTGTATAATTTTCCAATTATACCCATATTAAATTAAATTTAAAAAAAATGC
[truncated: 118,627 more chars]
