# Supplementary material for: A Survey of MicroRNA Length Variants Contributing to miRNome Complexity in Peach (Prunus Persica L.)
Source: Front Plant Sci. 2012 Jul 26;3:165. doi: 10.3389/fpls.2012.00165 (PMC3405489; doi:10.3389/fpls.2012.00165)
Supplement: File S2 — Reports the miRNA coding loci identified by miRDeep-P in bloom sample. [file 26922_Faccioli_DataSheet2.ZIP › Supplementary_file_2.txt]

score_star	3.9
score_mfe	2.9
score_freq	63.9
score	71
flank_first_end  	22
flank_first_seq  	AAATGGGAAAGAGACTGATAAG
flank_first_struct  	....((((((((((((((..((
flank_second_beg  	110
flank_second_seq  	GCCGTCCTCAGTCTTCCTTTTCTCCTCCTCTTAATTTACTCACCCCACACCCTTAATTTCTTAATTTCTTTCATTTCTACCTCATGTTAAGGTTAAATGTGGTTAAATATGGGCTTTGCAGTGTAACAATGCCAAAAGACA
flank_second_struct  	.......))))))))...))))))....((((............(((((.(((((((............................))))))).....))))).........(((.(((........))).)))..))))..
freq  	137
loop_beg  	44
loop_end  	88
loop_seq  	GATGGAGTTCCCAACAGAAAAATAGAGCTGTTGTGGCTCTACTCA
loop_struct  	..(((((((..((((((..........)))))).)))))))..))
mature_arm  	second
mature_beg  	89
mature_end  	109
mature_query  	TGCACTGCCTCTTCCCTGGCT_x62
mature_seq  	TGCACTGCCTCTTCCCTGGCT
mature_strand  	+
mature_struct  	))).)))))).))))))).))
pre_seq  	ACAGGGAACAGGTAGAGCATGGATGGAGTTCCCAACAGAAAAATAGAGCTGTTGTGGCTCTACTCATGCACTGCCTCTTCCCTGGCT
pre_struct  	.(((((((.((((((.(((((..(((((((..((((((..........)))))).)))))))..))))).)))))).))))))).))
pri_beg  	1
pri_end  	250
pri_id  	scaffold_10_100
pri_mfe  	-76.09
pri_seq  	AAATGGGAAAGAGACTGATAAGACAGGGAACAGGTAGAGCATGGATGGAGTTCCCAACAGAAAAATAGAGCTGTTGTGGCTCTACTCATGCACTGCCTCTTCCCTGGCTGCCGTCCTCAGTCTTCCTTTTCTCCTCCTCTTAATTTACTCACCCCACACCCTTAATTTCTTAATTTCTTTCATTTCTACCTCATGTTAAGGTTAAATGTGGTTAAATATGGGCTTTGCAGTGTAACAATGCCAAAAGACA
pri_struct  	....((((((((((((((..((.(((((((.((((((.(((((..(((((((..((((((..........)))))).)))))))..))))).)))))).))))))).)).......))))))))...))))))....((((............(((((.(((((((............................))))))).....))))).........(((.(((........))).)))..))))..
star_arm  	first
star_beg  	23
star_end  	43
star_read  	1
star_seq  	ACAGGGAACAGGTAGAGCATG
star_struct  	.(((((((.((((((.(((((
ACAGGGAACAGGTAGAGCATG_x8	21	1..21	scaffold_10_100	250	23..43	1e-04	1.00	42.1	Plus / Plus
ATGCACTGCCTCTTCCCTGGC_x1	21	1..21	scaffold_10_100	250	88..108	1e-04	1.00	42.1	Plus / Plus
TGCACTGCCTCTTCCCTG_x2	18	1..18	scaffold_10_100	250	89..106	1e-04	1.00	42.1	Plus / Plus
TGCACTGCCTCTTCCCTGG_x6	19	1..19	scaffold_10_100	250	89..107	1e-04	1.00	42.1	Plus / Plus
TGCACTGCCTCTTCCCTGGC_x54	20	1..20	scaffold_10_100	250	89..108	1e-04	1.00	42.1	Plus / Plus
TGCACTGCCTCTTCCCTGGCT_x62	21	1..21	scaffold_10_100	250	89..109	1e-04	1.00	42.1	Plus / Plus
TGCACTGCCTCTTCCCTGGCTG_x4	22	1..22	scaffold_10_100	250	89..110	1e-04	1.00	42.1	Plus / Plus


score_star	3.9
score_mfe	3
score_freq	63.9
score	71.1
flank_first_end  	140
flank_first_seq  	GGTGGGTGGCTGGTGACAATTGAAATTAGAGGAGCTGATGAATGAGGTGTGTGCAAAAGCCAACAAGAGGTAAATCATCCTATTAATTACATATAAATAATAATATAGGGGGTGGAGAAAATGGGAAAGAGACTGATAAG
flank_first_struct  	..((..(((((..(((((.((.(.(((((.....)))))...).))...))).))..))))).)).........(((((((....((((...........))))....))))))).......((((((((((((((..((
flank_second_beg  	228
flank_second_seq  	GCCGTCCTCAGTCTTCCTTTTCT
flank_second_struct  	.......)))))))..)))))))
freq  	137
loop_beg  	162
loop_end  	206
loop_seq  	GATGGAGTTCCCAACAGAAAAATAGAGCTGTTGTGGCTCTACTCA
loop_struct  	..(((((((..((((((..........)))))).)))))))..))
mature_arm  	second
mature_beg  	207
mature_end  	227
mature_query  	TGCACTGCCTCTTCCCTGGCT_x62
mature_seq  	TGCACTGCCTCTTCCCTGGCT
mature_strand  	+
mature_struct  	))).)))))).))))))).))
pre_seq  	ACAGGGAACAGGTAGAGCATGGATGGAGTTCCCAACAGAAAAATAGAGCTGTTGTGGCTCTACTCATGCACTGCCTCTTCCCTGGCT
pre_struct  	.(((((((.((((((.(((((..(((((((..((((((..........)))))).)))))))..))))).)))))).))))))).))
pri_beg  	1
pri_end  	250
pri_id  	scaffold_10_103
pri_mfe  	-80.20
pri_seq  	GGTGGGTGGCTGGTGACAATTGAAATTAGAGGAGCTGATGAATGAGGTGTGTGCAAAAGCCAACAAGAGGTAAATCATCCTATTAATTACATATAAATAATAATATAGGGGGTGGAGAAAATGGGAAAGAGACTGATAAGACAGGGAACAGGTAGAGCATGGATGGAGTTCCCAACAGAAAAATAGAGCTGTTGTGGCTCTACTCATGCACTGCCTCTTCCCTGGCTGCCGTCCTCAGTCTTCCTTTTCT
pri_struct  	..((..(((((..(((((.((.(.(((((.....)))))...).))...))).))..))))).)).........(((((((....((((...........))))....))))))).......((((((((((((((..((.(((((((.((((((.(((((..(((((((..((((((..........)))))).)))))))..))))).)))))).))))))).)).......)))))))..)))))))
star_arm  	first
star_beg  	141
star_end  	161
star_read  	1
star_seq  	ACAGGGAACAGGTAGAGCATG
star_struct  	.(((((((.((((((.(((((
ACAGGGAACAGGTAGAGCATG_x8	21	1..21	scaffold_10_103	250	141..161	1e-04	1.00	42.1	Plus / Plus
ATGCACTGCCTCTTCCCTGGC_x1	21	1..21	scaffold_10_103	250	206..226	1e-04	1.00	42.1	Plus / Plus
TGCACTGCCTCTTCCCTG_x2	18	1..18	scaffold_10_103	250	207..224	1e-04	1.00	42.1	Plus / Plus
TGCACTGCCTCTTCCCTGG_x6	19	1..19	scaffold_10_103	250	207..225	1e-04	1.00	42.1	Plus / Plus
TGCACTGCCTCTTCCCTGGC_x54	20	1..20	scaffold_10_103	250	207..226	1e-04	1.00	42.1	Plus / Plus
TGCACTGCCTCTTCCCTGGCT_x62	21	1..21	scaffold_10_103	250	207..227	1e-04	1.00	42.1	Plus / Plus
TGCACTGCCTCTTCCCTGGCTG_x4	22	1..22	scaffold_10_103	250	207..228	1e-04	1.00	42.1	Plus / Plus


score_star	-1.3
score_mfe	2.9
score_freq	0
score	1.9
flank_first_end  	147
flank_first_seq  	TAAGTCTCCTCACTGGTTTCTTCTAGAGTTGTAGTCTCAGAAATATATATATATATGGGAGAGGGAAAGTGACTTTACTCATAACTACTACTCAAATACAGAGAGAAGGAGATCAAAAGCAGGCAGCAAGAGGAAATGGAAATTTTT
flank_first_struct  	...((((.((...(((((((((((.((((.(((((..................((((((.((((........)))).))))))))))).))))..........)))).)))))))..)).))))....(((((((.((((((((.((
flank_second_beg  	228
flank_second_seq  	TGATTTCCAGCTATTCCTTTCTC
flank_second_struct  	.))))))))....)))))))...
freq  	156
loop_beg  	170
loop_end  	205
loop_seq  	ATACATAATATTCATCCAAGTTTTGATATTAAATTC
loop_struct  	((...((((((.((.........)))))))).))))
mature_arm  	second
mature_beg  	206
mature_end  	227
mature_query  	TTTCCGAAACCTCCCATTCCAA_x148
mature_seq  	TTTCCGAAACCTCCCATTCCAA
mature_strand  	+
mature_struct  	)))))).)))))).)).)))))
pre_seq  	GGGTGAGAGGTTGCCGGAAAGAATACATAATATTCATCCAAGTTTTGATATTAAATTCTTTCCGAAACCTCCCATTCCAA
pre_struct  	(((((.((((((..((((((((((...((((((.((.........)))))))).)))))))))).)))))).)).)))))
pri_beg  	1
pri_end  	250
pri_id  	scaffold_1_10794
pri_mfe  	-75.06
pri_seq  	TAAGTCTCCTCACTGGTTTCTTCTAGAGTTGTAGTCTCAGAAATATATATATATATGGGAGAGGGAAAGTGACTTTACTCATAACTACTACTCAAATACAGAGAGAAGGAGATCAAAAGCAGGCAGCAAGAGGAAATGGAAATTTTTGGGTGAGAGGTTGCCGGAAAGAATACATAATATTCATCCAAGTTTTGATATTAAATTCTTTCCGAAACCTCCCATTCCAATGATTTCCAGCTATTCCTTTCTC
pri_struct  	...((((.((...(((((((((((.((((.(((((..................((((((.((((........)))).))))))))))).))))..........)))).)))))))..)).))))....(((((((.((((((((.(((((((.((((((..((((((((((...((((((.((.........)))))))).)))))))))).)))))).)).))))).))))))))....)))))))...
star_arm  	first
star_beg  	148
star_end  	169
star_seq  	GGGTGAGAGGTTGCCGGAAAGA
star_struct  	(((((.((((((..((((((((
TTTCCGAAACCTCCCATTCC_x2	20	1..20	scaffold_1_10794	250	206..225	1e-04	1.00	42.1	Plus / Plus
TTTCCGAAACCTCCCATTCCAA_x148	22	1..22	scaffold_1_10794	250	206..227	1e-04	1.00	42.1	Plus / Plus
TTTCCGAAACCTCCCATTCCAAT_x3	23	1..23	scaffold_1_10794	250	206..228	1e-04	1.00	42.1	Plus / Plus
TTCCGAAACCTCCCATTCCAA_x2	21	1..21	scaffold_1_10794	250	207..227	1e-04	1.00	42.1	Plus / Plus
TTCCGAAACCTCCCATTCCAAT_x1	22	1..22	scaffold_1_10794	250	207..228	1e-04	1.00	42.1	Plus / Plus


score_star	-1.3
score_mfe	2.9
score_freq	0
score	1.9
flank_first_end  	121
flank_first_seq  	AAAATAATTTGTTCAATTCACATCAATGGAATGGTTCCTTTCAGTTCCAGATGAAAAGAGACACAGACAGACAGACAGACACAGAGAAGAGGGAAAGGGAGAAGAGCTTGAGGAAGTTTTT
flank_first_struct  	.......(((((((..((..((((..((((((((......))).)))))))))..))..)).)))))................................(((.(((((..((((((((.((
flank_second_beg  	228
flank_second_seq  	TGATTTCCTAATTGGGTTCATCT
flank_second_struct  	.)))))))...)..))))).)))
freq  	416
loop_beg  	144
loop_end  	205
loop_seq  	AATATTTATTATATATTCTACTACTTCAAGTTCTGTTTGAAGTATGTATGTATAAGTAGTTC
loop_struct  	(.(((((((.((((((.....(((((((((.....))))))))).))))))))))))).)))
mature_arm  	second
mature_beg  	206
mature_end  	227
mature_query  	TTGCCTATTCCTCCCATGCCAA_x400
mature_seq  	TTGCCTATTCCTCCCATGCCAA
mature_strand  	+
mature_struct  	)))))....).)))))))))))
pre_seq  	GGCCATGGGAAGTTTGGCAAGAAATATTTATTATATATTCTACTACTTCAAGTTCTGTTTGAAGTATGTATGTATAAGTAGTTCTTGCCTATTCCTCCCATGCCAA
pre_struct  	(((.((((((.(...((((((((.(((((((.((((((.....(((((((((.....))))))))).))))))))))))).))))))))....).)))))))))))
pri_beg  	1
pri_end  	250
pri_id  	scaffold_1_10796
pri_mfe  	-74.40
pri_seq  	AAAATAATTTGTTCAATTCACATCAATGGAATGGTTCCTTTCAGTTCCAGATGAAAAGAGACACAGACAGACAGACAGACACAGAGAAGAGGGAAAGGGAGAAGAGCTTGAGGAAGTTTTTGGCCATGGGAAGTTTGGCAAGAAATATTTATTATATATTCTACTACTTCAAGTTCTGTTTGAAGTATGTATGTATAAGTAGTTCTTGCCTATTCCTCCCATGCCAATGATTTCCTAATTGGGTTCATCT
pri_struct  	.......(((((((..((..((((..((((((((......))).)))))))))..))..)).)))))................................(((.(((((..((((((((.(((((.((((((.(...((((((((.(((((((.((((((.....(((((((((.....))))))))).))))))))))))).))))))))....).))))))))))).)))))))...)..))))).)))
star_arm  	first
star_beg  	122
star_end  	143
star_seq  	GGCCATGGGAAGTTTGGCAAGA
star_struct  	(((.((((((.(...(((((((
TTGCCTATTCCTCCCATG_x1	18	1..18	scaffold_1_10796	250	206..223	1e-04	1.00	42.1	Plus / Plus
TTGCCTATTCCTCCCATGC_x1	19	1..19	scaffold_1_10796	250	206..224	1e-04	1.00	42.1	Plus / Plus
TTGCCTATTCCTCCCATGCC_x8	20	1..20	scaffold_1_10796	250	206..225	1e-04	1.00	42.1	Plus / Plus
TTGCCTATTCCTCCCATGCCA_x5	21	1..21	scaffold_1_10796	250	206..226	1e-04	1.00	42.1	Plus / Plus
TTGCCTATTCCTCCCATGCCAA_x400	22	1..22	scaffold_1_10796	250	206..227	1e-04	1.00	42.1	Plus / Plus
TTGCCTATTCCTCCCATGCCAAT_x1	23	1..23	scaffold_1_10796	250	206..228	1e-04	1.00	42.1	Plus / Plus


score_star	3.9
score_mfe	2.7
score_freq	45
score	51.9
flank_first_end  	52
flank_first_seq  	TGGAACTGGAAAACAGGGGTGGGAAAGGCATAGTAGGGTTTAGGAAGTTTTT
flank_first_struct  	........(((((((((((.((((((((((..(((((.((((((((((.(((
flank_second_beg  	122
flank_second_seq  	ATATTTTCTAAGCCTACTGTCTTTCCCTTTCTCTCTTGTTTTT
flank_second_struct  	).))))))))))))))))))))))))).....)))))))))))
freq  	100
loop_beg  	74
loop_end  	99
loop_seq  	AAAAAGACTCAACAACCCATGTTTCT
loop_struct  	(((..................)))))
mature_arm  	second
mature_beg  	100
mature_end  	121
mature_query  	TTGCCAACCCCGCCCATTCCAA_x52
mature_seq  	TTGCCAACCCCGCCCATTCCAA
mature_strand  	+
mature_struct  	)).)))))..))).))))))))
pre_seq  	GGAATGAGCGTGTTGGAAAAGAAAAAGACTCAACAACCCATGTTTCTTTGCCAACCCCGCCCATTCCAA
pre_struct  	((((((.(((.(((((.(((((((..................))))))).)))))..))).))))))))
pri_beg  	1
pri_end  	164
pri_id  	scaffold_1_10797
pri_mfe  	-69.97
pri_seq  	TGGAACTGGAAAACAGGGGTGGGAAAGGCATAGTAGGGTTTAGGAAGTTTTTGGAATGAGCGTGTTGGAAAAGAAAAAGACTCAACAACCCATGTTTCTTTGCCAACCCCGCCCATTCCAAATATTTTCTAAGCCTACTGTCTTTCCCTTTCTCTCTTGTTTTT
pri_struct  	........(((((((((((.((((((((((..(((((.((((((((((.(((((((((.(((.(((((.(((((((..................))))))).)))))..))).))))))))).))))))))))))))))))))))))).....)))))))))))
star_arm  	first
star_beg  	53
star_end  	73
star_read  	1
star_seq  	GGAATGAGCGTGTTGGAAAAG
star_struct  	((((((.(((.(((((.((((
TTGCCAACCCCGCCCATTC_x1	19	1..19	scaffold_1_10797	164	100..118	1e-04	1.00	42.1	Plus / Plus
TTGCCAACCCCGCCCATTCC_x4	20	1..20	scaffold_1_10797	164	100..119	1e-04	1.00	42.1	Plus / Plus
TTGCCAACCCCGCCCATTCCA_x2	21	1..21	scaffold_1_10797	164	100..120	1e-04	1.00	42.1	Plus / Plus
TTGCCAACCCCGCCCATTCCAA_x52	22	1..22	scaffold_1_10797	164	100..121	1e-04	1.00	42.1	Plus / Plus
TGCCAACCCCGCCCATTCCAAA_x2	22	1..22	scaffold_1_10797	164	101..122	1e-04	1.00	42.1	Plus / Plus
ACCCCGCCCATTCCAAATATT_x1	21	1..21	scaffold_1_10797	164	106..126	1e-04	1.00	42.1	Plus / Plus
CAAATATTTTCTAAGCCTACTGTC_x1	24	1..24	scaffold_1_10797	164	119..142	1e-04	1.00	42.1	Plus / Plus
ATATTTTCTAAGCCTACTGTC_x3	21	1..21	scaffold_1_10797	164	122..142	1e-04	1.00	42.1	Plus / Plus
GAAAGGCATAGTAGGGTTTAGGAA_x1	24	1..24	scaffold_1_10797	164	23..46	1e-04	1.00	42.1	Plus / Plus
CATAGTAGGGTTTAGGAAGTTTTT_x2	24	1..24	scaffold_1_10797	164	29..52	1e-04	1.00	42.1	Plus / Plus
GGAATGAGCGTGTTGGAAAAG_x1	21	1..21	scaffold_1_10797	164	53..73	1e-04	1.00	42.1	Plus / Plus
AAAAGACTCAACAACCCATGT_x1	21	1..21	scaffold_1_10797	164	75..95	1e-04	1.00	42.1	Plus / Plus
TTTGCCAACCCCGCCCATT_x1	19	1..19	scaffold_1_10797	164	99..117	1e-04	1.00	42.1	Plus / Plus
TTTGCCAACCCCGCCCATTC_x1	20	1..20	scaffold_1_10797	164	99..118	1e-04	1.00	42.1	Plus / Plus
TTTGCCAACCCCGCCCATTCC_x4	21	1..21	scaffold_1_10797	164	99..119	1e-04	1.00	42.1	Plus / Plus
TTTGCCAACCCCGCCCATTCCA_x1	22	1..22	scaffold_1_10797	164	99..120	1e-04	1.00	42.1	Plus / Plus
TTTGCCAACCCCGCCCATTCCAA_x22	23	1..23	scaffold_1_10797	164	99..121	1e-04	1.00	42.1	Plus / Plus


score_star	3.9
score_mfe	2
score_freq	7.8
score	14
flank_first_end  	22
flank_first_seq  	TTGATTGAAATAGTTACTGCGA
flank_first_struct  	.(((.(((((.(((.((((.((
flank_second_beg  	88
flank_second_seq  	TCAGTGCTCTTTCATTTCATTC
flank_second_struct  	.))))))).)))))..)))...
freq  	27
loop_beg  	44
loop_end  	66
loop_seq  	GAAGATGAATTCCCTTCTGAATT
loop_struct  	..(((.(......).)))...))
mature_arm  	second
mature_beg  	67
mature_end  	87
mature_query  	TGATTGAGCCGTGCCAATATC_x16
mature_seq  	TGATTGAGCCGTGCCAATATC
mature_strand  	+
mature_struct  	))).))))))).)))))))))
pre_seq  	TGTTGGCCCGGTTCACTCAGAGAAGATGAATTCCCTTCTGAATTTGATTGAGCCGTGCCAATATC
pre_struct  	(((((((.(((((((.(((((..(((.(......).)))...))))).))))))).)))))))))
pri_beg  	1
pri_end  	109
pri_id  	scaffold_1_11671
pri_mfe  	-46.00
pri_seq  	TTGATTGAAATAGTTACTGCGATGTTGGCCCGGTTCACTCAGAGAAGATGAATTCCCTTCTGAATTTGATTGAGCCGTGCCAATATCTCAGTGCTCTTTCATTTCATTC
pri_struct  	.(((.(((((.(((.((((.(((((((((.(((((((.(((((..(((.(......).)))...))))).))))))).))))))))).))))))).)))))..)))...
star_arm  	first
star_beg  	23
star_end  	43
star_read  	1
star_seq  	TGTTGGCCCGGTTCACTCAGA
star_struct  	(((((((.(((((((.(((((
TGTTGGCCCGGTTCACTCAGA_x11	21	1..21	scaffold_1_11671	109	23..43	1e-04	1.00	42.1	Plus / Plus
TGATTGAGCCGTGCCAATATC_x16	21	1..21	scaffold_1_11671	109	67..87	1e-04	1.00	42.1	Plus / Plus


score_star	3.9
score_mfe	2.9
score_freq	34.3
score	41.4
flank_first_end  	23
flank_first_seq  	TTGGTTGGAACAGAGATGGAAAT
flank_first_struct  	((((..(((.((((((((((..(
flank_second_beg  	108
flank_second_seq  	TTCCCAGTTCCACTGCCGGATTATTTTAATTTCTTATTTACTTCTCATCCATCTCTGGCCTGTGTTTCTTCCACTACTTGTATTCTCTCTCTCTCTCTCTCTCTCTCTCTCTCTCTCTCTCTCTCTCTCCAAATCTTTAATCT
flank_second_struct  	.((((((.....)))..)))...........................))))))))))....(((.......))).................................................)))..))))...........
freq  	79
loop_beg  	44
loop_end  	85
loop_seq  	ACAGAGGCACTTGGCATAAAGCGTATGCTATTGCTTTTGCGT
loop_struct  	.((((((((..(((((((.....))))))).)))))))).))
mature_arm  	first
mature_beg  	24
mature_end  	43
mature_query  	TGACAGAAGAGAGTGAGCAC_x67
mature_seq  	TGACAGAAGAGAGTGAGCAC
mature_strand  	+
mature_struct  	((((((((((((((((((((
pre_seq  	TGACAGAAGAGAGTGAGCACACAGAGGCACTTGGCATAAAGCGTATGCTATTGCTTTTGCGTGCTCATGTCTCTTTCTGTCAGC
pre_struct  	((((((((((((((((((((.((((((((..(((((((.....))))))).)))))))).)))))))).)))).))))))))).
pri_beg  	1
pri_end  	250
pri_id  	scaffold_1_12313
pri_mfe  	-76.00
pri_seq  	TTGGTTGGAACAGAGATGGAAATTGACAGAAGAGAGTGAGCACACAGAGGCACTTGGCATAAAGCGTATGCTATTGCTTTTGCGTGCTCATGTCTCTTTCTGTCAGCTTCCCAGTTCCACTGCCGGATTATTTTAATTTCTTATTTACTTCTCATCCATCTCTGGCCTGTGTTTCTTCCACTACTTGTATTCTCTCTCTCTCTCTCTCTCTCTCTCTCTCTCTCTCTCTCTCTCTCCAAATCTTTAATCT
pri_struct  	((((..(((.((((((((((..(((((((((((((((((((((.((((((((..(((((((.....))))))).)))))))).)))))))).)))).)))))))))..((((((.....)))..)))...........................))))))))))....(((.......))).................................................)))..))))...........
star_arm  	second
star_beg  	86
star_end  	107
star_read  	1
star_seq  	GCTCATGTCTCTTTCTGTCAGC
star_struct  	)))))).)))).))))))))).
TTGACAGAAGAGAGTGAGCAC_x8	21	1..21	scaffold_1_12313	250	23..43	1e-04	1.00	42.1	Plus / Plus
TGACAGAAGAGAGTGAGCAC_x67	20	1..20	scaffold_1_12313	250	24..43	1e-04	1.00	42.1	Plus / Plus
TGCTCATGTCTCTTTCTGTCAGC_x3	23	1..23	scaffold_1_12313	250	85..107	1e-04	1.00	42.1	Plus / Plus
GCTCATGTCTCTTTCTGTCAGC_x1	22	1..22	scaffold_1_12313	250	86..107	1e-04	1.00	42.1	Plus / Plus


score_star	3.9
score_mfe	3
score_freq	34.3
score	41.5
flank_first_end  	144
flank_first_seq  	TTCTCTCGGGTTACCTTTTTCTAGTTTTGCTTTCCTCCCAGTTTCCACTCCCTTCGTTTCTTTGTTATTAATCAAACTTTGCGATTTGTGACTTTAATTTATTGTGCCGTTGGTTGTGAATTTGGTTGGAACAGAGATGGAAAT
flank_first_struct  	.......((....)).................(((...((((................((((((((.(((((((((.((..(((((..((.(.............).))..)))))..))))))))))))))))))).((((.(
flank_second_beg  	229
flank_second_seq  	TTCCCAGTTCCACTGCCGGATT
flank_second_struct  	)))).......))))..)))..
freq  	79
loop_beg  	165
loop_end  	206
loop_seq  	ACAGAGGCACTTGGCATAAAGCGTATGCTATTGCTTTTGCGT
loop_struct  	.((((((((..(((((((.....))))))).)))))))).))
mature_arm  	first
mature_beg  	145
mature_end  	164
mature_query  	TGACAGAAGAGAGTGAGCAC_x67
mature_seq  	TGACAGAAGAGAGTGAGCAC
mature_strand  	+
mature_struct  	((((((((((((((((((((
pre_seq  	TGACAGAAGAGAGTGAGCACACAGAGGCACTTGGCATAAAGCGTATGCTATTGCTTTTGCGTGCTCATGTCTCTTTCTGTCAGC
pre_struct  	((((((((((((((((((((.((((((((..(((((((.....))))))).)))))))).)))))))).)))).))))))))).
pri_beg  	1
pri_end  	250
pri_id  	scaffold_1_12316
pri_mfe  	-80.92
pri_seq  	TTCTCTCGGGTTACCTTTTTCTAGTTTTGCTTTCCTCCCAGTTTCCACTCCCTTCGTTTCTTTGTTATTAATCAAACTTTGCGATTTGTGACTTTAATTTATTGTGCCGTTGGTTGTGAATTTGGTTGGAACAGAGATGGAAATTGACAGAAGAGAGTGAGCACACAGAGGCACTTGGCATAAAGCGTATGCTATTGCTTTTGCGTGCTCATGTCTCTTTCTGTCAGCTTCCCAGTTCCACTGCCGGATT
pri_struct  	.......((....)).................(((...((((................((((((((.(((((((((.((..(((((..((.(.............).))..)))))..))))))))))))))))))).((((.(((((((((((((((((((((.((((((((..(((((((.....))))))).)))))))).)))))))).)))).))))))))).)))).......))))..)))..
star_arm  	second
star_beg  	207
star_end  	228
star_read  	1
star_seq  	GCTCATGTCTCTTTCTGTCAGC
star_struct  	)))))).)))).))))))))).
TTGACAGAAGAGAGTGAGCAC_x8	21	1..21	scaffold_1_12316	250	144..164	1e-04	1.00	42.1	Plus / Plus
TGACAGAAGAGAGTGAGCAC_x67	20	1..20	scaffold_1_12316	250	145..164	1e-04	1.00	42.1	Plus / Plus
TGCTCATGTCTCTTTCTGTCAGC_x3	23	1..23	scaffold_1_12316	250	206..228	1e-04	1.00	42.1	Plus / Plus
GCTCATGTCTCTTTCTGTCAGC_x1	22	1..22	scaffold_1_12316	250	207..228	1e-04	1.00	42.1	Plus / Plus


score_star	3.9
score_mfe	2.6
score_freq	-4.4
score	2.4
flank_first_end  	22
flank_first_seq  	ATTCTTATACCACTTTATGTGG
flank_first_struct  	((((((....((((((((((((
flank_second_beg  	107
flank_second_seq  	GCATAAAGTGATATGAAAATGTGGTATACAAATATGATAAGAGTAGCATTTTCCGAAGAATAAACATGCACAATGTTGATAGGCAATAGTGGGCACACCAAGATATCACAACAGCAACAATTCAAATTCAAATTCTGCAAGCAA
flank_second_struct  	))))))))))....((((((((..(((.((....)))))......))))))))..)))))).....(((....(((.((((........(((.....)))...)))))))...(((..((((........)))).)))..))).
freq  	3
loop_beg  	47
loop_end  	82
loop_seq  	ATTAAAAAGTGTCAATAAATCATAAAATAAAATAAA
loop_struct  	........(((.........))).............
mature_arm  	second
mature_beg  	83
mature_end  	106
mature_query  	ATGTGATTGTCCACTTCATCTGCC_x2
mature_seq  	ATGTGATTGTCCACTTCATCTGCC
mature_strand  	+
mature_struct  	))))).)))).)))))))))))))
pre_seq  	CAGATGAAGTGAACAACTACATCAATTAAAAAGTGTCAATAAATCATAAAATAAAATAAAATGTGATTGTCCACTTCATCTGCC
pre_struct  	(((((((((((.((((.(((((..........(((.........))).............))))).)))).)))))))))))))
pri_beg  	1
pri_end  	250
pri_id  	scaffold_1_13253
pri_mfe  	-65.30
pri_seq  	ATTCTTATACCACTTTATGTGGCAGATGAAGTGAACAACTACATCAATTAAAAAGTGTCAATAAATCATAAAATAAAATAAAATGTGATTGTCCACTTCATCTGCCGCATAAAGTGATATGAAAATGTGGTATACAAATATGATAAGAGTAGCATTTTCCGAAGAATAAACATGCACAATGTTGATAGGCAATAGTGGGCACACCAAGATATCACAACAGCAACAATTCAAATTCAAATTCTGCAAGCAA
pri_struct  	((((((....(((((((((((((((((((((((.((((.(((((..........(((.........))).............))))).)))).)))))))))))))))))))))))....((((((((..(((.((....)))))......))))))))..)))))).....(((....(((.((((........(((.....)))...)))))))...(((..((((........)))).)))..))).
star_arm  	first
star_beg  	23
star_end  	46
star_read  	1
star_seq  	CAGATGAAGTGAACAACTACATCA
star_struct  	(((((((((((.((((.(((((..
CAGATGAAGTGAACAACTACATC_x1	23	1..23	scaffold_1_13253	250	23..45	1e-04	1.00	42.1	Plus / Plus
ATGTGATTGTCCACTTCATCTGCC_x2	24	1..24	scaffold_1_13253	250	83..106	1e-04	1.00	42.1	Plus / Plus


score_star	3.9
score_mfe	3
score_freq	-4.4
score	2.7
flank_first_end  	144
flank_first_seq  	TCAAATCCATGCTTTATATGTGGTAGCTTTGACCCCAAAAAAAAAAAAACTTGATATGGGGTAGATATTGCCATTCATAATGTTTTTATGAAGAATAATAAGAGTAATGCTACTCTTATCACATTCTTATACCACTTTATGTGG
flank_first_struct  	...................(((((((..((.((((((...................)))))).))..)))))))((((((.....))))))......(((((((((....))))))))).(((((.(((((.((((((((((((
flank_second_beg  	229
flank_second_seq  	GCATAAAGTGATATGAAAATGT
flank_second_struct  	)))))))))).))))).)))))
freq  	3
loop_beg  	169
loop_end  	204
loop_seq  	ATTAAAAAGTGTCAATAAATCATAAAATAAAATAAA
loop_struct  	........(((.........))).............
mature_arm  	second
mature_beg  	205
mature_end  	228
mature_query  	ATGTGATTGTCCACTTCATCTGCC_x2
mature_seq  	ATGTGATTGTCCACTTCATCTGCC
mature_strand  	+
mature_struct  	))))).)))).)))))))))))))
pre_seq  	CAGATGAAGTGAACAACTACATCAATTAAAAAGTGTCAATAAATCATAAAATAAAATAAAATGTGATTGTCCACTTCATCTGCC
pre_struct  	(((((((((((.((((.(((((..........(((.........))).............))))).)))).)))))))))))))
pri_beg  	1
pri_end  	250
pri_id  	scaffold_1_13256
pri_mfe  	-79.71
pri_seq  	TCAAATCCATGCTTTATATGTGGTAGCTTTGACCCCAAAAAAAAAAAAACTTGATATGGGGTAGATATTGCCATTCATAATGTTTTTATGAAGAATAATAAGAGTAATGCTACTCTTATCACATTCTTATACCACTTTATGTGGCAGATGAAGTGAACAACTACATCAATTAAAAAGTGTCAATAAATCATAAAATAAAATAAAATGTGATTGTCCACTTCATCTGCCGCATAAAGTGATATGAAAATGT
pri_struct  	...................(((((((..((.((((((...................)))))).))..)))))))((((((.....))))))......(((((((((....))))))))).(((((.(((((.(((((((((((((((((((((((.((((.(((((..........(((.........))).............))))).)))).))))))))))))))))))))))).))))).)))))
star_arm  	first
star_beg  	145
star_end  	168
star_read  	1
star_seq  	CAGATGAAGTGAACAACTACATCA
star_struct  	(((((((((((.((((.(((((..
CAGATGAAGTGAACAACTACATC_x1	23	1..23	scaffold_1_13256	250	145..167	1e-04	1.00	42.1	Plus / Plus
ATGTGATTGTCCACTTCATCTGCC_x2	24	1..24	scaffold_1_13256	250	205..228	1e-04	1.00	42.1	Plus / Plus


score_star	-1.3
score_mfe	3.8
score_freq	0
score	2.8
flank_first_end  	24
flank_first_seq  	GATCTCTTGGACTACAGGGGTCCA
flank_first_struct  	(((((((((((((((((((...((
flank_second_beg  	148
flank_second_seq  	AAATCCTGTGGTCCAAGAGATCGGGACTGAAAATTTTAATTAGTAAATTCAAAACATTGAGAATTAAGAAATAAGATGTAGGGAGGAAAGAAACCCACCTTTG
flank_second_struct  	...)))))))))))))))))))..........((((((.((..(((.(((((....)))))..)))..)).))))))..((((.((........)).))))..
freq  	14
loop_beg  	49
loop_end  	124
loop_seq  	GGATGTAAATTCAACGGTTCACTCACTCTTGCACTCCTTTTAAAAAACTTTTTTGAACCATTGGATTAATATCCAA
loop_struct  	((((((.(((((((.((((((................................)))))).))))))).))))))))
mature_arm  	first
mature_beg  	25
mature_end  	48
mature_query  	AGAGATTTGTGGTTACTCACCGTT_x10
mature_seq  	AGAGATTTGTGGTTACTCACCGTT
mature_strand  	+
mature_struct  	(((((((.((((((((((((((((
pre_seq  	AGAGATTTGTGGTTACTCACCGTTGGATGTAAATTCAACGGTTCACTCACTCTTGCACTCCTTTTAAAAAACTTTTTTGAACCATTGGATTAATATCCAACGGTGGGTGACCACAATCTCTTG
pre_struct  	(((((((.((((((((((((((((((((((.(((((((.((((((................................)))))).))))))).)))))))))))))))))))))))))))))))
pri_beg  	1
pri_end  	250
pri_id  	scaffold_1_14279
pri_mfe  	-108.75
pri_seq  	GATCTCTTGGACTACAGGGGTCCAAGAGATTTGTGGTTACTCACCGTTGGATGTAAATTCAACGGTTCACTCACTCTTGCACTCCTTTTAAAAAACTTTTTTGAACCATTGGATTAATATCCAACGGTGGGTGACCACAATCTCTTGAAATCCTGTGGTCCAAGAGATCGGGACTGAAAATTTTAATTAGTAAATTCAAAACATTGAGAATTAAGAAATAAGATGTAGGGAGGAAAGAAACCCACCTTTG
pri_struct  	(((((((((((((((((((...(((((((((.((((((((((((((((((((((.(((((((.((((((................................)))))).))))))).)))))))))))))))))))))))))))))))...)))))))))))))))))))..........((((((.((..(((.(((((....)))))..)))..)).))))))..((((.((........)).))))..
star_arm  	second
star_beg  	125
star_end  	147
star_seq  	CGGTGGGTGACCACAATCTCTTG
star_struct  	)))))))))))))))))))))))
CAAGAGATTTGTGGTTACTCACCG_x1	24	1..24	scaffold_1_14279	250	23..46	1e-04	1.00	42.1	Plus / Plus
AAGAGATTTGTGGTTACTCACCGT_x2	24	1..24	scaffold_1_14279	250	24..47	1e-04	1.00	42.1	Plus / Plus
AGAGATTTGTGGTTACTCAC_x1	20	1..20	scaffold_1_14279	250	25..44	1e-04	1.00	42.1	Plus / Plus
AGAGATTTGTGGTTACTCACCGTT_x10	24	1..24	scaffold_1_14279	250	25..48	1e-04	1.00	42.1	Plus / Plus


score_star	3.9
score_mfe	3
score_freq	23.6
score	30.8
flank_first_end  	22
flank_first_seq  	GGGGCCTTGTTGCAGAGGCAAT
flank_first_struct  	((((.....((((((((.((.(
flank_second_beg  	117
flank_second_seq  	TGGCTCTGTAAATTTCTCTCTGAGAAACTCACATAGAACACGGGAAAACCTTGGTAATATTCATGTTCAAAAACCCTTGACTTGTGTTGCTCTTGGTGTTTTTATTTTTTACTCTTCTCATGGATTTCTCCTCC
flank_second_struct  	)).)))))))).....(((.((((((.......(((((.(..((((.(((..((((((((....((.(((......)))))..))))))).)..))).))))..).)))))...)))))).)))...))))...
freq  	58
loop_beg  	43
loop_end  	96
loop_seq  	ATATTCACTAGTACACATAGAAGAAGTTTCTTTCTTTTATTTTACAAGCTCTGG
loop_struct  	(......((.(((...((((((((((....))))))))))..))).))...)))
mature_arm  	first
mature_beg  	23
mature_end  	42
mature_query  	TTGGCATTCTGTCCACCTCC_x47
mature_seq  	TTGGCATTCTGTCCACCTCC
mature_strand  	+
mature_struct  	(((((((.(((.((((((((
pre_seq  	TTGGCATTCTGTCCACCTCCATATTCACTAGTACACATAGAAGAAGTTTCTTTCTTTTATTTTACAAGCTCTGGAGGTGGTCAGCATGTCAAAC
pre_struct  	(((((((.(((.(((((((((......((.(((...((((((((((....))))))))))..))).))...))))))))).))).)))))))).
pri_beg  	1
pri_end  	250
pri_id  	scaffold_1_15693
pri_mfe  	-78.80
pri_seq  	GGGGCCTTGTTGCAGAGGCAATTTGGCATTCTGTCCACCTCCATATTCACTAGTACACATAGAAGAAGTTTCTTTCTTTTATTTTACAAGCTCTGGAGGTGGTCAGCATGTCAAACTGGCTCTGTAAATTTCTCTCTGAGAAACTCACATAGAACACGGGAAAACCTTGGTAATATTCATGTTCAAAAACCCTTGACTTGTGTTGCTCTTGGTGTTTTTATTTTTTACTCTTCTCATGGATTTCTCCTCC
pri_struct  	((((.....((((((((.((.((((((((.(((.(((((((((......((.(((...((((((((((....))))))))))..))).))...))))))))).))).)))))))).)).)))))))).....(((.((((((.......(((((.(..((((.(((..((((((((....((.(((......)))))..))))))).)..))).))))..).)))))...)))))).)))...))))...
star_arm  	second
star_beg  	97
star_end  	116
star_read  	1
star_seq  	AGGTGGTCAGCATGTCAAAC
star_struct  	)))))).))).)))))))).
TTGGCATTCTGTCCACCT_x5	18	1..18	scaffold_1_15693	250	23..40	1e-04	1.00	42.1	Plus / Plus
TTGGCATTCTGTCCACCTC_x5	19	1..19	scaffold_1_15693	250	23..41	1e-04	1.00	42.1	Plus / Plus
TTGGCATTCTGTCCACCTCC_x47	20	1..20	scaffold_1_15693	250	23..42	1e-04	1.00	42.1	Plus / Plus
AGGTGGTCAGCATGTCAAACT_x1	21	1..21	scaffold_1_15693	250	97..117	1e-04	1.00	42.1	Plus / Plus


score_star	3.9
score_mfe	2.7
score_freq	23.6
score	30.5
flank_first_end  	133
flank_first_seq  	ATACAAAAAGAGTCATTATGTAAATTCCACAACTGATCACCCTCTGATACCTATTTCTTCTTCTCTCTCTCTCTCTCTCTCTCTCTCTCTCTCTCTCTCTAGGGTTTCTCAGGGGCCTTGTTGCAGAGGCAAT
flank_first_struct  	........((((............................(((((((.((((.................................................))))...))))))).....((((((((.((.(
flank_second_beg  	228
flank_second_seq  	TGGCTCTGTAAATTTCTCTCTGA
flank_second_struct  	)).))))))))......))))..
freq  	58
loop_beg  	154
loop_end  	207
loop_seq  	ATATTCACTAGTACACATAGAAGAAGTTTCTTTCTTTTATTTTACAAGCTCTGG
loop_struct  	(......((.(((...((((((((((....))))))))))..))).))...)))
mature_arm  	first
mature_beg  	134
mature_end  	153
mature_query  	TTGGCATTCTGTCCACCTCC_x47
mature_seq  	TTGGCATTCTGTCCACCTCC
mature_strand  	+
mature_struct  	(((((((.(((.((((((((
pre_seq  	TTGGCATTCTGTCCACCTCCATATTCACTAGTACACATAGAAGAAGTTTCTTTCTTTTATTTTACAAGCTCTGGAGGTGGTCAGCATGTCAAAC
pre_struct  	(((((((.(((.(((((((((......((.(((...((((((((((....))))))))))..))).))...))))))))).))).)))))))).
pri_beg  	1
pri_end  	250
pri_id  	scaffold_1_15696
pri_mfe  	-67.79
pri_seq  	ATACAAAAAGAGTCATTATGTAAATTCCACAACTGATCACCCTCTGATACCTATTTCTTCTTCTCTCTCTCTCTCTCTCTCTCTCTCTCTCTCTCTCTCTAGGGTTTCTCAGGGGCCTTGTTGCAGAGGCAATTTGGCATTCTGTCCACCTCCATATTCACTAGTACACATAGAAGAAGTTTCTTTCTTTTATTTTACAAGCTCTGGAGGTGGTCAGCATGTCAAACTGGCTCTGTAAATTTCTCTCTGA
pri_struct  	........((((............................(((((((.((((.................................................))))...))))))).....((((((((.((.((((((((.(((.(((((((((......((.(((...((((((((((....))))))))))..))).))...))))))))).))).)))))))).)).))))))))......))))..
star_arm  	second
star_beg  	208
star_end  	227
star_read  	1
star_seq  	AGGTGGTCAGCATGTCAAAC
star_struct  	)))))).))).)))))))).
TTGGCATTCTGTCCACCT_x5	18	1..18	scaffold_1_15696	250	134..151	1e-04	1.00	42.1	Plus / Plus
TTGGCATTCTGTCCACCTC_x5	19	1..19	scaffold_1_15696	250	134..152	1e-04	1.00	42.1	Plus / Plus
TTGGCATTCTGTCCACCTCC_x47	20	1..20	scaffold_1_15696	250	134..153	1e-04	1.00	42.1	Plus / Plus
AGGTGGTCAGCATGTCAAACT_x1	21	1..21	scaffold_1_15696	250	208..228	1e-04	1.00	42.1	Plus / Plus


score_star	-1.3
score_mfe	2.9
score_freq	0
score	1.9
flank_first_end  	22
flank_first_seq  	AACTAGTTCAGGGTAATGGAGG
flank_first_struct  	.(((((((.((((....(..((
flank_second_beg  	111
flank_second_seq  	CACTTTTCTCTCTCTCTCTCTCTCTCACTCTCTCTCCTTCCCTCTCTCTCTTTCTCTCTGTTTCTTTCTGAATCATGTGTGTTTTGTGTTCATAATTTTGCATGAAAGATTAATTAGTACTGATCTGTTTGAATCAATTC
flank_second_struct  	..)....)))).....................................((((((....(((....((.((((.((((.......)))))))).))....))).))))))..)))))))..(((((.....).))))....
freq  	67
loop_beg  	43
loop_end  	89
loop_seq  	ACAAGGTGTTTTCTTGCATGGTGGGTTTCATGCTTGAAGCTTTGCGT
loop_struct  	.((((((...(((..((((((......))))))..))))))))).))
mature_arm  	first
mature_beg  	23
mature_end  	42
mature_query  	TGACAGAAGAGAGTGAGCAC_x67
mature_seq  	TGACAGAAGAGAGTGAGCAC
mature_strand  	+
mature_struct  	((((((((((((((((((((
pre_seq  	TGACAGAAGAGAGTGAGCACACAAGGTGTTTTCTTGCATGGTGGGTTTCATGCTTGAAGCTTTGCGTGCTTACTCTCTATCTGTCACC
pre_struct  	((((((((((((((((((((.((((((...(((..((((((......))))))..))))))))).))))))))))))).)))))))))
pri_beg  	1
pri_end  	250
pri_id  	scaffold_1_20815
pri_mfe  	-75.10
pri_seq  	AACTAGTTCAGGGTAATGGAGGTGACAGAAGAGAGTGAGCACACAAGGTGTTTTCTTGCATGGTGGGTTTCATGCTTGAAGCTTTGCGTGCTTACTCTCTATCTGTCACCCACTTTTCTCTCTCTCTCTCTCTCTCACTCTCTCTCCTTCCCTCTCTCTCTTTCTCTCTGTTTCTTTCTGAATCATGTGTGTTTTGTGTTCATAATTTTGCATGAAAGATTAATTAGTACTGATCTGTTTGAATCAATTC
pri_struct  	.(((((((.((((....(..((((((((((((((((((((((.((((((...(((..((((((......))))))..))))))))).))))))))))))).)))))))))..)....)))).....................................((((((....(((....((.((((.((((.......)))))))).))....))).))))))..)))))))..(((((.....).))))....
star_arm  	second
star_beg  	90
star_end  	110
star_seq  	GCTTACTCTCTATCTGTCACC
star_struct  	))))))))))).)))))))))
TGACAGAAGAGAGTGAGCAC_x67	20	1..20	scaffold_1_20815	250	23..42	1e-04	1.00	42.1	Plus / Plus


score_star	3.9
score_mfe	2.8
score_freq	27.7
score	34.6
flank_first_end  	22
flank_first_seq  	AAAGCGTTTCTTACAGAGTTTA
flank_first_struct  	((((.(...((.((((((((((
flank_second_beg  	105
flank_second_seq  	GAGCTCTGTTGGCTTCTCTTTGTAAAACCCTCGTGACCGACGATGATATCTCCCAGCGCTACATACACTTGCTGATTGTTAAAATCTTGGTAAGAATCATCTTTCTTTTTTCCAGATCATGTGCACCGTCGACCGTTTCTGGTAGT
flank_second_struct  	))))))))).))...).)))).....(((.....((((((((.((((((....(((((...........))))).........((((.((.(((((......)))))....)))))).)))).)).)))))...)))...)))...
freq  	66
loop_beg  	43
loop_end  	84
loop_seq  	TCTCTTTTTCACTCCCTGTGTATTAGAAGATAGTACGTGTGG
loop_struct  	.(((((((.(((.....)))....))))))........).))
mature_arm  	first
mature_beg  	23
mature_end  	42
mature_query  	TTGGCATTCTGTCCACCTCC_x47
mature_seq  	TTGGCATTCTGTCCACCTCC
mature_strand  	+
mature_struct  	((((((.(.(((((((((((
pre_seq  	TTGGCATTCTGTCCACCTCCTCTCTTTTTCACTCCCTGTGTATTAGAAGATAGTACGTGTGGAGGTGGGCATACTGCCAACT
pre_struct  	((((((.(.(((((((((((.(((((((.(((.....)))....))))))........).))))))))))).).)))))).)
pri_beg  	1
pri_end  	250
pri_id  	scaffold_1_21723
pri_mfe  	-71.70
pri_seq  	AAAGCGTTTCTTACAGAGTTTATTGGCATTCTGTCCACCTCCTCTCTTTTTCACTCCCTGTGTATTAGAAGATAGTACGTGTGGAGGTGGGCATACTGCCAACTGAGCTCTGTTGGCTTCTCTTTGTAAAACCCTCGTGACCGACGATGATATCTCCCAGCGCTACATACACTTGCTGATTGTTAAAATCTTGGTAAGAATCATCTTTCTTTTTTCCAGATCATGTGCACCGTCGACCGTTTCTGGTAGT
pri_struct  	((((.(...((.((((((((((((((((.(.(((((((((((.(((((((.(((.....)))....))))))........).))))))))))).).)))))).)))))))))).))...).)))).....(((.....((((((((.((((((....(((((...........))))).........((((.((.(((((......)))))....)))))).)))).)).)))))...)))...)))...
star_arm  	second
star_beg  	85
star_end  	104
star_read  	1
star_seq  	AGGTGGGCATACTGCCAACT
star_struct  	))))))))).).)))))).)
TTGGCATTCTGTCCACCT_x5	18	1..18	scaffold_1_21723	250	23..40	1e-04	1.00	42.1	Plus / Plus
TTGGCATTCTGTCCACCTC_x5	19	1..19	scaffold_1_21723	250	23..41	1e-04	1.00	42.1	Plus / Plus
TTGGCATTCTGTCCACCTCC_x47	20	1..20	scaffold_1_21723	250	23..42	1e-04	1.00	42.1	Plus / Plus
TTGGCATTCTGTCCACCTCCT_x4	21	1..21	scaffold_1_21723	250	23..43	1e-04	1.00	42.1	Plus / Plus
AGGTGGGCATACTGCCAACTG_x5	21	1..21	scaffold_1_21723	250	85..105	1e-04	1.00	42.1	Plus / Plus


score_star	3.9
score_mfe	3.1
score_freq	27.7
score	35
flank_first_end  	145
flank_first_seq  	ATATATTTATGTTATCGCTGTCCATCTCTTTCCCCAGCTGAGCTCAAACATAAGGGAGGGAGAAGGGTCGTGAATAATGCAAACAACAGTGCACAGGCTTTGATGAGATCATGTGGGTTTAGCAAAGCGTTTCTTACAGAGTTTA
flank_first_struct  	..............((((..(((.((((((((((....((........))...)))))))))).)))..))))....((((........))))...((((((...(((((.....)))))..))))))....((.((((((((((
flank_second_beg  	228
flank_second_seq  	GAGCTCTGTTGGCTTCTCTTTGT
flank_second_struct  	))))))))).))...........
freq  	66
loop_beg  	166
loop_end  	207
loop_seq  	TCTCTTTTTCACTCCCTGTGTATTAGAAGATAGTACGTGTGG
loop_struct  	.(((((((.(((.....)))....))))))........).))
mature_arm  	first
mature_beg  	146
mature_end  	165
mature_query  	TTGGCATTCTGTCCACCTCC_x47
mature_seq  	TTGGCATTCTGTCCACCTCC
mature_strand  	+
mature_struct  	((((((.(.(((((((((((
pre_seq  	TTGGCATTCTGTCCACCTCCTCTCTTTTTCACTCCCTGTGTATTAGAAGATAGTACGTGTGGAGGTGGGCATACTGCCAACT
pre_struct  	((((((.(.(((((((((((.(((((((.(((.....)))....))))))........).))))))))))).).)))))).)
pri_beg  	1
pri_end  	250
pri_id  	scaffold_1_21726
pri_mfe  	-84.90
pri_seq  	ATATATTTATGTTATCGCTGTCCATCTCTTTCCCCAGCTGAGCTCAAACATAAGGGAGGGAGAAGGGTCGTGAATAATGCAAACAACAGTGCACAGGCTTTGATGAGATCATGTGGGTTTAGCAAAGCGTTTCTTACAGAGTTTATTGGCATTCTGTCCACCTCCTCTCTTTTTCACTCCCTGTGTATTAGAAGATAGTACGTGTGGAGGTGGGCATACTGCCAACTGAGCTCTGTTGGCTTCTCTTTGT
pri_struct  	..............((((..(((.((((((((((....((........))...)))))))))).)))..))))....((((........))))...((((((...(((((.....)))))..))))))....((.((((((((((((((((.(.(((((((((((.(((((((.(((.....)))....))))))........).))))))))))).).)))))).)))))))))).))...........
star_arm  	second
star_beg  	208
star_end  	227
star_read  	1
star_seq  	AGGTGGGCATACTGCCAACT
star_struct  	))))))))).).)))))).)
TTGGCATTCTGTCCACCT_x5	18	1..18	scaffold_1_21726	250	146..163	1e-04	1.00	42.1	Plus / Plus
TTGGCATTCTGTCCACCTC_x5	19	1..19	scaffold_1_21726	250	146..164	1e-04	1.00	42.1	Plus / Plus
TTGGCATTCTGTCCACCTCC_x47	20	1..20	scaffold_1_21726	250	146..165	1e-04	1.00	42.1	Plus / Plus
TTGGCATTCTGTCCACCTCCT_x4	21	1..21	scaffold_1_21726	250	146..166	1e-04	1.00	42.1	Plus / Plus
AGGTGGGCATACTGCCAACTG_x5	21	1..21	scaffold_1_21726	250	208..228	1e-04	1.00	42.1	Plus / Plus


score_star	3.9
score_mfe	2.2
score_freq	-4.9
score	1.4
flank_first_end  	101
flank_first_seq  	CAGATTACGATTGGCTTTTATTTTTATAGATTCCTACTAAGGGTAGTTTGGCATTGCTGTGCTGTGAAAATAATCGCTGTCAAATTTACTGTGAGAGAAAT
flank_first_struct  	..(((((.(((.(((..((((((((((((....((((.....))))...(((...)))...))))))))))))..))))))..............((.(((
flank_second_beg  	231
flank_second_seq  	TCCTGCATAATCAGAAAATG
flank_second_struct  	).))...)))))........
freq  	2
loop_beg  	125
loop_end  	205
loop_seq  	ACGTTTGGTAAAATTTTTGTTAAAAGTGTTATTGGTATTGATTTTACTCATAATCAGAAAAAGATTGCCGATTAATCATTA
loop_struct  	(.(.(((((((..(((((((((..((((..(((......)))..))))..))).))))))....))))))).....).)))
mature_arm  	first
mature_beg  	102
mature_end  	124
mature_query  	CAGCTGTGAGAGAAAGTAGTTTG_x1
mature_seq  	CAGCTGTGAGAGAAAGTAGTTTG
mature_strand  	+
mature_struct  	(((...((((((..(((.(((((
pre_seq  	CAGCTGTGAGAGAAAGTAGTTTGACGTTTGGTAAAATTTTTGTTAAAAGTGTTATTGGTATTGATTTTACTCATAATCAGAAAAAGATTGCCGATTAATCATTAAACCCAGCTCCTCTTCGAAACTGAT
pre_struct  	(((...((((((..(((.((((((.(.(((((((..(((((((((..((((..(((......)))..))))..))).))))))....))))))).....).))))))...))).))).)))...)))))
pri_beg  	1
pri_end  	250
pri_id  	scaffold_1_22790
pri_mfe  	-49.10
pri_seq  	CAGATTACGATTGGCTTTTATTTTTATAGATTCCTACTAAGGGTAGTTTGGCATTGCTGTGCTGTGAAAATAATCGCTGTCAAATTTACTGTGAGAGAAATCAGCTGTGAGAGAAAGTAGTTTGACGTTTGGTAAAATTTTTGTTAAAAGTGTTATTGGTATTGATTTTACTCATAATCAGAAAAAGATTGCCGATTAATCATTAAACCCAGCTCCTCTTCGAAACTGATTCCTGCATAATCAGAAAATG
pri_struct  	..(((((.(((.(((..((((((((((((....((((.....))))...(((...)))...))))))))))))..))))))..............((.((((((...((((((..(((.((((((.(.(((((((..(((((((((..((((..(((......)))..))))..))).))))))....))))))).....).))))))...))).))).)))...)))))).))...)))))........
star_arm  	second
star_beg  	206
star_end  	230
star_read  	1
star_seq  	AACCCAGCTCCTCTTCGAAACTGAT
star_struct  	)))...))).))).)))...)))))
CAGCTGTGAGAGAAAGTAGTTTG_x1	23	1..23	scaffold_1_22790	250	102..124	1e-04	1.00	42.1	Plus / Plus
AAACCCAGCTCCTCTTCGAAACTG_x1	24	1..24	scaffold_1_22790	250	205..228	1e-04	1.00	42.1	Plus / Plus


score_star	3.9
score_mfe	3.3
score_freq	-3.9
score	3.6
flank_first_end  	22
flank_first_seq  	TGGGTGACCACAATCTCTTGGA
flank_first_struct  	(((((((((.(.((((((((((
flank_second_beg  	172
flank_second_seq  	CAAGAGATCGGGACTGTTCCTAATAGATATTTAAAAGTAAATTTAGGTTTTACCCATAAACATTTTAATAAACTTTTTT
flank_second_struct  	)))))))).)))......(((((....((((....))))...)))))..))))))).......................
freq  	4
loop_beg  	45
loop_end  	150
loop_seq  	TGATCACTCACCGTTGGATGTAAATTCAACGGTTCACTCACTCTTGCACTCATTTTAATAAACTTTTTTATACCATTAGATTAATATCCAACGGTGGGTGACCACA
loop_struct  	((.((((((((((((((((((.(((..((.(((......................................))).))..))).)))))))))))))))))).))))
mature_arm  	first
mature_beg  	23
mature_end  	44
mature_query  	CCACAGGGGTCCAAGAAATTTG_x2
mature_seq  	CCACAGGGGTCCAAGAAATTTG
mature_strand  	+
mature_struct  	.(((((((((.(((((...(((
pre_seq  	CCACAGGGGTCCAAGAAATTTGTGATCACTCACCGTTGGATGTAAATTCAACGGTTCACTCACTCTTGCACTCATTTTAATAAACTTTTTTATACCATTAGATTAATATCCAACGGTGGGTGACCACAATCTCTTGAACTCCTGTGATC
pre_struct  	.(((((((((.(((((...(((((.((((((((((((((((((.(((..((.(((......................................))).))..))).)))))))))))))))))).)))))..))))).))))))))).))
pri_beg  	1
pri_end  	250
pri_id  	scaffold_1_23139
pri_mfe  	-92.16
pri_seq  	TGGGTGACCACAATCTCTTGGACCACAGGGGTCCAAGAAATTTGTGATCACTCACCGTTGGATGTAAATTCAACGGTTCACTCACTCTTGCACTCATTTTAATAAACTTTTTTATACCATTAGATTAATATCCAACGGTGGGTGACCACAATCTCTTGAACTCCTGTGATCCAAGAGATCGGGACTGTTCCTAATAGATATTTAAAAGTAAATTTAGGTTTTACCCATAAACATTTTAATAAACTTTTTT
pri_struct  	(((((((((.(.((((((((((.(((((((((.(((((...(((((.((((((((((((((((((.(((..((.(((......................................))).))..))).)))))))))))))))))).)))))..))))).))))))))).)))))))))).)))......(((((....((((....))))...)))))..))))))).......................
star_arm  	second
star_beg  	151
star_end  	171
star_read  	1
star_seq  	ATCTCTTGAACTCCTGTGATC
star_struct  	)..))))).))))))))).))
AATCTCTTGAACTCCTGTGATCCA_x2	24	1..24	scaffold_1_23139	250	150..173	1e-04	1.00	42.1	Plus / Plus
CCACAGGGGTCCAAGAAATTTG_x2	22	1..22	scaffold_1_23139	250	23..44	1e-04	1.00	42.1	Plus / Plus


score_star	3.9
score_mfe	3.3
score_freq	-3.9
score	3.6
flank_first_end  	77
flank_first_seq  	ACTCTTGCACTCATTTTAATAAACTTTTTTATACCATTAGATTAATATCCAACGGTGGGTGACCACAATCTCTTGGA
flank_first_struct  	...................................(((((...(((((((....((((....)))).((((((((((
flank_second_beg  	227
flank_second_seq  	CAAGAGATCGGGACTGTTCCTAAT
flank_second_struct  	))))))))..))).)))).)))))
freq  	4
loop_beg  	100
loop_end  	205
loop_seq  	TGATCACTCACCGTTGGATGTAAATTCAACGGTTCACTCACTCTTGCACTCATTTTAATAAACTTTTTTATACCATTAGATTAATATCCAACGGTGGGTGACCACA
loop_struct  	((.((((((((((((((((((.(((..((.(((......................................))).))..))).)))))))))))))))))).))))
mature_arm  	first
mature_beg  	78
mature_end  	99
mature_query  	CCACAGGGGTCCAAGAAATTTG_x2
mature_seq  	CCACAGGGGTCCAAGAAATTTG
mature_strand  	+
mature_struct  	.(((((((((.(((((...(((
pre_seq  	CCACAGGGGTCCAAGAAATTTGTGATCACTCACCGTTGGATGTAAATTCAACGGTTCACTCACTCTTGCACTCATTTTAATAAACTTTTTTATACCATTAGATTAATATCCAACGGTGGGTGACCACAATCTCTTGAACTCCTGTGATC
pre_struct  	.(((((((((.(((((...(((((.((((((((((((((((((.(((..((.(((......................................))).))..))).)))))))))))))))))).)))))..))))).))))))))).))
pri_beg  	1
pri_end  	250
pri_id  	scaffold_1_23142
pri_mfe  	-91.96
pri_seq  	ACTCTTGCACTCATTTTAATAAACTTTTTTATACCATTAGATTAATATCCAACGGTGGGTGACCACAATCTCTTGGACCACAGGGGTCCAAGAAATTTGTGATCACTCACCGTTGGATGTAAATTCAACGGTTCACTCACTCTTGCACTCATTTTAATAAACTTTTTTATACCATTAGATTAATATCCAACGGTGGGTGACCACAATCTCTTGAACTCCTGTGATCCAAGAGATCGGGACTGTTCCTAAT
pri_struct  	...................................(((((...(((((((....((((....)))).((((((((((.(((((((((.(((((...(((((.((((((((((((((((((.(((..((.(((......................................))).))..))).)))))))))))))))))).)))))..))))).))))))))).))))))))))..))).)))).)))))
star_arm  	second
star_beg  	206
star_end  	226
star_read  	1
star_seq  	ATCTCTTGAACTCCTGTGATC
star_struct  	)..))))).))))))))).))
AATCTCTTGAACTCCTGTGATCCA_x2	24	1..24	scaffold_1_23142	250	205..228	1e-04	1.00	42.1	Plus / Plus
CCACAGGGGTCCAAGAAATTTG_x2	22	1..22	scaffold_1_23142	250	78..99	1e-04	1.00	42.1	Plus / Plus


score_star	3.9
score_mfe	3.3
score_freq	5.2
score	12.8
flank_first_end  	22
flank_first_seq  	GAGGATAAAGAGCCTTGTTTTG
flank_first_struct  	((((..(((((((((.((((((
flank_second_beg  	148
flank_second_seq  	GAGACAGGTTCTTTTATCTCATGCTGGACCTCTTCTTCCATGGGGCAACAGATTTCCACCGGGATGTATGAGCTTCTTGAGGAACTCATAGATGAGGTACGTG
flank_second_struct  	))))))))))))))..))))..((...(((((.((.(((.(((((.((....)).)).))))))..((((((.(((.....))))))))))).)))))..)).
freq  	22
loop_beg  	44
loop_end  	128
loop_seq  	CAGCCTCCCAAGGGCTCTCTCTCTCTCTCTAAATATAATGTGGCGCTATAGCTAAGCTTGGTTTAGAATCCTTGTGTGATCTACA
loop_struct  	.((..(((((((((.............(((((((......((((......))))......))))))).)))))).).)).)).))
mature_arm  	second
mature_beg  	129
mature_end  	147
mature_query  	GGCAGTCTCCTTGGCTACC_x21
mature_seq  	GGCAGTCTCCTTGGCTACC
mature_strand  	+
mature_struct  	))))))))))))))))).)
pre_seq  	TAGCCAAGGATGACTTGCCTGCAGCCTCCCAAGGGCTCTCTCTCTCTCTCTAAATATAATGTGGCGCTATAGCTAAGCTTGGTTTAGAATCCTTGTGTGATCTACAGGCAGTCTCCTTGGCTACC
pre_struct  	((((((((((.((((.(((((.((..(((((((((.............(((((((......((((......))))......))))))).)))))).).)).)).))))))))))))))))))).)
pri_beg  	1
pri_end  	250
pri_id  	scaffold_1_25178
pri_mfe  	-92.04
pri_seq  	GAGGATAAAGAGCCTTGTTTTGTAGCCAAGGATGACTTGCCTGCAGCCTCCCAAGGGCTCTCTCTCTCTCTCTAAATATAATGTGGCGCTATAGCTAAGCTTGGTTTAGAATCCTTGTGTGATCTACAGGCAGTCTCCTTGGCTACCGAGACAGGTTCTTTTATCTCATGCTGGACCTCTTCTTCCATGGGGCAACAGATTTCCACCGGGATGTATGAGCTTCTTGAGGAACTCATAGATGAGGTACGTG
pri_struct  	((((..(((((((((.((((((((((((((((.((((.(((((.((..(((((((((.............(((((((......((((......))))......))))))).)))))).).)).)).))))))))))))))))))).)))))))))))))))..))))..((...(((((.((.(((.(((((.((....)).)).))))))..((((((.(((.....))))))))))).)))))..)).
star_arm  	first
star_beg  	23
star_end  	43
star_read  	1
star_seq  	TAGCCAAGGATGACTTGCCTG
star_struct  	((((((((((.((((.(((((
GGCAGTCTCCTTGGCTACC_x21	19	1..19	scaffold_1_25178	250	129..147	1e-04	1.00	42.1	Plus / Plus
TAGCCAAGGATGACTTGCCTG_x1	21	1..21	scaffold_1_25178	250	23..43	1e-04	1.00	42.1	Plus / Plus


score_star	3.9
score_mfe	3.1
score_freq	5.2
score	12.6
flank_first_end  	103
flank_first_seq  	TATATATATATATATATATATATATCTTTATATATCTTTTATATTATATGTGATAACGATGAGGGAAGAAAGGTCCTACATGAGGATAAAGAGCCTTGTTTTG
flank_first_struct  	((((((((.(((((...(((((((....)))))))....)))))))))))))......(((.((((.......)))).)))((((..(((((((((.((((((
flank_second_beg  	229
flank_second_seq  	GAGACAGGTTCTTTTATCTCAT
flank_second_struct  	))))))))))))))..))))..
freq  	22
loop_beg  	125
loop_end  	209
loop_seq  	CAGCCTCCCAAGGGCTCTCTCTCTCTCTCTAAATATAATGTGGCGCTATAGCTAAGCTTGGTTTAGAATCCTTGTGTGATCTACA
loop_struct  	.((..(((((((((.............(((((((......((((......))))......))))))).)))))).).)).)).))
mature_arm  	second
mature_beg  	210
mature_end  	228
mature_query  	GGCAGTCTCCTTGGCTACC_x21
mature_seq  	GGCAGTCTCCTTGGCTACC
mature_strand  	+
mature_struct  	))))))))))))))))).)
pre_seq  	TAGCCAAGGATGACTTGCCTGCAGCCTCCCAAGGGCTCTCTCTCTCTCTCTAAATATAATGTGGCGCTATAGCTAAGCTTGGTTTAGAATCCTTGTGTGATCTACAGGCAGTCTCCTTGGCTACC
pre_struct  	((((((((((.((((.(((((.((..(((((((((.............(((((((......((((......))))......))))))).)))))).).)).)).))))))))))))))))))).)
pri_beg  	1
pri_end  	250
pri_id  	scaffold_1_25181
pri_mfe  	-84.54
pri_seq  	TATATATATATATATATATATATATCTTTATATATCTTTTATATTATATGTGATAACGATGAGGGAAGAAAGGTCCTACATGAGGATAAAGAGCCTTGTTTTGTAGCCAAGGATGACTTGCCTGCAGCCTCCCAAGGGCTCTCTCTCTCTCTCTAAATATAATGTGGCGCTATAGCTAAGCTTGGTTTAGAATCCTTGTGTGATCTACAGGCAGTCTCCTTGGCTACCGAGACAGGTTCTTTTATCTCAT
pri_struct  	((((((((.(((((...(((((((....)))))))....)))))))))))))......(((.((((.......)))).)))((((..(((((((((.((((((((((((((((.((((.(((((.((..(((((((((.............(((((((......((((......))))......))))))).)))))).).)).)).))))))))))))))))))).)))))))))))))))..))))..
star_arm  	first
star_beg  	104
star_end  	124
star_read  	1
star_seq  	TAGCCAAGGATGACTTGCCTG
star_struct  	((((((((((.((((.(((((
TAGCCAAGGATGACTTGCCTG_x1	21	1..21	scaffold_1_25181	250	104..124	1e-04	1.00	42.1	Plus / Plus
GGCAGTCTCCTTGGCTACC_x21	19	1..19	scaffold_1_25181	250	210..228	1e-04	1.00	42.1	Plus / Plus


score_star	-1.3
score_mfe	2.3
score_freq	0
score	1.3
flank_first_end  	131
flank_first_seq  	TTTGCATCAGACCTTCTTTTCCCTTCCCATTCTCTCATTTTCCTTTCAGTTCTTCCAAACACTTAGCCTCTTTGACATATATGATCTCTCTGAGGGGAGATTCACCAATAAGTATTTAAGTTAAGGATTGA
flank_first_struct  	.................(((((((((........((((.......((((......................)))).....)))).......)))))))))........(((((((((..(((((((((((.
flank_second_beg  	229
flank_second_seq  	AATCTTTAACATAAAATACTTA
flank_second_struct  	))))))))))...)))))))))
freq  	13
loop_beg  	153
loop_end  	207
loop_seq  	CGTTGAATTGCATCTAAAAGACTACCAACACATTTAATGAATACAATCTAACTGC
loop_struct  	.((((.((((..((........................))...)))).))))...
mature_arm  	second
mature_beg  	208
mature_end  	228
mature_query  	CAAGATTAGAAGTATGTAACC_x9
mature_seq  	CAAGATTAGAAGTATGTAACC
mature_strand  	+
mature_struct  	).))))))))))))))))..)
pre_seq  	CTACATACTTCTAATCTCGATCGTTGAATTGCATCTAAAAGACTACCAACACATTTAATGAATACAATCTAACTGCCAAGATTAGAAGTATGTAACC
pre_struct  	.((((((((((((((((.(...((((.((((..((........................))...)))).))))...).))))))))))))))))..)
pri_beg  	1
pri_end  	250
pri_id  	scaffold_1_30489
pri_mfe  	-55.37
pri_seq  	TTTGCATCAGACCTTCTTTTCCCTTCCCATTCTCTCATTTTCCTTTCAGTTCTTCCAAACACTTAGCCTCTTTGACATATATGATCTCTCTGAGGGGAGATTCACCAATAAGTATTTAAGTTAAGGATTGACTACATACTTCTAATCTCGATCGTTGAATTGCATCTAAAAGACTACCAACACATTTAATGAATACAATCTAACTGCCAAGATTAGAAGTATGTAACCAATCTTTAACATAAAATACTTA
pri_struct  	.................(((((((((........((((.......((((......................)))).....)))).......)))))))))........(((((((((..(((((((((((..((((((((((((((((.(...((((.((((..((........................))...)))).))))...).))))))))))))))))..)))))))))))...)))))))))
star_arm  	first
star_beg  	132
star_end  	152
star_seq  	CTACATACTTCTAATCTCGAT
star_struct  	.((((((((((((((((.(..
CCAAGATTAGAAGTATGTAACC_x1	22	1..22	scaffold_1_30489	250	207..228	1e-04	1.00	42.1	Plus / Plus
CAAGATTAGAAGTATGTAAC_x1	20	1..20	scaffold_1_30489	250	208..227	1e-04	1.00	42.1	Plus / Plus
CAAGATTAGAAGTATGTAACC_x9	21	1..21	scaffold_1_30489	250	208..228	1e-04	1.00	42.1	Plus / Plus
AAGATTAGAAGTATGTAACC_x1	20	1..20	scaffold_1_30489	250	209..228	1e-04	1.00	42.1	Plus / Plus
TTACATACTTCTAATCTTGGC_x1	21	1..21	scaffold_1_30489	250	25..45	1e-04	1.00	42.1	Plus / Minus


score_star	-1.3
score_mfe	4.5
score_freq	-2.3
score	1.1
flank_first_end  	22
flank_first_seq  	CGTCCTTTTTTTAAAAAGAAAA
flank_first_struct  	(.((((.(((((..((((((((
flank_second_beg  	228
flank_second_seq  	TTCTTTAAAAAAATGATAGGGGG
flank_second_struct  	))))))..)))))....)))).)
freq  	7
loop_beg  	44
loop_end  	206
loop_seq  	TTTAGCCAATTTGCCCCCTGACGTCAAAATCTGCCACTTCCCATCCATTCTGCCGTCAAGTTGGTGTTTTGGTGGAGACGTGAAATGACAAAAGTAACCTCCAACTTGATGGCCAGATGGATGGGAGGCATATTTTTATGTCCGGGGGCAAATTGGCGAAAAA
loop_struct  	(((.((((((((((((((.(((((.(((((.((((...(((((((((((..(((((((((((((......(((....((.((......))...)).))).)))))))))))))..))))))))))))))).))))).))))).)))))))))))))).)))).
mature_arm  	first
mature_beg  	23
mature_end  	43
mature_query  	TTAAGGACCCGAACTAATTGT_x6
mature_seq  	TTAAGGACCCGAACTAATTGT
mature_strand  	+
mature_struct  	(((((((((((((((((((.(
pre_seq  	TTAAGGACCCGAACTAATTGTTTTAGCCAATTTGCCCCCTGACGTCAAAATCTGCCACTTCCCATCCATTCTGCCGTCAAGTTGGTGTTTTGGTGGAGACGTGAAATGACAAAAGTAACCTCCAACTTGATGGCCAGATGGATGGGAGGCATATTTTTATGTCCGGGGGCAAATTGGCGAAAAAAATTAGTTTGGGTCCTTAATT
pre_struct  	(((((((((((((((((((.((((.((((((((((((((.(((((.(((((.((((...(((((((((((..(((((((((((((......(((....((.((......))...)).))).)))))))))))))..))))))))))))))).))))).))))).)))))))))))))).)))).)))))))))))))))))))))
pri_beg  	1
pri_end  	250
pri_id  	scaffold_1_3112
pri_mfe  	-135.80
pri_seq  	CGTCCTTTTTTTAAAAAGAAAATTAAGGACCCGAACTAATTGTTTTAGCCAATTTGCCCCCTGACGTCAAAATCTGCCACTTCCCATCCATTCTGCCGTCAAGTTGGTGTTTTGGTGGAGACGTGAAATGACAAAAGTAACCTCCAACTTGATGGCCAGATGGATGGGAGGCATATTTTTATGTCCGGGGGCAAATTGGCGAAAAAAATTAGTTTGGGTCCTTAATTTTCTTTAAAAAAATGATAGGGGG
pri_struct  	(.((((.(((((..(((((((((((((((((((((((((((.((((.((((((((((((((.(((((.(((((.((((...(((((((((((..(((((((((((((......(((....((.((......))...)).))).)))))))))))))..))))))))))))))).))))).))))).)))))))))))))).)))).)))))))))))))))))))))))))))..)))))....)))).)
star_arm  	second
star_beg  	207
star_end  	227
star_seq  	AATTAGTTTGGGTCCTTAATT
star_struct  	)))))))))))))))))))))
TTAAGGACCCGAACTAATTG_x1	20	1..20	scaffold_1_3112	250	23..42	1e-04	1.00	42.1	Plus / Plus
TTAAGGACCCGAACTAATTGT_x6	21	1..21	scaffold_1_3112	250	23..43	1e-04	1.00	42.1	Plus / Plus


score_star	-1.3
score_mfe	2.6
score_freq	0
score	1.6
flank_first_end  	203
flank_first_seq  	AAGCACAAAGACAGCAAAGATTTCTTCAAGACAGGGTAATTGACAATCCCATTGTCCCACATCCACTCCCATTGTCCCACATCGCCCAGTTGATGGAAGGAGGAGAACGGAGCTATGTATAAAATAGTCAGCCCAAAACAAGAATAAGCATACCTTTCTCGGCCTTTTGGCTAAGATCAAGTGTAGTATCTGTTCTTATCAGT
flank_first_struct  	..((.........))..................((((....((((((...))))))..((((...((((..((.(((..(((((......)))))...))).))....))))..))))............)))).....(((((((....(((((((((..(((....)))..)))..))).))).....)))))))...(((
flank_second_beg  	247
flank_second_seq  	TAAT
flank_second_struct  	)...
freq  	40
loop_beg  	225
loop_end  	229
loop_seq  	AATGG
loop_struct  	...))
mature_arm  	first
mature_beg  	204
mature_end  	224
mature_query  	TTAATATCTGATACGTGGGCC_x23
mature_seq  	TTAATATCTGATACGTGGGCC
mature_strand  	+
mature_struct  	((((((((......(((((((
pre_seq  	TTAATATCTGATACGTGGGCCAATGGCCCACATGATATTAAAT
pre_struct  	((((((((......(((((((...)))))))..))))))))))
pri_beg  	1
pri_end  	250
pri_id  	scaffold_1_3172
pri_mfe  	-64.30
pri_seq  	AAGCACAAAGACAGCAAAGATTTCTTCAAGACAGGGTAATTGACAATCCCATTGTCCCACATCCACTCCCATTGTCCCACATCGCCCAGTTGATGGAAGGAGGAGAACGGAGCTATGTATAAAATAGTCAGCCCAAAACAAGAATAAGCATACCTTTCTCGGCCTTTTGGCTAAGATCAAGTGTAGTATCTGTTCTTATCAGTTTAATATCTGATACGTGGGCCAATGGCCCACATGATATTAAATTAAT
pri_struct  	..((.........))..................((((....((((((...))))))..((((...((((..((.(((..(((((......)))))...))).))....))))..))))............)))).....(((((((....(((((((((..(((....)))..)))..))).))).....)))))))...(((((((((((......(((((((...)))))))..)))))))))))...
star_arm  	second
star_beg  	230
star_end  	246
star_seq  	CCCACATGATATTAAAT
star_struct  	)))))..))))))))))
GTTTAATATCTGATACGTGGGC_x1	22	1..22	scaffold_1_3172	250	202..223	1e-04	1.00	42.1	Plus / Plus
TTTAATATCTGATACGTGGGCC_x1	22	1..22	scaffold_1_3172	250	203..224	1e-04	1.00	42.1	Plus / Plus
TTTAATATCTGATACGTGGGCCA_x1	23	1..23	scaffold_1_3172	250	203..225	1e-04	1.00	42.1	Plus / Plus
TTTAATATCTGATACGTGGGCCAA_x1	24	1..24	scaffold_1_3172	250	203..226	1e-04	1.00	42.1	Plus / Plus
TTAATATCTGATACGTGGGCC_x23	21	1..21	scaffold_1_3172	250	204..224	1e-04	1.00	42.1	Plus / Plus
TTAATATCTGATACGTGGGCCA_x1	22	1..22	scaffold_1_3172	250	204..225	1e-04	1.00	42.1	Plus / Plus
TAATATCTGATACGTGGGCC_x2	20	1..20	scaffold_1_3172	250	205..224	1e-04	1.00	42.1	Plus / Plus
TAATATCTGATACGTGGGCCA_x2	21	1..21	scaffold_1_3172	250	205..225	1e-04	1.00	42.1	Plus / Plus
ATATCTGATACGTGGGCCA_x3	19	1..19	scaffold_1_3172	250	207..225	1e-04	1.00	42.1	Plus / Plus
ATATCTGATACGTGGGCCAATG_x1	22	1..22	scaffold_1_3172	250	207..228	1e-04	1.00	42.1	Plus / Plus
TATCTGATACGTGGGCCA_x1	18	1..18	scaffold_1_3172	250	208..225	1e-04	1.00	42.1	Plus / Plus
TATCTGATACGTGGGCCAA_x1	19	1..19	scaffold_1_3172	250	208..226	1e-04	1.00	42.1	Plus / Plus
TTAATTTAATATCATGTGGGCC_x1	22	1..22	scaffold_1_3172	250	2..23	1e-04	1.00	42.1	Plus / Minus
TAATTTAATATCATGTGGGCCATT_x1	24	1..24	scaffold_1_3172	250	3..26	1e-04	1.00	42.1	Plus / Minus


score_star	3.9
score_mfe	2.5
score_freq	47
score	53.8
flank_first_end  	23
flank_first_seq  	TTTCTCAGGCGGGACACATCCCC
flank_first_struct  	.......(((((((((.(((((.
flank_second_beg  	118
flank_second_seq  	GGATATGTCTCCTCTTTATAACACTGCCGTATTTCTCTTATTTCCCTTTTTTTTTTCTTTTTTTTTGTTTTCCAGTTACTTTTCGTTCCAAAAATTAAAAAAACCATTCATTTTGGCGCCAATTCGGATTACA
flank_second_struct  	)))).))))))..............))).....................................(((..(((.(..((.....))..)..............(((.......))).........)))..)))
freq  	104
loop_beg  	45
loop_end  	96
loop_seq  	CCATCACAGCCGTCCATCTTTATGATCACGATGTTAACTCAATCCAATGGTG
loop_struct  	((((.(((..(((..(((.....))).))).)))............)))).)
mature_arm  	second
mature_beg  	97
mature_end  	117
mature_query  	TTAGATTCACGCACAAACTCG_x77
mature_seq  	TTAGATTCACGCACAAACTCG
mature_strand  	+
mature_struct  	)).)))))))))))))))).)
pre_seq  	AGTTTGTGCGTGAATCGAACCCCATCACAGCCGTCCATCTTTATGATCACGATGTTAACTCAATCCAATGGTGTTAGATTCACGCACAAACTCG
pre_struct  	((((((((((((((((.(((.((((.(((..(((..(((.....))).))).)))............)))).))).)))))))))))))))).)
pri_beg  	1
pri_end  	250
pri_id  	scaffold_1_3206
pri_mfe  	-62.05
pri_seq  	TTTCTCAGGCGGGACACATCCCCAGTTTGTGCGTGAATCGAACCCCATCACAGCCGTCCATCTTTATGATCACGATGTTAACTCAATCCAATGGTGTTAGATTCACGCACAAACTCGGGATATGTCTCCTCTTTATAACACTGCCGTATTTCTCTTATTTCCCTTTTTTTTTTCTTTTTTTTTGTTTTCCAGTTACTTTTCGTTCCAAAAATTAAAAAAACCATTCATTTTGGCGCCAATTCGGATTACA
pri_struct  	.......(((((((((.(((((.((((((((((((((((.(((.((((.(((..(((..(((.....))).))).)))............)))).))).)))))))))))))))).))))).))))))..............))).....................................(((..(((.(..((.....))..)..............(((.......))).........)))..)))
star_arm  	first
star_beg  	24
star_end  	44
star_read  	1
star_seq  	AGTTTGTGCGTGAATCGAACC
star_struct  	((((((((((((((((.(((.
CAGTTTGTGCGTGAATCGAAC_x9	21	1..21	scaffold_1_3206	250	23..43	1e-04	1.00	42.1	Plus / Plus
AGTTTGTGCGTGAATCGAACC_x13	21	1..21	scaffold_1_3206	250	24..44	1e-04	1.00	42.1	Plus / Plus
TTAGATTCACGCACAAACT_x2	19	1..19	scaffold_1_3206	250	97..115	1e-04	1.00	42.1	Plus / Plus
TTAGATTCACGCACAAACTC_x3	20	1..20	scaffold_1_3206	250	97..116	1e-04	1.00	42.1	Plus / Plus
TTAGATTCACGCACAAACTCG_x77	21	1..21	scaffold_1_3206	250	97..117	1e-04	1.00	42.1	Plus / Plus


score_star	3.9
score_mfe	2.9
score_freq	47
score	54.2
flank_first_end  	134
flank_first_seq  	GCGGTGGGGGTGACGATCGATCTCCATCTCCAAGCCTTCTATTAAAGGCAACATTTCATCCCTTTTTCTTCATTGCAGGCTCATTCATTCATAGCAATCCTGTATCTTCTTTTTCTCAGGCGGGACACATCCCC
flank_first_struct  	(((((((((((((.(((.(....).))).....(((((......)))))......)))))))........))))))..(((...........)))...((((..............)))).((((((.(((((.
flank_second_beg  	229
flank_second_seq  	GGATATGTCTCCTCTTTATAAC
flank_second_struct  	)))).))))))...........
freq  	104
loop_beg  	156
loop_end  	207
loop_seq  	CCATCACAGCCGTCCATCTTTATGATCACGATGTTAACTCAATCCAATGGTG
loop_struct  	((((.(((..(((..(((.....))).))).)))............)))).)
mature_arm  	second
mature_beg  	208
mature_end  	228
mature_query  	TTAGATTCACGCACAAACTCG_x77
mature_seq  	TTAGATTCACGCACAAACTCG
mature_strand  	+
mature_struct  	)).)))))))))))))))).)
pre_seq  	AGTTTGTGCGTGAATCGAACCCCATCACAGCCGTCCATCTTTATGATCACGATGTTAACTCAATCCAATGGTGTTAGATTCACGCACAAACTCG
pre_struct  	((((((((((((((((.(((.((((.(((..(((..(((.....))).))).)))............)))).))).)))))))))))))))).)
pri_beg  	1
pri_end  	250
pri_id  	scaffold_1_3209
pri_mfe  	-77.16
pri_seq  	GCGGTGGGGGTGACGATCGATCTCCATCTCCAAGCCTTCTATTAAAGGCAACATTTCATCCCTTTTTCTTCATTGCAGGCTCATTCATTCATAGCAATCCTGTATCTTCTTTTTCTCAGGCGGGACACATCCCCAGTTTGTGCGTGAATCGAACCCCATCACAGCCGTCCATCTTTATGATCACGATGTTAACTCAATCCAATGGTGTTAGATTCACGCACAAACTCGGGATATGTCTCCTCTTTATAAC
pri_struct  	(((((((((((((.(((.(....).))).....(((((......)))))......)))))))........))))))..(((...........)))...((((..............)))).((((((.(((((.((((((((((((((((.(((.((((.(((..(((..(((.....))).))).)))............)))).))).)))))))))))))))).))))).))))))...........
star_arm  	first
star_beg  	135
star_end  	155
star_read  	1
star_seq  	AGTTTGTGCGTGAATCGAACC
star_struct  	((((((((((((((((.(((.
CAGTTTGTGCGTGAATCGAAC_x9	21	1..21	scaffold_1_3209	250	134..154	1e-04	1.00	42.1	Plus / Plus
AGTTTGTGCGTGAATCGAACC_x13	21	1..21	scaffold_1_3209	250	135..155	1e-04	1.00	42.1	Plus / Plus
TTAGATTCACGCACAAACT_x2	19	1..19	scaffold_1_3209	250	208..226	1e-04	1.00	42.1	Plus / Plus
TTAGATTCACGCACAAACTC_x3	20	1..20	scaffold_1_3209	250	208..227	1e-04	1.00	42.1	Plus / Plus
TTAGATTCACGCACAAACTCG_x77	21	1..21	scaffold_1_3209	250	208..228	1e-04	1.00	42.1	Plus / Plus


score_star	3.9
score_mfe	2.8
score_freq	51903.9
score	51910.9
flank_first_end  	22
flank_first_seq  	AATGAGTCACAAATAGTTGAGG
flank_first_struct  	...............((((.((
flank_second_beg  	105
flank_second_seq  	CCAACATAAAACAAGCCTGCAATACATTCCTTCTTACCAACCATTGATCATATGTACACCCTTTTATGCATCATAGATCAATGTCCTGATGCCGAGAGCTTTCGACAATCTTGTTCCATTTCAACATGTAAGTATATATTGTATAT
flank_second_struct  	.))))............(((((((.((.....(((((....((((((((.((((..((........))...))))))))))))....((((.(((((...........)))))...)))).......))))).)).)))))))...
freq  	101819
loop_beg  	44
loop_end  	83
loop_seq  	CCATTCCTTTGAAGCAAGAAACATGATCATCCGAATGATC
loop_struct  	.(((((...(((..((.......)).)))...))))).))
mature_arm  	second
mature_beg  	84
mature_end  	104
mature_query  	TCGGACCAGGCTTCATTCCCC_x100910
mature_seq  	TCGGACCAGGCTTCATTCCCC
mature_strand  	+
mature_struct  	)))))))))))..))))))))
pre_seq  	GGAATGCTGTCTGGTTCGAGACCATTCCTTTGAAGCAAGAAACATGATCATCCGAATGATCTCGGACCAGGCTTCATTCCCC
pre_struct  	((((((..(((((((((((((.(((((...(((..((.......)).)))...))))).)))))))))))))..))))))))
pri_beg  	1
pri_end  	250
pri_id  	scaffold_1_32247
pri_mfe  	-72.70
pri_seq  	AATGAGTCACAAATAGTTGAGGGGAATGCTGTCTGGTTCGAGACCATTCCTTTGAAGCAAGAAACATGATCATCCGAATGATCTCGGACCAGGCTTCATTCCCCCCAACATAAAACAAGCCTGCAATACATTCCTTCTTACCAACCATTGATCATATGTACACCCTTTTATGCATCATAGATCAATGTCCTGATGCCGAGAGCTTTCGACAATCTTGTTCCATTTCAACATGTAAGTATATATTGTATAT
pri_struct  	...............((((.((((((((..(((((((((((((.(((((...(((..((.......)).)))...))))).)))))))))))))..)))))))).))))............(((((((.((.....(((((....((((((((.((((..((........))...))))))))))))....((((.(((((...........)))))...)))).......))))).)).)))))))...
star_arm  	first
star_beg  	23
star_end  	43
star_read  	1
star_seq  	GGAATGCTGTCTGGTTCGAGA
star_struct  	((((((..(((((((((((((
GGAATGCTGTCTGGTTCGAGA_x9	21	1..21	scaffold_1_32247	250	23..43	1e-04	1.00	42.1	Plus / Plus
GGAATGCTGTCTGGTTCGAGAC_x1	22	1..22	scaffold_1_32247	250	23..44	1e-04	1.00	42.1	Plus / Plus
GAATGCTGTCTGGTTCGAGAC_x2	21	1..21	scaffold_1_32247	250	24..44	1e-04	1.00	42.1	Plus / Plus
ATGCTGTCTGGTTCGAGA_x1	18	1..18	scaffold_1_32247	250	26..43	1e-04	1.00	42.1	Plus / Plus
TCTCGGACCAGGCTTCATTCC_x101	21	1..21	scaffold_1_32247	250	82..102	1e-04	1.00	42.1	Plus / Plus
TCTCGGACCAGGCTTCATTCCC_x2	22	1..22	scaffold_1_32247	250	82..103	1e-04	1.00	42.1	Plus / Plus
TCTCGGACCAGGCTTCATTCCCC_x3	23	1..23	scaffold_1_32247	250	82..104	1e-04	1.00	42.1	Plus / Plus
CTCGGACCAGGCTTCATTCC_x1	20	1..20	scaffold_1_32247	250	83..102	1e-04	1.00	42.1	Plus / Plus
CTCGGACCAGGCTTCATTCCC_x49	21	1..21	scaffold_1_32247	250	83..103	1e-04	1.00	42.1	Plus / Plus
CTCGGACCAGGCTTCATTCCCC_x71	22	1..22	scaffold_1_32247	250	83..104	1e-04	1.00	42.1	Plus / Plus
TCGGACCAGGCTTCATTC_x16	18	1..18	scaffold_1_32247	250	84..101	1e-04	1.00	42.1	Plus / Plus
TCGGACCAGGCTTCATTCC_x154	19	1..19	scaffold_1_32247	250	84..102	1e-04	1.00	42.1	Plus / Plus
TCGGACCAGGCTTCATTCCC_x163	20	1..20	scaffold_1_32247	250	84..103	1e-04	1.00	42.1	Plus / Plus
TCGGACCAGGCTTCATTCCCC_x100910	21	1..21	scaffold_1_32247	250	84..104	1e-04	1.00	42.1	Plus / Plus
TCGGACCAGGCTTCATTCCCCC_x142	22	1..22	scaffold_1_32247	250	84..105	1e-04	1.00	42.1	Plus / Plus
CGGACCAGGCTTCATTCCC_x1	19	1..19	scaffold_1_32247	250	85..103	1e-04	1.00	42.1	Plus / Plus
CGGACCAGGCTTCATTCCCC_x124	20	1..20	scaffold_1_32247	250	85..104	1e-04	1.00	42.1	Plus / Plus
CGGACCAGGCTTCATTCCCCC_x1	21	1..21	scaffold_1_32247	250	85..105	1e-04	1.00	42.1	Plus / Plus
GGACCAGGCTTCATTCCCC_x68	19	1..19	scaffold_1_32247	250	86..104	1e-04	1.00	42.1	Plus / Plus


score_star	3.9
score_mfe	2.7
score_freq	51903.9
score	51910.8
flank_first_end  	145
flank_first_seq  	ATAAGACACTCCTCTCATCTTCACGTATATAAAGGCCCCATGAAAACCAATGCATGGCCAAATCAAAATCTATACACAAACAGTTCTCTCTCTCTCTCTCTCTCTCTCTCTCTGTGTGGATCAAATGAGTCACAAATAGTTGAGG
flank_first_struct  	....(((..........................((((.(((........)))...))))........(((((((((.....((......................)).....))))))))).......))).......((((.((
flank_second_beg  	228
flank_second_seq  	CCAACATAAAACAAGCCTGCAAT
flank_second_struct  	.))))..................
freq  	101819
loop_beg  	167
loop_end  	206
loop_seq  	CCATTCCTTTGAAGCAAGAAACATGATCATCCGAATGATC
loop_struct  	.(((((...(((..((.......)).)))...))))).))
mature_arm  	second
mature_beg  	207
mature_end  	227
mature_query  	TCGGACCAGGCTTCATTCCCC_x100910
mature_seq  	TCGGACCAGGCTTCATTCCCC
mature_strand  	+
mature_struct  	)))))))))))..))))))))
pre_seq  	GGAATGCTGTCTGGTTCGAGACCATTCCTTTGAAGCAAGAAACATGATCATCCGAATGATCTCGGACCAGGCTTCATTCCCC
pre_struct  	((((((..(((((((((((((.(((((...(((..((.......)).)))...))))).)))))))))))))..))))))))
pri_beg  	1
pri_end  	250
pri_id  	scaffold_1_32250
pri_mfe  	-68.25
pri_seq  	ATAAGACACTCCTCTCATCTTCACGTATATAAAGGCCCCATGAAAACCAATGCATGGCCAAATCAAAATCTATACACAAACAGTTCTCTCTCTCTCTCTCTCTCTCTCTCTCTGTGTGGATCAAATGAGTCACAAATAGTTGAGGGGAATGCTGTCTGGTTCGAGACCATTCCTTTGAAGCAAGAAACATGATCATCCGAATGATCTCGGACCAGGCTTCATTCCCCCCAACATAAAACAAGCCTGCAAT
pri_struct  	....(((..........................((((.(((........)))...))))........(((((((((.....((......................)).....))))))))).......))).......((((.((((((((..(((((((((((((.(((((...(((..((.......)).)))...))))).)))))))))))))..)))))))).))))..................
star_arm  	first
star_beg  	146
star_end  	166
star_read  	1
star_seq  	GGAATGCTGTCTGGTTCGAGA
star_struct  	((((((..(((((((((((((
GGAATGCTGTCTGGTTCGAGA_x9	21	1..21	scaffold_1_32250	250	146..166	1e-04	1.00	42.1	Plus / Plus
GGAATGCTGTCTGGTTCGAGAC_x1	22	1..22	scaffold_1_32250	250	146..167	1e-04	1.00	42.1	Plus / Plus
GAATGCTGTCTGGTTCGAGAC_x2	21	1..21	scaffold_1_32250	250	147..167	1e-04	1.00	42.1	Plus / Plus
ATGCTGTCTGGTTCGAGA_x1	18	1..18	scaffold_1_32250	250	149..166	1e-04	1.00	42.1	Plus / Plus
TCTCGGACCAGGCTTCATTCC_x101	21	1..21	scaffold_1_32250	250	205..225	1e-04	1.00	42.1	Plus / Plus
TCTCGGACCAGGCTTCATTCCC_x2	22	1..22	scaffold_1_32250	250	205..226	1e-04	1.00	42.1	Plus / Plus
TCTCGGACCAGGCTTCATTCCCC_x3	23	1..23	scaffold_1_32250	250	205..227	1e-04	1.00	42.1	Plus / Plus
CTCGGACCAGGCTTCATTCC_x1	20	1..20	scaffold_1_32250	250	206..225	1e-04	1.00	42.1	Plus / Plus
CTCGGACCAGGCTTCATTCCC_x49	21	1..21	scaffold_1_32250	250	206..226	1e-04	1.00	42.1	Plus / Plus
CTCGGACCAGGCTTCATTCCCC_x71	22	1..22	scaffold_1_32250	250	206..227	1e-04	1.00	42.1	Plus / Plus
TCGGACCAGGCTTCATTC_x16	18	1..18	scaffold_1_32250	250	207..224	1e-04	1.00	42.1	Plus / Plus
TCGGACCAGGCTTCATTCC_x154	19	1..19	scaffold_1_32250	250	207..225	1e-04	1.00	42.1	Plus / Plus
TCGGACCAGGCTTCATTCCC_x163	20	1..20	scaffold_1_32250	250	207..226	1e-04	1.00	42.1	Plus / Plus
TCGGACCAGGCTTCATTCCCC_x100910	21	1..21	scaffold_1_32250	250	207..227	1e-04	1.00	42.1	Plus / Plus
TCGGACCAGGCTTCATTCCCCC_x142	22	1..22	scaffold_1_32250	250	207..228	1e-04	1.00	42.1	Plus / Plus
CGGACCAGGCTTCATTCCC_x1	19	1..19	scaffold_1_32250	250	208..226	1e-04	1.00	42.1	Plus / Plus
CGGACCAGGCTTCATTCCCC_x124	20	1..20	scaffold_1_32250	250	208..227	1e-04	1.00	42.1	Plus / Plus
CGGACCAGGCTTCATTCCCCC_x1	21	1..21	scaffold_1_32250	250	208..228	1e-04	1.00	42.1	Plus / Plus
GGACCAGGCTTCATTCCCC_x68	19	1..19	scaffold_1_32250	250	209..227	1e-04	1.00	42.1	Plus / Plus


score_star	-1.3
score_mfe	2.6
score_freq	0
score	1.6
flank_first_end  	203
flank_first_seq  	GGTTTTAGATGTACTTGCATTGACGCACAAAAATAGCAAAGATTTCTTCAAGAAGGGGTATGGACAATCCTATTGTCCCACATCGACTAGTTGAAGCAAGGAGGAGAACGGAGATGTGTATAAAATAATGAGCCCAAAACAGAAAAAGCATACCTTTCTCGGCCTTTTGGCTAAGATCAAGTGTAGTATCTGTTCTTATCAGT
flank_first_struct  	(((((....(((((..(((((..(((.........)).....(((((((.....(((..(.((.....))...)..)))...((((....))))......)))))))..)..)))))))))).......)))))...((((((.(..((((.....(((..(((....)))..)))....))))..).))))))......(((
flank_second_beg  	247
flank_second_seq  	TAAT
flank_second_struct  	)...
freq  	40
loop_beg  	225
loop_end  	229
loop_seq  	AATGG
loop_struct  	...))
mature_arm  	first
mature_beg  	204
mature_end  	224
mature_query  	TTAATATCTGATACGTGGGCC_x23
mature_seq  	TTAATATCTGATACGTGGGCC
mature_strand  	+
mature_struct  	((((((((......(((((((
pre_seq  	TTAATATCTGATACGTGGGCCAATGGCCCACATGATATTAAAT
pre_struct  	((((((((......(((((((...)))))))..))))))))))
pri_beg  	1
pri_end  	250
pri_id  	scaffold_1_3251
pri_mfe  	-65.50
pri_seq  	GGTTTTAGATGTACTTGCATTGACGCACAAAAATAGCAAAGATTTCTTCAAGAAGGGGTATGGACAATCCTATTGTCCCACATCGACTAGTTGAAGCAAGGAGGAGAACGGAGATGTGTATAAAATAATGAGCCCAAAACAGAAAAAGCATACCTTTCTCGGCCTTTTGGCTAAGATCAAGTGTAGTATCTGTTCTTATCAGTTTAATATCTGATACGTGGGCCAATGGCCCACATGATATTAAATTAAT
pri_struct  	(((((....(((((..(((((..(((.........)).....(((((((.....(((..(.((.....))...)..)))...((((....))))......)))))))..)..)))))))))).......)))))...((((((.(..((((.....(((..(((....)))..)))....))))..).))))))......(((((((((((......(((((((...)))))))..)))))))))))...
star_arm  	second
star_beg  	230
star_end  	246
star_seq  	CCCACATGATATTAAAT
star_struct  	)))))..))))))))))
GTTTAATATCTGATACGTGGGC_x1	22	1..22	scaffold_1_3251	250	202..223	1e-04	1.00	42.1	Plus / Plus
TTTAATATCTGATACGTGGGCC_x1	22	1..22	scaffold_1_3251	250	203..224	1e-04	1.00	42.1	Plus / Plus
TTTAATATCTGATACGTGGGCCA_x1	23	1..23	scaffold_1_3251	250	203..225	1e-04	1.00	42.1	Plus / Plus
TTTAATATCTGATACGTGGGCCAA_x1	24	1..24	scaffold_1_3251	250	203..226	1e-04	1.00	42.1	Plus / Plus
TTAATATCTGATACGTGGGCC_x23	21	1..21	scaffold_1_3251	250	204..224	1e-04	1.00	42.1	Plus / Plus
TTAATATCTGATACGTGGGCCA_x1	22	1..22	scaffold_1_3251	250	204..225	1e-04	1.00	42.1	Plus / Plus
TAATATCTGATACGTGGGCC_x2	20	1..20	scaffold_1_3251	250	205..224	1e-04	1.00	42.1	Plus / Plus
TAATATCTGATACGTGGGCCA_x2	21	1..21	scaffold_1_3251	250	205..225	1e-04	1.00	42.1	Plus / Plus
ATATCTGATACGTGGGCCA_x3	19	1..19	scaffold_1_3251	250	207..225	1e-04	1.00	42.1	Plus / Plus
ATATCTGATACGTGGGCCAATG_x1	22	1..22	scaffold_1_3251	250	207..228	1e-04	1.00	42.1	Plus / Plus
TATCTGATACGTGGGCCA_x1	18	1..18	scaffold_1_3251	250	208..225	1e-04	1.00	42.1	Plus / Plus
TATCTGATACGTGGGCCAA_x1	19	1..19	scaffold_1_3251	250	208..226	1e-04	1.00	42.1	Plus / Plus
TTAATTTAATATCATGTGGGCC_x1	22	1..22	scaffold_1_3251	250	2..23	1e-04	1.00	42.1	Plus / Minus
TAATTTAATATCATGTGGGCCATT_x1	24	1..24	scaffold_1_3251	250	3..26	1e-04	1.00	42.1	Plus / Minus


score_star	-1.3
score_mfe	2.4
score_freq	0
score	1.4
flank_first_end  	22
flank_first_seq  	CTTATCATGCATTTGTAGCAGT
flank_first_struct  	....((((((((..(((((((.
flank_second_beg  	93
flank_second_seq  	TGTTATTGGTAGCATGAGATCA
flank_second_struct  	))))))..)).)))))).....
freq  	12
loop_beg  	43
loop_end  	73
loop_seq  	TAACCTCCCTATTTTGGTTAGGGAAGATCAG
loop_struct  	...(.((((((.......)))))).)...))
mature_arm  	first
mature_beg  	23
mature_end  	42
mature_query  	TGAAGCTGCCAGCATGATCT_x7
mature_seq  	TGAAGCTGCCAGCATGATCT
mature_strand  	+
mature_struct  	(((((((((((.((((((((
pre_seq  	TGAAGCTGCCAGCATGATCTTAACCTCCCTATTTTGGTTAGGGAAGATCAGATCATGTGGCAGTTTCACC
pre_struct  	(((((((((((.((((((((...(.((((((.......)))))).)...))))))))))))))))))).)
pri_beg  	1
pri_end  	114
pri_id  	scaffold_1_544
pri_mfe  	-56.40
pri_seq  	CTTATCATGCATTTGTAGCAGTTGAAGCTGCCAGCATGATCTTAACCTCCCTATTTTGGTTAGGGAAGATCAGATCATGTGGCAGTTTCACCTGTTATTGGTAGCATGAGATCA
pri_struct  	....((((((((..(((((((.(((((((((((.((((((((...(.((((((.......)))))).)...))))))))))))))))))).)))))))..)).)))))).....
star_arm  	second
star_beg  	74
star_end  	92
star_seq  	ATCATGTGGCAGTTTCACC
star_struct  	))))))))))))))))).)
TGAAGCTGCCAGCATGATC_x1	19	1..19	scaffold_1_544	114	23..41	1e-04	1.00	42.1	Plus / Plus
TGAAGCTGCCAGCATGATCT_x7	20	1..20	scaffold_1_544	114	23..42	1e-04	1.00	42.1	Plus / Plus
TGAAGCTGCCAGCATGATCTTA_x3	22	1..22	scaffold_1_544	114	23..44	1e-04	1.00	42.1	Plus / Plus
AGATCATGTGGCAGTTTCACC_x1	21	1..21	scaffold_1_544	114	72..92	1e-04	1.00	42.1	Plus / Plus


score_star	-1.3
score_mfe	4.3
score_freq	0
score	3.3
flank_first_end  	24
flank_first_seq  	GATCTCTTGGACCACAGGAGTCCA
flank_first_struct  	((((((((((((((((((((((((
flank_second_beg  	148
flank_second_seq  	GACTCCTGTGGTCCAAGAGATCAGGACTGATATAATATATAACATATTATTGCAAAATATGCCCATATGGCTCCATTTATTTGTTCCAACTTCGATTTGGGAA
flank_second_struct  	)))))))))))))))))))))).(((.((..(((((((.....)))))))..))......(((.....)))))).........((((((.......)))))).
freq  	14
loop_beg  	49
loop_end  	124
loop_seq  	GGATGTAAATTCAACGGTTCACTCAATCTTGAACTCCTTTTAAGAAACTTTTTTGAACCATTAGATTAATATCCAA
loop_struct  	((((((.(((..((.((((((.....(((((((.....)))))))........)))))).))..))).))))))))
mature_arm  	first
mature_beg  	25
mature_end  	48
mature_query  	AGAGATTTGTGGTTACTCACCGTT_x10
mature_seq  	AGAGATTTGTGGTTACTCACCGTT
mature_strand  	+
mature_struct  	(((((((.((((((((((((((((
pre_seq  	AGAGATTTGTGGTTACTCACCGTTGGATGTAAATTCAACGGTTCACTCAATCTTGAACTCCTTTTAAGAAACTTTTTTGAACCATTAGATTAATATCCAACGGTGAGTGACCACAATCTCTTG
pre_struct  	(((((((.((((((((((((((((((((((.(((..((.((((((.....(((((((.....)))))))........)))))).))..))).)))))))))))))))))))))))))))))))
pri_beg  	1
pri_end  	250
pri_id  	scaffold_1_6751
pri_mfe  	-127.42
pri_seq  	GATCTCTTGGACCACAGGAGTCCAAGAGATTTGTGGTTACTCACCGTTGGATGTAAATTCAACGGTTCACTCAATCTTGAACTCCTTTTAAGAAACTTTTTTGAACCATTAGATTAATATCCAACGGTGAGTGACCACAATCTCTTGGACTCCTGTGGTCCAAGAGATCAGGACTGATATAATATATAACATATTATTGCAAAATATGCCCATATGGCTCCATTTATTTGTTCCAACTTCGATTTGGGAA
pri_struct  	(((((((((((((((((((((((((((((((.((((((((((((((((((((((.(((..((.((((((.....(((((((.....)))))))........)))))).))..))).))))))))))))))))))))))))))))))))))))))))))))))))))))).(((.((..(((((((.....)))))))..))......(((.....)))))).........((((((.......)))))).
star_arm  	second
star_beg  	125
star_end  	147
star_seq  	CGGTGAGTGACCACAATCTCTTG
star_struct  	)))))))))))))))))))))))
CAAGAGATTTGTGGTTACTCACCG_x1	24	1..24	scaffold_1_6751	250	23..46	1e-04	1.00	42.1	Plus / Plus
AAGAGATTTGTGGTTACTCACCGT_x2	24	1..24	scaffold_1_6751	250	24..47	1e-04	1.00	42.1	Plus / Plus
AGAGATTTGTGGTTACTCAC_x1	20	1..20	scaffold_1_6751	250	25..44	1e-04	1.00	42.1	Plus / Plus
AGAGATTTGTGGTTACTCACCGTT_x10	24	1..24	scaffold_1_6751	250	25..48	1e-04	1.00	42.1	Plus / Plus


score_star	-1.3
score_mfe	2.8
score_freq	0
score	1.8
flank_first_end  	22
flank_first_seq  	TCAAAGGGTTCATTCCATTTTT
flank_first_struct  	.....(((((((...(((((((
flank_second_beg  	111
flank_second_seq  	AGATGTACTGGACCCGTTCAATCCTTTTGATTTGACAGATTGGATCTGATCTCACTGACGTTATTAACTATGTTTTTGTTCCTTACCCAATATAGTTGTGTTCTTGTTGTTTTTGTTGATGTTAGATATTTTGCAGCTAC
flank_second_struct  	)))))...)))))))..(((((((.((((......))))..)))).))).....(((((((((.((((((((((...((.....))..))))))))))..................)))))))))...............
freq  	39
loop_beg  	44
loop_end  	90
loop_seq  	GAGAAAAGAACAGAAGATTCTTTCTGACTCTCTCTCTCTCCTCTCTG
loop_struct  	((((..(((..((((((.((.....)).))).))).)))..)))).)
mature_arm  	first
mature_beg  	23
mature_end  	43
mature_query  	TTATACAATGAAATCACGGCC_x26
mature_seq  	TTATACAATGAAATCACGGCC
mature_strand  	+
mature_struct  	((((((((.((((.((((((.
pre_seq  	TTATACAATGAAATCACGGCCGAGAAAAGAACAGAAGATTCTTTCTGACTCTCTCTCTCTCCTCTCTGCCGTGTTTCTTTGTATAAAG
pre_struct  	((((((((.((((.((((((.((((..(((..((((((.((.....)).))).))).)))..)))).)))))))))).))))))))))
pri_beg  	1
pri_end  	250
pri_id  	scaffold_1_850
pri_mfe  	-73.61
pri_seq  	TCAAAGGGTTCATTCCATTTTTTTATACAATGAAATCACGGCCGAGAAAAGAACAGAAGATTCTTTCTGACTCTCTCTCTCTCCTCTCTGCCGTGTTTCTTTGTATAAAGAGATGTACTGGACCCGTTCAATCCTTTTGATTTGACAGATTGGATCTGATCTCACTGACGTTATTAACTATGTTTTTGTTCCTTACCCAATATAGTTGTGTTCTTGTTGTTTTTGTTGATGTTAGATATTTTGCAGCTAC
pri_struct  	.....(((((((...(((((((((((((((.((((.((((((.((((..(((..((((((.((.....)).))).))).)))..)))).)))))))))).)))))))))))))))...)))))))..(((((((.((((......))))..)))).))).....(((((((((.((((((((((...((.....))..))))))))))..................)))))))))...............
star_arm  	second
star_beg  	91
star_end  	110
star_seq  	CCGTGTTTCTTTGTATAAAG
star_struct  	))))))))).))))))))))
TTATACAATGAAATCACGGC_x2	20	1..20	scaffold_1_850	250	23..42	1e-04	1.00	42.1	Plus / Plus
TTATACAATGAAATCACGGCC_x26	21	1..21	scaffold_1_850	250	23..43	1e-04	1.00	42.1	Plus / Plus
TTATACAATGAAATCACGGCCG_x11	22	1..22	scaffold_1_850	250	23..44	1e-04	1.00	42.1	Plus / Plus


score_star	-1.3
score_mfe	2.9
score_freq	0
score	1.9
flank_first_end  	126
flank_first_seq  	ATCATTCATCACCCGTGCCTTAGCCCTAGCCATAGATAGACAGAGCCGTACACTCATCTTCAGCTTACAGCGGCGGTACCTTCATCTTTTGCAAAATCAATCGATCAAAGGGTTCATTCCATTTTT
flank_first_struct  	..............(((((...((((((((...((((.....(((.......)))))))...)))...)).))))))))..............(((((((..(((....(((((((...(((((((
flank_second_beg  	215
flank_second_seq  	AGATGTACTGGACCCGTTCAATCCTTTTGATTTGAC
flank_second_struct  	)))))...))))))).....)))...)))))))...
freq  	39
loop_beg  	148
loop_end  	194
loop_seq  	GAGAAAAGAACAGAAGATTCTTTCTGACTCTCTCTCTCTCCTCTCTG
loop_struct  	((((..(((..((((((.((.....)).))).))).)))..)))).)
mature_arm  	first
mature_beg  	127
mature_end  	147
mature_query  	TTATACAATGAAATCACGGCC_x26
mature_seq  	TTATACAATGAAATCACGGCC
mature_strand  	+
mature_struct  	((((((((.((((.((((((.
pre_seq  	TTATACAATGAAATCACGGCCGAGAAAAGAACAGAAGATTCTTTCTGACTCTCTCTCTCTCCTCTCTGCCGTGTTTCTTTGTATAAAG
pre_struct  	((((((((.((((.((((((.((((..(((..((((((.((.....)).))).))).)))..)))).)))))))))).))))))))))
pri_beg  	1
pri_end  	250
pri_id  	scaffold_1_853
pri_mfe  	-74.70
pri_seq  	ATCATTCATCACCCGTGCCTTAGCCCTAGCCATAGATAGACAGAGCCGTACACTCATCTTCAGCTTACAGCGGCGGTACCTTCATCTTTTGCAAAATCAATCGATCAAAGGGTTCATTCCATTTTTTTATACAATGAAATCACGGCCGAGAAAAGAACAGAAGATTCTTTCTGACTCTCTCTCTCTCCTCTCTGCCGTGTTTCTTTGTATAAAGAGATGTACTGGACCCGTTCAATCCTTTTGATTTGAC
pri_struct  	..............(((((...((((((((...((((.....(((.......)))))))...)))...)).))))))))..............(((((((..(((....(((((((...(((((((((((((((.((((.((((((.((((..(((..((((((.((.....)).))).))).)))..)))).)))))))))).)))))))))))))))...))))))).....)))...)))))))...
star_arm  	second
star_beg  	195
star_end  	214
star_seq  	CCGTGTTTCTTTGTATAAAG
star_struct  	))))))))).))))))))))
TTATACAATGAAATCACGGC_x2	20	1..20	scaffold_1_853	250	127..146	1e-04	1.00	42.1	Plus / Plus
TTATACAATGAAATCACGGCC_x26	21	1..21	scaffold_1_853	250	127..147	1e-04	1.00	42.1	Plus / Plus
TTATACAATGAAATCACGGCCG_x11	22	1..22	scaffold_1_853	250	127..148	1e-04	1.00	42.1	Plus / Plus


score_star	-1.3
score_mfe	2.7
score_freq	0
score	1.7
flank_first_end  	206
flank_first_seq  	AATTTATGGAACGAGAGGGTGGATGCCAATAATGATCGCAGGGAAAAGAGAATGCATAATATCTCGCGTATTTTTGTCCCATATCGCTAGCATCATAAAACAGGGAAGCTTGCCATGCCTTATAAAAACGAAAACGAGTTGCTGGACAAATCATACCTTTCTCGGCCTTTTGGCTAAGATCAAGTGTAGTATCTGTTCTTATCAGT
flank_first_struct  	..............(((((..(((((.....(((((....((((...((((((((............)))))))).)))).....(((((((.(......((((....))))................((....)).).)))))).)..))))).....(((..(((....)))..))).........)))))..)))))...(((
flank_second_beg  	250
flank_second_seq  	T
flank_second_struct  	)
freq  	37
loop_beg  	228
loop_end  	232
loop_seq  	ATCGG
loop_struct  	...))
mature_arm  	first
mature_beg  	207
mature_end  	227
mature_query  	TTAATATCTGATACGTGGGCC_x23
mature_seq  	TTAATATCTGATACGTGGGCC
mature_strand  	+
mature_struct  	((((((((......(((((((
pre_seq  	TTAATATCTGATACGTGGGCCATCGGCCCACACGATATTAAAT
pre_struct  	((((((((......(((((((...)))))))..))))))))))
pri_beg  	1
pri_end  	250
pri_id  	scaffold_1_8631
pri_mfe  	-66.60
pri_seq  	AATTTATGGAACGAGAGGGTGGATGCCAATAATGATCGCAGGGAAAAGAGAATGCATAATATCTCGCGTATTTTTGTCCCATATCGCTAGCATCATAAAACAGGGAAGCTTGCCATGCCTTATAAAAACGAAAACGAGTTGCTGGACAAATCATACCTTTCTCGGCCTTTTGGCTAAGATCAAGTGTAGTATCTGTTCTTATCAGTTTAATATCTGATACGTGGGCCATCGGCCCACACGATATTAAATT
pri_struct  	..............(((((..(((((.....(((((....((((...((((((((............)))))))).)))).....(((((((.(......((((....))))................((....)).).)))))).)..))))).....(((..(((....)))..))).........)))))..)))))...(((((((((((......(((((((...)))))))..)))))))))))
star_arm  	second
star_beg  	233
star_end  	249
star_seq  	CCCACACGATATTAAAT
star_struct  	)))))..))))))))))
AATTTAATATCGTGTGGGCCG_x1	21	1..21	scaffold_1_8631	250	1..21	1e-04	1.00	42.1	Plus / Minus
CCGATGGCCCACGTATCAGATA_x1	22	1..22	scaffold_1_8631	250	19..40	1e-04	1.00	42.1	Plus / Minus
GTTTAATATCTGATACGTGGGC_x1	22	1..22	scaffold_1_8631	250	205..226	1e-04	1.00	42.1	Plus / Plus
TTTAATATCTGATACGTGGGCC_x1	22	1..22	scaffold_1_8631	250	206..227	1e-04	1.00	42.1	Plus / Plus
TTTAATATCTGATACGTGGGCCA_x1	23	1..23	scaffold_1_8631	250	206..228	1e-04	1.00	42.1	Plus / Plus
TTAATATCTGATACGTGGGCC_x23	21	1..21	scaffold_1_8631	250	207..227	1e-04	1.00	42.1	Plus / Plus
TTAATATCTGATACGTGGGCCA_x1	22	1..22	scaffold_1_8631	250	207..228	1e-04	1.00	42.1	Plus / Plus
TAATATCTGATACGTGGGCC_x2	20	1..20	scaffold_1_8631	250	208..227	1e-04	1.00	42.1	Plus / Plus
TAATATCTGATACGTGGGCCA_x2	21	1..21	scaffold_1_8631	250	208..228	1e-04	1.00	42.1	Plus / Plus
ATATCTGATACGTGGGCCA_x3	19	1..19	scaffold_1_8631	250	210..228	1e-04	1.00	42.1	Plus / Plus
TATCTGATACGTGGGCCA_x1	18	1..18	scaffold_1_8631	250	211..228	1e-04	1.00	42.1	Plus / Plus


score_star	-1.3
score_mfe	5
score_freq	-2.8
score	1
flank_first_end  	110
flank_first_seq  	ACTGGATGGTGGGTCCAATTCTCATCGCCAAATTGGGTGCCTTTATTCGTCGCAGTGGACGAGTCACAAGGGGCCTAGTTGAATAATTTGAATAGGGTCATGCTAGGGAG
flank_first_struct  	...((.(((((((.......))))))))).((((((((.((((.(((((((......)))))))...)))).)))))))).....(((..(((.(((..(((((((((((
flank_second_beg  	229
flank_second_seq  	CCCTAGCATTTTCCATTTGAAT
flank_second_struct  	)))))))))..))))))..)))
freq  	6
loop_beg  	135
loop_end  	204
loop_seq  	TACCAACTCTCTAATAGAGGTGGAGCCCACCAATACAATGGGTCCCACACTCTATTAGAGAGTTGGTACA
loop_struct  	(((((((((((((((((((((((..((((.........))))..)))).)))))))))))))))))))))
mature_arm  	second
mature_beg  	205
mature_end  	228
mature_query  	CAAGTTGGTATTTAAAGTTGGTCT_x6
mature_seq  	CAAGTTGGTATTTAAAGTTGGTCT
mature_strand  	+
mature_struct  	))))))))))))))))))))))))
pre_seq  	ACCAACTTTAGATACCAACTTGTGTACCAACTCTCTAATAGAGGTGGAGCCCACCAATACAATGGGTCCCACACTCTATTAGAGAGTTGGTACACAAGTTGGTATTTAAAGTTGGTCT
pre_struct  	(((((((((((((((((((((((((((((((((((((((((((((((..((((.........))))..)))).)))))))))))))))))))))))))))))))))))))))))))))
pri_beg  	1
pri_end  	250
pri_id  	scaffold_2_11719
pri_mfe  	-154.10
pri_seq  	ACTGGATGGTGGGTCCAATTCTCATCGCCAAATTGGGTGCCTTTATTCGTCGCAGTGGACGAGTCACAAGGGGCCTAGTTGAATAATTTGAATAGGGTCATGCTAGGGAGACCAACTTTAGATACCAACTTGTGTACCAACTCTCTAATAGAGGTGGAGCCCACCAATACAATGGGTCCCACACTCTATTAGAGAGTTGGTACACAAGTTGGTATTTAAAGTTGGTCTCCCTAGCATTTTCCATTTGAAT
pri_struct  	...((.(((((((.......))))))))).((((((((.((((.(((((((......)))))))...)))).)))))))).....(((..(((.(((..((((((((((((((((((((((((((((((((((((((((((((((((((((((((((..((((.........))))..)))).))))))))))))))))))))))))))))))))))))))))))))))))))))))..))))))..)))
star_arm  	first
star_beg  	111
star_end  	134
star_seq  	ACCAACTTTAGATACCAACTTGTG
star_struct  	((((((((((((((((((((((((
CAAGTTGGTATTTAAAGTTGGTCT_x6	24	1..24	scaffold_2_11719	250	205..228	1e-04	1.00	42.1	Plus / Plus


score_star	-1.3
score_mfe	2.2
score_freq	0
score	1.2
flank_first_end  	22
flank_first_seq  	GAAGTGTTACGATCAATAGTCT
flank_first_struct  	(((((((((((((...((((((
flank_second_beg  	104
flank_second_seq  	GACTAAACTAGAGCGTCTAGAAGTACTTTGCGGTACCACTTTGAAATAAAATAAACCAATTCATTGATTTTATTTTGACCCCAAATTATTCCTCATTGTAACAAAAAATAACTTATTCCTCAAGCATTCATTTTATGCACTTCCTTT
flank_second_struct  	)))))..((((.....))))..(((((....)))))....(..(((((((((..............)))))))))..)................)))))))))....................((((.......)))).))))....
freq  	13
loop_beg  	47
loop_end  	77
loop_seq  	TGTAAATGCATGTGAGTTTCATATTAGTAGT
loop_struct  	((....((.(((((.....))))))).))))
mature_arm  	first
mature_beg  	23
mature_end  	46
mature_query  	ATGCGAGAGTAGATGATTTCTGAT_x10
mature_seq  	ATGCGAGAGTAGATGATTTCTGAT
mature_strand  	+
mature_struct  	(((.(...((((((((((((((((
pre_seq  	ATGCGAGAGTAGATGATTTCTGATTGTAAATGCATGTGAGTTTCATATTAGTAGTTAGAAATCAATCATGCATACACATAC
pre_struct  	(((.(...((((((((((((((((((....((.(((((.....))))))).)))))))))))).))).)))...).)))).
pri_beg  	1
pri_end  	250
pri_id  	scaffold_2_12126
pri_mfe  	-49.54
pri_seq  	GAAGTGTTACGATCAATAGTCTATGCGAGAGTAGATGATTTCTGATTGTAAATGCATGTGAGTTTCATATTAGTAGTTAGAAATCAATCATGCATACACATACGACTAAACTAGAGCGTCTAGAAGTACTTTGCGGTACCACTTTGAAATAAAATAAACCAATTCATTGATTTTATTTTGACCCCAAATTATTCCTCATTGTAACAAAAAATAACTTATTCCTCAAGCATTCATTTTATGCACTTCCTTT
pri_struct  	(((((((((((((...(((((((((.(...((((((((((((((((((....((.(((((.....))))))).)))))))))))).))).)))...).)))).)))))..((((.....))))..(((((....)))))....(..(((((((((..............)))))))))..)................)))))))))....................((((.......)))).))))....
star_arm  	second
star_beg  	78
star_end  	103
star_seq  	TAGAAATCAATCATGCATACACATAC
star_struct  	)))))))).))).)))...).)))).
AAATCATCTACTCTCGCATAGA_x1	22	1..22	scaffold_2_12126	250	210..231	1e-04	1.00	42.1	Plus / Minus
ATGCGAGAGTAGATGATTTCTGAT_x10	24	1..24	scaffold_2_12126	250	23..46	1e-04	1.00	42.1	Plus / Plus
GCGAGAGTAGATGATTTCTGATTG_x2	24	1..24	scaffold_2_12126	250	25..48	1e-04	1.00	42.1	Plus / Plus


score_star	3.9
score_mfe	1.9
score_freq	-4.4
score	1.6
flank_first_end  	21
flank_first_seq  	GAAATTAATATTCAACGGTGG
flank_first_struct  	(((.(((.(((..((((((((
flank_second_beg  	72
flank_second_seq  	ACCGTTAGATGTAAATTCAACG
flank_second_struct  	))))))..)))))).)))....
freq  	3
loop_beg  	45
loop_end  	47
loop_seq  	TGT
loop_struct  	...
mature_arm  	second
mature_beg  	48
mature_end  	71
mature_query  	AGTCTAAGAGATTTGTGGTCACTC_x2
mature_seq  	AGTCTAAGAGATTTGTGGTCACTC
mature_strand  	+
mature_struct  	))).)))))...))))))))))))
pre_seq  	GTGACCACAATATCTTGAACTCCTGTAGTCTAAGAGATTTGTGGTCACTC
pre_struct  	((((((((((..(((((.(((.....))).)))))...))))))))))))
pri_beg  	1
pri_end  	93
pri_id  	scaffold_2_12793
pri_mfe  	-42.90
pri_seq  	GAAATTAATATTCAACGGTGGGTGACCACAATATCTTGAACTCCTGTAGTCTAAGAGATTTGTGGTCACTCACCGTTAGATGTAAATTCAACG
pri_struct  	(((.(((.(((..((((((((((((((((((..(((((.(((.....))).)))))...))))))))))))))))))..)))))).)))....
star_arm  	first
star_beg  	22
star_end  	44
star_read  	1
star_seq  	GTGACCACAATATCTTGAACTCC
star_struct  	((((((((((..(((((.(((..
TGACCACAATATCTTGAACTCCT_x1	23	1..23	scaffold_2_12793	93	23..45	1e-04	1.00	42.1	Plus / Plus
AGTCTAAGAGATTTGTGGTCACTC_x2	24	1..24	scaffold_2_12793	93	48..71	1e-04	1.00	42.1	Plus / Plus


score_star	-1.3
score_mfe	2.8
score_freq	0
score	1.8
flank_first_end  	24
flank_first_seq  	TCATTTTCGAGTGAGTATTACACC
flank_first_struct  	.......((((((((((.....((
flank_second_beg  	73
flank_second_seq  	GCTCTACTCGCTCGTCTACGCTCTGACCCAACAAGTTATAATTGAAAAATGATGTTTCCAACCGGGACTGTCAATTCGATCGTTGGAAATAACTGCCCGAACAAGGTCGGGCACCGTCCATTCGGGAGGTAATTGCCTCCCGCTTCTCCCCACCCGCATGCATCTCCTACATATAAAG
flank_second_struct  	....)))))))))).....((...((((((((........((((((...((((..((((....))))..)))).)))))).))))).......(((((((......)))))))..)))....((((((((....)))))))).............)).....................
freq  	16
loop_beg  	46
loop_end  	51
loop_seq  	TGAGTT
loop_struct  	....))
mature_arm  	first
mature_beg  	25
mature_end  	45
mature_query  	AAGAATTAATTGACAAGCGGA_x4
mature_seq  	AAGAATTAATTGACAAGCGGA
mature_strand  	+
mature_struct  	(.(((.((.(..((.((((((
pre_seq  	AAGAATTAATTGACAAGCGGATGAGTTTGCTAGTTGGCTATTTCCTGG
pre_struct  	(.(((.((.(..((.((((((....)))))).))..).)).))).)))
pri_beg  	1
pri_end  	250
pri_id  	scaffold_2_15868
pri_mfe  	-73.20
pri_seq  	TCATTTTCGAGTGAGTATTACACCAAGAATTAATTGACAAGCGGATGAGTTTGCTAGTTGGCTATTTCCTGGGCTCTACTCGCTCGTCTACGCTCTGACCCAACAAGTTATAATTGAAAAATGATGTTTCCAACCGGGACTGTCAATTCGATCGTTGGAAATAACTGCCCGAACAAGGTCGGGCACCGTCCATTCGGGAGGTAATTGCCTCCCGCTTCTCCCCACCCGCATGCATCTCCTACATATAAAG
pri_struct  	.......((((((((((.....(((.(((.((.(..((.((((((....)))))).))..).)).))).)))....)))))))))).....((...((((((((........((((((...((((..((((....))))..)))).)))))).))))).......(((((((......)))))))..)))....((((((((....)))))))).............)).....................
star_arm  	second
star_beg  	52
star_end  	72
star_seq  	TGCTAGTTGGCTATTTCCTGG
star_struct  	)))).))..).)).))).)))
GCGAGTAGAGCCCAGGAA_x1	18	1..18	scaffold_2_15868	250	168..185	1e-04	1.00	42.1	Plus / Minus
CCAAGAATTAATTGACAAGCG_x1	21	1..21	scaffold_2_15868	250	23..43	1e-04	1.00	42.1	Plus / Plus
CCAAGAATTAATTGACAAGCGG_x2	22	1..22	scaffold_2_15868	250	23..44	1e-04	1.00	42.1	Plus / Plus
CCAAGAATTAATTGACAAGCGGA_x4	23	1..23	scaffold_2_15868	250	23..45	1e-04	1.00	42.1	Plus / Plus
CCAAGAATTAATTGACAAGCGGAT_x1	24	1..24	scaffold_2_15868	250	23..46	1e-04	1.00	42.1	Plus / Plus
AAGAATTAATTGACAAGCGG_x1	20	1..20	scaffold_2_15868	250	25..44	1e-04	1.00	42.1	Plus / Plus
AAGAATTAATTGACAAGCGGA_x4	21	1..21	scaffold_2_15868	250	25..45	1e-04	1.00	42.1	Plus / Plus
GAATTAATTGACAAGCGGATG_x1	21	1..21	scaffold_2_15868	250	27..47	1e-04	1.00	42.1	Plus / Plus
AATTAATTGACAAGCGGA_x1	18	1..18	scaffold_2_15868	250	28..45	1e-04	1.00	42.1	Plus / Plus


score_star	-1.3
score_mfe	2.9
score_freq	0
score	1.9
flank_first_end  	24
flank_first_seq  	AGTGTAGTATCTGTTCTTATCAGT
flank_first_struct  	..((((((....(((((....(((
flank_second_beg  	68
flank_second_seq  	TAATTTCTTTAAGGGGAGGGTCCAGCACAGTAGCTTGCTACTGGGTCTCTCGCGTGTCGCCCAAGTGTTGCACTATAGCATGGGCCTGGCACACCCTAACAAAGCTAGTTGAAATTTTTCCGGACTTATTTTGTTAGAAGGTTCACTATTATACTTAATATGGGGCTCAAATTATAAAAATAC
flank_second_struct  	).......(((((..(((((.((....((((((....)))))))).)))))..((((((((((..(((((.....))))))))))..)))))...(((((((((..(((((((....)))..))))..)))))))))................)))))...)))))....)))))).......
freq  	38
loop_beg  	46
loop_end  	50
loop_seq  	AATGG
loop_struct  	...))
mature_arm  	first
mature_beg  	25
mature_end  	45
mature_query  	TTAATATCTGATACGTGGGCC_x23
mature_seq  	TTAATATCTGATACGTGGGCC
mature_strand  	+
mature_struct  	((((((((.....((((((((
pre_seq  	TTAATATCTGATACGTGGGCCAATGGCCCACGCGATATTAAAT
pre_struct  	((((((((.....((((((((...)))))))).))))))))))
pri_beg  	1
pri_end  	250
pri_id  	scaffold_2_15944
pri_mfe  	-75.00
pri_seq  	AGTGTAGTATCTGTTCTTATCAGTTTAATATCTGATACGTGGGCCAATGGCCCACGCGATATTAAATTAATTTCTTTAAGGGGAGGGTCCAGCACAGTAGCTTGCTACTGGGTCTCTCGCGTGTCGCCCAAGTGTTGCACTATAGCATGGGCCTGGCACACCCTAACAAAGCTAGTTGAAATTTTTCCGGACTTATTTTGTTAGAAGGTTCACTATTATACTTAATATGGGGCTCAAATTATAAAAATAC
pri_struct  	..((((((....(((((....(((((((((((.....((((((((...)))))))).))))))))))).......(((((..(((((.((....((((((....)))))))).)))))..((((((((((..(((((.....))))))))))..)))))...(((((((((..(((((((....)))..))))..)))))))))................)))))...)))))....)))))).......
star_arm  	second
star_beg  	51
star_end  	67
star_seq  	CCCACGCGATATTAAAT
star_struct  	)))))).))))))))))
GTTTAATATCTGATACGTGGGC_x1	22	1..22	scaffold_2_15944	250	23..44	1e-04	1.00	42.1	Plus / Plus
TTTAATATCTGATACGTGGGCC_x1	22	1..22	scaffold_2_15944	250	24..45	1e-04	1.00	42.1	Plus / Plus
TTTAATATCTGATACGTGGGCCA_x1	23	1..23	scaffold_2_15944	250	24..46	1e-04	1.00	42.1	Plus / Plus
TTTAATATCTGATACGTGGGCCAA_x1	24	1..24	scaffold_2_15944	250	24..47	1e-04	1.00	42.1	Plus / Plus
TTAATATCTGATACGTGGGCC_x23	21	1..21	scaffold_2_15944	250	25..45	1e-04	1.00	42.1	Plus / Plus
TTAATATCTGATACGTGGGCCA_x1	22	1..22	scaffold_2_15944	250	25..46	1e-04	1.00	42.1	Plus / Plus
TAATATCTGATACGTGGGCC_x2	20	1..20	scaffold_2_15944	250	26..45	1e-04	1.00	42.1	Plus / Plus
TAATATCTGATACGTGGGCCA_x2	21	1..21	scaffold_2_15944	250	26..46	1e-04	1.00	42.1	Plus / Plus
ATATCTGATACGTGGGCCA_x3	19	1..19	scaffold_2_15944	250	28..46	1e-04	1.00	42.1	Plus / Plus
ATATCTGATACGTGGGCCAATG_x1	22	1..22	scaffold_2_15944	250	28..49	1e-04	1.00	42.1	Plus / Plus
TATCTGATACGTGGGCCA_x1	18	1..18	scaffold_2_15944	250	29..46	1e-04	1.00	42.1	Plus / Plus
TATCTGATACGTGGGCCAA_x1	19	1..19	scaffold_2_15944	250	29..47	1e-04	1.00	42.1	Plus / Plus


score_star	-1.3
score_mfe	2.8
score_freq	0
score	1.8
flank_first_end  	203
flank_first_seq  	GTGTTGAATTTGCCTTCACGCACGAGAGGACGAAAGGGATGAGAGAATGTATCAAATATCCTTGCTTTATTTTGTCCCACATCGAAATTGAGAGCGAAACAGCGAAGCAGAAAGGCTTATAAAATGCTAAGCACGCAGATATTCAACTCATACCTTTCTCGGCCTTTTGGCTAAGATCAAGTGTAGTATCTGTTCTTATCAGT
flank_first_struct  	((((.(((......))))))).(((((((.(((((((((((((.....(((((........(((((((((((((........))))))..)))))))....((..((((...............))))..)).....)))))....))))).))))).))).)))))))..(((((...((........))..)))))..(((
flank_second_beg  	247
flank_second_seq  	TAAT
flank_second_struct  	)...
freq  	38
loop_beg  	225
loop_end  	229
loop_seq  	AATGG
loop_struct  	...))
mature_arm  	first
mature_beg  	204
mature_end  	224
mature_query  	TTAATATCTGATACGTGGGCC_x23
mature_seq  	TTAATATCTGATACGTGGGCC
mature_strand  	+
mature_struct  	((((((((.....((((((((
pre_seq  	TTAATATCTGATACGTGGGCCAATGGCCCACGCGATATTAAAT
pre_struct  	((((((((.....((((((((...)))))))).))))))))))
pri_beg  	1
pri_end  	250
pri_id  	scaffold_2_15945
pri_mfe  	-70.86
pri_seq  	GTGTTGAATTTGCCTTCACGCACGAGAGGACGAAAGGGATGAGAGAATGTATCAAATATCCTTGCTTTATTTTGTCCCACATCGAAATTGAGAGCGAAACAGCGAAGCAGAAAGGCTTATAAAATGCTAAGCACGCAGATATTCAACTCATACCTTTCTCGGCCTTTTGGCTAAGATCAAGTGTAGTATCTGTTCTTATCAGTTTAATATCTGATACGTGGGCCAATGGCCCACGCGATATTAAATTAAT
pri_struct  	((((.(((......))))))).(((((((.(((((((((((((.....(((((........(((((((((((((........))))))..)))))))....((..((((...............))))..)).....)))))....))))).))))).))).)))))))..(((((...((........))..)))))..(((((((((((.....((((((((...)))))))).)))))))))))...
star_arm  	second
star_beg  	230
star_end  	246
star_seq  	CCCACGCGATATTAAAT
star_struct  	)))))).))))))))))
GTTTAATATCTGATACGTGGGC_x1	22	1..22	scaffold_2_15945	250	202..223	1e-04	1.00	42.1	Plus / Plus
TTTAATATCTGATACGTGGGCC_x1	22	1..22	scaffold_2_15945	250	203..224	1e-04	1.00	42.1	Plus / Plus
TTTAATATCTGATACGTGGGCCA_x1	23	1..23	scaffold_2_15945	250	203..225	1e-04	1.00	42.1	Plus / Plus
TTTAATATCTGATACGTGGGCCAA_x1	24	1..24	scaffold_2_15945	250	203..226	1e-04	1.00	42.1	Plus / Plus
TTAATATCTGATACGTGGGCC_x23	21	1..21	scaffold_2_15945	250	204..224	1e-04	1.00	42.1	Plus / Plus
TTAATATCTGATACGTGGGCCA_x1	22	1..22	scaffold_2_15945	250	204..225	1e-04	1.00	42.1	Plus / Plus
TAATATCTGATACGTGGGCC_x2	20	1..20	scaffold_2_15945	250	205..224	1e-04	1.00	42.1	Plus / Plus
TAATATCTGATACGTGGGCCA_x2	21	1..21	scaffold_2_15945	250	205..225	1e-04	1.00	42.1	Plus / Plus
ATATCTGATACGTGGGCCA_x3	19	1..19	scaffold_2_15945	250	207..225	1e-04	1.00	42.1	Plus / Plus
ATATCTGATACGTGGGCCAATG_x1	22	1..22	scaffold_2_15945	250	207..228	1e-04	1.00	42.1	Plus / Plus
TATCTGATACGTGGGCCA_x1	18	1..18	scaffold_2_15945	250	208..225	1e-04	1.00	42.1	Plus / Plus
TATCTGATACGTGGGCCAA_x1	19	1..19	scaffold_2_15945	250	208..226	1e-04	1.00	42.1	Plus / Plus


score_star	-1.3
score_mfe	3
score_freq	0
score	2
flank_first_end  	138
flank_first_seq  	TTCAGATATGAAAACAAAAATACATATATAGTTTTTGATTTGAGTAGGTTTTCTTTAGAGTAAGGGCTAAAATAATAATCATTGCTTTCCATATAGCCCATGGAGAAAAACTTAGTTGCAAAGGGGATAGCACTGTTT
flank_first_struct  	.((((((.(((((((...............))))))))))))).(((((((((((((......((((((........................)))))).))))).))))))))........(((((.((.(((((((
flank_second_beg  	228
flank_second_seq  	ATAGTACTCTCCCTGTTAAATAA
flank_second_struct  	))))).)).))))).........
freq  	17
loop_beg  	160
loop_end  	206
loop_seq  	CTATGACACGTGGAAGTGTTGTCACGCATGTGAGGCGTGTCATAGCG
loop_struct  	(((((((((((....((((......)))).....))))))))))).)
mature_arm  	second
mature_beg  	207
mature_end  	227
mature_query  	TTATTGGTCGGGGATAGCAAA_x15
mature_seq  	TTATTGGTCGGGGATAGCAAA
mature_strand  	+
mature_struct  	))))))))..))).)))))))
pre_seq  	TGCTACCTCTAGCTAATAATTCTATGACACGTGGAAGTGTTGTCACGCATGTGAGGCGTGTCATAGCGTTATTGGTCGGGGATAGCAAA
pre_struct  	(((((.(((..(((((((((.(((((((((((....((((......)))).....))))))))))).)))))))))..))).)))))))
pri_beg  	1
pri_end  	250
pri_id  	scaffold_2_1746
pri_mfe  	-81.42
pri_seq  	TTCAGATATGAAAACAAAAATACATATATAGTTTTTGATTTGAGTAGGTTTTCTTTAGAGTAAGGGCTAAAATAATAATCATTGCTTTCCATATAGCCCATGGAGAAAAACTTAGTTGCAAAGGGGATAGCACTGTTTTGCTACCTCTAGCTAATAATTCTATGACACGTGGAAGTGTTGTCACGCATGTGAGGCGTGTCATAGCGTTATTGGTCGGGGATAGCAAAATAGTACTCTCCCTGTTAAATAA
pri_struct  	.((((((.(((((((...............))))))))))))).(((((((((((((......((((((........................)))))).))))).))))))))........(((((.((.((((((((((((.(((..(((((((((.(((((((((((....((((......)))).....))))))))))).)))))))))..))).)))))))))))).)).))))).........
star_arm  	first
star_beg  	139
star_end  	159
star_seq  	TGCTACCTCTAGCTAATAATT
star_struct  	(((((.(((..(((((((((.
TTATTGGTCGGGGATAGCAAA_x15	21	1..21	scaffold_2_1746	250	207..227	1e-04	1.00	42.1	Plus / Plus
TTATTGGTCGGGGATAGCAAAA_x1	22	1..22	scaffold_2_1746	250	207..228	1e-04	1.00	42.1	Plus / Plus
CCCCGACCAATAACGCTATGACAC_x1	24	1..24	scaffold_2_1746	250	32..55	1e-04	1.00	42.1	Plus / Minus


score_star	-1.3
score_mfe	2.2
score_freq	0
score	1.2
flank_first_end  	140
flank_first_seq  	AATATATTTTTTATAATATCTTTATATAAACTAATAAACTAAAATCTTTAGAATATATAAGAATATATATTAATTATTTAATTTAAATTTAAATTTATATGTAATTAAATTAAATTAATATGTAATAAGAGCACAACGGG
flank_first_struct  	.(((((((.((((..((((..(((((((..((((.............))))..)))))))..))))...((((((((..((((((....)))))).....))))))))..))))..)))))))..((((((((....((.
flank_second_beg  	229
flank_second_seq  	CTTGTTCTTACATGACCCGATT
flank_second_struct  	).))))))))............
freq  	16
loop_beg  	167
loop_end  	205
loop_seq  	GTCAAGTGGAAGTGCAGTGATGTATGCAGCTGAGGCATC
loop_struct  	(((.(((....(((((....)))))...)))..)))).)
mature_arm  	second
mature_beg  	206
mature_end  	228
mature_query  	CTAACATACCGGTAGACTTGAAC_x11
mature_seq  	CTAACATACCGGTAGACTTGAAC
mature_strand  	+
mature_struct  	))).))))..))))))))))..)
pre_seq  	ACGAGCCGTTTATCATTATGATAGGTGTCAAGTGGAAGTGCAGTGATGTATGCAGCTGAGGCATCCTAACATACCGGTAGACTTGAAC
pre_struct  	.(((...(((((((..((((.((((((((.(((....(((((....)))))...)))..)))).)))).))))..))))))))))..)
pri_beg  	1
pri_end  	250
pri_id  	scaffold_2_6171
pri_mfe  	-51.22
pri_seq  	AATATATTTTTTATAATATCTTTATATAAACTAATAAACTAAAATCTTTAGAATATATAAGAATATATATTAATTATTTAATTTAAATTTAAATTTATATGTAATTAAATTAAATTAATATGTAATAAGAGCACAACGGGACGAGCCGTTTATCATTATGATAGGTGTCAAGTGGAAGTGCAGTGATGTATGCAGCTGAGGCATCCTAACATACCGGTAGACTTGAACCTTGTTCTTACATGACCCGATT
pri_struct  	.(((((((.((((..((((..(((((((..((((.............))))..)))))))..))))...((((((((..((((((....)))))).....))))))))..))))..)))))))..((((((((....((..(((...(((((((..((((.((((((((.(((....(((((....)))))...)))..)))).)))).))))..))))))))))..)).))))))))............
star_arm  	first
star_beg  	141
star_end  	166
star_seq  	ACGAGCCGTTTATCATTATGATAGGT
star_struct  	.(((...(((((((..((((.(((((
CTAACATACCGGTAGACTTGAAC_x11	23	1..23	scaffold_2_6171	250	206..228	1e-04	1.00	42.1	Plus / Plus
TAACATACCGGTAGACTTGAAC_x1	22	1..22	scaffold_2_6171	250	207..228	1e-04	1.00	42.1	Plus / Plus
AACATACCGGTAGACTTGAAC_x2	21	1..21	scaffold_2_6171	250	208..228	1e-04	1.00	42.1	Plus / Plus
CATACCGGTAGACTTGAAC_x1	19	1..19	scaffold_2_6171	250	210..228	1e-04	1.00	42.1	Plus / Plus
ATACCGGTAGACTTGAAC_x1	18	1..18	scaffold_2_6171	250	211..228	1e-04	1.00	42.1	Plus / Plus


score_star	3.9
score_mfe	3.7
score_freq	126.1
score	134
flank_first_end  	23
flank_first_seq  	GTACTGTTTGAGGGTTAGTTGGG
flank_first_struct  	.........((((((((((..((
flank_second_beg  	194
flank_second_seq  	ATATTGGCCTCTCTCTCCCTTCTCTCTCTCTCTCTCTCTCTCTCTCTCTCTCTCTCT
flank_second_struct  	..))))))).)))............................................
freq  	259
loop_beg  	44
loop_end  	173
loop_seq  	CAGGAGGGAGAGATGGTTTACGCTGCTGCTGGTTCATGGATACCTCTGGGGTGCGCACGTTATGAAACTGAAGTGCGCAGCTTAAGGGTTTGCATGACCTAGGAGATGTGATTGCCTTCTCCTCTCCTTA
loop_struct  	.(((((((.((((.(((...(((..((.((((.(((((.(.(((..((((.(((((((.(((......))).))))))).))))..))).).))))).)))).))..)))...))).)))))))))))..
mature_arm  	second
mature_beg  	174
mature_end  	193
mature_query  	CTTGGATTGAAGGGAGCTCC_x169
mature_seq  	CTTGGATTGAAGGGAGCTCC
mature_strand  	+
mature_struct  	.))))))..)))))))))))
pre_seq  	AGCTTCCTTTGGTCCAAAACCAGGAGGGAGAGATGGTTTACGCTGCTGCTGGTTCATGGATACCTCTGGGGTGCGCACGTTATGAAACTGAAGTGCGCAGCTTAAGGGTTTGCATGACCTAGGAGATGTGATTGCCTTCTCCTCTCCTTACTTGGATTGAAGGGAGCTCC
pre_struct  	(((((((((..((((((....(((((((.((((.(((...(((..((.((((.(((((.(.(((..((((.(((((((.(((......))).))))))).))))..))).).))))).)))).))..)))...))).)))))))))))...))))))..)))))))))))
pri_beg  	1
pri_end  	250
pri_id  	scaffold_2_6980
pri_mfe  	-105.90
pri_seq  	GTACTGTTTGAGGGTTAGTTGGGAGCTTCCTTTGGTCCAAAACCAGGAGGGAGAGATGGTTTACGCTGCTGCTGGTTCATGGATACCTCTGGGGTGCGCACGTTATGAAACTGAAGTGCGCAGCTTAAGGGTTTGCATGACCTAGGAGATGTGATTGCCTTCTCCTCTCCTTACTTGGATTGAAGGGAGCTCCATATTGGCCTCTCTCTCCCTTCTCTCTCTCTCTCTCTCTCTCTCTCTCTCTCTCTCT
pri_struct  	.........((((((((((..(((((((((((..((((((....(((((((.((((.(((...(((..((.((((.(((((.(.(((..((((.(((((((.(((......))).))))))).))))..))).).))))).)))).))..)))...))).)))))))))))...))))))..)))))))))))..))))))).)))............................................
star_arm  	first
star_beg  	24
star_end  	43
star_read  	1
star_seq  	AGCTTCCTTTGGTCCAAAAC
star_struct  	(((((((((..((((((...
ACTTGGATTGAAGGGAGCTCC_x3	21	1..21	scaffold_2_6980	250	173..193	1e-04	1.00	42.1	Plus / Plus
CTTGGATTGAAGGGAGCTC_x2	19	1..19	scaffold_2_6980	250	174..192	1e-04	1.00	42.1	Plus / Plus
CTTGGATTGAAGGGAGCTCC_x169	20	1..20	scaffold_2_6980	250	174..193	1e-04	1.00	42.1	Plus / Plus
CTTGGATTGAAGGGAGCTCCA_x83	21	1..21	scaffold_2_6980	250	174..194	1e-04	1.00	42.1	Plus / Plus
TTGGATTGAAGGGAGCTCC_x1	19	1..19	scaffold_2_6980	250	175..193	1e-04	1.00	42.1	Plus / Plus
GAGCTTCCTTTGGTCCAAAAC_x1	21	1..21	scaffold_2_6980	250	23..43	1e-04	1.00	42.1	Plus / Plus


score_star	3.9
score_mfe	3.8
score_freq	126.1
score	134
flank_first_end  	57
flank_first_seq  	TTCTTTTTAGTTTGTCTTTTTGGTAGCATTTCTTGTACTGTTTGAGGGTTAGTTGGG
flank_first_struct  	.....................((((.((.....))))))....((((((((((..((
flank_second_beg  	228
flank_second_seq  	ATATTGGCCTCTCTCTCCCTTCT
flank_second_struct  	..))))))).)))..........
freq  	259
loop_beg  	78
loop_end  	207
loop_seq  	CAGGAGGGAGAGATGGTTTACGCTGCTGCTGGTTCATGGATACCTCTGGGGTGCGCACGTTATGAAACTGAAGTGCGCAGCTTAAGGGTTTGCATGACCTAGGAGATGTGATTGCCTTCTCCTCTCCTTA
loop_struct  	.(((((((.((((.(((...(((..((.((((.(((((.(.(((..((((.(((((((.(((......))).))))))).))))..))).).))))).)))).))..)))...))).)))))))))))..
mature_arm  	second
mature_beg  	208
mature_end  	227
mature_query  	CTTGGATTGAAGGGAGCTCC_x169
mature_seq  	CTTGGATTGAAGGGAGCTCC
mature_strand  	+
mature_struct  	.))))))..)))))))))))
pre_seq  	AGCTTCCTTTGGTCCAAAACCAGGAGGGAGAGATGGTTTACGCTGCTGCTGGTTCATGGATACCTCTGGGGTGCGCACGTTATGAAACTGAAGTGCGCAGCTTAAGGGTTTGCATGACCTAGGAGATGTGATTGCCTTCTCCTCTCCTTACTTGGATTGAAGGGAGCTCC
pre_struct  	(((((((((..((((((....(((((((.((((.(((...(((..((.((((.(((((.(.(((..((((.(((((((.(((......))).))))))).))))..))).).))))).)))).))..)))...))).)))))))))))...))))))..)))))))))))
pri_beg  	1
pri_end  	250
pri_id  	scaffold_2_6983
pri_mfe  	-107.90
pri_seq  	TTCTTTTTAGTTTGTCTTTTTGGTAGCATTTCTTGTACTGTTTGAGGGTTAGTTGGGAGCTTCCTTTGGTCCAAAACCAGGAGGGAGAGATGGTTTACGCTGCTGCTGGTTCATGGATACCTCTGGGGTGCGCACGTTATGAAACTGAAGTGCGCAGCTTAAGGGTTTGCATGACCTAGGAGATGTGATTGCCTTCTCCTCTCCTTACTTGGATTGAAGGGAGCTCCATATTGGCCTCTCTCTCCCTTCT
pri_struct  	.....................((((.((.....))))))....((((((((((..(((((((((((..((((((....(((((((.((((.(((...(((..((.((((.(((((.(.(((..((((.(((((((.(((......))).))))))).))))..))).).))))).)))).))..)))...))).)))))))))))...))))))..)))))))))))..))))))).)))..........
star_arm  	first
star_beg  	58
star_end  	77
star_read  	1
star_seq  	AGCTTCCTTTGGTCCAAAAC
star_struct  	(((((((((..((((((...
ACTTGGATTGAAGGGAGCTCC_x3	21	1..21	scaffold_2_6983	250	207..227	1e-04	1.00	42.1	Plus / Plus
CTTGGATTGAAGGGAGCTC_x2	19	1..19	scaffold_2_6983	250	208..226	1e-04	1.00	42.1	Plus / Plus
CTTGGATTGAAGGGAGCTCC_x169	20	1..20	scaffold_2_6983	250	208..227	1e-04	1.00	42.1	Plus / Plus
CTTGGATTGAAGGGAGCTCCA_x83	21	1..21	scaffold_2_6983	250	208..228	1e-04	1.00	42.1	Plus / Plus
TTGGATTGAAGGGAGCTCC_x1	19	1..19	scaffold_2_6983	250	209..227	1e-04	1.00	42.1	Plus / Plus
GAGCTTCCTTTGGTCCAAAAC_x1	21	1..21	scaffold_2_6983	250	57..77	1e-04	1.00	42.1	Plus / Plus


score_star	3.9
score_mfe	2.1
score_freq	-4.9
score	1.3
flank_first_end  	22
flank_first_seq  	TGAAATTTTAGTATTTTTTTGA
flank_first_struct  	...((((....((((((((..(
flank_second_beg  	121
flank_second_seq  	AAAAATAAATGATTGAATTGTTAAAAAAAAAAAAAAAAATCATAAGGGACCCTCGAATAAAATTATTTAAAAAATCCCTTAATAGAAAATGACTATATATATAATATATAATATAGCATATAGTAGCAGG
flank_second_struct  	)))))))...))))...((((((...................(((((((.....(((((....)))))......))))))).......(((.((((((((((...)))).)))))))))....)))))).
freq  	2
loop_beg  	47
loop_end  	93
loop_seq  	GGACACAATTAGATGTTGAAACGGTTTTCGATTTGTCTAATTTTTTG
loop_struct  	(((...(((((((((((((((....)))))))..)))))))))))))
mature_arm  	first
mature_beg  	23
mature_end  	46
mature_query  	AGCACTATGTTCATTGATTTTGTA_x1
mature_seq  	AGCACTATGTTCATTGATTTTGTA
mature_strand  	+
mature_struct  	((..((((((((((.(((((((((
pre_seq  	AGCACTATGTTCATTGATTTTGTAGGACACAATTAGATGTTGAAACGGTTTTCGATTTGTCTAATTTTTTGCAAAGATGATCTATGAATGTAGACTTA
pre_struct  	((..((((((((((.((((((((((((...(((((((((((((((....)))))))..))))))))))))))))....)))).)))))))))).))))
pri_beg  	1
pri_end  	250
pri_id  	scaffold_2_7290
pri_mfe  	-48.20
pri_seq  	TGAAATTTTAGTATTTTTTTGAAGCACTATGTTCATTGATTTTGTAGGACACAATTAGATGTTGAAACGGTTTTCGATTTGTCTAATTTTTTGCAAAGATGATCTATGAATGTAGACTTAAAAAATAAATGATTGAATTGTTAAAAAAAAAAAAAAAAATCATAAGGGACCCTCGAATAAAATTATTTAAAAAATCCCTTAATAGAAAATGACTATATATATAATATATAATATAGCATATAGTAGCAGG
pri_struct  	...((((....((((((((..(((..((((((((((.((((((((((((...(((((((((((((((....)))))))..))))))))))))))))....)))).)))))))))).)))))))))))...))))...((((((...................(((((((.....(((((....)))))......))))))).......(((.((((((((((...)))).)))))))))....)))))).
star_arm  	second
star_beg  	94
star_end  	120
star_read  	1
star_seq  	CAAAGATGATCTATGAATGTAGACTTA
star_struct  	)))....)))).)))))))))).))))
AGCACTATGTTCATTGATTTTGTA_x1	24	1..24	scaffold_2_7290	250	23..46	1e-04	1.00	42.1	Plus / Plus
AAAGATGATCTATGAATGTAGACT_x1	24	1..24	scaffold_2_7290	250	95..118	1e-04	1.00	42.1	Plus / Plus


score_star	3.9
score_mfe	2.2
score_freq	-4.9
score	1.4
flank_first_end  	132
flank_first_seq  	GTTTTGTATTTCACTAATCCGAACTGTCTATTTTGTAGATATTCATTCAAAGATATCTCTACAAAAAAATCACTTGAATCCAATATCATCTGATCACTCAATTGAATTATTGAAATTTTAGTATTTTTTTGA
flank_first_struct  	....................(((.(((((((...)))))))))).(((((...........(((((((((.(((.((((.((((((((..(((....)))..)))..)))))..)))).)))))))))))).
flank_second_beg  	232
flank_second_seq  	AAAATAAATGATTGAATTG
flank_second_struct  	...........)))))...
freq  	2
loop_beg  	157
loop_end  	203
loop_seq  	GGACACAATTAGATGTTGAAACGGTTTTCGATTTGTCTAATTTTTTG
loop_struct  	(((...(((((((((((((((....)))))))..)))))))))))))
mature_arm  	first
mature_beg  	133
mature_end  	156
mature_query  	AGCACTATGTTCATTGATTTTGTA_x1
mature_seq  	AGCACTATGTTCATTGATTTTGTA
mature_strand  	+
mature_struct  	....((((((((((.(((((((((
pre_seq  	AGCACTATGTTCATTGATTTTGTAGGACACAATTAGATGTTGAAACGGTTTTCGATTTGTCTAATTTTTTGCAAAGATGATCTATGAATGTAGACTTAA
pre_struct  	....((((((((((.((((((((((((...(((((((((((((((....)))))))..))))))))))))))))....)))).))))))))))......
pri_beg  	1
pri_end  	250
pri_id  	scaffold_2_7293
pri_mfe  	-49.70
pri_seq  	GTTTTGTATTTCACTAATCCGAACTGTCTATTTTGTAGATATTCATTCAAAGATATCTCTACAAAAAAATCACTTGAATCCAATATCATCTGATCACTCAATTGAATTATTGAAATTTTAGTATTTTTTTGAAGCACTATGTTCATTGATTTTGTAGGACACAATTAGATGTTGAAACGGTTTTCGATTTGTCTAATTTTTTGCAAAGATGATCTATGAATGTAGACTTAAAAAATAAATGATTGAATTG
pri_struct  	....................(((.(((((((...)))))))))).(((((...........(((((((((.(((.((((.((((((((..(((....)))..)))..)))))..)))).)))))))))))).....((((((((((.((((((((((((...(((((((((((((((....)))))))..))))))))))))))))....)))).)))))))))).................)))))...
star_arm  	second
star_beg  	204
star_end  	231
star_read  	1
star_seq  	CAAAGATGATCTATGAATGTAGACTTAA
star_struct  	)))....)))).))))))))))......
AGCACTATGTTCATTGATTTTGTA_x1	24	1..24	scaffold_2_7293	250	133..156	1e-04	1.00	42.1	Plus / Plus
AAAGATGATCTATGAATGTAGACT_x1	24	1..24	scaffold_2_7293	250	205..228	1e-04	1.00	42.1	Plus / Plus


score_star	3.9
score_mfe	2.7
score_freq	11.9
score	18.8
flank_first_end  	22
flank_first_seq  	TATACTGCAACTAGAGGAAGCA
flank_first_struct  	......((..((((((((.(.(
flank_second_beg  	98
flank_second_seq  	TCTCCTTTGGCAGCTTCAAACTTTTAGATATATATATATCATGCGCATCAACAACCATAGATAATCAAGGAGTTCATCCGATTAACTCCCCGATTTCTTCCCTTTGAGGTAATTCAAACTTACCTATATATATTCTATGCATGATTAATCTCT
flank_second_struct  	).))))))))..)).......................((((((((.............(((.((((..((((((.........))))))..)))))))........((((((.......))))))............))))))))........
freq  	35
loop_beg  	44
loop_end  	77
loop_seq  	CCAACTAGCTATCTCTTCCATGGTTTAATTTGGA
loop_struct  	(.....((((((.......))))))......)))
mature_arm  	first
mature_beg  	23
mature_end  	43
mature_query  	TCCAAAGGGATCGCATTGATC_x17
mature_seq  	TCCAAAGGGATCGCATTGATC
mature_strand  	+
mature_struct  	(((((((((((.((((.((((
pre_seq  	TCCAAAGGGATCGCATTGATCCCAACTAGCTATCTCTTCCATGGTTTAATTTGGATCATGCTATCCCTTTGGATA
pre_struct  	(((((((((((.((((.(((((.....((((((.......))))))......))))))))).)))))))))))).
pri_beg  	1
pri_end  	250
pri_id  	scaffold_2_8407
pri_mfe  	-69.90
pri_seq  	TATACTGCAACTAGAGGAAGCATCCAAAGGGATCGCATTGATCCCAACTAGCTATCTCTTCCATGGTTTAATTTGGATCATGCTATCCCTTTGGATATCTCCTTTGGCAGCTTCAAACTTTTAGATATATATATATCATGCGCATCAACAACCATAGATAATCAAGGAGTTCATCCGATTAACTCCCCGATTTCTTCCCTTTGAGGTAATTCAAACTTACCTATATATATTCTATGCATGATTAATCTCT
pri_struct  	......((..((((((((.(.((((((((((((.((((.(((((.....((((((.......))))))......))))))))).)))))))))))).).))))))))..)).......................((((((((.............(((.((((..((((((.........))))))..)))))))........((((((.......))))))............))))))))........
star_arm  	second
star_beg  	78
star_end  	97
star_read  	1
star_seq  	TCATGCTATCCCTTTGGATA
star_struct  	)))))).)))))))))))).
ATAGATAATCAAGGAGTTC_x1	19	1..19	scaffold_2_8407	250	154..172	1e-04	1.00	42.1	Plus / Plus
TCCAAAGGGATCGCATTGATC_x17	21	1..21	scaffold_2_8407	250	23..43	1e-04	1.00	42.1	Plus / Plus
TCCAAAGGGATCGCATTGATCC_x2	22	1..22	scaffold_2_8407	250	23..44	1e-04	1.00	42.1	Plus / Plus
CAAAGGGATCGCATTGATCC_x1	20	1..20	scaffold_2_8407	250	25..44	1e-04	1.00	42.1	Plus / Plus
ATCATGCTATCCCTTTGGAT_x1	20	1..20	scaffold_2_8407	250	77..96	1e-04	1.00	42.1	Plus / Plus
ATCATGCTATCCCTTTGGATA_x13	21	1..21	scaffold_2_8407	250	77..97	1e-04	1.00	42.1	Plus / Plus


score_star	3.9
score_mfe	3
score_freq	11.3
score	18.5
flank_first_end  	153
flank_first_seq  	GAAGGCTCCCTCAAACTCCACTTTCCTCTCCACGAGAGAGAGAGAGAGAGAGAGAGAGAGAGAGAGAGAGAGAGAGAGAGAGAGAGAGAGAGAGATTTGAAGGAAGAAATTAGTGTTGAGTTGGTTTTATATATACTGCAACTAGAGGAAGCA
flank_first_struct  	((((.(((.(((...((((.(((((((((((.(....).).))))).))))).).)))...))).)))...................((((..((((..(...((....))....)..))))..)))).......((((...(((((((.(.(
flank_second_beg  	229
flank_second_seq  	TCTCCTTTGGCAGCTTCAAACT
flank_second_struct  	).))))))))))))))).....
freq  	34
loop_beg  	175
loop_end  	208
loop_seq  	CCAACTAGCTATCTCTTCCATGGTTTAATTTGGA
loop_struct  	(.....((((((.......))))))......)))
mature_arm  	first
mature_beg  	154
mature_end  	174
mature_query  	TCCAAAGGGATCGCATTGATC_x17
mature_seq  	TCCAAAGGGATCGCATTGATC
mature_strand  	+
mature_struct  	(((((((((((.((((.((((
pre_seq  	TCCAAAGGGATCGCATTGATCCCAACTAGCTATCTCTTCCATGGTTTAATTTGGATCATGCTATCCCTTTGGATA
pre_struct  	(((((((((((.((((.(((((.....((((((.......))))))......))))))))).)))))))))))).
pri_beg  	1
pri_end  	250
pri_id  	scaffold_2_8410
pri_mfe  	-78.80
pri_seq  	GAAGGCTCCCTCAAACTCCACTTTCCTCTCCACGAGAGAGAGAGAGAGAGAGAGAGAGAGAGAGAGAGAGAGAGAGAGAGAGAGAGAGAGAGAGATTTGAAGGAAGAAATTAGTGTTGAGTTGGTTTTATATATACTGCAACTAGAGGAAGCATCCAAAGGGATCGCATTGATCCCAACTAGCTATCTCTTCCATGGTTTAATTTGGATCATGCTATCCCTTTGGATATCTCCTTTGGCAGCTTCAAACT
pri_struct  	((((.(((.(((...((((.(((((((((((.(....).).))))).))))).).)))...))).)))...................((((..((((..(...((....))....)..))))..)))).......((((...(((((((.(.((((((((((((.((((.(((((.....((((((.......))))))......))))))))).)))))))))))).).))))))))))))))).....
star_arm  	second
star_beg  	209
star_end  	228
star_read  	1
star_seq  	TCATGCTATCCCTTTGGATA
star_struct  	)))))).)))))))))))).
TCCAAAGGGATCGCATTGATC_x17	21	1..21	scaffold_2_8410	250	154..174	1e-04	1.00	42.1	Plus / Plus
TCCAAAGGGATCGCATTGATCC_x2	22	1..22	scaffold_2_8410	250	154..175	1e-04	1.00	42.1	Plus / Plus
CAAAGGGATCGCATTGATCC_x1	20	1..20	scaffold_2_8410	250	156..175	1e-04	1.00	42.1	Plus / Plus
ATCATGCTATCCCTTTGGAT_x1	20	1..20	scaffold_2_8410	250	208..227	1e-04	1.00	42.1	Plus / Plus
ATCATGCTATCCCTTTGGATA_x13	21	1..21	scaffold_2_8410	250	208..228	1e-04	1.00	42.1	Plus / Plus


score_star	3.9
score_mfe	2.7
score_freq	11.9
score	18.8
flank_first_end  	78
flank_first_seq  	GAGAGAGAGAGAGAGAGAGATTTGAAGGAAGAAATTAGTGTTGAGTTGGTTTTATATATACTGCAACTAGAGGAAGCA
flank_first_struct  	((((..(.(.(((.(((((.(((((((...((((((((.......)))))))).......((((...(((((((.(.(
flank_second_beg  	154
flank_second_seq  	TCTCCTTTGGCAGCTTCAAACTTTTAGATATATATATATCATGCGCATCAACAACCATAGATAATCAAGGAGTTCATCCGATTAACTCCCCGATTTC
flank_second_struct  	).))))))))))))))))))))))).(((((....))))).....................(((((..(((.....)))))))).))).))..))))
freq  	35
loop_beg  	100
loop_end  	133
loop_seq  	CCAACTAGCTATCTCTTCCATGGTTTAATTTGGA
loop_struct  	(.....((((((.......))))))......)))
mature_arm  	first
mature_beg  	79
mature_end  	99
mature_query  	TCCAAAGGGATCGCATTGATC_x17
mature_seq  	TCCAAAGGGATCGCATTGATC
mature_strand  	+
mature_struct  	(((((((((((.((((.((((
pre_seq  	TCCAAAGGGATCGCATTGATCCCAACTAGCTATCTCTTCCATGGTTTAATTTGGATCATGCTATCCCTTTGGATA
pre_struct  	(((((((((((.((((.(((((.....((((((.......))))))......))))))))).)))))))))))).
pri_beg  	1
pri_end  	250
pri_id  	scaffold_2_8412
pri_mfe  	-69.00
pri_seq  	GAGAGAGAGAGAGAGAGAGATTTGAAGGAAGAAATTAGTGTTGAGTTGGTTTTATATATACTGCAACTAGAGGAAGCATCCAAAGGGATCGCATTGATCCCAACTAGCTATCTCTTCCATGGTTTAATTTGGATCATGCTATCCCTTTGGATATCTCCTTTGGCAGCTTCAAACTTTTAGATATATATATATCATGCGCATCAACAACCATAGATAATCAAGGAGTTCATCCGATTAACTCCCCGATTTC
pri_struct  	((((..(.(.(((.(((((.(((((((...((((((((.......)))))))).......((((...(((((((.(.((((((((((((.((((.(((((.....((((((.......))))))......))))))))).)))))))))))).).))))))))))))))))))))))).(((((....))))).....................(((((..(((.....)))))))).))).))..))))
star_arm  	second
star_beg  	134
star_end  	153
star_read  	1
star_seq  	TCATGCTATCCCTTTGGATA
star_struct  	)))))).)))))))))))).
ATCATGCTATCCCTTTGGAT_x1	20	1..20	scaffold_2_8412	250	133..152	1e-04	1.00	42.1	Plus / Plus
ATCATGCTATCCCTTTGGATA_x13	21	1..21	scaffold_2_8412	250	133..153	1e-04	1.00	42.1	Plus / Plus
ATAGATAATCAAGGAGTTC_x1	19	1..19	scaffold_2_8412	250	210..228	1e-04	1.00	42.1	Plus / Plus
TCCAAAGGGATCGCATTGATCC_x2	22	1..22	scaffold_2_8412	250	79..100	1e-04	1.00	42.1	Plus / Plus
TCCAAAGGGATCGCATTGATC_x17	21	1..21	scaffold_2_8412	250	79..99	1e-04	1.00	42.1	Plus / Plus
CAAAGGGATCGCATTGATCC_x1	20	1..20	scaffold_2_8412	250	81..100	1e-04	1.00	42.1	Plus / Plus


score_star	3.9
score_mfe	4.3
score_freq	-0.3
score	8.2
flank_first_end  	21
flank_first_seq  	TTTAAGGGTCATACTAGGGAG
flank_first_struct  	.......(((((...((((((
flank_second_beg  	140
flank_second_seq  	CCCTTTGAGGCAATTTATGAGGCCGACGAAGGCGATGTGTTACTCACAGTGTAACAACTCATGGCCACATGTGGGGTAGCATTTGTAGTAAGTATGCGATGATGAAGTAAA
flank_second_struct  	)))).....(((((((((...(((......)))...(((((((((((((((...((.....))..))).))).))))))))).....)))))).))).)))))........
freq  	11
loop_beg  	46
loop_end  	115
loop_seq  	TACCAACTCTCTAATAGAGGTGGAGCCCACCAATACAATGGGTCCCACACTCTATTAGAGAGTTGGTACA
loop_struct  	(((((((((((((((((((((((..((((.........))))..)))).)))))))))))))))))))))
mature_arm  	second
mature_beg  	116
mature_end  	139
mature_query  	CAAGTTGATATCTAAAGTTGGTCT_x8
mature_seq  	CAAGTTGATATCTAAAGTTGGTCT
mature_strand  	+
mature_struct  	))))))))))))))))))))))))
pre_seq  	ATCAACTTTAGATATCAACTTGTGTACCAACTCTCTAATAGAGGTGGAGCCCACCAATACAATGGGTCCCACACTCTATTAGAGAGTTGGTACACAAGTTGATATCTAAAGTTGGTCT
pre_struct  	(((((((((((((((((((((((((((((((((((((((((((((((..((((.........))))..)))).)))))))))))))))))))))))))))))))))))))))))))))
pri_beg  	1
pri_end  	250
pri_id  	scaffold_2_8550
pri_mfe  	-130.20
pri_seq  	TTTAAGGGTCATACTAGGGAGATCAACTTTAGATATCAACTTGTGTACCAACTCTCTAATAGAGGTGGAGCCCACCAATACAATGGGTCCCACACTCTATTAGAGAGTTGGTACACAAGTTGATATCTAAAGTTGGTCTCCCTTTGAGGCAATTTATGAGGCCGACGAAGGCGATGTGTTACTCACAGTGTAACAACTCATGGCCACATGTGGGGTAGCATTTGTAGTAAGTATGCGATGATGAAGTAAA
pri_struct  	.......(((((...(((((((((((((((((((((((((((((((((((((((((((((((((((((..((((.........))))..)))).))))))))))))))))))))))))))))))))))))))))))))))))).....(((((((((...(((......)))...(((((((((((((((...((.....))..))).))).))))))))).....)))))).))).)))))........
star_arm  	first
star_beg  	22
star_end  	45
star_read  	1
star_seq  	ATCAACTTTAGATATCAACTTGTG
star_struct  	((((((((((((((((((((((((
CAAGTTGATATCTAAAGTTGGTCT_x8	24	1..24	scaffold_2_8550	250	116..139	1e-04	1.00	42.1	Plus / Plus
TTGATATCTAAAGTTGGTCTCCCT_x1	24	1..24	scaffold_2_8550	250	120..143	1e-04	1.00	42.1	Plus / Plus
TCTAAAGTTGATCTCCCT_x1	18	1..18	scaffold_2_8550	250	218..235	1e-04	1.00	42.1	Plus / Minus
TCAACTTTAGATATCAACTTGTGT_x1	24	1..24	scaffold_2_8550	250	23..46	1e-04	1.00	42.1	Plus / Plus


score_star	3.9
score_mfe	4
score_freq	-0.3
score	7.8
flank_first_end  	106
flank_first_seq  	TGTAACAAGTGGTATCACACAATGCTAATTATACTATAATGACGTATGCATGCATTAAAAGGAATAACATCGAACCTAATAATAGTTTAAGGGTCATACTAGGGAG
flank_first_struct  	.........((((.(((.....((((............(((((.(.((.((..((((..(((............)))..)))).)).)).).)))))...((((((
flank_second_beg  	225
flank_second_seq  	CCCTTTGAGGCAATTTATGAGGCCGA
flank_second_struct  	))))....)))).....))).)))).
freq  	11
loop_beg  	131
loop_end  	200
loop_seq  	TACCAACTCTCTAATAGAGGTGGAGCCCACCAATACAATGGGTCCCACACTCTATTAGAGAGTTGGTACA
loop_struct  	(((((((((((((((((((((((..((((.........))))..)))).)))))))))))))))))))))
mature_arm  	second
mature_beg  	201
mature_end  	224
mature_query  	CAAGTTGATATCTAAAGTTGGTCT_x8
mature_seq  	CAAGTTGATATCTAAAGTTGGTCT
mature_strand  	+
mature_struct  	))))))))))))))))))))))))
pre_seq  	ATCAACTTTAGATATCAACTTGTGTACCAACTCTCTAATAGAGGTGGAGCCCACCAATACAATGGGTCCCACACTCTATTAGAGAGTTGGTACACAAGTTGATATCTAAAGTTGGTCT
pre_struct  	(((((((((((((((((((((((((((((((((((((((((((((((..((((.........))))..)))).)))))))))))))))))))))))))))))))))))))))))))))
pri_beg  	1
pri_end  	250
pri_id  	scaffold_2_8553
pri_mfe  	-118.30
pri_seq  	TGTAACAAGTGGTATCACACAATGCTAATTATACTATAATGACGTATGCATGCATTAAAAGGAATAACATCGAACCTAATAATAGTTTAAGGGTCATACTAGGGAGATCAACTTTAGATATCAACTTGTGTACCAACTCTCTAATAGAGGTGGAGCCCACCAATACAATGGGTCCCACACTCTATTAGAGAGTTGGTACACAAGTTGATATCTAAAGTTGGTCTCCCTTTGAGGCAATTTATGAGGCCGA
pri_struct  	.........((((.(((.....((((............(((((.(.((.((..((((..(((............)))..)))).)).)).).)))))...(((((((((((((((((((((((((((((((((((((((((((((((((((((..((((.........))))..)))).)))))))))))))))))))))))))))))))))))))))))))))))))....)))).....))).)))).
star_arm  	first
star_beg  	107
star_end  	130
star_read  	1
star_seq  	ATCAACTTTAGATATCAACTTGTG
star_struct  	((((((((((((((((((((((((
TCAACTTTAGATATCAACTTGTGT_x1	24	1..24	scaffold_2_8553	250	108..131	1e-04	1.00	42.1	Plus / Plus
TCTAAAGTTGATCTCCCT_x1	18	1..18	scaffold_2_8553	250	133..150	1e-04	1.00	42.1	Plus / Minus
CAAGTTGATATCTAAAGTTGGTCT_x8	24	1..24	scaffold_2_8553	250	201..224	1e-04	1.00	42.1	Plus / Plus
TTGATATCTAAAGTTGGTCTCCCT_x1	24	1..24	scaffold_2_8553	250	205..228	1e-04	1.00	42.1	Plus / Plus


score_star	-1.3
score_mfe	3.7
score_freq	0
score	2.7
flank_first_end  	88
flank_first_seq  	TTGGAAATAGGACGGGGAGTGGTGACCCCTATCAGCCTTTTCCACTCGATACGCTATACTGAAGCGATGGTGGCTCCATACCCTGAAA
flank_first_struct  	..............((((((.....((((((((.((((((((((((..((.((((.......)))))))))))((((...((((((..
flank_second_beg  	138
flank_second_seq  	GGGAGGTGAACCGGAGAAGAAGGCAGCCCTCGTTACGAAAGGCAGCTGGATGGCTCAGTAAGATGGGGGAGTGGGGTAGTGGAGGACGATAAAGCCTCCACTACTAGACTCCC
flank_second_struct  	))..((....)))))).))))))).(((.(((((.(....)..)))..)).))).......)))))))).....(((((((((((.(......))))))))))))..))))))
freq  	16
loop_beg  	111
loop_end  	116
loop_seq  	TATTTT
loop_struct  	....))
mature_arm  	first
mature_beg  	89
mature_end  	110
mature_query  	GACGGATAGGAGGATTCTATAG_x4
mature_seq  	GACGGATAGGAGGATTCTATAG
mature_strand  	+
mature_struct  	...(((((((.(((..((((((
pre_seq  	GACGGATAGGAGGATTCTATAGTATTTTGTAGGCTCCCTTATCCCTCAG
pre_struct  	...(((((((.(((..((((((....))))))..)))))))))).))))
pri_beg  	1
pri_end  	250
pri_id  	scaffold_295_0
pri_mfe  	-104.20
pri_seq  	TTGGAAATAGGACGGGGAGTGGTGACCCCTATCAGCCTTTTCCACTCGATACGCTATACTGAAGCGATGGTGGCTCCATACCCTGAAAGACGGATAGGAGGATTCTATAGTATTTTGTAGGCTCCCTTATCCCTCAGGGGAGGTGAACCGGAGAAGAAGGCAGCCCTCGTTACGAAAGGCAGCTGGATGGCTCAGTAAGATGGGGGAGTGGGGTAGTGGAGGACGATAAAGCCTCCACTACTAGACTCCC
pri_struct  	..............((((((.....((((((((.((((((((((((..((.((((.......)))))))))))((((...((((((.....(((((((.(((..((((((....))))))..)))))))))).))))))..((....)))))).))))))).(((.(((((.(....)..)))..)).))).......)))))))).....(((((((((((.(......))))))))))))..))))))
star_arm  	second
star_beg  	117
star_end  	137
star_seq  	GTAGGCTCCCTTATCCCTCAG
star_struct  	))))..)))))))))).))))
TGACCCCTATCAGCCTTTTCCACT_x1	24	1..24	scaffold_295_0	250	23..46	1e-04	1.00	42.1	Plus / Plus
GACGGATAGGAGGATTCT_x1	18	1..18	scaffold_295_0	250	89..106	1e-04	1.00	42.1	Plus / Plus
GACGGATAGGAGGATTCTA_x1	19	1..19	scaffold_295_0	250	89..107	1e-04	1.00	42.1	Plus / Plus
GACGGATAGGAGGATTCTAT_x2	20	1..20	scaffold_295_0	250	89..108	1e-04	1.00	42.1	Plus / Plus
GACGGATAGGAGGATTCTATA_x1	21	1..21	scaffold_295_0	250	89..109	1e-04	1.00	42.1	Plus / Plus
GACGGATAGGAGGATTCTATAG_x4	22	1..22	scaffold_295_0	250	89..110	1e-04	1.00	42.1	Plus / Plus
GACGGATAGGAGGATTCTATAGTA_x3	24	1..24	scaffold_295_0	250	89..112	1e-04	1.00	42.1	Plus / Plus
ACGGATAGGAGGATTCTATA_x1	20	1..20	scaffold_295_0	250	90..109	1e-04	1.00	42.1	Plus / Plus
CGGATAGGAGGATTCTATAG_x1	20	1..20	scaffold_295_0	250	91..110	1e-04	1.00	42.1	Plus / Plus
CGGATAGGAGGATTCTATAGTA_x1	22	1..22	scaffold_295_0	250	91..112	1e-04	1.00	42.1	Plus / Plus


score_star	3.9
score_mfe	3.2
score_freq	21
score	28.4
flank_first_end  	22
flank_first_seq  	TAAACGAGTGCAGGTGGAGGCT
flank_first_struct  	.....((((...((((((((((
flank_second_beg  	110
flank_second_seq  	TTTCTATCGTCAGCTCTAAATCATCATGTTCATGTGGTTCGTTCATCCAGGTAAGAAGTTGAAAGAAAACCCTCCTTTCTGAGTGAACTGTAATCAATTTTTTCAGTGCTTAATGTCACGATATATGGTAATTAAATTTTG
flank_second_struct  	))))))))....))))..(((.(((((((...((..(((((((((...(((.......((....)).......)))...)))))))))..)).............((((.....).)))...))))))).)))........
freq  	53
loop_beg  	44
loop_end  	88
loop_seq  	TAATTAACCAAATCAACATGGTGAGTGTAGATATTTGATATTGGA
loop_struct  	((((.......(((.((((.....)))).))).......))))))
mature_arm  	second
mature_beg  	89
mature_end  	109
mature_query  	TCGATGCGATCCCTTGGGAAG_x25
mature_seq  	TCGATGCGATCCCTTGGGAAG
mature_strand  	+
mature_struct  	))))))))))))))).)))))
pre_seq  	TCCAAAGGGATCGCATTGATCTAATTAACCAAATCAACATGGTGAGTGTAGATATTTGATATTGGATCGATGCGATCCCTTGGGAAG
pre_struct  	(((.(((((((((((((((((((((.......(((.((((.....)))).))).......))))))))))))))))))))).)))))
pri_beg  	1
pri_end  	250
pri_id  	scaffold_2_9639
pri_mfe  	-85.68
pri_seq  	TAAACGAGTGCAGGTGGAGGCTTCCAAAGGGATCGCATTGATCTAATTAACCAAATCAACATGGTGAGTGTAGATATTTGATATTGGATCGATGCGATCCCTTGGGAAGTTTCTATCGTCAGCTCTAAATCATCATGTTCATGTGGTTCGTTCATCCAGGTAAGAAGTTGAAAGAAAACCCTCCTTTCTGAGTGAACTGTAATCAATTTTTTCAGTGCTTAATGTCACGATATATGGTAATTAAATTTTG
pri_struct  	.....((((...(((((((((((((.(((((((((((((((((((((.......(((.((((.....)))).))).......))))))))))))))))))))).)))))))))))))....))))..(((.(((((((...((..(((((((((...(((.......((....)).......)))...)))))))))..)).............((((.....).)))...))))))).)))........
star_arm  	first
star_beg  	23
star_end  	43
star_read  	1
star_seq  	TCCAAAGGGATCGCATTGATC
star_struct  	(((.(((((((((((((((((
TCCAAAGGGATCGCATTGATC_x17	21	1..21	scaffold_2_9639	250	23..43	1e-04	1.00	42.1	Plus / Plus
TCCAAAGGGATCGCATTGATCT_x7	22	1..22	scaffold_2_9639	250	23..44	1e-04	1.00	42.1	Plus / Plus
TCCAAAGGGATCGCATTGATCTA_x2	23	1..23	scaffold_2_9639	250	23..45	1e-04	1.00	42.1	Plus / Plus
CCAAAGGGATCGCATTGATCT_x1	21	1..21	scaffold_2_9639	250	24..44	1e-04	1.00	42.1	Plus / Plus
TCGATGCGATCCCTTGGGAAG_x25	21	1..21	scaffold_2_9639	250	89..109	1e-04	1.00	42.1	Plus / Plus
TCGATGCGATCCCTTGGGAAGT_x1	22	1..22	scaffold_2_9639	250	89..110	1e-04	1.00	42.1	Plus / Plus


score_star	3.9
score_mfe	3.2
score_freq	21
score	28.5
flank_first_end  	140
flank_first_seq  	ATATATATGCACGTCAGTATATATCATGTTTCCTCCAAACAAAGGGTGGGTTTTTGAATCGCAAGCAGATATATGAGAGAGCTGTTTCTTGAGAGAGTTTTGGAGTATGCATATCTTATAAACGAGTGCAGGTGGAGGCT
flank_first_struct  	....(((((((..((..((((((((.....(((.((........)).))).........(....)..))))))))..((((((.(((....))).)))))).))...))))))).........((((...((((((((((
flank_second_beg  	228
flank_second_seq  	TTTCTATCGTCAGCTCTAAATCA
flank_second_struct  	))))))))....)))).......
freq  	53
loop_beg  	162
loop_end  	206
loop_seq  	TAATTAACCAAATCAACATGGTGAGTGTAGATATTTGATATTGGA
loop_struct  	((((.......(((.((((.....)))).))).......))))))
mature_arm  	second
mature_beg  	207
mature_end  	227
mature_query  	TCGATGCGATCCCTTGGGAAG_x25
mature_seq  	TCGATGCGATCCCTTGGGAAG
mature_strand  	+
mature_struct  	))))))))))))))).)))))
pre_seq  	TCCAAAGGGATCGCATTGATCTAATTAACCAAATCAACATGGTGAGTGTAGATATTTGATATTGGATCGATGCGATCCCTTGGGAAG
pre_struct  	(((.(((((((((((((((((((((.......(((.((((.....)))).))).......))))))))))))))))))))).)))))
pri_beg  	1
pri_end  	250
pri_id  	scaffold_2_9642
pri_mfe  	-88.84
pri_seq  	ATATATATGCACGTCAGTATATATCATGTTTCCTCCAAACAAAGGGTGGGTTTTTGAATCGCAAGCAGATATATGAGAGAGCTGTTTCTTGAGAGAGTTTTGGAGTATGCATATCTTATAAACGAGTGCAGGTGGAGGCTTCCAAAGGGATCGCATTGATCTAATTAACCAAATCAACATGGTGAGTGTAGATATTTGATATTGGATCGATGCGATCCCTTGGGAAGTTTCTATCGTCAGCTCTAAATCA
pri_struct  	....(((((((..((..((((((((.....(((.((........)).))).........(....)..))))))))..((((((.(((....))).)))))).))...))))))).........((((...(((((((((((((.(((((((((((((((((((((.......(((.((((.....)))).))).......))))))))))))))))))))).)))))))))))))....)))).......
star_arm  	first
star_beg  	141
star_end  	161
star_read  	1
star_seq  	TCCAAAGGGATCGCATTGATC
star_struct  	(((.(((((((((((((((((
TCCAAAGGGATCGCATTGATC_x17	21	1..21	scaffold_2_9642	250	141..161	1e-04	1.00	42.1	Plus / Plus
TCCAAAGGGATCGCATTGATCT_x7	22	1..22	scaffold_2_9642	250	141..162	1e-04	1.00	42.1	Plus / Plus
TCCAAAGGGATCGCATTGATCTA_x2	23	1..23	scaffold_2_9642	250	141..163	1e-04	1.00	42.1	Plus / Plus
CCAAAGGGATCGCATTGATCT_x1	21	1..21	scaffold_2_9642	250	142..162	1e-04	1.00	42.1	Plus / Plus
TCGATGCGATCCCTTGGGAAG_x25	21	1..21	scaffold_2_9642	250	207..227	1e-04	1.00	42.1	Plus / Plus
TCGATGCGATCCCTTGGGAAGT_x1	22	1..22	scaffold_2_9642	250	207..228	1e-04	1.00	42.1	Plus / Plus


score_star	3.9
score_mfe	3.1
score_freq	-3.3
score	3.9
flank_first_end  	22
flank_first_seq  	TTCTAAGGAGAAGGTTCCAACT
flank_first_struct  	..((((((((..((((.((((.
flank_second_beg  	105
flank_second_seq  	TTGAAGCCCTTGCTCCTTGGTTATGGCTTCGTTTACAATCCTTTATGCTTTTCTTTTTCAAATAAACTCTGTTCATCTCTTGTGGTGATGAACCCTTTAAGCATGGGAGATCGTTCGTTCATCGTACGTGATTCATACAACTCCTT
flank_second_struct  	))).))))....)))))))).(((((..(((..(((..((((..((((((....................(((((((.(.....).))))))).....))))))))))((....)).......)))..))).))))).........
freq  	5
loop_beg  	44
loop_end  	83
loop_seq  	TCCATGTTAATACTCCGATATCAAAATCAAGTATGGGAAT
loop_struct  	(((......(((((..(((......))).))))).)))))
mature_arm  	second
mature_beg  	84
mature_end  	104
mature_query  	GTTGGGGGCTCTTTTGGGACG_x3
mature_seq  	GTTGGGGGCTCTTTTGGGACG
mature_strand  	+
mature_struct  	)))))))))))))..)))).)
pre_seq  	TCCCTCAAGGGCTCCCAATATTCCATGTTAATACTCCGATATCAAAATCAAGTATGGGAATGTTGGGGGCTCTTTTGGGACG
pre_struct  	((((..((((((((((((((((((......(((((..(((......))).))))).))))))))))))))))))..)))).)
pri_beg  	1
pri_end  	250
pri_id  	scaffold_3_11989
pri_mfe  	-83.81
pri_seq  	TTCTAAGGAGAAGGTTCCAACTTCCCTCAAGGGCTCCCAATATTCCATGTTAATACTCCGATATCAAAATCAAGTATGGGAATGTTGGGGGCTCTTTTGGGACGTTGAAGCCCTTGCTCCTTGGTTATGGCTTCGTTTACAATCCTTTATGCTTTTCTTTTTCAAATAAACTCTGTTCATCTCTTGTGGTGATGAACCCTTTAAGCATGGGAGATCGTTCGTTCATCGTACGTGATTCATACAACTCCTT
pri_struct  	..((((((((..((((.((((.((((..((((((((((((((((((......(((((..(((......))).))))).))))))))))))))))))..)))).)))).))))....)))))))).(((((..(((..(((..((((..((((((....................(((((((.(.....).))))))).....))))))))))((....)).......)))..))).))))).........
star_arm  	first
star_beg  	23
star_end  	43
star_read  	1
star_seq  	TCCCTCAAGGGCTCCCAATAT
star_struct  	((((..(((((((((((((((
TCCCTCAAGGGCTCCCAATAT_x1	21	1..21	scaffold_3_11989	250	23..43	1e-04	1.00	42.1	Plus / Plus
GTTGGGGGCTCTTTTGGGAC_x1	20	1..20	scaffold_3_11989	250	84..103	1e-04	1.00	42.1	Plus / Plus
GTTGGGGGCTCTTTTGGGACG_x3	21	1..21	scaffold_3_11989	250	84..104	1e-04	1.00	42.1	Plus / Plus


score_star	3.9
score_mfe	3.4
score_freq	-3.3
score	4.1
flank_first_end  	146
flank_first_seq  	TTCGTGAAAGATAGGATTCGATCAGCTTTTATATTTTCAAAAGCAACTTCAAACTTCTCTATATAAACCCTAGTGAAGCTTGGTGTAAACTAGGTGGAGATGACTGGTGAAGTTTTTCATGAGATTCTAAGGAGAAGGTTCCAACT
flank_first_struct  	((((((((((..............((((((........)))))).((((((....((((((.......((((((...((.....))..)))))))))))).......))))))))))))))))...((((((((..((((.((((.
flank_second_beg  	229
flank_second_seq  	TTGAAGCCCTTGCTCCTTGGTT
flank_second_struct  	))).))))....))))))))..
freq  	5
loop_beg  	168
loop_end  	207
loop_seq  	TCCATGTTAATACTCCGATATCAAAATCAAGTATGGGAAT
loop_struct  	(((......(((((..(((......))).))))).)))))
mature_arm  	second
mature_beg  	208
mature_end  	228
mature_query  	GTTGGGGGCTCTTTTGGGACG_x3
mature_seq  	GTTGGGGGCTCTTTTGGGACG
mature_strand  	+
mature_struct  	)))))))))))))..)))).)
pre_seq  	TCCCTCAAGGGCTCCCAATATTCCATGTTAATACTCCGATATCAAAATCAAGTATGGGAATGTTGGGGGCTCTTTTGGGACG
pre_struct  	((((..((((((((((((((((((......(((((..(((......))).))))).))))))))))))))))))..)))).)
pri_beg  	1
pri_end  	250
pri_id  	scaffold_3_11992
pri_mfe  	-94.01
pri_seq  	TTCGTGAAAGATAGGATTCGATCAGCTTTTATATTTTCAAAAGCAACTTCAAACTTCTCTATATAAACCCTAGTGAAGCTTGGTGTAAACTAGGTGGAGATGACTGGTGAAGTTTTTCATGAGATTCTAAGGAGAAGGTTCCAACTTCCCTCAAGGGCTCCCAATATTCCATGTTAATACTCCGATATCAAAATCAAGTATGGGAATGTTGGGGGCTCTTTTGGGACGTTGAAGCCCTTGCTCCTTGGTT
pri_struct  	((((((((((..............((((((........)))))).((((((....((((((.......((((((...((.....))..)))))))))))).......))))))))))))))))...((((((((..((((.((((.((((..((((((((((((((((((......(((((..(((......))).))))).))))))))))))))))))..)))).)))).))))....))))))))..
star_arm  	first
star_beg  	147
star_end  	167
star_read  	1
star_seq  	TCCCTCAAGGGCTCCCAATAT
star_struct  	((((..(((((((((((((((
TCCCTCAAGGGCTCCCAATAT_x1	21	1..21	scaffold_3_11992	250	147..167	1e-04	1.00	42.1	Plus / Plus
GTTGGGGGCTCTTTTGGGAC_x1	20	1..20	scaffold_3_11992	250	208..227	1e-04	1.00	42.1	Plus / Plus
GTTGGGGGCTCTTTTGGGACG_x3	21	1..21	scaffold_3_11992	250	208..228	1e-04	1.00	42.1	Plus / Plus


score_star	3.9
score_mfe	3
score_freq	-3.3
score	3.7
flank_first_end  	22
flank_first_seq  	TTGTAAGGAGAAGGTTCCAACT
flank_first_struct  	....((((((((((((.((((.
flank_second_beg  	105
flank_second_seq  	TTGAAGTCCTTGCTCCTTGGTTATGGCTTCGTTTATAATCCTTTGTGCTTTTCTTTTTCAAATAAACTCTGTTCATCTCTTGGTGATGAACCCTTTAAGCATGGGAGATCGTTTGTTCATCGTACGTGATTCATGCAACCCCTTTT
flank_second_struct  	))).)).)))).))))))((((((((......))))))))..............................(((((((.......))))))).......(((((((....(((.((.....)).)))...)))))))..........
freq  	5
loop_beg  	44
loop_end  	83
loop_seq  	TCCAAGTTAATACTCCGACATCAACATCAAGTATGGGAAT
loop_struct  	(((......(((((..((........)).))))).)))))
mature_arm  	second
mature_beg  	84
mature_end  	104
mature_query  	GTTGGGGGCTCTTTTGGGACG_x3
mature_seq  	GTTGGGGGCTCTTTTGGGACG
mature_strand  	+
mature_struct  	)))))))))))))..)))).)
pre_seq  	TCCCTCAAGGGCTCCCAATATTCCAAGTTAATACTCCGACATCAACATCAAGTATGGGAATGTTGGGGGCTCTTTTGGGACG
pre_struct  	((((..((((((((((((((((((......(((((..((........)).))))).))))))))))))))))))..)))).)
pri_beg  	1
pri_end  	250
pri_id  	scaffold_3_11994
pri_mfe  	-78.10
pri_seq  	TTGTAAGGAGAAGGTTCCAACTTCCCTCAAGGGCTCCCAATATTCCAAGTTAATACTCCGACATCAACATCAAGTATGGGAATGTTGGGGGCTCTTTTGGGACGTTGAAGTCCTTGCTCCTTGGTTATGGCTTCGTTTATAATCCTTTGTGCTTTTCTTTTTCAAATAAACTCTGTTCATCTCTTGGTGATGAACCCTTTAAGCATGGGAGATCGTTTGTTCATCGTACGTGATTCATGCAACCCCTTTT
pri_struct  	....((((((((((((.((((.((((..((((((((((((((((((......(((((..((........)).))))).))))))))))))))))))..)))).)))).)).)))).))))))((((((((......))))))))..............................(((((((.......))))))).......(((((((....(((.((.....)).)))...)))))))..........
star_arm  	first
star_beg  	23
star_end  	43
star_read  	1
star_seq  	TCCCTCAAGGGCTCCCAATAT
star_struct  	((((..(((((((((((((((
TCCCTCAAGGGCTCCCAATAT_x1	21	1..21	scaffold_3_11994	250	23..43	1e-04	1.00	42.1	Plus / Plus
GTTGGGGGCTCTTTTGGGAC_x1	20	1..20	scaffold_3_11994	250	84..103	1e-04	1.00	42.1	Plus / Plus
GTTGGGGGCTCTTTTGGGACG_x3	21	1..21	scaffold_3_11994	250	84..104	1e-04	1.00	42.1	Plus / Plus


score_star	3.9
score_mfe	3.3
score_freq	-3.3
score	4
flank_first_end  	146
flank_first_seq  	TCGTGAAAGATAGGATTCGATCAGCTTTTAGATTTTCAAAAGCAACTTCAAACTTCTCTATATAAACCCTAGTGAAGCTTGGTGTAAACTAGGTGGAGATGACTGGTGAAGTTTTTCATGAGATTTGTAAGGAGAAGGTTCCAACT
flank_first_struct  	(((((((((..............((((((.(.....))))))).((((((....((((((.......((((((...((.....))..)))))))))))).......)))))))))))))))......(((((((((((((.((((.
flank_second_beg  	229
flank_second_seq  	TTGAAGTCCTTGCTCCTTGGTT
flank_second_struct  	))).)).)))).)))))))...
freq  	5
loop_beg  	168
loop_end  	207
loop_seq  	TCCAAGTTAATACTCCGACATCAACATCAAGTATGGGAAT
loop_struct  	(((......(((((..((........)).))))).)))))
mature_arm  	second
mature_beg  	208
mature_end  	228
mature_query  	GTTGGGGGCTCTTTTGGGACG_x3
mature_seq  	GTTGGGGGCTCTTTTGGGACG
mature_strand  	+
mature_struct  	)))))))))))))..)))).)
pre_seq  	TCCCTCAAGGGCTCCCAATATTCCAAGTTAATACTCCGACATCAACATCAAGTATGGGAATGTTGGGGGCTCTTTTGGGACG
pre_struct  	((((..((((((((((((((((((......(((((..((........)).))))).))))))))))))))))))..)))).)
pri_beg  	1
pri_end  	250
pri_id  	scaffold_3_11997
pri_mfe  	-89.21
pri_seq  	TCGTGAAAGATAGGATTCGATCAGCTTTTAGATTTTCAAAAGCAACTTCAAACTTCTCTATATAAACCCTAGTGAAGCTTGGTGTAAACTAGGTGGAGATGACTGGTGAAGTTTTTCATGAGATTTGTAAGGAGAAGGTTCCAACTTCCCTCAAGGGCTCCCAATATTCCAAGTTAATACTCCGACATCAACATCAAGTATGGGAATGTTGGGGGCTCTTTTGGGACGTTGAAGTCCTTGCTCCTTGGTT
pri_struct  	(((((((((..............((((((.(.....))))))).((((((....((((((.......((((((...((.....))..)))))))))))).......)))))))))))))))......(((((((((((((.((((.((((..((((((((((((((((((......(((((..((........)).))))).))))))))))))))))))..)))).)))).)).)))).)))))))...
star_arm  	first
star_beg  	147
star_end  	167
star_read  	1
star_seq  	TCCCTCAAGGGCTCCCAATAT
star_struct  	((((..(((((((((((((((
TCCCTCAAGGGCTCCCAATAT_x1	21	1..21	scaffold_3_11997	250	147..167	1e-04	1.00	42.1	Plus / Plus
GTTGGGGGCTCTTTTGGGAC_x1	20	1..20	scaffold_3_11997	250	208..227	1e-04	1.00	42.1	Plus / Plus
GTTGGGGGCTCTTTTGGGACG_x3	21	1..21	scaffold_3_11997	250	208..228	1e-04	1.00	42.1	Plus / Plus


score_star	-1.3
score_mfe	2
score_freq	0
score	1
flank_first_end  	22
flank_first_seq  	AATAAATAGTTAATTAATTAGT
flank_first_struct  	.................(((((
flank_second_beg  	98
flank_second_seq  	TAGAGCAATTATGATCTGGAAGTTGATCCGGGGCAAGTGTTCGGATCTATTATGACATAGCCGTTAGGCGCTTAACGGACCCTTTTAATCTTATAAAACCCTTTTCTGGGCTTTGAATTGAAGCAAAAACAATTTTTTTGTGCAACCCAGCGT
flank_second_struct  	))).((......(((.((((((..((((((((.(....))))))))).............(((((((....)))))))...)))))))))...((((.(((......))).))))..(((..(((((((.....))))))).)))....))..
freq  	58
loop_beg  	46
loop_end  	76
loop_seq  	TTAGTTTTTTTCTCTTCCTTCTCCCATCTAT
loop_struct  	.(((.......................))))
mature_arm  	first
mature_beg  	23
mature_end  	45
mature_query  	GAACCTATGAGAGATGTTTAGAC_x56
mature_seq  	GAACCTATGAGAGATGTTTAGAC
mature_strand  	+
mature_struct  	(((.(((.((((((....((((.
pre_seq  	GAACCTATGAGAGATGTTTAGACTTAGTTTTTTTCTCTTCCTTCTCCCATCTATCTATTTTCTTTAGTTATTCAC
pre_struct  	(((.(((.((((((....((((..(((.......................))))))).)))))))))...)))))
pri_beg  	1
pri_end  	250
pri_id  	scaffold_3_12688
pri_mfe  	-45.10
pri_seq  	AATAAATAGTTAATTAATTAGTGAACCTATGAGAGATGTTTAGACTTAGTTTTTTTCTCTTCCTTCTCCCATCTATCTATTTTCTTTAGTTATTCACTAGAGCAATTATGATCTGGAAGTTGATCCGGGGCAAGTGTTCGGATCTATTATGACATAGCCGTTAGGCGCTTAACGGACCCTTTTAATCTTATAAAACCCTTTTCTGGGCTTTGAATTGAAGCAAAAACAATTTTTTTGTGCAACCCAGCGT
pri_struct  	.................((((((((.(((.((((((....((((..(((.......................))))))).)))))))))...)))))))).((......(((.((((((..((((((((.(....))))))))).............(((((((....)))))))...)))))))))...((((.(((......))).))))..(((..(((((((.....))))))).)))....))..
star_arm  	second
star_beg  	77
star_end  	97
star_seq  	CTATTTTCTTTAGTTATTCAC
star_struct  	))).)))))))))...)))))
GAACCTATGAGAGATGTTTAGAC_x56	23	1..23	scaffold_3_12688	250	23..45	1e-04	1.00	42.1	Plus / Plus
GAACCTATGAGAGATGTTTAGACT_x1	24	1..24	scaffold_3_12688	250	23..46	1e-04	1.00	42.1	Plus / Plus
CTATGAGAGATGTTTAGACT_x1	20	1..20	scaffold_3_12688	250	27..46	1e-04	1.00	42.1	Plus / Plus


score_star	3.9
score_mfe	3.3
score_freq	-3.9
score	3.5
flank_first_end  	22
flank_first_seq  	AATAGAGTAATGCTATTTGGAC
flank_first_struct  	...(((((((((((((((((((
flank_second_beg  	110
flank_second_seq  	CCAAATAGCATTACTCTTAATAATATATTTCTTCCCAATATTAAAGACATCCCACGTTATAAAAATAAAAATAATAAAAATAATAAAAACTAGTGGAGTAAGTGCGGATTTCTAATAATAGCCGCTAGATTCAATGAATGG
flank_second_struct  	)))))))))))))))))............(((......(((((.(((.(((((((.((((....))))....................(((.....)))..))).)))).)))..)))))......)))............
freq  	4
loop_beg  	47
loop_end  	85
loop_seq  	ACATGACATGGCACATCAATTTGCCACATAAAGTGGTCA
loop_struct  	((......(((((........))))).........))))
mature_arm  	second
mature_beg  	86
mature_end  	109
mature_query  	GTTAAGATGGTCAATGTTGTGTGT_x2
mature_seq  	GTTAAGATGGTCAATGTTGTGTGT
mature_strand  	+
mature_struct  	)))))).)))))))))))))))))
pre_seq  	ACACAACATTGACCACTTTAACTGACATGACATGGCACATCAATTTGCCACATAAAGTGGTCAGTTAAGATGGTCAATGTTGTGTGT
pre_struct  	(((((((((((((((.((((((((((......(((((........))))).........)))))))))).)))))))))))))))))
pri_beg  	1
pri_end  	250
pri_id  	scaffold_3_13869
pri_mfe  	-90.36
pri_seq  	AATAGAGTAATGCTATTTGGACACACAACATTGACCACTTTAACTGACATGACATGGCACATCAATTTGCCACATAAAGTGGTCAGTTAAGATGGTCAATGTTGTGTGTCCAAATAGCATTACTCTTAATAATATATTTCTTCCCAATATTAAAGACATCCCACGTTATAAAAATAAAAATAATAAAAATAATAAAAACTAGTGGAGTAAGTGCGGATTTCTAATAATAGCCGCTAGATTCAATGAATGG
pri_struct  	...((((((((((((((((((((((((((((((((((.((((((((((......(((((........))))).........)))))))))).))))))))))))))))))))))))))))))))))............(((......(((((.(((.(((((((.((((....))))....................(((.....)))..))).)))).)))..)))))......)))............
star_arm  	first
star_beg  	23
star_end  	46
star_read  	1
star_seq  	ACACAACATTGACCACTTTAACTG
star_struct  	(((((((((((((((.((((((((
ACACAACATTGACCACTTTAACTG_x1	24	1..24	scaffold_3_13869	250	23..46	1e-04	1.00	42.1	Plus / Plus
GTTAAGATGGTCAATGTTGTGTG_x1	23	1..23	scaffold_3_13869	250	86..108	1e-04	1.00	42.1	Plus / Plus
GTTAAGATGGTCAATGTTGTGTGT_x2	24	1..24	scaffold_3_13869	250	86..109	1e-04	1.00	42.1	Plus / Plus


score_star	3.9
score_mfe	3.4
score_freq	-3.9
score	3.7
flank_first_end  	141
flank_first_seq  	TTTTTTTTTAAATACAAGAGATATTGATGAAAGGGAAAATTAAACCTAAAAGCTACATAGGATAAATACTCCTGACAACTTCAACTACAAACCCCTTTTTAATTAATATTTAATTTAATAATAGAGTAATGCTATTTGGAC
flank_first_struct  	.......((((((.....(((((((((((((((((.........((((.........))))...........(((.....))).........)))))))..)))))))))).))))))....(((((((((((((((((((
flank_second_beg  	229
flank_second_seq  	CCAAATAGCATTACTCTTAATA
flank_second_struct  	))))))))))))))))).....
freq  	4
loop_beg  	166
loop_end  	204
loop_seq  	ACATGACATGGCACATCAATTTGCCACATAAAGTGGTCA
loop_struct  	((......(((((........))))).........))))
mature_arm  	second
mature_beg  	205
mature_end  	228
mature_query  	GTTAAGATGGTCAATGTTGTGTGT_x2
mature_seq  	GTTAAGATGGTCAATGTTGTGTGT
mature_strand  	+
mature_struct  	)))))).)))))))))))))))))
pre_seq  	ACACAACATTGACCACTTTAACTGACATGACATGGCACATCAATTTGCCACATAAAGTGGTCAGTTAAGATGGTCAATGTTGTGTGT
pre_struct  	(((((((((((((((.((((((((((......(((((........))))).........)))))))))).)))))))))))))))))
pri_beg  	1
pri_end  	250
pri_id  	scaffold_3_13872
pri_mfe  	-95.46
pri_seq  	TTTTTTTTTAAATACAAGAGATATTGATGAAAGGGAAAATTAAACCTAAAAGCTACATAGGATAAATACTCCTGACAACTTCAACTACAAACCCCTTTTTAATTAATATTTAATTTAATAATAGAGTAATGCTATTTGGACACACAACATTGACCACTTTAACTGACATGACATGGCACATCAATTTGCCACATAAAGTGGTCAGTTAAGATGGTCAATGTTGTGTGTCCAAATAGCATTACTCTTAATA
pri_struct  	.......((((((.....(((((((((((((((((.........((((.........))))...........(((.....))).........)))))))..)))))))))).))))))....((((((((((((((((((((((((((((((((((.((((((((((......(((((........))))).........)))))))))).)))))))))))))))))))))))))))))))))).....
star_arm  	first
star_beg  	142
star_end  	165
star_read  	1
star_seq  	ACACAACATTGACCACTTTAACTG
star_struct  	(((((((((((((((.((((((((
ACACAACATTGACCACTTTAACTG_x1	24	1..24	scaffold_3_13872	250	142..165	1e-04	1.00	42.1	Plus / Plus
GTTAAGATGGTCAATGTTGTGTG_x1	23	1..23	scaffold_3_13872	250	205..227	1e-04	1.00	42.1	Plus / Plus
GTTAAGATGGTCAATGTTGTGTGT_x2	24	1..24	scaffold_3_13872	250	205..228	1e-04	1.00	42.1	Plus / Plus


score_star	-1.3
score_mfe	2.3
score_freq	0
score	1.3
flank_first_end  	169
flank_first_seq  	CAGAGCTATTCGGTTTCTGCGAATCATTGAGGGCCTTCTTATGATTGGTTCTCTCGCAGATTCGGACAAAATTTACGTCTTTATTTTTCGATTCTGTACTATTGCTTCGTTTTCTGTTTGTGTTGAATTTTAGGGATTTGGGATTGAAGTGATGCTACTTTCCCCATAT
flank_first_struct  	(((((...(((((..(((((((......(((((((.((....))..)))))))))))))).)))))......................(((....(((....))).)))..)))))....((((((..(((.((((..((((...((((((....)))))).))))...
flank_second_beg  	228
flank_second_seq  	TCCCAAATCTCAACAACTCCTTG
flank_second_struct  	)))))))..))))))........
freq  	177
loop_beg  	196
loop_end  	206
loop_seq  	ATTTTTAATTT
loop_struct  	((.....))..
mature_arm  	second
mature_beg  	207
mature_end  	227
mature_query  	CCAAGCCAGAACTCTGATCTT_x73
mature_seq  	CCAAGCCAGAACTCTGATCTT
mature_strand  	+
mature_struct  	)))))...))))).)))))..
pre_seq  	GATCGAAGCTGATTCAAACTTGCGCTATTTTTAATTTCCAAGCCAGAACTCTGATCTT
pre_struct  	(((((.((....(((...((((.(..((.....))..)))))...))))).)))))..
pri_beg  	1
pri_end  	250
pri_id  	scaffold_3_15437
pri_mfe  	-54.60
pri_seq  	CAGAGCTATTCGGTTTCTGCGAATCATTGAGGGCCTTCTTATGATTGGTTCTCTCGCAGATTCGGACAAAATTTACGTCTTTATTTTTCGATTCTGTACTATTGCTTCGTTTTCTGTTTGTGTTGAATTTTAGGGATTTGGGATTGAAGTGATGCTACTTTCCCCATATGATCGAAGCTGATTCAAACTTGCGCTATTTTTAATTTCCAAGCCAGAACTCTGATCTTTCCCAAATCTCAACAACTCCTTG
pri_struct  	(((((...(((((..(((((((......(((((((.((....))..)))))))))))))).)))))......................(((....(((....))).)))..)))))....((((((..(((.((((..((((...((((((....)))))).))))...(((((.((....(((...((((.(..((.....))..)))))...))))).)))))..)))))))..))))))........
star_arm  	first
star_beg  	170
star_end  	195
star_seq  	GATCGAAGCTGATTCAAACTTGCGCT
star_struct  	(((((.((....(((...((((.(..
TTGAAGTGATGCTACTTTCCCC_x1	22	1..22	scaffold_3_15437	250	144..165	1e-04	1.00	42.1	Plus / Plus
TGAAGTGATGCTACTTTCCCC_x1	21	1..21	scaffold_3_15437	250	145..165	1e-04	1.00	42.1	Plus / Plus
TGAAGTGATGCTACTTTCCCCA_x1	22	1..22	scaffold_3_15437	250	145..166	1e-04	1.00	42.1	Plus / Plus
AATTTCCAAGCCAGAACTCTGATC_x1	24	1..24	scaffold_3_15437	250	202..225	1e-04	1.00	42.1	Plus / Plus
ATTTCCAAGCCAGAACTCTGATC_x1	23	1..23	scaffold_3_15437	250	203..225	1e-04	1.00	42.1	Plus / Plus
TTTCCAAGCCAGAACTCTGATCT_x3	23	1..23	scaffold_3_15437	250	204..226	1e-04	1.00	42.1	Plus / Plus
TTTCCAAGCCAGAACTCTGATCTT_x5	24	1..24	scaffold_3_15437	250	204..227	1e-04	1.00	42.1	Plus / Plus
TTCCAAGCCAGAACTCTGATCTT_x7	23	1..23	scaffold_3_15437	250	205..227	1e-04	1.00	42.1	Plus / Plus
TTCCAAGCCAGAACTCTGATCTTT_x2	24	1..24	scaffold_3_15437	250	205..228	1e-04	1.00	42.1	Plus / Plus
TCCAAGCCAGAACTCTGATCTT_x8	22	1..22	scaffold_3_15437	250	206..227	1e-04	1.00	42.1	Plus / Plus
TCCAAGCCAGAACTCTGATCTTT_x1	23	1..23	scaffold_3_15437	250	206..228	1e-04	1.00	42.1	Plus / Plus
CCAAGCCAGAACTCTGATCT_x4	20	1..20	scaffold_3_15437	250	207..226	1e-04	1.00	42.1	Plus / Plus
CCAAGCCAGAACTCTGATCTT_x73	21	1..21	scaffold_3_15437	250	207..227	1e-04	1.00	42.1	Plus / Plus
CCAAGCCAGAACTCTGATCTTT_x6	22	1..22	scaffold_3_15437	250	207..228	1e-04	1.00	42.1	Plus / Plus
CAAGCCAGAACTCTGATCTT_x19	20	1..20	scaffold_3_15437	250	208..227	1e-04	1.00	42.1	Plus / Plus
CAAGCCAGAACTCTGATCTTT_x2	21	1..21	scaffold_3_15437	250	208..228	1e-04	1.00	42.1	Plus / Plus
AAGCCAGAACTCTGATCT_x3	18	1..18	scaffold_3_15437	250	209..226	1e-04	1.00	42.1	Plus / Plus
AAGCCAGAACTCTGATCTT_x8	19	1..19	scaffold_3_15437	250	209..227	1e-04	1.00	42.1	Plus / Plus
AGCCAGAACTCTGATCTT_x21	18	1..18	scaffold_3_15437	250	210..227	1e-04	1.00	42.1	Plus / Plus
AGCCAGAACTCTGATCTTT_x6	19	1..19	scaffold_3_15437	250	210..228	1e-04	1.00	42.1	Plus / Plus
GCCAGAACTCTGATCTTT_x2	18	1..18	scaffold_3_15437	250	211..228	1e-04	1.00	42.1	Plus / Plus
TCTCGCAGATTCGGACAAA_x1	19	1..19	scaffold_3_15437	250	52..70	1e-04	1.00	42.1	Plus / Plus
CTCGCAGATTCGGACAAAA_x1	19	1..19	scaffold_3_15437	250	53..71	1e-04	1.00	42.1	Plus / Plus


score_star	3.9
score_mfe	2.8
score_freq	1586.2
score	1593.2
flank_first_end  	143
flank_first_seq  	ATACCTGTGTGGGCCTTTTGAGGATTTGTAGTTGTGATGTTTTTGTCCCACATTGGAAAAATTGATGTTTTGCATAAGAGTTTAAAAGATATAACTTTTTAGTCCATAGTCAACGAATTGGGGCTTGGATCCTTCAATTCTAT
flank_first_struct  	...((.(((((((.(....(((.(((.........))).)))..).))))))).)).....(((((.....((..(((((((..........)))))))..)).....))))).(((((((((........)))))))))...
flank_second_beg  	226
flank_second_seq  	AGAATTCTGTTATCCATAATAGAAT
flank_second_struct  	...(((((((((....)))))))))
freq  	3123
loop_beg  	165
loop_end  	204
loop_seq  	TTTGCATGTTGCCACCACATATGTGTTGCTCATATAAATA
loop_struct  	((((.(((..((...(((....)))..)).))).))))))
mature_arm  	second
mature_beg  	205
mature_end  	225
mature_query  	ACCTGGCTCTGATACCATAAC_x2980
mature_seq  	ACCTGGCTCTGATACCATAAC
mature_strand  	+
mature_struct  	)).)))))))))))))))...
pre_seq  	CGTGGTATCAGAGTCATGTTATTTGCATGTTGCCACCACATATGTGTTGCTCATATAAATAACCTGGCTCTGATACCATAAC
pre_struct  	.(((((((((((((((.((((((((.(((..((...(((....)))..)).))).)))))))).)))))))))))))))...
pri_beg  	1
pri_end  	250
pri_id  	scaffold_3_3180
pri_mfe  	-73.10
pri_seq  	ATACCTGTGTGGGCCTTTTGAGGATTTGTAGTTGTGATGTTTTTGTCCCACATTGGAAAAATTGATGTTTTGCATAAGAGTTTAAAAGATATAACTTTTTAGTCCATAGTCAACGAATTGGGGCTTGGATCCTTCAATTCTATCGTGGTATCAGAGTCATGTTATTTGCATGTTGCCACCACATATGTGTTGCTCATATAAATAACCTGGCTCTGATACCATAACAGAATTCTGTTATCCATAATAGAAT
pri_struct  	...((.(((((((.(....(((.(((.........))).)))..).))))))).)).....(((((.....((..(((((((..........)))))))..)).....))))).(((((((((........)))))))))....(((((((((((((((.((((((((.(((..((...(((....)))..)).))).)))))))).)))))))))))))))......(((((((((....)))))))))
star_arm  	first
star_beg  	144
star_end  	164
star_read  	1
star_seq  	CGTGGTATCAGAGTCATGTTA
star_struct  	.(((((((((((((((.((((
CGTGGTATCAGAGTCATG_x3	18	1..18	scaffold_3_3180	250	144..161	1e-04	1.00	42.1	Plus / Plus
CGTGGTATCAGAGTCATGTT_x3	20	1..20	scaffold_3_3180	250	144..163	1e-04	1.00	42.1	Plus / Plus
CGTGGTATCAGAGTCATGTTA_x2	21	1..21	scaffold_3_3180	250	144..164	1e-04	1.00	42.1	Plus / Plus
AATAACCTGGCTCTGATACCA_x1	21	1..21	scaffold_3_3180	250	201..221	1e-04	1.00	42.1	Plus / Plus
ACCTGGCTCTGATACCATA_x68	19	1..19	scaffold_3_3180	250	205..223	1e-04	1.00	42.1	Plus / Plus
ACCTGGCTCTGATACCATAA_x45	20	1..20	scaffold_3_3180	250	205..224	1e-04	1.00	42.1	Plus / Plus
ACCTGGCTCTGATACCATAAC_x2980	21	1..21	scaffold_3_3180	250	205..225	1e-04	1.00	42.1	Plus / Plus
ACCTGGCTCTGATACCATAACA_x3	22	1..22	scaffold_3_3180	250	205..226	1e-04	1.00	42.1	Plus / Plus
ACCTGGCTCTGATACCATAACAGA_x2	24	1..24	scaffold_3_3180	250	205..228	1e-04	1.00	42.1	Plus / Plus
CCTGGCTCTGATACCATAAC_x11	20	1..20	scaffold_3_3180	250	206..225	1e-04	1.00	42.1	Plus / Plus
CTGGCTCTGATACCATAAC_x2	19	1..19	scaffold_3_3180	250	207..225	1e-04	1.00	42.1	Plus / Plus
TGGCTCTGATACCATAAC_x3	18	1..18	scaffold_3_3180	250	208..225	1e-04	1.00	42.1	Plus / Plus


score_star	3.9
score_mfe	3
score_freq	131.2
score	138.4
flank_first_end  	22
flank_first_seq  	ATTGGAGCTACTGGGAATTGTA
flank_first_struct  	...(((((..((((((((..(.
flank_second_beg  	104
flank_second_seq  	TGATTTCTAGCGGCTCCTCCCTTTCCCTTCCATCTCTATATTGAGACTCATGTTCATGCATATTCAAGACCATCTGATCTCAAGGTATATACAGTTCTTTTTTTCAACATTTTATTTTGTATGTGATGAATCGTTTCATTTTCATTT
flank_second_struct  	..))))))))..)))))........................((((((....((((((.(((((.(((((..((((.......)))).......(((.........)))......))))).))))))))))).)))))).........
freq  	269
loop_beg  	44
loop_end  	81
loop_seq  	AAGAAAATCACTAAGAAAATTTTCTTGTTGATATTTTC
loop_struct  	(((...((((.((((((....)))))).)))).)))))
mature_arm  	first
mature_beg  	23
mature_end  	43
mature_query  	GGAATGGGCTGTTTGGGATGA_x115
mature_seq  	GGAATGGGCTGTTTGGGATGA
mature_strand  	+
mature_struct  	(((((((((.((((((((.((
pre_seq  	GGAATGGGCTGTTTGGGATGAAAGAAAATCACTAAGAAAATTTTCTTGTTGATATTTTCTTCCCAAGCCCGCCCATTCCAA
pre_struct  	(((((((((.((((((((.(((((...((((.((((((....)))))).)))).))))).))))))))..))))))))).)
pri_beg  	1
pri_end  	250
pri_id  	scaffold_3_3976
pri_mfe  	-79.80
pri_seq  	ATTGGAGCTACTGGGAATTGTAGGAATGGGCTGTTTGGGATGAAAGAAAATCACTAAGAAAATTTTCTTGTTGATATTTTCTTCCCAAGCCCGCCCATTCCAATGATTTCTAGCGGCTCCTCCCTTTCCCTTCCATCTCTATATTGAGACTCATGTTCATGCATATTCAAGACCATCTGATCTCAAGGTATATACAGTTCTTTTTTTCAACATTTTATTTTGTATGTGATGAATCGTTTCATTTTCATTT
pri_struct  	...(((((..((((((((..(.(((((((((.((((((((.(((((...((((.((((((....)))))).)))).))))).))))))))..))))))))).)..))))))))..)))))........................((((((....((((((.(((((.(((((..((((.......)))).......(((.........)))......))))).))))))))))).)))))).........
star_arm  	second
star_beg  	82
star_end  	103
star_read  	1
star_seq  	TTCCCAAGCCCGCCCATTCCAA
star_struct  	.))))))))..))))))))).)
GGAATGGGCTGTTTGGGA_x6	18	1..18	scaffold_3_3976	250	23..40	1e-04	1.00	42.1	Plus / Plus
GGAATGGGCTGTTTGGGATG_x62	20	1..20	scaffold_3_3976	250	23..42	1e-04	1.00	42.1	Plus / Plus
GGAATGGGCTGTTTGGGATGA_x115	21	1..21	scaffold_3_3976	250	23..43	1e-04	1.00	42.1	Plus / Plus
GGAATGGGCTGTTTGGGATGAA_x1	22	1..22	scaffold_3_3976	250	23..44	1e-04	1.00	42.1	Plus / Plus
GGAATGGGCTGTTTGGGATGAAAG_x1	24	1..24	scaffold_3_3976	250	23..46	1e-04	1.00	42.1	Plus / Plus
TTCCCAAGCCCGCCCATTCC_x4	20	1..20	scaffold_3_3976	250	82..101	1e-04	1.00	42.1	Plus / Plus
TTCCCAAGCCCGCCCATTCCAA_x80	22	1..22	scaffold_3_3976	250	82..103	1e-04	1.00	42.1	Plus / Plus


score_star	3.9
score_mfe	3.3
score_freq	131.2
score	138.6
flank_first_end  	147
flank_first_seq  	ATAGATTGTTCTAGAGACGGCTTGGTAGGTGGGGAGGTAGTCTATTGGTGTATATAAAGGGGTGAAGATGTGGACTATGAGCAAAAACAAACAAGAAGAAGGAGACTGAGAGGAGGGAAAGGGAGATTGGAGCTACTGGGAATTGTA
flank_first_struct  	.....((.((((.....(..((((....((...(..(((((((((.....(((........))).....)))))))))...)....))...))))..).((....))....)))).)).(((((....(((((..((((((((..(.
flank_second_beg  	229
flank_second_seq  	TGATTTCTAGCGGCTCCTCCCT
flank_second_struct  	..))))))))..))))))))))
freq  	269
loop_beg  	169
loop_end  	206
loop_seq  	AAGAAAATCACTAAGAAAATTTTCTTGTTGATATTTTC
loop_struct  	(((...((((.((((((....)))))).)))).)))))
mature_arm  	first
mature_beg  	148
mature_end  	168
mature_query  	GGAATGGGCTGTTTGGGATGA_x115
mature_seq  	GGAATGGGCTGTTTGGGATGA
mature_strand  	+
mature_struct  	(((((((((.((((((((.((
pre_seq  	GGAATGGGCTGTTTGGGATGAAAGAAAATCACTAAGAAAATTTTCTTGTTGATATTTTCTTCCCAAGCCCGCCCATTCCAA
pre_struct  	(((((((((.((((((((.(((((...((((.((((((....)))))).)))).))))).))))))))..))))))))).)
pri_beg  	1
pri_end  	250
pri_id  	scaffold_3_3979
pri_mfe  	-89.30
pri_seq  	ATAGATTGTTCTAGAGACGGCTTGGTAGGTGGGGAGGTAGTCTATTGGTGTATATAAAGGGGTGAAGATGTGGACTATGAGCAAAAACAAACAAGAAGAAGGAGACTGAGAGGAGGGAAAGGGAGATTGGAGCTACTGGGAATTGTAGGAATGGGCTGTTTGGGATGAAAGAAAATCACTAAGAAAATTTTCTTGTTGATATTTTCTTCCCAAGCCCGCCCATTCCAATGATTTCTAGCGGCTCCTCCCT
pri_struct  	.....((.((((.....(..((((....((...(..(((((((((.....(((........))).....)))))))))...)....))...))))..).((....))....)))).)).(((((....(((((..((((((((..(.(((((((((.((((((((.(((((...((((.((((((....)))))).)))).))))).))))))))..))))))))).)..))))))))..))))))))))
star_arm  	second
star_beg  	207
star_end  	228
star_read  	1
star_seq  	TTCCCAAGCCCGCCCATTCCAA
star_struct  	.))))))))..))))))))).)
GGAATGGGCTGTTTGGGA_x6	18	1..18	scaffold_3_3979	250	148..165	1e-04	1.00	42.1	Plus / Plus
GGAATGGGCTGTTTGGGATG_x62	20	1..20	scaffold_3_3979	250	148..167	1e-04	1.00	42.1	Plus / Plus
GGAATGGGCTGTTTGGGATGA_x115	21	1..21	scaffold_3_3979	250	148..168	1e-04	1.00	42.1	Plus / Plus
GGAATGGGCTGTTTGGGATGAA_x1	22	1..22	scaffold_3_3979	250	148..169	1e-04	1.00	42.1	Plus / Plus
GGAATGGGCTGTTTGGGATGAAAG_x1	24	1..24	scaffold_3_3979	250	148..171	1e-04	1.00	42.1	Plus / Plus
TTCCCAAGCCCGCCCATTCC_x4	20	1..20	scaffold_3_3979	250	207..226	1e-04	1.00	42.1	Plus / Plus
TTCCCAAGCCCGCCCATTCCAA_x80	22	1..22	scaffold_3_3979	250	207..228	1e-04	1.00	42.1	Plus / Plus


score_star	-1.3
score_mfe	2.9
score_freq	0
score	1.9
flank_first_end  	23
flank_first_seq  	GGGAGAAGAAGCACCAGGTTTTG
flank_first_struct  	(((((((((..((...((((.((
flank_second_beg  	122
flank_second_seq  	CCTTCAGCCCCATGTCTCTCTCTCTCTCCCCCAAATCTTATTGGGTTTCTTGCTTAAATAATCTAATTCCCATTCATATATGTATATATTTTATCAACCTTGATTCTTGGGAATGTGAATAATTAGTGT
flank_second_struct  	.....))))...))..))).))))))...(((((......)))))......(((.((.((.((..(((((((.(((....((.(((.....)))))....)))....)))))))..)).)).)))))..
freq  	19
loop_beg  	45
loop_end  	97
loop_seq  	AGATGAAGAAATGCATGGACATCGACATGGCAGGCAGCATCTCTCTCCTTTGT
loop_struct  	(((.(((((.((((.((..(((....))).))....)))).))).)).)))))
mature_arm  	first
mature_beg  	24
mature_end  	44
mature_query  	TTGACAGAAGATAGAGAGCAC_x17
mature_seq  	TTGACAGAAGATAGAGAGCAC
mature_strand  	+
mature_struct  	(((((((((((((((((((((
pre_seq  	TTGACAGAAGATAGAGAGCACAGATGAAGAAATGCATGGACATCGACATGGCAGGCAGCATCTCTCTCCTTTGTGCTCTCTATGCTTCTGTCATCACA
pre_struct  	((((((((((((((((((((((((.(((((.((((.((..(((....))).))....)))).))).)).)))))))))))))).)))))))))..)))
pri_beg  	1
pri_end  	250
pri_id  	scaffold_3_3998
pri_mfe  	-76.50
pri_seq  	GGGAGAAGAAGCACCAGGTTTTGTTGACAGAAGATAGAGAGCACAGATGAAGAAATGCATGGACATCGACATGGCAGGCAGCATCTCTCTCCTTTGTGCTCTCTATGCTTCTGTCATCACACCTTCAGCCCCATGTCTCTCTCTCTCTCCCCCAAATCTTATTGGGTTTCTTGCTTAAATAATCTAATTCCCATTCATATATGTATATATTTTATCAACCTTGATTCTTGGGAATGTGAATAATTAGTGT
pri_struct  	(((((((((..((...((((.((((((((((((((((((((((((((.(((((.((((.((..(((....))).))....)))).))).)).)))))))))))))).)))))))))..))).....))))...))..))).))))))...(((((......)))))......(((.((.((.((..(((((((.(((....((.(((.....)))))....)))....)))))))..)).)).)))))..
star_arm  	second
star_beg  	98
star_end  	121
star_seq  	GCTCTCTATGCTTCTGTCATCACA
star_struct  	))))))))).)))))))))..)))
GTTGACAGAAGATAGAGAGCAC_x1	22	1..22	scaffold_3_3998	250	23..44	1e-04	1.00	42.1	Plus / Plus
TTGACAGAAGATAGAGAGC_x1	19	1..19	scaffold_3_3998	250	24..42	1e-04	1.00	42.1	Plus / Plus
TTGACAGAAGATAGAGAGCAC_x17	21	1..21	scaffold_3_3998	250	24..44	1e-04	1.00	42.1	Plus / Plus


score_star	-1.3
score_mfe	4.2
score_freq	-0.8
score	2.4
flank_first_end  	106
flank_first_seq  	AAAAAGAAAAAACGACCAAAAGGGTTGCTAATTATTAATTGTAAATGTTGTATCATATCATTGAATCAAAAAGTTGTGGCATTGGTTATAGGAAAATGCTAGGGAG
flank_first_struct  	.............(((((..((((((.(((...((((((.((.(((.(((..(((......)))..)))...)))...))))))))..)))....(((((((((((
flank_second_beg  	225
flank_second_seq  	CCCTAGCATGACCCTTGGTTATAACT
flank_second_struct  	))))))))))))))))))))......
freq  	10
loop_beg  	131
loop_end  	200
loop_seq  	TACCAACTCTCTAATAGAGTGTGGGATCCATTGTATTGGTGGGCTGCACCTCTATTAGAGAGTTGGTACA
loop_struct  	(((((((((((((((((((.(((.(..(((((.....)))))..).))))))))))))))))))))))))
mature_arm  	second
mature_beg  	201
mature_end  	224
mature_query  	CAAGTTGATATCTAAAGTTGGTCT_x8
mature_seq  	CAAGTTGATATCTAAAGTTGGTCT
mature_strand  	+
mature_struct  	))))))).))))))))))))))))
pre_seq  	ACCAACTTTAGATACCAACTTGTGTACCAACTCTCTAATAGAGTGTGGGATCCATTGTATTGGTGGGCTGCACCTCTATTAGAGAGTTGGTACACAAGTTGATATCTAAAGTTGGTCT
pre_struct  	((((((((((((((.((((((((((((((((((((((((((((.(((.(..(((((.....)))))..).))))))))))))))))))))))))))))))).))))))))))))))))
pri_beg  	1
pri_end  	250
pri_id  	scaffold_3_7630
pri_mfe  	-126.60
pri_seq  	AAAAAGAAAAAACGACCAAAAGGGTTGCTAATTATTAATTGTAAATGTTGTATCATATCATTGAATCAAAAAGTTGTGGCATTGGTTATAGGAAAATGCTAGGGAGACCAACTTTAGATACCAACTTGTGTACCAACTCTCTAATAGAGTGTGGGATCCATTGTATTGGTGGGCTGCACCTCTATTAGAGAGTTGGTACACAAGTTGATATCTAAAGTTGGTCTCCCTAGCATGACCCTTGGTTATAACT
pri_struct  	.............(((((..((((((.(((...((((((.((.(((.(((..(((......)))..)))...)))...))))))))..)))....(((((((((((((((((((((((((.((((((((((((((((((((((((((((.(((.(..(((((.....)))))..).))))))))))))))))))))))))))))))).))))))))))))))))))))))))))))))))))))......
star_arm  	first
star_beg  	107
star_end  	130
star_seq  	ACCAACTTTAGATACCAACTTGTG
star_struct  	((((((((((((((.(((((((((
CAAGTTGATATCTAAAGTTGGTCT_x8	24	1..24	scaffold_3_7630	250	201..224	1e-04	1.00	42.1	Plus / Plus
TTGATATCTAAAGTTGGTCTCCCT_x1	24	1..24	scaffold_3_7630	250	205..228	1e-04	1.00	42.1	Plus / Plus
ATGGATCCCACACTCTATTAGAGA_x1	24	1..24	scaffold_3_7630	250	90..113	1e-04	1.00	42.1	Plus / Minus


score_star	-1.3
score_mfe	2.9
score_freq	0
score	1.9
flank_first_end  	151
flank_first_seq  	GATGTGATGAGAAATATAAACAACGGTGGATGAAACATGGGATATTCAAGTTTTGCAGCTCATTCAGGCTATTGTTTTTCCTTTTCCTGCTCGATGATTAATGTCGTTAATGTCGACTAGTTGTAGCATTTTGGTGGAATGATGATGTTGA
flank_first_struct  	.......((((........((((((((.(((.......((((..............((((......))))..............))))....((((((....))))))...))).))).)))))....((((((.(((....(((((.(((
flank_second_beg  	229
flank_second_seq  	ATTATCAGTCTCCAAAAACTCA
flank_second_struct  	).))))).))))))))).))))
freq  	16
loop_beg  	173
loop_end  	207
loop_seq  	TCAAACTTCTCAACTGTTTATTGGGTCCTTTAATT
loop_struct  	(.(((...(((((.......)))))...))).)))
mature_arm  	second
mature_beg  	208
mature_end  	228
mature_query  	TGATTGAGCCGTGCCAATATC_x16
mature_seq  	TGATTGAGCCGTGCCAATATC
mature_strand  	+
mature_struct  	)))))))))))))))))))))
pre_seq  	TGTTGGCGTGGCTCAATCAAATCAAACTTCTCAACTGTTTATTGGGTCCTTTAATTTGATTGAGCCGTGCCAATATC
pre_struct  	((((((((((((((((((((((.(((...(((((.......)))))...))).))))))))))))))))))))))))
pri_beg  	1
pri_end  	250
pri_id  	scaffold_3_7973
pri_mfe  	-77.29
pri_seq  	GATGTGATGAGAAATATAAACAACGGTGGATGAAACATGGGATATTCAAGTTTTGCAGCTCATTCAGGCTATTGTTTTTCCTTTTCCTGCTCGATGATTAATGTCGTTAATGTCGACTAGTTGTAGCATTTTGGTGGAATGATGATGTTGATGTTGGCGTGGCTCAATCAAATCAAACTTCTCAACTGTTTATTGGGTCCTTTAATTTGATTGAGCCGTGCCAATATCATTATCAGTCTCCAAAAACTCA
pri_struct  	.......((((........((((((((.(((.......((((..............((((......))))..............))))....((((((....))))))...))).))).)))))....((((((.(((....(((((.(((((((((((((((((((((((((.(((...(((((.......)))))...))).))))))))))))))))))))))))).))))).))))))))).))))
star_arm  	first
star_beg  	152
star_end  	172
star_seq  	TGTTGGCGTGGCTCAATCAAA
star_struct  	(((((((((((((((((((((
TGATTGAGCCGTGCCAATATC_x16	21	1..21	scaffold_3_7973	250	208..228	1e-04	1.00	42.1	Plus / Plus


score_star	-1.3
score_mfe	3.1
score_freq	0
score	2.1
flank_first_end  	140
flank_first_seq  	CGGTGTTCCTGGAAGACTAGGTCTTGGTTTATCCAAGAATCAAATTCCCAACAAAAAGACAAGGCGGCCGCCAGCAGCAGCCTTAGCTTCCATGGAAAAGCTTCAGAGGCTTAATTGGCAAAACGAGCACGATGTTGTGG
flank_first_struct  	..((((((..((((.......((((((.....))))))......)))).....................(((((....((((((((((((....))..))))...))))))...))))).....)))))).........(
flank_second_beg  	246
flank_second_seq  	TATTA
flank_second_struct  	.....
freq  	20
loop_beg  	162
loop_end  	223
loop_seq  	AAATGAACATATACACCCAGTCACCCAGACCCAGGAAAATGATTGTGTATGATCAGTTTTGT
loop_struct  	((((((.((((((((..((....((........))....))..)))))))).)))..)))))
mature_arm  	first
mature_beg  	141
mature_end  	161
mature_query  	TTGACAGAAGATAGAGAGCAC_x17
mature_seq  	TTGACAGAAGATAGAGAGCAC
mature_strand  	+
mature_struct  	(((.(((((((.(((((((((
pre_seq  	TTGACAGAAGATAGAGAGCACAAATGAACATATACACCCAGTCACCCAGACCCAGGAAAATGATTGTGTATGATCAGTTTTGTGCTCTCTTTTCTTCTGCCAACA
pre_struct  	(((.(((((((.(((((((((((((((.((((((((..((....((........))....))..)))))))).)))..))))))))))))..))))))).)))).
pri_beg  	1
pri_end  	250
pri_id  	scaffold_3_8088
pri_mfe  	-85.12
pri_seq  	CGGTGTTCCTGGAAGACTAGGTCTTGGTTTATCCAAGAATCAAATTCCCAACAAAAAGACAAGGCGGCCGCCAGCAGCAGCCTTAGCTTCCATGGAAAAGCTTCAGAGGCTTAATTGGCAAAACGAGCACGATGTTGTGGTTGACAGAAGATAGAGAGCACAAATGAACATATACACCCAGTCACCCAGACCCAGGAAAATGATTGTGTATGATCAGTTTTGTGCTCTCTTTTCTTCTGCCAACATATTA
pri_struct  	..((((((..((((.......((((((.....))))))......)))).....................(((((....((((((((((((....))..))))...))))))...))))).....)))))).........((((.(((((((.(((((((((((((((.((((((((..((....((........))....))..)))))))).)))..))))))))))))..))))))).))))......
star_arm  	second
star_beg  	224
star_end  	245
star_seq  	GCTCTCTTTTCTTCTGCCAACA
star_struct  	)))))))..))))))).)))).
GTTGACAGAAGATAGAGAGCAC_x1	22	1..22	scaffold_3_8088	250	140..161	1e-04	1.00	42.1	Plus / Plus
TTGACAGAAGATAGAGAGC_x1	19	1..19	scaffold_3_8088	250	141..159	1e-04	1.00	42.1	Plus / Plus
TTGACAGAAGATAGAGAGCAC_x17	21	1..21	scaffold_3_8088	250	141..161	1e-04	1.00	42.1	Plus / Plus
TGTATGATCAGTTTTGTGCTCT_x1	22	1..22	scaffold_3_8088	250	207..228	1e-04	1.00	42.1	Plus / Plus


score_star	3.9
score_mfe	3.3
score_freq	9.8
score	17.3
flank_first_end  	170
flank_first_seq  	CTAATTGGCAGCAGCAAGCATCTTCCATCTTCCTGTGACATGAACCCCTCTATTTCTTTCTGCAACTCTACCTAATTTAATTTCTCATGGTGTAGATCTAACACTCTCCAAATTGAGAGAGAGAGAGAGAGAGAGAGAGAGAGAGAGAAGAAAAGTTGAGGGATTTATGT
flank_first_struct  	....(..((.((.....)).(((((..(((..((((.......))..((((.(((((((((.....((((((((.............))).))))).......(((((......)))))..))))))))).))))..))..)))..)))))...))..)(((.(((.((.
flank_second_beg  	240
flank_second_seq  	AGAAAACCCTA
flank_second_struct  	).))).)))..
freq  	31
loop_beg  	193
loop_end  	217
loop_seq  	TGTGGTGCAACTAGCTACCAGCAGA
loop_struct  	((((((((.....)).)))).))))
mature_arm  	first
mature_beg  	171
mature_end  	192
mature_query  	TCGCAGGAGAGATGGCACTGTC_x19
mature_seq  	TCGCAGGAGAGATGGCACTGTC
mature_strand  	+
mature_struct  	(((((((((.((((((((((((
pre_seq  	TCGCAGGAGAGATGGCACTGTCTGTGGTGCAACTAGCTACCAGCAGATGGTGTCATCCCTCCTGTGACC
pre_struct  	(((((((((.((((((((((((((((((((.....)).)))).)))))))))))))).))))))))).)
pri_beg  	1
pri_end  	250
pri_id  	scaffold_3_8372
pri_mfe  	-90.82
pri_seq  	CTAATTGGCAGCAGCAAGCATCTTCCATCTTCCTGTGACATGAACCCCTCTATTTCTTTCTGCAACTCTACCTAATTTAATTTCTCATGGTGTAGATCTAACACTCTCCAAATTGAGAGAGAGAGAGAGAGAGAGAGAGAGAGAGAGAAGAAAAGTTGAGGGATTTATGTTCGCAGGAGAGATGGCACTGTCTGTGGTGCAACTAGCTACCAGCAGATGGTGTCATCCCTCCTGTGACCAGAAAACCCTA
pri_struct  	....(..((.((.....)).(((((..(((..((((.......))..((((.(((((((((.....((((((((.............))).))))).......(((((......)))))..))))))))).))))..))..)))..)))))...))..)(((.(((.((.(((((((((.((((((((((((((((((((.....)).)))).)))))))))))))).))))))))).)).))).)))..
star_arm  	second
star_beg  	218
star_end  	239
star_read  	1
star_seq  	TGGTGTCATCCCTCCTGTGACC
star_struct  	)))))))))).))))))))).)
TCGCAGGAGAGATGGCACTG_x2	20	1..20	scaffold_3_8372	250	171..190	1e-04	1.00	42.1	Plus / Plus
TCGCAGGAGAGATGGCACTGT_x3	21	1..21	scaffold_3_8372	250	171..191	1e-04	1.00	42.1	Plus / Plus
TCGCAGGAGAGATGGCACTGTC_x19	22	1..22	scaffold_3_8372	250	171..192	1e-04	1.00	42.1	Plus / Plus
TCGCAGGAGAGATGGCACTGTCT_x1	23	1..23	scaffold_3_8372	250	171..193	1e-04	1.00	42.1	Plus / Plus
TGGTGTCATCCCTCCTGTGACC_x3	22	1..22	scaffold_3_8372	250	218..239	1e-04	1.00	42.1	Plus / Plus
TTCCATCTTCCTGTGACATGA_x1	21	1..21	scaffold_3_8372	250	23..43	1e-04	1.00	42.1	Plus / Plus
TCCATCTTCCTGTGACATGA_x1	20	1..20	scaffold_3_8372	250	24..43	1e-04	1.00	42.1	Plus / Plus
CCATCTTCCTGTGACATGAAC_x1	21	1..21	scaffold_3_8372	250	25..45	1e-04	1.00	42.1	Plus / Plus


score_star	3.9
score_mfe	3.4
score_freq	-2.8
score	4.6
flank_first_end  	148
flank_first_seq  	GCATTGTTTAGGTAATTTCCTGATATATATTTGTGGAAAAACCTTACATTCTCTGAGCTCATAGAGAACCCTGGCCTGACTATAAATAGAGAGGCCCTGAAACCATGAAGAGAGCAACAAAGAAGAGATAAAAGAGGTTGAGGGGTTC
flank_first_struct  	((.....(((((......)))))......((..(((............(((((((......)))))))....(((((..(((....)))..)))))......)))..))....))...........(...((((((((.(((((((((
flank_second_beg  	227
flank_second_seq  	ACCCCTCTATTTCTTTCTGCAACT
flank_second_struct  	))))))).))))))))...)....
freq  	6
loop_beg  	173
loop_end  	206
loop_seq  	AGCTGTGCTCTCTAATTGGCAGCAGCAAGCATCT
loop_struct  	((((.((((((((....)).)).))))))).)))
mature_arm  	second
mature_beg  	207
mature_end  	226
mature_query  	TCCATCTTCCTGTGACATGA_x1
mature_seq  	TCCATCTTCCTGTGACATGA
mature_strand  	+
mature_struct  	))))))))))))))))))))
pre_seq  	ATGTCGCAGGAGAGATGGCACGGGAGCTGTGCTCTCTAATTGGCAGCAGCAAGCATCTTCCATCTTCCTGTGACATGA
pre_struct  	(((((((((((.((((((...(((((((.((((((((....)).)).))))))).)))))))))))))))))))))))
pri_beg  	1
pri_end  	250
pri_id  	scaffold_3_8373
pri_mfe  	-93.80
pri_seq  	GCATTGTTTAGGTAATTTCCTGATATATATTTGTGGAAAAACCTTACATTCTCTGAGCTCATAGAGAACCCTGGCCTGACTATAAATAGAGAGGCCCTGAAACCATGAAGAGAGCAACAAAGAAGAGATAAAAGAGGTTGAGGGGTTCATGTCGCAGGAGAGATGGCACGGGAGCTGTGCTCTCTAATTGGCAGCAGCAAGCATCTTCCATCTTCCTGTGACATGAACCCCTCTATTTCTTTCTGCAACT
pri_struct  	((.....(((((......)))))......((..(((............(((((((......)))))))....(((((..(((....)))..)))))......)))..))....))...........(...((((((((.((((((((((((((((((((.((((((...(((((((.((((((((....)).)).))))))).)))))))))))))))))))))))))))))).))))))))...)....
star_arm  	first
star_beg  	149
star_end  	172
star_read  	1
star_seq  	ATGTCGCAGGAGAGATGGCACGGG
star_struct  	(((((((((((.((((((...(((
CATGTCGCAGGAGAGATGGCA_x1	21	1..21	scaffold_3_8373	250	148..168	1e-04	1.00	42.1	Plus / Plus
CATGTCGCAGGAGAGATGGCAC_x1	22	1..22	scaffold_3_8373	250	148..169	1e-04	1.00	42.1	Plus / Plus
ATGTCGCAGGAGAGATGGCAC_x1	21	1..21	scaffold_3_8373	250	149..169	1e-04	1.00	42.1	Plus / Plus
TTCCATCTTCCTGTGACATGA_x1	21	1..21	scaffold_3_8373	250	206..226	1e-04	1.00	42.1	Plus / Plus
TCCATCTTCCTGTGACATGA_x1	20	1..20	scaffold_3_8373	250	207..226	1e-04	1.00	42.1	Plus / Plus
CCATCTTCCTGTGACATGAAC_x1	21	1..21	scaffold_3_8373	250	208..228	1e-04	1.00	42.1	Plus / Plus


score_star	3.9
score_mfe	2.5
score_freq	8.3
score	14.9
flank_first_end  	22
flank_first_seq  	AGAAAAGTTGAGGGATTTATGT
flank_first_struct  	....((((((((((.(((.((.
flank_second_beg  	92
flank_second_seq  	AGAAAACCCTATAACTTGTAAA
flank_second_struct  	).))).)))).)))))).....
freq  	28
loop_beg  	45
loop_end  	69
loop_seq  	TGTGGTGCAACTAGCTACCAGCAGA
loop_struct  	((((((((.....)).)))).))))
mature_arm  	first
mature_beg  	23
mature_end  	44
mature_query  	TCGCAGGAGAGATGGCACTGTC_x19
mature_seq  	TCGCAGGAGAGATGGCACTGTC
mature_strand  	+
mature_struct  	(((((((((.((((((((((((
pre_seq  	TCGCAGGAGAGATGGCACTGTCTGTGGTGCAACTAGCTACCAGCAGATGGTGTCATCCCTCCTGTGACC
pre_struct  	(((((((((.((((((((((((((((((((.....)).)))).)))))))))))))).))))))))).)
pri_beg  	1
pri_end  	113
pri_id  	scaffold_3_8374
pri_mfe  	-59.10
pri_seq  	AGAAAAGTTGAGGGATTTATGTTCGCAGGAGAGATGGCACTGTCTGTGGTGCAACTAGCTACCAGCAGATGGTGTCATCCCTCCTGTGACCAGAAAACCCTATAACTTGTAAA
pri_struct  	....((((((((((.(((.((.(((((((((.((((((((((((((((((((.....)).)))).)))))))))))))).))))))))).)).))).)))).)))))).....
star_arm  	second
star_beg  	70
star_end  	91
star_read  	1
star_seq  	TGGTGTCATCCCTCCTGTGACC
star_struct  	)))))))))).))))))))).)
TCGCAGGAGAGATGGCACTG_x2	20	1..20	scaffold_3_8374	113	23..42	1e-04	1.00	42.1	Plus / Plus
TCGCAGGAGAGATGGCACTGT_x3	21	1..21	scaffold_3_8374	113	23..43	1e-04	1.00	42.1	Plus / Plus
TCGCAGGAGAGATGGCACTGTC_x19	22	1..22	scaffold_3_8374	113	23..44	1e-04	1.00	42.1	Plus / Plus
TCGCAGGAGAGATGGCACTGTCT_x1	23	1..23	scaffold_3_8374	113	23..45	1e-04	1.00	42.1	Plus / Plus
TGGTGTCATCCCTCCTGTGACC_x3	22	1..22	scaffold_3_8374	113	70..91	1e-04	1.00	42.1	Plus / Plus


score_star	3.9
score_mfe	2.9
score_freq	21
score	28.2
flank_first_end  	22
flank_first_seq  	CCAATGGTAGTGGAGCCCCACA
flank_first_struct  	.....(((((.(((((((..((
flank_second_beg  	126
flank_second_seq  	CAGGGCTTTCCTCTATCGCACA
flank_second_struct  	..))))..))).))))).....
freq  	53
loop_beg  	44
loop_end  	104
loop_seq  	TATGTGGCAACAGCAGAACCCAAGAGGGCCATCGTTCGGTCCTGCTGTTCTTTGCATTCCA
loop_struct  	.(((..(.((((((((.(((...((......))....))).))))))))..)..)))..))
mature_arm  	second
mature_beg  	105
mature_end  	125
mature_query  	CGTGTTCTCAGGTCGCCCCTG_x43
mature_seq  	CGTGTTCTCAGGTCGCCCCTG
mature_strand  	+
mature_struct  	.))).))))))))))))))))
pre_seq  	GGGGTGACCTGAGATCACATGTATGTGGCAACAGCAGAACCCAAGAGGGCCATCGTTCGGTCCTGCTGTTCTTTGCATTCCACGTGTTCTCAGGTCGCCCCTG
pre_struct  	((((((((((((((.(((.((.(((..(.((((((((.(((...((......))....))).))))))))..)..)))..)).))).))))))))))))))))
pri_beg  	1
pri_end  	147
pri_id  	scaffold_4_13655
pri_mfe  	-77.70
pri_seq  	CCAATGGTAGTGGAGCCCCACAGGGGTGACCTGAGATCACATGTATGTGGCAACAGCAGAACCCAAGAGGGCCATCGTTCGGTCCTGCTGTTCTTTGCATTCCACGTGTTCTCAGGTCGCCCCTGCAGGGCTTTCCTCTATCGCACA
pri_struct  	.....(((((.(((((((..((((((((((((((((.(((.((.(((..(.((((((((.(((...((......))....))).))))))))..)..)))..)).))).))))))))))))))))..))))..))).))))).....
star_arm  	first
star_beg  	23
star_end  	43
star_read  	1
star_seq  	GGGGTGACCTGAGATCACATG
star_struct  	((((((((((((((.(((.((
CGTGTTCTCAGGTCGCCCCTG_x43	21	1..21	scaffold_4_13655	147	105..125	1e-04	1.00	42.1	Plus / Plus
GGGGTGACCTGAGATCACATG_x2	21	1..21	scaffold_4_13655	147	23..43	1e-04	1.00	42.1	Plus / Plus
TATGTGGCAACAGCAGAACC_x7	20	1..20	scaffold_4_13655	147	44..63	1e-04	1.00	42.1	Plus / Plus
TCCTGCTGTTCTTTGCATTCCA_x1	22	1..22	scaffold_4_13655	147	83..104	1e-04	1.00	42.1	Plus / Plus


score_star	-1.3
score_mfe	3.7
score_freq	0
score	2.7
flank_first_end  	46
flank_first_seq  	CCCCTTAAAAGGAGAAAAACTCTCATGTAACAGGGATAACACTTTT
flank_first_struct  	..((((.....((((((((((..((((((((.((((((.(((((((
flank_second_beg  	127
flank_second_seq  	ACAGTGCTATTCCCGTTACATGTAAGTTTTTTTGTCTCAAAAGAGGTTTTTTATCTATATATATAAAGCAAAAGGCAGAGAATGGTGAAACATTCAAAATACCAGAAAATGCCCTTGGTTAATG
flank_second_struct  	).)))).)))))).))))))))..))))))....))))....))))....................(((....((((.....(((((............))))).....))))....)))....
freq  	17
loop_beg  	68
loop_end  	105
loop_seq  	CAATGACACGTAGGATAACTTTTTTACGTGTCATTGCA
loop_struct  	(((((((((((((((......)))))))))))))))))
mature_arm  	second
mature_beg  	106
mature_end  	126
mature_query  	TTATTGGTCGGGGATAGCAAA_x15
mature_seq  	TTATTGGTCGGGGATAGCAAA
mature_strand  	+
mature_struct  	)))))))).))))))))))))
pre_seq  	TGCTATCCTCAGCCAATAATGCAATGACACGTAGGATAACTTTTTTACGTGTCATTGCATTATTGGTCGGGGATAGCAAA
pre_struct  	((((((((((.(((((((((((((((((((((((((......))))))))))))))))))))))))).))))))))))))
pri_beg  	1
pri_end  	250
pri_id  	scaffold_4_14273
pri_mfe  	-106.00
pri_seq  	CCCCTTAAAAGGAGAAAAACTCTCATGTAACAGGGATAACACTTTTTGCTATCCTCAGCCAATAATGCAATGACACGTAGGATAACTTTTTTACGTGTCATTGCATTATTGGTCGGGGATAGCAAAACAGTGCTATTCCCGTTACATGTAAGTTTTTTTGTCTCAAAAGAGGTTTTTTATCTATATATATAAAGCAAAAGGCAGAGAATGGTGAAACATTCAAAATACCAGAAAATGCCCTTGGTTAATG
pri_struct  	..((((.....((((((((((..((((((((.((((((.(((((((((((((((((.(((((((((((((((((((((((((......))))))))))))))))))))))))).))))))))))))).)))).)))))).))))))))..))))))....))))....))))....................(((....((((.....(((((............))))).....))))....)))....
star_arm  	first
star_beg  	47
star_end  	67
star_seq  	TGCTATCCTCAGCCAATAATG
star_struct  	((((((((((.((((((((((
TTATTGGTCGGGGATAGCAAA_x15	21	1..21	scaffold_4_14273	250	106..126	1e-04	1.00	42.1	Plus / Plus
TTATTGGTCGGGGATAGCAAAA_x1	22	1..22	scaffold_4_14273	250	106..127	1e-04	1.00	42.1	Plus / Plus
TCATGTAACAGGGATAACACTTTT_x1	24	1..24	scaffold_4_14273	250	23..46	1e-04	1.00	42.1	Plus / Plus


score_star	-1.3
score_mfe	3.7
score_freq	0
score	2.7
flank_first_end  	147
flank_first_seq  	TCCCATGGAAAAGACAATCGTAATTATGGGAAAAAGCTGGAAGACGTTCATCGGTGAAATCCACCCAACAAGGAGTATCATGAGTAAAAAAGATATTCATTCCCCTTAAAAGGAGAAAAACTCTCATGTAACAGGGATAACACTTTT
flank_first_struct  	((((((((....(.....)....))))))))..(((..((((..........((((.....)))).......(((((((............))))))).)))).)))....((((.....))))((((((((.((((((.(((((((
flank_second_beg  	228
flank_second_seq  	ACAGTGCTATTCCCGTTACATGT
flank_second_struct  	).)))).)))))).)))))))).
freq  	17
loop_beg  	169
loop_end  	206
loop_seq  	CAATGACACGTAGGATAACTTTTTTACGTGTCATTGCA
loop_struct  	(((((((((((((((......)))))))))))))))))
mature_arm  	second
mature_beg  	207
mature_end  	227
mature_query  	TTATTGGTCGGGGATAGCAAA_x15
mature_seq  	TTATTGGTCGGGGATAGCAAA
mature_strand  	+
mature_struct  	)))))))).))))))))))))
pre_seq  	TGCTATCCTCAGCCAATAATGCAATGACACGTAGGATAACTTTTTTACGTGTCATTGCATTATTGGTCGGGGATAGCAAA
pre_struct  	((((((((((.(((((((((((((((((((((((((......))))))))))))))))))))))))).))))))))))))
pri_beg  	1
pri_end  	250
pri_id  	scaffold_4_14276
pri_mfe  	-106.10
pri_seq  	TCCCATGGAAAAGACAATCGTAATTATGGGAAAAAGCTGGAAGACGTTCATCGGTGAAATCCACCCAACAAGGAGTATCATGAGTAAAAAAGATATTCATTCCCCTTAAAAGGAGAAAAACTCTCATGTAACAGGGATAACACTTTTTGCTATCCTCAGCCAATAATGCAATGACACGTAGGATAACTTTTTTACGTGTCATTGCATTATTGGTCGGGGATAGCAAAACAGTGCTATTCCCGTTACATGT
pri_struct  	((((((((....(.....)....))))))))..(((..((((..........((((.....)))).......(((((((............))))))).)))).)))....((((.....))))((((((((.((((((.(((((((((((((((((.(((((((((((((((((((((((((......))))))))))))))))))))))))).))))))))))))).)))).)))))).)))))))).
star_arm  	first
star_beg  	148
star_end  	168
star_seq  	TGCTATCCTCAGCCAATAATG
star_struct  	((((((((((.((((((((((
TCATGTAACAGGGATAACACTTTT_x1	24	1..24	scaffold_4_14276	250	124..147	1e-04	1.00	42.1	Plus / Plus
TTATTGGTCGGGGATAGCAAA_x15	21	1..21	scaffold_4_14276	250	207..227	1e-04	1.00	42.1	Plus / Plus
TTATTGGTCGGGGATAGCAAAA_x1	22	1..22	scaffold_4_14276	250	207..228	1e-04	1.00	42.1	Plus / Plus


score_star	3.9
score_mfe	3
score_freq	-4.4
score	2.7
flank_first_end  	113
flank_first_seq  	CATATTATTAATCCGCCAAAATTTGGTATCAGGGTAGGGTTGCGCGGTTTTGCGCGACGCATAACAATGTGTTTCGTCGCACAATGTTGTCAATCCGCCAAAATTTTGGGACT
flank_first_struct  	...........(((.((((((((((((....((((.(.((((((((....)))))))).).(((((.(((((......))))).)))))...))))))).)))))))))...(
flank_second_beg  	229
flank_second_seq  	AACACCTCATTAAGAGGGGACT
flank_second_struct  	....((((.....)))))))..
freq  	3
loop_beg  	138
loop_end  	204
loop_seq  	TGGCTTGGACTGGATTGGACTAAATTTAGTACCATATTTGTTTCATTTAATTCTAGTCTTAGATGGG
loop_struct  	(..((.((((((((.(((((((....)))).))).................)))))))).))..)))
mature_arm  	second
mature_beg  	205
mature_end  	228
mature_query  	ATTGCTAATACCGGGCCCACTAAA_x2
mature_seq  	ATTGCTAATACCGGGCCCACTAAA
mature_strand  	+
mature_struct  	))))....)))))))))).)))).
pre_seq  	TAGGGGTCGTTTGGTACACAGTCTTGGCTTGGACTGGATTGGACTAAATTTAGTACCATATTTGTTTCATTTAATTCTAGTCTTAGATGGGATTGCTAATACCGGGCCCACTAAA
pre_struct  	((((((((...(((((..(((((((..((.((((((((.(((((((....)))).))).................)))))))).))..)))))))....)))))))))).)))).
pri_beg  	1
pri_end  	250
pri_id  	scaffold_4_16815
pri_mfe  	-79.37
pri_seq  	CATATTATTAATCCGCCAAAATTTGGTATCAGGGTAGGGTTGCGCGGTTTTGCGCGACGCATAACAATGTGTTTCGTCGCACAATGTTGTCAATCCGCCAAAATTTTGGGACTTAGGGGTCGTTTGGTACACAGTCTTGGCTTGGACTGGATTGGACTAAATTTAGTACCATATTTGTTTCATTTAATTCTAGTCTTAGATGGGATTGCTAATACCGGGCCCACTAAAAACACCTCATTAAGAGGGGACT
pri_struct  	...........(((.((((((((((((....((((.(.((((((((....)))))))).).(((((.(((((......))))).)))))...))))))).)))))))))...(((((((((...(((((..(((((((..((.((((((((.(((((((....)))).))).................)))))))).))..)))))))....)))))))))).)))).....((((.....)))))))..
star_arm  	first
star_beg  	114
star_end  	137
star_read  	1
star_seq  	TAGGGGTCGTTTGGTACACAGTCT
star_struct  	((((((((...(((((..((((((
TAGGGGTCGTTTGGTACACAGTCT_x1	24	1..24	scaffold_4_16815	250	114..137	1e-04	1.00	42.1	Plus / Plus
ATTGCTAATACCGGGCCCACTAAA_x2	24	1..24	scaffold_4_16815	250	205..228	1e-04	1.00	42.1	Plus / Plus


score_star	-1.3
score_mfe	2.8
score_freq	0
score	1.8
flank_first_end  	93
flank_first_seq  	ATATAGCTAGAGAGAGCTGTAGGGGGAGAATTGTCACGAGGCTTCTCTTTCTCTTACCTAAAACATGCATGCCTCGAGTGTTTGTGTGCAAGG
flank_first_struct  	(((((((((..(((.(((((((..((((((..(((....)))))))))..))..............))).))))).((.(((.((((((....
flank_second_beg  	229
flank_second_seq  	TATACTTAACCTATAGCTATAT
flank_second_struct  	)))))..))))).)))))))))
freq  	52
loop_beg  	120
loop_end  	206
loop_seq  	CCTTAATTTCCATCAAAGGCCAAACCTTTATGCAGCGTCTTGCTTCTTCTTTCTATTCTCTTGTCTGGTTTTGTTGGTTTGAGAGCT
loop_struct  	((((((...(((...(((((((.((......((((....))))...................)).)))))))..))).))))).)))
mature_arm  	second
mature_beg  	207
mature_end  	228
mature_query  	TGAAGCTGCCAGCATGATCTGG_x28
mature_seq  	TGAAGCTGCCAGCATGATCTGG
mature_strand  	+
mature_struct  	).)))).))))))..))))).)
pre_seq  	AGATTCAGCTGGTTGCTTAAAAAGAGCCTTAATTTCCATCAAAGGCCAAACCTTTATGCAGCGTCTTGCTTCTTCTTTCTATTCTCTTGTCTGGTTTTGTTGGTTTGAGAGCTTGAAGCTGCCAGCATGATCTGG
pre_struct  	(((((..((((((.((((.....(((((((((...(((...(((((((.((......((((....))))...................)).)))))))..))).))))).)))).)))).))))))..))))).)
pri_beg  	1
pri_end  	250
pri_id  	scaffold_4_19961
pri_mfe  	-73.54
pri_seq  	ATATAGCTAGAGAGAGCTGTAGGGGGAGAATTGTCACGAGGCTTCTCTTTCTCTTACCTAAAACATGCATGCCTCGAGTGTTTGTGTGCAAGGAGATTCAGCTGGTTGCTTAAAAAGAGCCTTAATTTCCATCAAAGGCCAAACCTTTATGCAGCGTCTTGCTTCTTCTTTCTATTCTCTTGTCTGGTTTTGTTGGTTTGAGAGCTTGAAGCTGCCAGCATGATCTGGTATACTTAACCTATAGCTATAT
pri_struct  	(((((((((..(((.(((((((..((((((..(((....)))))))))..))..............))).))))).((.(((.((((((....(((((..((((((.((((.....(((((((((...(((...(((((((.((......((((....))))...................)).)))))))..))).))))).)))).)))).))))))..))))).))))))..))))).)))))))))
star_arm  	first
star_beg  	94
star_end  	119
star_seq  	AGATTCAGCTGGTTGCTTAAAAAGAG
star_struct  	(((((..((((((.((((.....(((
TGAAGCTGCCAGCATGATC_x1	19	1..19	scaffold_4_19961	250	207..225	1e-04	1.00	42.1	Plus / Plus
TGAAGCTGCCAGCATGATCT_x7	20	1..20	scaffold_4_19961	250	207..226	1e-04	1.00	42.1	Plus / Plus
TGAAGCTGCCAGCATGATCTG_x16	21	1..21	scaffold_4_19961	250	207..227	1e-04	1.00	42.1	Plus / Plus
TGAAGCTGCCAGCATGATCTGG_x28	22	1..22	scaffold_4_19961	250	207..228	1e-04	1.00	42.1	Plus / Plus


score_star	-1.3
score_mfe	3.3
score_freq	0
score	2.3
flank_first_end  	152
flank_first_seq  	GTGACATCGGCGTGGAGCCGTTCTACTTCAGCCTGGAGGTGAGCATCGGCTGAAGGCTTCCTCCAGAAGGAGTCCCCACGAGGGGTATGGTGTTGGGTATCGAGACTAGTGTCACTCGGCATAGCGGAGTGCGGGGGGAAGAAGAGATGACG
flank_first_struct  	(((....((((.....))))...))).....((..((((.((((((((((......((((((((.........((((....))))..((((.(((.....))).))))..(.(((((.((...)).)))))).))))))))..........(
flank_second_beg  	229
flank_second_seq  	AGCTGTTGATGCTCTTTTTGGG
flank_second_struct  	....))))))))))))))..))
freq  	14
loop_beg  	172
loop_end  	207
loop_seq  	GCCAGCGAAACTGGTAGAGAGGTGGGATTTGGAAGT
loop_struct  	.((((....(((........))).....))))...)
mature_arm  	second
mature_beg  	208
mature_end  	228
mature_query  	CGTTTCCCACAGACGGCGCCA_x11
mature_seq  	CGTTTCCCACAGACGGCGCCA
mature_strand  	+
mature_struct  	))))))))).....))).)).
pre_seq  	GGGCCAGATGGGAGATGGAGCCAGCGAAACTGGTAGAGAGGTGGGATTTGGAAGTCGTTTCCCACAGACGGCGCCA
pre_struct  	(.(((...((((((((((..((((....(((........))).....))))...)))))))))).....))).)).
pri_beg  	1
pri_end  	250
pri_id  	scaffold_4_8049
pri_mfe  	-92.00
pri_seq  	GTGACATCGGCGTGGAGCCGTTCTACTTCAGCCTGGAGGTGAGCATCGGCTGAAGGCTTCCTCCAGAAGGAGTCCCCACGAGGGGTATGGTGTTGGGTATCGAGACTAGTGTCACTCGGCATAGCGGAGTGCGGGGGGAAGAAGAGATGACGGGGCCAGATGGGAGATGGAGCCAGCGAAACTGGTAGAGAGGTGGGATTTGGAAGTCGTTTCCCACAGACGGCGCCAAGCTGTTGATGCTCTTTTTGGG
pri_struct  	(((....((((.....))))...))).....((..((((.((((((((((......((((((((.........((((....))))..((((.(((.....))).))))..(.(((((.((...)).)))))).))))))))..........((.(((...((((((((((..((((....(((........))).....))))...)))))))))).....))).)).....))))))))))))))..))
star_arm  	first
star_beg  	153
star_end  	171
star_seq  	GGGCCAGATGGGAGATGGA
star_struct  	(.(((...((((((((((.
TCGTTTCCCACAGACGGCGCC_x1	21	1..21	scaffold_4_8049	250	207..227	1e-04	1.00	42.1	Plus / Plus
CGTTTCCCACAGACGGCGCC_x2	20	1..20	scaffold_4_8049	250	208..227	1e-04	1.00	42.1	Plus / Plus
CGTTTCCCACAGACGGCGCCA_x11	21	1..21	scaffold_4_8049	250	208..228	1e-04	1.00	42.1	Plus / Plus


score_star	3.9
score_mfe	3.4
score_freq	59.3
score	66.9
flank_first_end  	22
flank_first_seq  	AGAGAGGTAGAGGGGTTCCACA
flank_first_struct  	.....(((((((((((.(..((
flank_second_beg  	118
flank_second_seq  	CAGTACCTTCCTTTACCCCACGATTGAAGTGCCATAGATTTGGTAGTACGGTGAAGATGGACTGGTGATGCAGGTATGTCATGCCTACCTTTGATTCTTTTTTGTGTGATTGAATCTTGGTCTTTTTTATTGT
flank_second_struct  	..).)))..))))))))..(((((.((((.((((.(((((..((..(((((.(((((......(((.....((((((...)))))))))......))))).)))))..))..)))))))))))))...)))))
freq  	128
loop_beg  	44
loop_end  	96
loop_seq  	CGTCCACCCTCACATTAACACAATGTGCTGCATTGCTAGTGTATTGTGCTCGA
loop_struct  	((..(((....((((((...(((((.....))))).))))))...)))..)))
mature_arm  	second
mature_beg  	97
mature_end  	117
mature_query  	TGTGTTCTCAGGTCGCCCCTG_x115
mature_seq  	TGTGTTCTCAGGTCGCCCCTG
mature_strand  	+
mature_struct  	)))).))))))))))).))))
pre_seq  	GGAGCGACCTGGGATCACATGCGTCCACCCTCACATTAACACAATGTGCTGCATTGCTAGTGTATTGTGCTCGATGTGTTCTCAGGTCGCCCCTG
pre_struct  	((.(((((((((((.(((((.((..(((....((((((...(((((.....))))).))))))...)))..))))))).))))))))))).))))
pri_beg  	1
pri_end  	250
pri_id  	scaffold_4_8326
pri_mfe  	-94.20
pri_seq  	AGAGAGGTAGAGGGGTTCCACAGGAGCGACCTGGGATCACATGCGTCCACCCTCACATTAACACAATGTGCTGCATTGCTAGTGTATTGTGCTCGATGTGTTCTCAGGTCGCCCCTGCAGTACCTTCCTTTACCCCACGATTGAAGTGCCATAGATTTGGTAGTACGGTGAAGATGGACTGGTGATGCAGGTATGTCATGCCTACCTTTGATTCTTTTTTGTGTGATTGAATCTTGGTCTTTTTTATTGT
pri_struct  	.....(((((((((((.(..((((.(((((((((((.(((((.((..(((....((((((...(((((.....))))).))))))...)))..))))))).))))))))))).))))..).)))..))))))))..(((((.((((.((((.(((((..((..(((((.(((((......(((.....((((((...)))))))))......))))).)))))..))..)))))))))))))...)))))
star_arm  	first
star_beg  	23
star_end  	43
star_read  	1
star_seq  	GGAGCGACCTGGGATCACATG
star_struct  	((.(((((((((((.(((((.
CCCTGCAGTACCTTCCTTTACCC_x1	23	1..23	scaffold_4_8326	250	113..135	1e-04	1.00	42.1	Plus / Plus
GGAGCGACCTGGGATCACATG_x8	21	1..21	scaffold_4_8326	250	23..43	1e-04	1.00	42.1	Plus / Plus
TGTGTTCTCAGGTCGCCCC_x3	19	1..19	scaffold_4_8326	250	97..115	1e-04	1.00	42.1	Plus / Plus
TGTGTTCTCAGGTCGCCCCT_x1	20	1..20	scaffold_4_8326	250	97..116	1e-04	1.00	42.1	Plus / Plus
TGTGTTCTCAGGTCGCCCCTG_x115	21	1..21	scaffold_4_8326	250	97..117	1e-04	1.00	42.1	Plus / Plus


score_star	-1.3
score_mfe	3.9
score_freq	-0.8
score	2
flank_first_end  	106
flank_first_seq  	TGCTTTTGTTTTGTTTCAAAAGAACTTAAATGTCAACAGTGCTTTGTCTCTAGTCATTTCGAATTATGCACATCCCTGCTTTTTATAAAAGGGTCATGCTAAGGAG
flank_first_struct  	..((((((........))))))................((((....((............)).....))))........((((((((((.(((..((((((.((((
flank_second_beg  	225
flank_second_seq  	CCCTAGCATTTTCCTTTATAAAAATG
flank_second_struct  	)).))))))..)))))))))))))..
freq  	10
loop_beg  	131
loop_end  	200
loop_seq  	TACTAACTCTCTAATAGAGGTGGAGCCCACCAATACAATGGGTCCCACACTCTATTAGAGAGTTGGTACA
loop_struct  	(((((((((((((((((((((((..((((.........))))..)))).))))))))))))))))))).)
mature_arm  	second
mature_beg  	201
mature_end  	224
mature_query  	CAAGTTGATATCTAAAGTTGGTCT_x8
mature_seq  	CAAGTTGATATCTAAAGTTGGTCT
mature_strand  	+
mature_struct  	))))))).))))))))))))))))
pre_seq  	ACTAACTTTAGATACCAACTTGTATACTAACTCTCTAATAGAGGTGGAGCCCACCAATACAATGGGTCCCACACTCTATTAGAGAGTTGGTACACAAGTTGATATCTAAAGTTGGTCT
pre_struct  	((((((((((((((.((((((((.(((((((((((((((((((((((..((((.........))))..)))).))))))))))))))))))).)))))))).))))))))))))))))
pri_beg  	1
pri_end  	250
pri_id  	scaffold_5_10246
pri_mfe  	-112.50
pri_seq  	TGCTTTTGTTTTGTTTCAAAAGAACTTAAATGTCAACAGTGCTTTGTCTCTAGTCATTTCGAATTATGCACATCCCTGCTTTTTATAAAAGGGTCATGCTAAGGAGACTAACTTTAGATACCAACTTGTATACTAACTCTCTAATAGAGGTGGAGCCCACCAATACAATGGGTCCCACACTCTATTAGAGAGTTGGTACACAAGTTGATATCTAAAGTTGGTCTCCCTAGCATTTTCCTTTATAAAAATG
pri_struct  	..((((((........))))))................((((....((............)).....))))........((((((((((.(((..((((((.((((((((((((((((((.((((((((.(((((((((((((((((((((((..((((.........))))..)))).))))))))))))))))))).)))))))).)))))))))))))))))).))))))..)))))))))))))..
star_arm  	first
star_beg  	107
star_end  	130
star_seq  	ACTAACTTTAGATACCAACTTGTA
star_struct  	((((((((((((((.((((((((.
CAAGTTGGTATCTAAAGTTAGTCT_x1	24	1..24	scaffold_5_10246	250	123..146	1e-04	1.00	42.1	Plus / Minus
CAAGTTGATATCTAAAGTTGGTCT_x8	24	1..24	scaffold_5_10246	250	201..224	1e-04	1.00	42.1	Plus / Plus
TTGATATCTAAAGTTGGTCTCCCT_x1	24	1..24	scaffold_5_10246	250	205..228	1e-04	1.00	42.1	Plus / Plus


score_star	3.9
score_mfe	3.5
score_freq	64.4
score	72
flank_first_end  	22
flank_first_seq  	TCAGTTACTGGCGGTCTCTAAT
flank_first_struct  	((..((((((.(((((((..((
flank_second_beg  	150
flank_second_seq  	CGGAGACCGCGGTGAAGAGAGGGGTTGGGTTGTTTGGTGGTTCATGGATCTCGCGTTTTTTGCTTTTGCTCGTTTCTCAGATCTCATCTCAGGTTGGCCAC
flank_second_struct  	..)))))))))))))...))..(((..(.(((...((((......((((((.(.(......((....))......).))))))))))).))).)..)))..
freq  	138
loop_beg  	44
loop_end  	128
loop_seq  	CTGCTTCGCGTTTAGGGCCTTTTTTTCGTACAAGACCTATGAGCCAGGTGGCGCCATGGTATTGGTCGGTGGGTGCGAAATGGGT
loop_struct  	((..(((((.......((((.....(((..(((.(((.(((.(((....)))..)))))).)))..))).)))))))))..)).)
mature_arm  	first
mature_beg  	23
mature_end  	43
mature_query  	TCGCTTGGTGCAGGTCGGGAA_x81
mature_seq  	TCGCTTGGTGCAGGTCGGGAA
mature_strand  	+
mature_struct  	(((.((((((((((.(((((.
pre_seq  	TCGCTTGGTGCAGGTCGGGAACTGCTTCGCGTTTAGGGCCTTTTTTTCGTACAAGACCTATGAGCCAGGTGGCGCCATGGTATTGGTCGGTGGGTGCGAAATGGGTCCCGCCTTGCATCAACTGAAT
pre_struct  	(((.((((((((((.(((((.((..(((((.......((((.....(((..(((.(((.(((.(((....)))..)))))).)))..))).)))))))))..)).))))).)))))))))).)))))
pri_beg  	1
pri_end  	250
pri_id  	scaffold_5_11249
pri_mfe  	-96.81
pri_seq  	TCAGTTACTGGCGGTCTCTAATTCGCTTGGTGCAGGTCGGGAACTGCTTCGCGTTTAGGGCCTTTTTTTCGTACAAGACCTATGAGCCAGGTGGCGCCATGGTATTGGTCGGTGGGTGCGAAATGGGTCCCGCCTTGCATCAACTGAATCGGAGACCGCGGTGAAGAGAGGGGTTGGGTTGTTTGGTGGTTCATGGATCTCGCGTTTTTTGCTTTTGCTCGTTTCTCAGATCTCATCTCAGGTTGGCCAC
pri_struct  	((..((((((.(((((((..(((((.((((((((((.(((((.((..(((((.......((((.....(((..(((.(((.(((.(((....)))..)))))).)))..))).)))))))))..)).))))).)))))))))).)))))..)))))))))))))...))..(((..(.(((...((((......((((((.(.(......((....))......).))))))))))).))).)..)))..
star_arm  	second
star_beg  	129
star_end  	149
star_read  	1
star_seq  	CCCGCCTTGCATCAACTGAAT
star_struct  	)))).)))))))))).)))))
TGGGTCCCGCCTTGCATCAAC_x9	21	1..21	scaffold_5_11249	250	124..144	1e-04	1.00	42.1	Plus / Plus
TGGGTCCCGCCTTGCATCAACT_x1	22	1..22	scaffold_5_11249	250	124..145	1e-04	1.00	42.1	Plus / Plus
CCCGCCTTGCATCAACTGAAT_x28	21	1..21	scaffold_5_11249	250	129..149	1e-04	1.00	42.1	Plus / Plus
TCGCTTGGTGCAGGTCGGGA_x18	20	1..20	scaffold_5_11249	250	23..42	1e-04	1.00	42.1	Plus / Plus
TCGCTTGGTGCAGGTCGGGAA_x81	21	1..21	scaffold_5_11249	250	23..43	1e-04	1.00	42.1	Plus / Plus
CGCTTGGTGCAGGTCGGGAAC_x1	21	1..21	scaffold_5_11249	250	24..44	1e-04	1.00	42.1	Plus / Plus


score_star	3.9
score_mfe	3.5
score_freq	64.4
score	72
flank_first_end  	101
flank_first_seq  	AAAATAAAAACAACCTCAAAACAGACGTATTTTGCTTTGCTTTTGCTCTGAGAGGGAGGCTTGTGTTGTGGGCGTTGATTCAGTTACTGGCGGTCTCTAAT
flank_first_struct  	..........((((((((.....((((((....(((((.(((((.....))))).))))).)))))).)))).)))).(((..((((((.(((((((..((
flank_second_beg  	229
flank_second_seq  	CGGAGACCGCGGTGAAGAGAGG
flank_second_struct  	..)))))))))))))...))).
freq  	138
loop_beg  	123
loop_end  	207
loop_seq  	CTGCTTCGCGTTTAGGGCCTTTTTTTCGTACAAGACCTATGAGCCAGGTGGCGCCATGGTATTGGTCGGTGGGTGCGAAATGGGT
loop_struct  	((..(((((.......((((.....(((..(((.(((.(((.(((....)))..)))))).)))..))).)))))))))..)).)
mature_arm  	first
mature_beg  	102
mature_end  	122
mature_query  	TCGCTTGGTGCAGGTCGGGAA_x81
mature_seq  	TCGCTTGGTGCAGGTCGGGAA
mature_strand  	+
mature_struct  	(((.((((((((((.(((((.
pre_seq  	TCGCTTGGTGCAGGTCGGGAACTGCTTCGCGTTTAGGGCCTTTTTTTCGTACAAGACCTATGAGCCAGGTGGCGCCATGGTATTGGTCGGTGGGTGCGAAATGGGTCCCGCCTTGCATCAACTGAAT
pre_struct  	(((.((((((((((.(((((.((..(((((.......((((.....(((..(((.(((.(((.(((....)))..)))))).)))..))).)))))))))..)).))))).)))))))))).)))))
pri_beg  	1
pri_end  	250
pri_id  	scaffold_5_11252
pri_mfe  	-97.81
pri_seq  	AAAATAAAAACAACCTCAAAACAGACGTATTTTGCTTTGCTTTTGCTCTGAGAGGGAGGCTTGTGTTGTGGGCGTTGATTCAGTTACTGGCGGTCTCTAATTCGCTTGGTGCAGGTCGGGAACTGCTTCGCGTTTAGGGCCTTTTTTTCGTACAAGACCTATGAGCCAGGTGGCGCCATGGTATTGGTCGGTGGGTGCGAAATGGGTCCCGCCTTGCATCAACTGAATCGGAGACCGCGGTGAAGAGAGG
pri_struct  	..........((((((((.....((((((....(((((.(((((.....))))).))))).)))))).)))).)))).(((..((((((.(((((((..(((((.((((((((((.(((((.((..(((((.......((((.....(((..(((.(((.(((.(((....)))..)))))).)))..))).)))))))))..)).))))).)))))))))).)))))..)))))))))))))...))).
star_arm  	second
star_beg  	208
star_end  	228
star_read  	1
star_seq  	CCCGCCTTGCATCAACTGAAT
star_struct  	)))).)))))))))).)))))
TCGCTTGGTGCAGGTCGGGA_x18	20	1..20	scaffold_5_11252	250	102..121	1e-04	1.00	42.1	Plus / Plus
TCGCTTGGTGCAGGTCGGGAA_x81	21	1..21	scaffold_5_11252	250	102..122	1e-04	1.00	42.1	Plus / Plus
CGCTTGGTGCAGGTCGGGAAC_x1	21	1..21	scaffold_5_11252	250	103..123	1e-04	1.00	42.1	Plus / Plus
TGGGTCCCGCCTTGCATCAAC_x9	21	1..21	scaffold_5_11252	250	203..223	1e-04	1.00	42.1	Plus / Plus
TGGGTCCCGCCTTGCATCAACT_x1	22	1..22	scaffold_5_11252	250	203..224	1e-04	1.00	42.1	Plus / Plus
CCCGCCTTGCATCAACTGAAT_x28	21	1..21	scaffold_5_11252	250	208..228	1e-04	1.00	42.1	Plus / Plus


score_star	-1.3
score_mfe	2.6
score_freq	0
score	1.6
flank_first_end  	142
flank_first_seq  	GTGTATTGCAAGGAGAAGAATTCATGTATGTCAGTACCCTGATAACAGTGTAATGTTACTGTGAATCCCGACAGGGTTTGATTGCTTTCTAGCTAACTTCCTTCCTTTTCCCTTGGATGGTTGGAATGCTTCTTTGCTTTGG
flank_first_struct  	...........((((((((((....(((.(((((.((((((...((((((......)))))).........))))))))))).((.(((((((((...(((.............)))))))))))).)).....)))...((
flank_second_beg  	228
flank_second_seq  	TTGTTCTTTTCCATATTCACCTT
flank_second_struct  	..))))))))))...........
freq  	53
loop_beg  	167
loop_end  	207
loop_seq  	AATGGGTAATTTGCATCTGAAATATTCATTGATGTTTTATC
loop_struct  	....(((((...((((((((.....)))..))))).)))))
mature_arm  	second
mature_beg  	208
mature_end  	227
mature_query  	ATCTTGGAGAACTGATGCCC_x10
mature_seq  	ATCTTGGAGAACTGATGCCC
mature_strand  	+
mature_struct  	)))...))))))...)))))
pre_seq  	GCAGCTGATGATTCTCATTGATATAATGGGTAATTTGCATCTGAAATATTCATTGATGTTTTATCATCTTGGAGAACTGATGCCC
pre_struct  	(((......(.(((((...(((......(((((...((((((((.....)))..))))).))))))))...))))))...)))))
pri_beg  	1
pri_end  	250
pri_id  	scaffold_5_1798
pri_mfe  	-63.72
pri_seq  	GTGTATTGCAAGGAGAAGAATTCATGTATGTCAGTACCCTGATAACAGTGTAATGTTACTGTGAATCCCGACAGGGTTTGATTGCTTTCTAGCTAACTTCCTTCCTTTTCCCTTGGATGGTTGGAATGCTTCTTTGCTTTGGGCAGCTGATGATTCTCATTGATATAATGGGTAATTTGCATCTGAAATATTCATTGATGTTTTATCATCTTGGAGAACTGATGCCCTTGTTCTTTTCCATATTCACCTT
pri_struct  	...........((((((((((....(((.(((((.((((((...((((((......)))))).........))))))))))).((.(((((((((...(((.............)))))))))))).)).....)))...(((((......(.(((((...(((......(((((...((((((((.....)))..))))).))))))))...))))))...)))))..))))))))))...........
star_arm  	first
star_beg  	143
star_end  	166
star_seq  	GCAGCTGATGATTCTCATTGATAT
star_struct  	(((......(.(((((...(((..
TTATCATCTTGGAGAACTGATGCC_x2	24	1..24	scaffold_5_1798	250	203..226	1e-04	1.00	42.1	Plus / Plus
TATCATCTTGGAGAACTGATGCCC_x1	24	1..24	scaffold_5_1798	250	204..227	1e-04	1.00	42.1	Plus / Plus
TCATCTTGGAGAACTGATGCC_x3	21	1..21	scaffold_5_1798	250	206..226	1e-04	1.00	42.1	Plus / Plus
TCATCTTGGAGAACTGATGCCC_x6	22	1..22	scaffold_5_1798	250	206..227	1e-04	1.00	42.1	Plus / Plus
TCATCTTGGAGAACTGATGCCCT_x2	23	1..23	scaffold_5_1798	250	206..228	1e-04	1.00	42.1	Plus / Plus
ATCTTGGAGAACTGATGCC_x3	19	1..19	scaffold_5_1798	250	208..226	1e-04	1.00	42.1	Plus / Plus
ATCTTGGAGAACTGATGCCC_x10	20	1..20	scaffold_5_1798	250	208..227	1e-04	1.00	42.1	Plus / Plus
TCTTGGAGAACTGATGCC_x1	18	1..18	scaffold_5_1798	250	209..226	1e-04	1.00	42.1	Plus / Plus
TCTTGGAGAACTGATGCCC_x6	19	1..19	scaffold_5_1798	250	209..227	1e-04	1.00	42.1	Plus / Plus
TCTTGGAGAACTGATGCCCT_x2	20	1..20	scaffold_5_1798	250	209..228	1e-04	1.00	42.1	Plus / Plus
CTTGGAGAACTGATGCCC_x7	18	1..18	scaffold_5_1798	250	210..227	1e-04	1.00	42.1	Plus / Plus
CTTGGAGAACTGATGCCCT_x1	19	1..19	scaffold_5_1798	250	210..228	1e-04	1.00	42.1	Plus / Plus
TTGGAGAACTGATGCCCT_x9	18	1..18	scaffold_5_1798	250	211..228	1e-04	1.00	42.1	Plus / Plus


score_star	3.9
score_mfe	3.1
score_freq	51829.5
score	51836.7
flank_first_end  	22
flank_first_seq  	GGAAGCTAATTTGTTTTTGAGG
flank_first_struct  	((((((......((..(((.((
flank_second_beg  	165
flank_second_seq  	CCAATTATTGCTTCCAATCACACAGATCTTCACTTACCCATGTTAGATTTTTGCCTTGATCATCCAAAGGTGAGGCCTTTTTTCAA
flank_second_struct  	.)))..)).)))))).................((((((..((...((((........))))...))..))))))............
freq  	101673
loop_beg  	44
loop_end  	143
loop_seq  	CCCCTAACTAGATCCATGATCTTCATCTCAATTGATGTCAATTTTAATCAACAATATAGACTCAGTTGAGACAGATCATTTGGTTCTACATTTAGTGACG
loop_struct  	.(.((((.((((.(((((((((...((((((((((.(((...................))))))))))))).))))))..))).))))...)))).).).
mature_arm  	second
mature_beg  	144
mature_end  	164
mature_query  	TCGGACCAGGCTTCATTCCCC_x100910
mature_seq  	TCGGACCAGGCTTCATTCCCC
mature_strand  	+
mature_struct  	)))..))))))..))))))))
pre_seq  	GGAATGTTGTCTGGCTCGAGGCCCCTAACTAGATCCATGATCTTCATCTCAATTGATGTCAATTTTAATCAACAATATAGACTCAGTTGAGACAGATCATTTGGTTCTACATTTAGTGACGTCGGACCAGGCTTCATTCCCC
pre_struct  	((((((..((((((..(((.(.(.((((.((((.(((((((((...((((((((((.(((...................))))))))))))).))))))..))).))))...)))).).).)))..))))))..))))))))
pri_beg  	1
pri_end  	250
pri_id  	scaffold_5_4251
pri_mfe  	-82.91
pri_seq  	GGAAGCTAATTTGTTTTTGAGGGGAATGTTGTCTGGCTCGAGGCCCCTAACTAGATCCATGATCTTCATCTCAATTGATGTCAATTTTAATCAACAATATAGACTCAGTTGAGACAGATCATTTGGTTCTACATTTAGTGACGTCGGACCAGGCTTCATTCCCCCCAATTATTGCTTCCAATCACACAGATCTTCACTTACCCATGTTAGATTTTTGCCTTGATCATCCAAAGGTGAGGCCTTTTTTCAA
pri_struct  	((((((......((..(((.((((((((..((((((..(((.(.(.((((.((((.(((((((((...((((((((((.(((...................))))))))))))).))))))..))).))))...)))).).).)))..))))))..)))))))).)))..)).)))))).................((((((..((...((((........))))...))..))))))............
star_arm  	first
star_beg  	23
star_end  	43
star_read  	1
star_seq  	GGAATGTTGTCTGGCTCGAGG
star_struct  	((((((..((((((..(((.(
GTCGGACCAGGCTTCATTCCC_x32	21	1..21	scaffold_5_4251	250	143..163	1e-04	1.00	42.1	Plus / Plus
GTCGGACCAGGCTTCATTCCCC_x11	22	1..22	scaffold_5_4251	250	143..164	1e-04	1.00	42.1	Plus / Plus
TCGGACCAGGCTTCATTC_x16	18	1..18	scaffold_5_4251	250	144..161	1e-04	1.00	42.1	Plus / Plus
TCGGACCAGGCTTCATTCC_x154	19	1..19	scaffold_5_4251	250	144..162	1e-04	1.00	42.1	Plus / Plus
TCGGACCAGGCTTCATTCCC_x163	20	1..20	scaffold_5_4251	250	144..163	1e-04	1.00	42.1	Plus / Plus
TCGGACCAGGCTTCATTCCCC_x100910	21	1..21	scaffold_5_4251	250	144..164	1e-04	1.00	42.1	Plus / Plus
TCGGACCAGGCTTCATTCCCCC_x142	22	1..22	scaffold_5_4251	250	144..165	1e-04	1.00	42.1	Plus / Plus
CGGACCAGGCTTCATTCCC_x1	19	1..19	scaffold_5_4251	250	145..163	1e-04	1.00	42.1	Plus / Plus
CGGACCAGGCTTCATTCCCC_x124	20	1..20	scaffold_5_4251	250	145..164	1e-04	1.00	42.1	Plus / Plus
CGGACCAGGCTTCATTCCCCC_x1	21	1..21	scaffold_5_4251	250	145..165	1e-04	1.00	42.1	Plus / Plus
GGACCAGGCTTCATTCCCC_x68	19	1..19	scaffold_5_4251	250	146..164	1e-04	1.00	42.1	Plus / Plus
GGAATGTTGTCTGGCTCG_x6	18	1..18	scaffold_5_4251	250	23..40	1e-04	1.00	42.1	Plus / Plus
GGAATGTTGTCTGGCTCGA_x2	19	1..19	scaffold_5_4251	250	23..41	1e-04	1.00	42.1	Plus / Plus
GGAATGTTGTCTGGCTCGAG_x6	20	1..20	scaffold_5_4251	250	23..42	1e-04	1.00	42.1	Plus / Plus
GGAATGTTGTCTGGCTCGAGG_x27	21	1..21	scaffold_5_4251	250	23..43	1e-04	1.00	42.1	Plus / Plus
GAATGTTGTCTGGCTCGAGG_x4	20	1..20	scaffold_5_4251	250	24..43	1e-04	1.00	42.1	Plus / Plus
GAATGTTGTCTGGCTCGAGGC_x1	21	1..21	scaffold_5_4251	250	24..44	1e-04	1.00	42.1	Plus / Plus
AATGTTGTCTGGCTCGAGG_x3	19	1..19	scaffold_5_4251	250	25..43	1e-04	1.00	42.1	Plus / Plus
AATGTTGTCTGGCTCGAGGCC_x1	21	1..21	scaffold_5_4251	250	25..45	1e-04	1.00	42.1	Plus / Plus
TGTCTGGCTCGAGGCCCCTA_x1	20	1..20	scaffold_5_4251	250	30..49	1e-04	1.00	42.1	Plus / Plus


score_star	3.9
score_mfe	3.1
score_freq	51829.5
score	51836.8
flank_first_end  	85
flank_first_seq  	AGGTTTCTTGGGTCAACTTGGTTCTGTGAAATAGAGGCAAAAAACAAAGATGAAAAGAGAAGAGGAAGCTAATTTGTTTTTGAGG
flank_first_struct  	...((((((...(((.((((.((((((...)))))).))........)).)))...)))))).((((((......((..(((.((
flank_second_beg  	228
flank_second_seq  	CCAATTATTGCTTCCAATCACAC
flank_second_struct  	.)))..)).))))))........
freq  	101673
loop_beg  	107
loop_end  	206
loop_seq  	CCCCTAACTAGATCCATGATCTTCATCTCAATTGATGTCAATTTTAATCAACAATATAGACTCAGTTGAGACAGATCATTTGGTTCTACATTTAGTGACG
loop_struct  	.(.((((.((((.(((((((((...((((((((((.(((...................))))))))))))).))))))..))).))))...)))).).).
mature_arm  	second
mature_beg  	207
mature_end  	227
mature_query  	TCGGACCAGGCTTCATTCCCC_x100910
mature_seq  	TCGGACCAGGCTTCATTCCCC
mature_strand  	+
mature_struct  	)))..))))))..))))))))
pre_seq  	GGAATGTTGTCTGGCTCGAGGCCCCTAACTAGATCCATGATCTTCATCTCAATTGATGTCAATTTTAATCAACAATATAGACTCAGTTGAGACAGATCATTTGGTTCTACATTTAGTGACGTCGGACCAGGCTTCATTCCCC
pre_struct  	((((((..((((((..(((.(.(.((((.((((.(((((((((...((((((((((.(((...................))))))))))))).))))))..))).))))...)))).).).)))..))))))..))))))))
pri_beg  	1
pri_end  	250
pri_id  	scaffold_5_4254
pri_mfe  	-83.81
pri_seq  	AGGTTTCTTGGGTCAACTTGGTTCTGTGAAATAGAGGCAAAAAACAAAGATGAAAAGAGAAGAGGAAGCTAATTTGTTTTTGAGGGGAATGTTGTCTGGCTCGAGGCCCCTAACTAGATCCATGATCTTCATCTCAATTGATGTCAATTTTAATCAACAATATAGACTCAGTTGAGACAGATCATTTGGTTCTACATTTAGTGACGTCGGACCAGGCTTCATTCCCCCCAATTATTGCTTCCAATCACAC
pri_struct  	...((((((...(((.((((.((((((...)))))).))........)).)))...)))))).((((((......((..(((.((((((((..((((((..(((.(.(.((((.((((.(((((((((...((((((((((.(((...................))))))))))))).))))))..))).))))...)))).).).)))..))))))..)))))))).)))..)).))))))........
star_arm  	first
star_beg  	86
star_end  	106
star_read  	1
star_seq  	GGAATGTTGTCTGGCTCGAGG
star_struct  	((((((..((((((..(((.(
GTCGGACCAGGCTTCATTCCC_x32	21	1..21	scaffold_5_4254	250	206..226	1e-04	1.00	42.1	Plus / Plus
GTCGGACCAGGCTTCATTCCCC_x11	22	1..22	scaffold_5_4254	250	206..227	1e-04	1.00	42.1	Plus / Plus
TCGGACCAGGCTTCATTC_x16	18	1..18	scaffold_5_4254	250	207..224	1e-04	1.00	42.1	Plus / Plus
TCGGACCAGGCTTCATTCC_x154	19	1..19	scaffold_5_4254	250	207..225	1e-04	1.00	42.1	Plus / Plus
TCGGACCAGGCTTCATTCCC_x163	20	1..20	scaffold_5_4254	250	207..226	1e-04	1.00	42.1	Plus / Plus
TCGGACCAGGCTTCATTCCCC_x100910	21	1..21	scaffold_5_4254	250	207..227	1e-04	1.00	42.1	Plus / Plus
TCGGACCAGGCTTCATTCCCCC_x142	22	1..22	scaffold_5_4254	250	207..228	1e-04	1.00	42.1	Plus / Plus
CGGACCAGGCTTCATTCCC_x1	19	1..19	scaffold_5_4254	250	208..226	1e-04	1.00	42.1	Plus / Plus
CGGACCAGGCTTCATTCCCC_x124	20	1..20	scaffold_5_4254	250	208..227	1e-04	1.00	42.1	Plus / Plus
CGGACCAGGCTTCATTCCCCC_x1	21	1..21	scaffold_5_4254	250	208..228	1e-04	1.00	42.1	Plus / Plus
GGACCAGGCTTCATTCCCC_x68	19	1..19	scaffold_5_4254	250	209..227	1e-04	1.00	42.1	Plus / Plus
GGAATGTTGTCTGGCTCG_x6	18	1..18	scaffold_5_4254	250	86..103	1e-04	1.00	42.1	Plus / Plus
GGAATGTTGTCTGGCTCGA_x2	19	1..19	scaffold_5_4254	250	86..104	1e-04	1.00	42.1	Plus / Plus
GGAATGTTGTCTGGCTCGAG_x6	20	1..20	scaffold_5_4254	250	86..105	1e-04	1.00	42.1	Plus / Plus
GGAATGTTGTCTGGCTCGAGG_x27	21	1..21	scaffold_5_4254	250	86..106	1e-04	1.00	42.1	Plus / Plus
GAATGTTGTCTGGCTCGAGG_x4	20	1..20	scaffold_5_4254	250	87..106	1e-04	1.00	42.1	Plus / Plus
GAATGTTGTCTGGCTCGAGGC_x1	21	1..21	scaffold_5_4254	250	87..107	1e-04	1.00	42.1	Plus / Plus
AATGTTGTCTGGCTCGAGG_x3	19	1..19	scaffold_5_4254	250	88..106	1e-04	1.00	42.1	Plus / Plus
AATGTTGTCTGGCTCGAGGCC_x1	21	1..21	scaffold_5_4254	250	88..108	1e-04	1.00	42.1	Plus / Plus
TGTCTGGCTCGAGGCCCCTA_x1	20	1..20	scaffold_5_4254	250	93..112	1e-04	1.00	42.1	Plus / Plus


score_star	-1.3
score_mfe	2.1
score_freq	0
score	1.1
flank_first_end  	23
flank_first_seq  	TACTTTGAGATTAATTTCTATGA
flank_first_struct  	......(((((((((......((
flank_second_beg  	72
flank_second_seq  	TGTTCTTGTTCTCTGAATTTTTTCTGAATTGTTGATTTTGTTATGTAGCTGAAGAAAACTTTGGAGTTGGGTTTAGCCCAAAACCCTGGTCAAGCAAATTTATTGCCTGGTTTTGCTGAAATTTCTTATCTTTAGTTGTTATGCCGGAAAGTTTGGATTTTTACTATGCAAACTTGTTT
flank_second_struct  	.......((((...(((....))).)))).)))))))))......((((((((((..(((..((..(((((.....)))))..))..)))..((((((.(((.....))).))))))...........))))))))))..........(((((((.((.......)).)))))))....
freq  	16
loop_beg  	46
loop_end  	46
loop_seq  	A
loop_struct  	.
mature_arm  	first
mature_beg  	24
mature_end  	45
mature_query  	AACAAATTTACTCTGAGGCATG_x3
mature_seq  	AACAAATTTACTCTGAGGCATG
mature_strand  	+
mature_struct  	((((....((.((((((((...
pre_seq  	AACAAATTTACTCTGAGGCATGAGGCTTTATGATTACTGCACTGTTTC
pre_struct  	((((....((.((((((((.....)))))).)).))......))))))
pri_beg  	1
pri_end  	250
pri_id  	scaffold_5_5161
pri_mfe  	-48.50
pri_seq  	TACTTTGAGATTAATTTCTATGAAACAAATTTACTCTGAGGCATGAGGCTTTATGATTACTGCACTGTTTCTGTTCTTGTTCTCTGAATTTTTTCTGAATTGTTGATTTTGTTATGTAGCTGAAGAAAACTTTGGAGTTGGGTTTAGCCCAAAACCCTGGTCAAGCAAATTTATTGCCTGGTTTTGCTGAAATTTCTTATCTTTAGTTGTTATGCCGGAAAGTTTGGATTTTTACTATGCAAACTTGTTT
pri_struct  	......(((((((((......((((((....((.((((((((.....)))))).)).))......)))))).......((((...(((....))).)))).)))))))))......((((((((((..(((..((..(((((.....)))))..))..)))..((((((.(((.....))).))))))...........))))))))))..........(((((((.((.......)).)))))))....
star_arm  	second
star_beg  	47
star_end  	71
star_seq  	GGCTTTATGATTACTGCACTGTTTC
star_struct  	.)))))).)).))......))))))
AAACAAATTTACTCTGAGGCAT_x2	22	1..22	scaffold_5_5161	250	23..44	1e-04	1.00	42.1	Plus / Plus
AAACAAATTTACTCTGAGGCATG_x2	23	1..23	scaffold_5_5161	250	23..45	1e-04	1.00	42.1	Plus / Plus
AACAAATTTACTCTGAGGCATG_x3	22	1..22	scaffold_5_5161	250	24..45	1e-04	1.00	42.1	Plus / Plus
ACAAATTTACTCTGAGGCAT_x2	20	1..20	scaffold_5_5161	250	25..44	1e-04	1.00	42.1	Plus / Plus
ACAAATTTACTCTGAGGCATG_x1	21	1..21	scaffold_5_5161	250	25..45	1e-04	1.00	42.1	Plus / Plus
CAAATTTACTCTGAGGCATG_x3	20	1..20	scaffold_5_5161	250	26..45	1e-04	1.00	42.1	Plus / Plus
AAATTTACTCTGAGGCAT_x1	18	1..18	scaffold_5_5161	250	27..44	1e-04	1.00	42.1	Plus / Plus
AATTTACTCTGAGGCATG_x2	18	1..18	scaffold_5_5161	250	28..45	1e-04	1.00	42.1	Plus / Plus


score_star	-1.3
score_mfe	2.8
score_freq	0
score	1.8
flank_first_end  	23
flank_first_seq  	AGCAGTGGTGTGGTGATATGCTG
flank_first_struct  	.(((..((((..(((......((
flank_second_beg  	108
flank_second_seq  	CCTACCTAGCCATCCATCCATCCATCGAGCTACCTCTCTTCCCCCCTTCAGGCTGCACTGCACCTCCCATATTTCCTTCCTTTTAACTCATGAAAATCCAAGATTATTTCATTGCTTCCTTGCAATTGCATATATATTGTTTT
flank_second_struct  	......(((((...............(((....)))..............))))))))..))))..............................................(((((......))))))))..............
freq  	19
loop_beg  	45
loop_end  	85
loop_seq  	AGATGGATGATTTGCAATCAATATGCATCTCACTCCTTTGT
loop_struct  	(((.((((((..((((.......))))..))).))))))))
mature_arm  	first
mature_beg  	24
mature_end  	44
mature_query  	TTGACAGAAGATAGAGAGCAC_x17
mature_seq  	TTGACAGAAGATAGAGAGCAC
mature_strand  	+
mature_struct  	.((((((((((((((((((((
pre_seq  	TTGACAGAAGATAGAGAGCACAGATGGATGATTTGCAATCAATATGCATCTCACTCCTTTGTGCTCTCTATGCTTCTGTCATCA
pre_struct  	.(((((((((((((((((((((((.((((((..((((.......))))..))).))))))))))))))))).))))))))).))
pri_beg  	1
pri_end  	250
pri_id  	scaffold_5_5713
pri_mfe  	-73.55
pri_seq  	AGCAGTGGTGTGGTGATATGCTGTTGACAGAAGATAGAGAGCACAGATGGATGATTTGCAATCAATATGCATCTCACTCCTTTGTGCTCTCTATGCTTCTGTCATCACCTACCTAGCCATCCATCCATCCATCGAGCTACCTCTCTTCCCCCCTTCAGGCTGCACTGCACCTCCCATATTTCCTTCCTTTTAACTCATGAAAATCCAAGATTATTTCATTGCTTCCTTGCAATTGCATATATATTGTTTT
pri_struct  	.(((..((((..(((......((.(((((((((((((((((((((((.((((((..((((.......))))..))).))))))))))))))))).))))))))).))......(((((...............(((....)))..............))))))))..))))..............................................(((((......))))))))..............
star_arm  	second
star_beg  	86
star_end  	107
star_seq  	GCTCTCTATGCTTCTGTCATCA
star_struct  	))))))))).))))))))).))
GTTGACAGAAGATAGAGAGCAC_x1	22	1..22	scaffold_5_5713	250	23..44	1e-04	1.00	42.1	Plus / Plus
TTGACAGAAGATAGAGAGC_x1	19	1..19	scaffold_5_5713	250	24..42	1e-04	1.00	42.1	Plus / Plus
TTGACAGAAGATAGAGAGCAC_x17	21	1..21	scaffold_5_5713	250	24..44	1e-04	1.00	42.1	Plus / Plus


score_star	3.9
score_mfe	2.8
score_freq	248.9
score	255.9
flank_first_end  	23
flank_first_seq  	TCTTTTGGTGGGGTGGAGTCACT
flank_first_struct  	.....((..((((((.((.(.((
flank_second_beg  	107
flank_second_seq  	CGCTCACTCTCTCATTCTTGTGTTTTTCTTTTTCCTTGTATTTCTGAACTTGCTCTGTTTGAACTTTGATGTTGTACGAGCCTCTAACCGGGACCCAGAAGGCAAAAAGTCTGTTAATTTATTTATAGAAGGTAAAGACACAGA
flank_second_struct  	.)))))))))..))...((((((((((((((((((((.(..(((((.....((((.((...(((......)))..)))))).......)))))...).)))).))))))(((((..........)))))....)))))))))).
freq  	500
loop_beg  	45
loop_end  	85
loop_seq  	TCTTCCTGAGATTTGTTGTGAAAATACAAAACATGAATCGG
loop_struct  	..(((.((...(((((.((....))))))).)).)))..))
mature_arm  	first
mature_beg  	24
mature_end  	44
mature_query  	GGAGGCAGCGGTTCATCGATC_x280
mature_seq  	GGAGGCAGCGGTTCATCGATC
mature_strand  	+
mature_struct  	(((.((((.((((.(((((((
pre_seq  	GGAGGCAGCGGTTCATCGATCTCTTCCTGAGATTTGTTGTGAAAATACAAAACATGAATCGGTCGATAAACCTCTGCATCCAG
pre_struct  	(((.((((.((((.(((((((..(((.((...(((((.((....))))))).)).)))..))))))).)))).)))).)))))
pri_beg  	1
pri_end  	250
pri_id  	scaffold_5_6445
pri_mfe  	-71.60
pri_seq  	TCTTTTGGTGGGGTGGAGTCACTGGAGGCAGCGGTTCATCGATCTCTTCCTGAGATTTGTTGTGAAAATACAAAACATGAATCGGTCGATAAACCTCTGCATCCAGCGCTCACTCTCTCATTCTTGTGTTTTTCTTTTTCCTTGTATTTCTGAACTTGCTCTGTTTGAACTTTGATGTTGTACGAGCCTCTAACCGGGACCCAGAAGGCAAAAAGTCTGTTAATTTATTTATAGAAGGTAAAGACACAGA
pri_struct  	.....((..((((((.((.(.(((((.((((.((((.(((((((..(((.((...(((((.((....))))))).)).)))..))))))).)))).)))).))))).)))))))))..))...((((((((((((((((((((.(..(((((.....((((.((...(((......)))..)))))).......)))))...).)))).))))))(((((..........)))))....)))))))))).
star_arm  	second
star_beg  	86
star_end  	106
star_read  	1
star_seq  	TCGATAAACCTCTGCATCCAG
star_struct  	))))).)))).)))).)))))
TGGAGGCAGCGGTTCATCGATC_x1	22	1..22	scaffold_5_6445	250	23..44	1e-04	1.00	42.1	Plus / Plus
GGAGGCAGCGGTTCATCGATC_x280	21	1..21	scaffold_5_6445	250	24..44	1e-04	1.00	42.1	Plus / Plus
AGGCAGCGGTTCATCGATCTC_x6	21	1..21	scaffold_5_6445	250	26..46	1e-04	1.00	42.1	Plus / Plus
AGGCAGCGGTTCATCGATCTCT_x1	22	1..22	scaffold_5_6445	250	26..47	1e-04	1.00	42.1	Plus / Plus
GGTCGATAAACCTCTGCATC_x2	20	1..20	scaffold_5_6445	250	84..103	1e-04	1.00	42.1	Plus / Plus
TCGATAAACCTCTGCATCCA_x4	20	1..20	scaffold_5_6445	250	86..105	1e-04	1.00	42.1	Plus / Plus
TCGATAAACCTCTGCATCCAG_x204	21	1..21	scaffold_5_6445	250	86..106	1e-04	1.00	42.1	Plus / Plus
TCGATAAACCTCTGCATCCAGC_x1	22	1..22	scaffold_5_6445	250	86..107	1e-04	1.00	42.1	Plus / Plus
CGATAAACCTCTGCATCCAG_x1	20	1..20	scaffold_5_6445	250	87..106	1e-04	1.00	42.1	Plus / Plus


score_star	3.9
score_mfe	2.6
score_freq	248.9
score	255.8
flank_first_end  	144
flank_first_seq  	CTGTTTGTTTCTTAGATTAGATCTATGGTGGTTGACATGTTAAGTTCAATCGTTTGCAGCTACTGACCTTTTGATTTTTTGGTTTTTGGTTTTTGGTTATTATTTTTTTTAATGGAATAATTCTTTTGGTGGGGTGGAGTCACT
flank_first_struct  	....((((((((((((..((((.......(((((((.......).))))))......(((((..((((....((((....))))...))))..)))))...))))..))))).)))))))......((..((((((.((.(.((
flank_second_beg  	228
flank_second_seq  	CGCTCACTCTCTCATTCTTGTGT
flank_second_struct  	.)))))))))..)).........
freq  	500
loop_beg  	166
loop_end  	206
loop_seq  	TCTTCCTGAGATTTGTTGTGAAAATACAAAACATGAATCGG
loop_struct  	..(((.((...(((((.((....))))))).)).)))..))
mature_arm  	first
mature_beg  	145
mature_end  	165
mature_query  	GGAGGCAGCGGTTCATCGATC_x280
mature_seq  	GGAGGCAGCGGTTCATCGATC
mature_strand  	+
mature_struct  	(((.((((.((((.(((((((
pre_seq  	GGAGGCAGCGGTTCATCGATCTCTTCCTGAGATTTGTTGTGAAAATACAAAACATGAATCGGTCGATAAACCTCTGCATCCAG
pre_struct  	(((.((((.((((.(((((((..(((.((...(((((.((....))))))).)).)))..))))))).)))).)))).)))))
pri_beg  	1
pri_end  	250
pri_id  	scaffold_5_6448
pri_mfe  	-65.80
pri_seq  	CTGTTTGTTTCTTAGATTAGATCTATGGTGGTTGACATGTTAAGTTCAATCGTTTGCAGCTACTGACCTTTTGATTTTTTGGTTTTTGGTTTTTGGTTATTATTTTTTTTAATGGAATAATTCTTTTGGTGGGGTGGAGTCACTGGAGGCAGCGGTTCATCGATCTCTTCCTGAGATTTGTTGTGAAAATACAAAACATGAATCGGTCGATAAACCTCTGCATCCAGCGCTCACTCTCTCATTCTTGTGT
pri_struct  	....((((((((((((..((((.......(((((((.......).))))))......(((((..((((....((((....))))...))))..)))))...))))..))))).)))))))......((..((((((.((.(.(((((.((((.((((.(((((((..(((.((...(((((.((....))))))).)).)))..))))))).)))).)))).))))).)))))))))..)).........
star_arm  	second
star_beg  	207
star_end  	227
star_read  	1
star_seq  	TCGATAAACCTCTGCATCCAG
star_struct  	))))).)))).)))).)))))
TGGAGGCAGCGGTTCATCGATC_x1	22	1..22	scaffold_5_6448	250	144..165	1e-04	1.00	42.1	Plus / Plus
GGAGGCAGCGGTTCATCGATC_x280	21	1..21	scaffold_5_6448	250	145..165	1e-04	1.00	42.1	Plus / Plus
AGGCAGCGGTTCATCGATCTC_x6	21	1..21	scaffold_5_6448	250	147..167	1e-04	1.00	42.1	Plus / Plus
AGGCAGCGGTTCATCGATCTCT_x1	22	1..22	scaffold_5_6448	250	147..168	1e-04	1.00	42.1	Plus / Plus
GGTCGATAAACCTCTGCATC_x2	20	1..20	scaffold_5_6448	250	205..224	1e-04	1.00	42.1	Plus / Plus
TCGATAAACCTCTGCATCCA_x4	20	1..20	scaffold_5_6448	250	207..226	1e-04	1.00	42.1	Plus / Plus
TCGATAAACCTCTGCATCCAG_x204	21	1..21	scaffold_5_6448	250	207..227	1e-04	1.00	42.1	Plus / Plus
TCGATAAACCTCTGCATCCAGC_x1	22	1..22	scaffold_5_6448	250	207..228	1e-04	1.00	42.1	Plus / Plus
CGATAAACCTCTGCATCCAG_x1	20	1..20	scaffold_5_6448	250	208..227	1e-04	1.00	42.1	Plus / Plus


score_star	-1.3
score_mfe	3.3
score_freq	0
score	2.3
flank_first_end  	155
flank_first_seq  	CCATCGATATGTATAAGAGGAAACCATATGAAGAAGAAGAAGAAGAAGGTTTTTGATAGAGTGATATAAAGCAATGGATGGAGGTGATCAAATTTATGATTTCCTTCCTCCTGCCTTATCAGTTTGTCTTCTTGTTTAGCTAAAAAAATGTGGGA
flank_first_struct  	.....((..((...((((((...((((((.....((..(((.(((((.......((((((.(((((....(((..(((.(((((.(((((......))))).))))).))))))..))))).))))))))))).)))..))......))))))((
flank_second_beg  	229
flank_second_seq  	ACAGTTGCCTTTTCACTTCATC
flank_second_struct  	.......))))))))..))...
freq  	16
loop_beg  	177
loop_end  	207
loop_seq  	TCAAATCTCCCAAGTATTGGGTCCTTTGATT
loop_struct  	(((((...((((.....))))...)))))))
mature_arm  	second
mature_beg  	208
mature_end  	228
mature_query  	TGATTGAGCCGTGCCAATATC_x16
mature_seq  	TGATTGAGCCGTGCCAATATC
mature_strand  	+
mature_struct  	)))))))))))).))))))))
pre_seq  	TGTTGGAATGGCTCAATCAAATCAAATCTCCCAAGTATTGGGTCCTTTGATTTGATTGAGCCGTGCCAATATC
pre_struct  	((((((.(((((((((((((((((((...((((.....))))...))))))))))))))))))).))))))))
pri_beg  	1
pri_end  	250
pri_id  	scaffold_5_7395
pri_mfe  	-90.21
pri_seq  	CCATCGATATGTATAAGAGGAAACCATATGAAGAAGAAGAAGAAGAAGGTTTTTGATAGAGTGATATAAAGCAATGGATGGAGGTGATCAAATTTATGATTTCCTTCCTCCTGCCTTATCAGTTTGTCTTCTTGTTTAGCTAAAAAAATGTGGGATGTTGGAATGGCTCAATCAAATCAAATCTCCCAAGTATTGGGTCCTTTGATTTGATTGAGCCGTGCCAATATCACAGTTGCCTTTTCACTTCATC
pri_struct  	.....((..((...((((((...((((((.....((..(((.(((((.......((((((.(((((....(((..(((.(((((.(((((......))))).))))).))))))..))))).))))))))))).)))..))......))))))((((((((.(((((((((((((((((((...((((.....))))...))))))))))))))))))).)))))))).......))))))))..))...
star_arm  	first
star_beg  	156
star_end  	176
star_seq  	TGTTGGAATGGCTCAATCAAA
star_struct  	((((((.((((((((((((((
TGATTGAGCCGTGCCAATATC_x16	21	1..21	scaffold_5_7395	250	208..228	1e-04	1.00	42.1	Plus / Plus


score_star	-1.3
score_mfe	3
score_freq	0
score	2
flank_first_end  	147
flank_first_seq  	TTTGCTTTTGGTTGGCCATACGTTGAAGTTTTAAAAACTAAAAAAGCGAGAACAAGAATCCGAGAGTAATACCTGAAAAGGCGCCACAAAGCTGCTAATGCCTGTATCTGAGGAAAAAAACCTACCTATAACAGGATAACACTATTT
flank_first_struct  	.(((((((((((((..(...((((....(((((.....))))).)))).)..)))....))))))))))..(((....)))...........((.(((((.((((.....(((.......))).......))))((((.((((.(((
flank_second_beg  	228
flank_second_seq  	AAGTGCTATCTACATTACATGAG
flank_second_struct  	))))).))))..)))))))....
freq  	17
loop_beg  	169
loop_end  	206
loop_seq  	CAATGACAAGTGGAAAAGTTATTCTACATGTCACTGCG
loop_struct  	((.(((((.((((((......)))))).))))).)).)
mature_arm  	second
mature_beg  	207
mature_end  	227
mature_query  	TTATTGGTCGGGGATAGCAAA_x15
mature_seq  	TTATTGGTCGGGGATAGCAAA
mature_strand  	+
mature_struct  	))))))..)))))))))))))
pre_seq  	TGTTATCCCCGGTCAATAACACAATGACAAGTGGAAAAGTTATTCTACATGTCACTGCGTTATTGGTCGGGGATAGCAAA
pre_struct  	(((((((((((..(((((((.((.(((((.((((((......)))))).))))).)).)))))))..)))))))))))))
pri_beg  	1
pri_end  	250
pri_id  	scaffold_5_78
pri_mfe  	-80.60
pri_seq  	TTTGCTTTTGGTTGGCCATACGTTGAAGTTTTAAAAACTAAAAAAGCGAGAACAAGAATCCGAGAGTAATACCTGAAAAGGCGCCACAAAGCTGCTAATGCCTGTATCTGAGGAAAAAAACCTACCTATAACAGGATAACACTATTTTGTTATCCCCGGTCAATAACACAATGACAAGTGGAAAAGTTATTCTACATGTCACTGCGTTATTGGTCGGGGATAGCAAAAAGTGCTATCTACATTACATGAG
pri_struct  	.(((((((((((((..(...((((....(((((.....))))).)))).)..)))....))))))))))..(((....)))...........((.(((((.((((.....(((.......))).......))))((((.((((.((((((((((((((..(((((((.((.(((((.((((((......)))))).))))).)).)))))))..)))))))))))))))))).))))..)))))))....
star_arm  	first
star_beg  	148
star_end  	168
star_seq  	TGTTATCCCCGGTCAATAACA
star_struct  	(((((((((((..(((((((.
TTATTGGTCGGGGATAGCAAA_x15	21	1..21	scaffold_5_78	250	207..227	1e-04	1.00	42.1	Plus / Plus
TTATTGGTCGGGGATAGCAAAA_x1	22	1..22	scaffold_5_78	250	207..228	1e-04	1.00	42.1	Plus / Plus
CCCGACCAATAACGCAGTGAC_x1	21	1..21	scaffold_5_78	250	33..53	1e-04	1.00	42.1	Plus / Minus


score_star	3.9
score_mfe	3.3
score_freq	17
score	24.4
flank_first_end  	22
flank_first_seq  	TTGACTATTTAGTTTGGTGAAG
flank_first_struct  	..............(((((((.
flank_second_beg  	190
flank_second_seq  	CAACTATATATTTCAATATATTCCTCTACTTAATTATCCTATATATGTATTTGTTTACCAT
flank_second_struct  	(((.(((((((...............................))))))).)))))))))).
freq  	45
loop_beg  	44
loop_end  	168
loop_seq  	ATGGGTGGCAGTAGGATTTAATTAGCTGCCGAGTCATTCATCCAAATACTGGGTAAATTAGCTCAGGACACCCAGTAAATGTGTGAATGAAGCGGGAGACAAATTGGATCTTAAGCTTCCTGTAC
loop_struct  	(((((.(((..((((((((((((.(((.(((..(((((((..((..((((((((...............))))))))..))..)))))))..))).)).).)))))))))))).))).)))))..
mature_arm  	second
mature_beg  	169
mature_end  	189
mature_query  	TTGGACTGAAGGGAGCTCCCT_x32
mature_seq  	TTGGACTGAAGGGAGCTCCCT
mature_strand  	+
mature_struct  	.))))))))))..)))))...
pre_seq  	AGAGCTTTCTTCAGTCCACTCATGGGTGGCAGTAGGATTTAATTAGCTGCCGAGTCATTCATCCAAATACTGGGTAAATTAGCTCAGGACACCCAGTAAATGTGTGAATGAAGCGGGAGACAAATTGGATCTTAAGCTTCCTGTACTTGGACTGAAGGGAGCTCCCT
pre_struct  	.(((((..((((((((((...(((((.(((..((((((((((((.(((.(((..(((((((..((..((((((((...............))))))))..))..)))))))..))).)).).)))))))))))).))).)))))...))))))))))..)))))...
pri_beg  	1
pri_end  	250
pri_id  	scaffold_5_7971
pri_mfe  	-89.34
pri_seq  	TTGACTATTTAGTTTGGTGAAGAGAGCTTTCTTCAGTCCACTCATGGGTGGCAGTAGGATTTAATTAGCTGCCGAGTCATTCATCCAAATACTGGGTAAATTAGCTCAGGACACCCAGTAAATGTGTGAATGAAGCGGGAGACAAATTGGATCTTAAGCTTCCTGTACTTGGACTGAAGGGAGCTCCCTCAACTATATATTTCAATATATTCCTCTACTTAATTATCCTATATATGTATTTGTTTACCAT
pri_struct  	..............(((((((..(((((..((((((((((...(((((.(((..((((((((((((.(((.(((..(((((((..((..((((((((...............))))))))..))..)))))))..))).)).).)))))))))))).))).)))))...))))))))))..)))))...(((.(((((((...............................))))))).)))))))))).
star_arm  	first
star_beg  	23
star_end  	43
star_read  	1
star_seq  	AGAGCTTTCTTCAGTCCACTC
star_struct  	.(((((..((((((((((...
TTGGACTGAAGGGAGCTCCC_x12	20	1..20	scaffold_5_7971	250	169..188	1e-04	1.00	42.1	Plus / Plus
TTGGACTGAAGGGAGCTCCCT_x32	21	1..21	scaffold_5_7971	250	169..189	1e-04	1.00	42.1	Plus / Plus
AGAGCTTTCTTCAGTCCACT_x1	20	1..20	scaffold_5_7971	250	23..42	1e-04	1.00	42.1	Plus / Plus


score_star	3.9
score_mfe	3.4
score_freq	17
score	24.6
flank_first_end  	61
flank_first_seq  	ATGGGACATGGGAAATCTTCCTTAGATTTCATTTCATATTTGACTATTTAGTTTGGTGAAG
flank_first_struct  	.((((......(((((((.....))))))).((((((....((((....))))..))))))
flank_second_beg  	229
flank_second_seq  	CAACTATATATTTCAATATATT
flank_second_struct  	))...((((((....)))))).
freq  	45
loop_beg  	83
loop_end  	207
loop_seq  	ATGGGTGGCAGTAGGATTTAATTAGCTGCCGAGTCATTCATCCAAATACTGGGTAAATTAGCTCAGGACACCCAGTAAATGTGTGAATGAAGCGGGAGACAAATTGGATCTTAAGCTTCCTGTAC
loop_struct  	(((((.(((..((((((((((((.(((.(((..(((((((..((..((((((((...............))))))))..))..)))))))..))).)).).)))))))))))).))).)))))..
mature_arm  	second
mature_beg  	208
mature_end  	228
mature_query  	TTGGACTGAAGGGAGCTCCCT_x32
mature_seq  	TTGGACTGAAGGGAGCTCCCT
mature_strand  	+
mature_struct  	.))))))))))..))))).))
pre_seq  	AGAGCTTTCTTCAGTCCACTCATGGGTGGCAGTAGGATTTAATTAGCTGCCGAGTCATTCATCCAAATACTGGGTAAATTAGCTCAGGACACCCAGTAAATGTGTGAATGAAGCGGGAGACAAATTGGATCTTAAGCTTCCTGTACTTGGACTGAAGGGAGCTCCCT
pre_struct  	.(((((..((((((((((...(((((.(((..((((((((((((.(((.(((..(((((((..((..((((((((...............))))))))..))..)))))))..))).)).).)))))))))))).))).)))))...))))))))))..))))).))
pri_beg  	1
pri_end  	250
pri_id  	scaffold_5_7974
pri_mfe  	-95.76
pri_seq  	ATGGGACATGGGAAATCTTCCTTAGATTTCATTTCATATTTGACTATTTAGTTTGGTGAAGAGAGCTTTCTTCAGTCCACTCATGGGTGGCAGTAGGATTTAATTAGCTGCCGAGTCATTCATCCAAATACTGGGTAAATTAGCTCAGGACACCCAGTAAATGTGTGAATGAAGCGGGAGACAAATTGGATCTTAAGCTTCCTGTACTTGGACTGAAGGGAGCTCCCTCAACTATATATTTCAATATATT
pri_struct  	.((((......(((((((.....))))))).((((((....((((....))))..)))))).(((((..((((((((((...(((((.(((..((((((((((((.(((.(((..(((((((..((..((((((((...............))))))))..))..)))))))..))).)).).)))))))))))).))).)))))...))))))))))..))))).))))...((((((....)))))).
star_arm  	first
star_beg  	62
star_end  	82
star_read  	1
star_seq  	AGAGCTTTCTTCAGTCCACTC
star_struct  	.(((((..((((((((((...
TTGGACTGAAGGGAGCTCCC_x12	20	1..20	scaffold_5_7974	250	208..227	1e-04	1.00	42.1	Plus / Plus
TTGGACTGAAGGGAGCTCCCT_x32	21	1..21	scaffold_5_7974	250	208..228	1e-04	1.00	42.1	Plus / Plus
AGAGCTTTCTTCAGTCCACT_x1	20	1..20	scaffold_5_7974	250	62..81	1e-04	1.00	42.1	Plus / Plus


score_star	-1.3
score_mfe	3
score_freq	0
score	2
flank_first_end  	22
flank_first_seq  	GTCGTCGTGCACTTCCAACTGT
flank_first_struct  	......(((((....((((...
flank_second_beg  	90
flank_second_seq  	TGTTGACTGGAGCATGGTAGACCCCTTATCAGCCCCAACTGTTAATCCACCAGATTCTTAGCCATGGATCTCTTCAAGAACCCATTAGGGTTTTCAACCCTAGCTAGAAAAGGTCTGTCTATTTCATACATAAAATTTCCATCAATTCACTTTTGCACATT
flank_second_struct  	.))))..(((((...(((((((.((((.(((((..................((((((........)))))).....(((((((....)))))))........))).)).))))...))))))).............)))))............)))))...
freq  	46
loop_beg  	45
loop_end  	68
loop_seq  	GCTTTCTTTTTTATAAGAAAGGCT
loop_struct  	.(((((((......)))))))..)
mature_arm  	first
mature_beg  	23
mature_end  	44
mature_query  	TGAAGCTGCCAGCATGATCTGA_x22
mature_seq  	TGAAGCTGCCAGCATGATCTGA
mature_strand  	+
mature_struct  	(((((((((((.(((((((((.
pre_seq  	TGAAGCTGCCAGCATGATCTGAGCTTTCTTTTTTATAAGAAAGGCTAGATCATGTGGTAGCTTCATC
pre_struct  	(((((((((((.(((((((((..(((((((......)))))))..))))))))))))))))))))..
pri_beg  	1
pri_end  	250
pri_id  	scaffold_6_10056
pri_mfe  	-78.79
pri_seq  	GTCGTCGTGCACTTCCAACTGTTGAAGCTGCCAGCATGATCTGAGCTTTCTTTTTTATAAGAAAGGCTAGATCATGTGGTAGCTTCATCTGTTGACTGGAGCATGGTAGACCCCTTATCAGCCCCAACTGTTAATCCACCAGATTCTTAGCCATGGATCTCTTCAAGAACCCATTAGGGTTTTCAACCCTAGCTAGAAAAGGTCTGTCTATTTCATACATAAAATTTCCATCAATTCACTTTTGCACATT
pri_struct  	......(((((....((((...(((((((((((.(((((((((..(((((((......)))))))..))))))))))))))))))))...))))..(((((...(((((((.((((.(((((..................((((((........)))))).....(((((((....)))))))........))).)).))))...))))))).............)))))............)))))...
star_arm  	second
star_beg  	69
star_end  	89
star_seq  	AGATCATGTGGTAGCTTCATC
star_struct  	)))))))))))))))))))..
TGAAGCTGCCAGCATGATC_x1	19	1..19	scaffold_6_10056	250	23..41	1e-04	1.00	42.1	Plus / Plus
TGAAGCTGCCAGCATGATCT_x7	20	1..20	scaffold_6_10056	250	23..42	1e-04	1.00	42.1	Plus / Plus
TGAAGCTGCCAGCATGATCTG_x16	21	1..21	scaffold_6_10056	250	23..43	1e-04	1.00	42.1	Plus / Plus
TGAAGCTGCCAGCATGATCTGA_x22	22	1..22	scaffold_6_10056	250	23..44	1e-04	1.00	42.1	Plus / Plus


score_star	3.9
score_mfe	3.1
score_freq	3.2
score	10.5
flank_first_end  	22
flank_first_seq  	GTGAATGAGCTGAGAGATCATG
flank_first_struct  	....(..((..((((((..(((
flank_second_beg  	110
flank_second_seq  	TCTCTTGCATTCCCACATCTGTGATGTTACCAGCACCGTCTGATCTGCATCTATCTAACACATATGTAAGGTCTTCTCATCAACATGATATGTGTTAATTTGAATGCAAACTAAAACTTTCTTTCTTCTTGTGGATCTGTA
flank_second_struct  	)...((((((((..........(((((...(((......)))....)))))....((((((((((....(((......)))......))))))))))....))))))))..........))))))..))..).........
freq  	18
loop_beg  	44
loop_end  	87
loop_seq  	AACCCGCCATTGGCCAAAGAGATCTTCGCCACTGTTGGGAGTGT
loop_struct  	(.((((.((.((((..(((....))).)))).)).))))..)))
mature_arm  	first
mature_beg  	23
mature_end  	43
mature_query  	TTGACAGAAGAAAGAGAGCAC_x17
mature_seq  	TTGACAGAAGAAAGAGAGCAC
mature_strand  	+
mature_struct  	.((((((((((((((((((((
pre_seq  	TTGACAGAAGAAAGAGAGCACAACCCGCCATTGGCCAAAGAGATCTTCGCCACTGTTGGGAGTGTGCTCTCTCTTCTTCTGTCATCA
pre_struct  	.(((((((((((((((((((((.((((.((.((((..(((....))).)))).)).))))..)))))))))).))))))))))).))
pri_beg  	1
pri_end  	250
pri_id  	scaffold_6_1119
pri_mfe  	-82.70
pri_seq  	GTGAATGAGCTGAGAGATCATGTTGACAGAAGAAAGAGAGCACAACCCGCCATTGGCCAAAGAGATCTTCGCCACTGTTGGGAGTGTGCTCTCTCTTCTTCTGTCATCATCTCTTGCATTCCCACATCTGTGATGTTACCAGCACCGTCTGATCTGCATCTATCTAACACATATGTAAGGTCTTCTCATCAACATGATATGTGTTAATTTGAATGCAAACTAAAACTTTCTTTCTTCTTGTGGATCTGTA
pri_struct  	....(..((..((((((..(((.(((((((((((((((((((((.((((.((.((((..(((....))).)))).)).))))..)))))))))).))))))))))).)))...((((((((..........(((((...(((......)))....)))))....((((((((((....(((......)))......))))))))))....))))))))..........))))))..))..).........
star_arm  	second
star_beg  	88
star_end  	109
star_read  	1
star_seq  	GCTCTCTCTTCTTCTGTCATCA
star_struct  	))))))).))))))))))).))
TTGACAGAAGAAAGAGAGCAC_x17	21	1..21	scaffold_6_1119	250	23..43	1e-04	1.00	42.1	Plus / Plus
GCTCTCTCTTCTTCTGTCATC_x1	21	1..21	scaffold_6_1119	250	88..108	1e-04	1.00	42.1	Plus / Plus


score_star	3.9
score_mfe	3.4
score_freq	3.2
score	10.8
flank_first_end  	142
flank_first_seq  	TTTAGGGTCAAAAGGCAAGTTTTTATGATTGATTTTTGTATGCATTATCCAAATTCATGGTTTTTCCACTGGCAGGGATGAATGCATGCCTTGTGGCATTGAGGGTGGATGGATGTGAATGTGAATGAGCTGAGAGATCATG
flank_first_struct  	(((((.((((.((((((......((..(.......)..)).(((((((((....((((((.....))).)))...))))).)))).)))))).)))).))))).......(((((((...(.(((((....((((((...((
flank_second_beg  	230
flank_second_seq  	TCTCTTGCATTCCCACATCTG
flank_second_struct  	)))))).))))))))))))).
freq  	18
loop_beg  	164
loop_end  	207
loop_seq  	AACCCGCCATTGGCCAAAGAGATCTTCGCCACTGTTGGGAGTGT
loop_struct  	(.((((.((.((((..(((....))).)))).)).))))..)))
mature_arm  	first
mature_beg  	143
mature_end  	163
mature_query  	TTGACAGAAGAAAGAGAGCAC_x17
mature_seq  	TTGACAGAAGAAAGAGAGCAC
mature_strand  	+
mature_struct  	.((((((((((((((((((((
pre_seq  	TTGACAGAAGAAAGAGAGCACAACCCGCCATTGGCCAAAGAGATCTTCGCCACTGTTGGGAGTGTGCTCTCTCTTCTTCTGTCATCA
pre_struct  	.(((((((((((((((((((((.((((.((.((((..(((....))).)))).)).))))..)))))))))).))))))))))).))
pri_beg  	1
pri_end  	250
pri_id  	scaffold_6_1122
pri_mfe  	-94.70
pri_seq  	TTTAGGGTCAAAAGGCAAGTTTTTATGATTGATTTTTGTATGCATTATCCAAATTCATGGTTTTTCCACTGGCAGGGATGAATGCATGCCTTGTGGCATTGAGGGTGGATGGATGTGAATGTGAATGAGCTGAGAGATCATGTTGACAGAAGAAAGAGAGCACAACCCGCCATTGGCCAAAGAGATCTTCGCCACTGTTGGGAGTGTGCTCTCTCTTCTTCTGTCATCATCTCTTGCATTCCCACATCTG
pri_struct  	(((((.((((.((((((......((..(.......)..)).(((((((((....((((((.....))).)))...))))).)))).)))))).)))).))))).......(((((((...(.(((((....((((((...((.(((((((((((((((((((((.((((.((.((((..(((....))).)))).)).))))..)))))))))).))))))))))).)))))))).))))))))))))).
star_arm  	second
star_beg  	208
star_end  	229
star_read  	1
star_seq  	GCTCTCTCTTCTTCTGTCATCA
star_struct  	))))))).))))))))))).))
TTGACAGAAGAAAGAGAGCAC_x17	21	1..21	scaffold_6_1122	250	143..163	1e-04	1.00	42.1	Plus / Plus
GCTCTCTCTTCTTCTGTCATC_x1	21	1..21	scaffold_6_1122	250	208..228	1e-04	1.00	42.1	Plus / Plus


score_star	-1.3
score_mfe	3.1
score_freq	0
score	2.1
flank_first_end  	124
flank_first_seq  	GGGCAAAGGGATCTATGGACTAGAGGCATATGCCCCCGCTCAACTTCTTTTTTAGTCAAACAATGTCTTAATGAATTTATAAACATTGGGGCATTCTCCAATAAGTATTTAAGTTAAAGATTGG
flank_first_struct  	((((...(((.((((.....))))(((....))))))))))....................((((((((((((..........))))))))))))((.((((((((((((..((((..((((((
flank_second_beg  	222
flank_second_seq  	AATCCCTAACATAAAATATTTATTGAAGA
flank_second_struct  	))))..))))...)))))))))))).)).
freq  	13
loop_beg  	146
loop_end  	200
loop_seq  	TGTTGAATTGCATCTAATAGACTACCAACACATTTAATGAATGCAATCTAACGAC
loop_struct  	(((((.(((((((.((.((((...........)))).)).))))))).)))))).
mature_arm  	second
mature_beg  	201
mature_end  	221
mature_query  	CAAGATTAGAAGTATGTAACC_x9
mature_seq  	CAAGATTAGAAGTATGTAACC
mature_strand  	+
mature_struct  	).)))))))))))))))))))
pre_seq  	TTACATACTTCTAATCTCGATTGTTGAATTGCATCTAATAGACTACCAACACATTTAATGAATGCAATCTAACGACCAAGATTAGAAGTATGTAACC
pre_struct  	(((((((((((((((((.(.((((((.(((((((.((.((((...........)))).)).))))))).)))))).).)))))))))))))))))))
pri_beg  	1
pri_end  	250
pri_id  	scaffold_6_16023
pri_mfe  	-82.20
pri_seq  	GGGCAAAGGGATCTATGGACTAGAGGCATATGCCCCCGCTCAACTTCTTTTTTAGTCAAACAATGTCTTAATGAATTTATAAACATTGGGGCATTCTCCAATAAGTATTTAAGTTAAAGATTGGTTACATACTTCTAATCTCGATTGTTGAATTGCATCTAATAGACTACCAACACATTTAATGAATGCAATCTAACGACCAAGATTAGAAGTATGTAACCAATCCCTAACATAAAATATTTATTGAAGA
pri_struct  	((((...(((.((((.....))))(((....))))))))))....................((((((((((((..........))))))))))))((.((((((((((((..((((..(((((((((((((((((((((((.(.((((((.(((((((.((.((((...........)))).)).))))))).)))))).).)))))))))))))))))))))))..))))...)))))))))))).)).
star_arm  	first
star_beg  	125
star_end  	145
star_seq  	TTACATACTTCTAATCTCGAT
star_struct  	(((((((((((((((((.(.(
CCAAGATTAGAAGTATGTAACC_x1	22	1..22	scaffold_6_16023	250	200..221	1e-04	1.00	42.1	Plus / Plus
CAAGATTAGAAGTATGTAAC_x1	20	1..20	scaffold_6_16023	250	201..220	1e-04	1.00	42.1	Plus / Plus
CAAGATTAGAAGTATGTAACC_x9	21	1..21	scaffold_6_16023	250	201..221	1e-04	1.00	42.1	Plus / Plus
AAGATTAGAAGTATGTAACC_x1	20	1..20	scaffold_6_16023	250	202..221	1e-04	1.00	42.1	Plus / Plus
ATTAGAAGTATGTAACCAATCCCT_x1	24	1..24	scaffold_6_16023	250	205..228	1e-04	1.00	42.1	Plus / Plus


score_star	3.9
score_mfe	2.8
score_freq	-4.4
score	2.6
flank_first_end  	22
flank_first_seq  	TAATCTTCCCGTACCACATTTC
flank_first_struct  	.....(((((((..(((.((((
flank_second_beg  	103
flank_second_seq  	AAGGTGTCGTGGGAATATCGGAAATGTTTTGGTATTTTCTGAGTGACAGTAGTAAGAAACTTTGTTTTAGAGACAGTTCTTTTCATCTCCAGAAAACTCAAATTGTTTTGAGAGTTGATGTTCTGGCTTATTTTTTTGGTCCGTTTCA
flank_second_struct  	)).)))..))))))).....((((((..(..(...(((((((..(((((.(((.....)))))))))))))))...............((((((..((((((....))))))........)))))).........)..)..)))))).
freq  	3
loop_beg  	44
loop_end  	81
loop_seq  	AAAACACCTTTCATCGGAAGTGTCTTGAAATAGGTTGC
loop_struct  	(....((((((((.(....).....))))..)))))).
mature_arm  	second
mature_beg  	82
mature_end  	102
mature_query  	TATTCAGTATTTTGACTCAGA_x1
mature_seq  	TATTCAGTATTTTGACTCAGA
mature_strand  	+
mature_struct  	))))))))).)))))))))))
pre_seq  	TGAGTCAGATTACTGAATATCAAAACACCTTTCATCGGAAGTGTCTTGAAATAGGTTGCTATTCAGTATTTTGACTCAGA
pre_struct  	(((((((((.(((((((((.((....((((((((.(....).....))))..)))))).))))))))).)))))))))))
pri_beg  	1
pri_end  	250
pri_id  	scaffold_6_3240
pri_mfe  	-73.70
pri_seq  	TAATCTTCCCGTACCACATTTCTGAGTCAGATTACTGAATATCAAAACACCTTTCATCGGAAGTGTCTTGAAATAGGTTGCTATTCAGTATTTTGACTCAGAAAGGTGTCGTGGGAATATCGGAAATGTTTTGGTATTTTCTGAGTGACAGTAGTAAGAAACTTTGTTTTAGAGACAGTTCTTTTCATCTCCAGAAAACTCAAATTGTTTTGAGAGTTGATGTTCTGGCTTATTTTTTTGGTCCGTTTCA
pri_struct  	.....(((((((..(((.(((((((((((((.(((((((((.((....((((((((.(....).....))))..)))))).))))))))).))))))))))))).)))..))))))).....((((((..(..(...(((((((..(((((.(((.....)))))))))))))))...............((((((..((((((....))))))........)))))).........)..)..)))))).
star_arm  	first
star_beg  	23
star_end  	43
star_read  	1
star_seq  	TGAGTCAGATTACTGAATATC
star_struct  	(((((((((.(((((((((.(
TGAGTCAGATTACTGAATATC_x1	21	1..21	scaffold_6_3240	250	23..43	1e-04	1.00	42.1	Plus / Plus
CTATTCAGTATTTTGACTCAG_x1	21	1..21	scaffold_6_3240	250	81..101	1e-04	1.00	42.1	Plus / Plus
TATTCAGTATTTTGACTCAGA_x1	21	1..21	scaffold_6_3240	250	82..102	1e-04	1.00	42.1	Plus / Plus


score_star	3.9
score_mfe	2.9
score_freq	-4.4
score	2.6
flank_first_end  	148
flank_first_seq  	GTTTTAAATTGAACGGAAATGTGTTTTAGAAATATTTTTATATTTGAATGTTACTGAAACGTTTGTTTGTTTCAAATTTCTTTCATATTTCCTCTACTTTACTCTTGTGCTTTAGGAGGTTTTTTTTAATCTTCCCGTACCACATTTC
flank_first_struct  	...(((((..(((((((((((((....((((((......(((..((((((((.....))))))))..))).....))))))..))))))))).........((((((.....))))))))))..)))))..(((((((..(((.((((
flank_second_beg  	229
flank_second_seq  	AAGGTGTCGTGGGAATATCGGA
flank_second_struct  	)).)))..))))))).......
freq  	3
loop_beg  	170
loop_end  	207
loop_seq  	AAAACACCTTTCATCGGAAGTGTCTTGAAATAGGTTGC
loop_struct  	(....((((((((.(....).....))))..)))))).
mature_arm  	second
mature_beg  	208
mature_end  	228
mature_query  	TATTCAGTATTTTGACTCAGA_x1
mature_seq  	TATTCAGTATTTTGACTCAGA
mature_strand  	+
mature_struct  	))))))))).)))))))))))
pre_seq  	TGAGTCAGATTACTGAATATCAAAACACCTTTCATCGGAAGTGTCTTGAAATAGGTTGCTATTCAGTATTTTGACTCAGA
pre_struct  	(((((((((.(((((((((.((....((((((((.(....).....))))..)))))).))))))))).)))))))))))
pri_beg  	1
pri_end  	250
pri_id  	scaffold_6_3243
pri_mfe  	-75.70
pri_seq  	GTTTTAAATTGAACGGAAATGTGTTTTAGAAATATTTTTATATTTGAATGTTACTGAAACGTTTGTTTGTTTCAAATTTCTTTCATATTTCCTCTACTTTACTCTTGTGCTTTAGGAGGTTTTTTTTAATCTTCCCGTACCACATTTCTGAGTCAGATTACTGAATATCAAAACACCTTTCATCGGAAGTGTCTTGAAATAGGTTGCTATTCAGTATTTTGACTCAGAAAGGTGTCGTGGGAATATCGGA
pri_struct  	...(((((..(((((((((((((....((((((......(((..((((((((.....))))))))..))).....))))))..))))))))).........((((((.....))))))))))..)))))..(((((((..(((.(((((((((((((.(((((((((.((....((((((((.(....).....))))..)))))).))))))))).))))))))))))).)))..))))))).......
star_arm  	first
star_beg  	149
star_end  	169
star_read  	1
star_seq  	TGAGTCAGATTACTGAATATC
star_struct  	(((((((((.(((((((((.(
TGAGTCAGATTACTGAATATC_x1	21	1..21	scaffold_6_3243	250	149..169	1e-04	1.00	42.1	Plus / Plus
CTATTCAGTATTTTGACTCAG_x1	21	1..21	scaffold_6_3243	250	207..227	1e-04	1.00	42.1	Plus / Plus
TATTCAGTATTTTGACTCAGA_x1	21	1..21	scaffold_6_3243	250	208..228	1e-04	1.00	42.1	Plus / Plus


score_star	3.9
score_mfe	3.1
score_freq	3.2
score	10.4
flank_first_end  	22
flank_first_seq  	GCCTGATGTTCTGTGATTACTC
flank_first_struct  	((..((.(((((..((((((((
flank_second_beg  	110
flank_second_seq  	GTAATTGGAATCTCTTTCAATGGAGTTCTATACATAAAATAGTTGGTCAACTCTCTGAGTGTGAGTGTTTGGATAAAGAGTTTCAAACATATATAATTTGTTCGACTTATCTATTAGGTTGATGGGATTCAATCTTGTGCA
flank_second_struct  	))))))))))).))........(((((((((.((...(((((..(((((((........((((.(((((((((........))))))))).))))....))).))))...)))))....)))))))))))........)).
freq  	18
loop_beg  	44
loop_end  	87
loop_seq  	CTCTTCCACTGTGCACTGCATGGCTTCCTTCCGGTGTTGGAGCC
loop_struct  	((((..(((((......((...)).......)))))..))))).
mature_arm  	first
mature_beg  	23
mature_end  	43
mature_query  	CGACTCCCGCTCAATCTCATG_x9
mature_seq  	CGACTCCCGCTCAATCTCATG
mature_strand  	+
mature_struct  	(((.(((.(((((((((...(
pre_seq  	CGACTCCCGCTCAATCTCATGCTCTTCCACTGTGCACTGCATGGCTTCCTTCCGGTGTTGGAGCCTAAGGTTGAGCCGGAAATCGGA
pre_struct  	(((.(((.(((((((((...(((((..(((((......((...)).......)))))..)))))...))))))))).)))..)))))
pri_beg  	1
pri_end  	250
pri_id  	scaffold_6_3246
pri_mfe  	-81.52
pri_seq  	GCCTGATGTTCTGTGATTACTCCGACTCCCGCTCAATCTCATGCTCTTCCACTGTGCACTGCATGGCTTCCTTCCGGTGTTGGAGCCTAAGGTTGAGCCGGAAATCGGAGTAATTGGAATCTCTTTCAATGGAGTTCTATACATAAAATAGTTGGTCAACTCTCTGAGTGTGAGTGTTTGGATAAAGAGTTTCAAACATATATAATTTGTTCGACTTATCTATTAGGTTGATGGGATTCAATCTTGTGCA
pri_struct  	((..((.(((((..(((((((((((.(((.(((((((((...(((((..(((((......((...)).......)))))..)))))...))))))))).)))..)))))))))))))))).))........(((((((((.((...(((((..(((((((........((((.(((((((((........))))))))).))))....))).))))...)))))....)))))))))))........)).
star_arm  	second
star_beg  	88
star_end  	109
star_read  	1
star_seq  	TAAGGTTGAGCCGGAAATCGGA
star_struct  	..))))))))).)))..)))))
CGACTCCCGCTCAATCTCATG_x9	21	1..21	scaffold_6_3246	250	23..43	1e-04	1.00	42.1	Plus / Plus
CGACTCCCGCTCAATCTCATGC_x2	22	1..22	scaffold_6_3246	250	23..44	1e-04	1.00	42.1	Plus / Plus
TAAGGTTGAGCCGGAAATCGGA_x7	22	1..22	scaffold_6_3246	250	88..109	1e-04	1.00	42.1	Plus / Plus


score_star	3.9
score_mfe	2.7
score_freq	3.2
score	10.1
flank_first_end  	141
flank_first_seq  	ATCTGGCCTTTCCTTTGCTATAAATTCAAACGCTGCCTTTCATTCCAAATCTCACCTCTTTCCTTCTTCCTCCGGTTTTTCTCTCCCAACTAAAAACATCAAGCCGCGGTAGACGAAGAGCCTGATGTTCTGTGATTACTC
flank_first_struct  	....(((....(.((((.........)))).)..)))....(((((..(((....((((((...(((.((..((((((......................)))))).)).))).))))))...))).......((((((((
flank_second_beg  	229
flank_second_seq  	GTAATTGGAATCTCTTTCAATG
flank_second_struct  	)))))))))))...........
freq  	18
loop_beg  	163
loop_end  	206
loop_seq  	CTCTTCCACTGTGCACTGCATGGCTTCCTTCCGGTGTTGGAGCC
loop_struct  	((((..(((((......((...)).......)))))..))))).
mature_arm  	first
mature_beg  	142
mature_end  	162
mature_query  	CGACTCCCGCTCAATCTCATG_x9
mature_seq  	CGACTCCCGCTCAATCTCATG
mature_strand  	+
mature_struct  	(((.(((.(((((((((...(
pre_seq  	CGACTCCCGCTCAATCTCATGCTCTTCCACTGTGCACTGCATGGCTTCCTTCCGGTGTTGGAGCCTAAGGTTGAGCCGGAAATCGGA
pre_struct  	(((.(((.(((((((((...(((((..(((((......((...)).......)))))..)))))...))))))))).)))..)))))
pri_beg  	1
pri_end  	250
pri_id  	scaffold_6_3249
pri_mfe  	-67.17
pri_seq  	ATCTGGCCTTTCCTTTGCTATAAATTCAAACGCTGCCTTTCATTCCAAATCTCACCTCTTTCCTTCTTCCTCCGGTTTTTCTCTCCCAACTAAAAACATCAAGCCGCGGTAGACGAAGAGCCTGATGTTCTGTGATTACTCCGACTCCCGCTCAATCTCATGCTCTTCCACTGTGCACTGCATGGCTTCCTTCCGGTGTTGGAGCCTAAGGTTGAGCCGGAAATCGGAGTAATTGGAATCTCTTTCAATG
pri_struct  	....(((....(.((((.........)))).)..)))....(((((..(((....((((((...(((.((..((((((......................)))))).)).))).))))))...))).......(((((((((((.(((.(((((((((...(((((..(((((......((...)).......)))))..)))))...))))))))).)))..))))))))))))))))...........
star_arm  	second
star_beg  	207
star_end  	228
star_read  	1
star_seq  	TAAGGTTGAGCCGGAAATCGGA
star_struct  	..))))))))).)))..)))))
CGACTCCCGCTCAATCTCATG_x9	21	1..21	scaffold_6_3249	250	142..162	1e-04	1.00	42.1	Plus / Plus
CGACTCCCGCTCAATCTCATGC_x2	22	1..22	scaffold_6_3249	250	142..163	1e-04	1.00	42.1	Plus / Plus
TAAGGTTGAGCCGGAAATCGGA_x7	22	1..22	scaffold_6_3249	250	207..228	1e-04	1.00	42.1	Plus / Plus


score_star	-1.3
score_mfe	3.2
score_freq	0
score	2.2
flank_first_end  	22
flank_first_seq  	ATTGAGTAAGGGAGAATCTGTA
flank_first_struct  	....(((((((.((((.((((.
flank_second_beg  	108
flank_second_seq  	TGGCTTCTTCTTACTATACATCTCTCTCTATCTCTGCTGCAAATCTCAGCAAAATCCTGAGTTATGGATCATAACAGGTATGAAACTATATGTTTTATTTGTTTTGATTTCATTTCATTAATCAGGGGATCGTTGCAAGGTCA
flank_second_struct  	))).)))))))))))...................(((((.......)))))....(((((...((((((((.(((((..(((((((.....)))))))))))).)))))......)))...))))).((((.......)))).
freq  	69
loop_beg  	44
loop_end  	86
loop_seq  	ATATGAACAAAATGGTTTAATTTATATTAGGCATTTGTTTTGG
loop_struct  	(...(((((((...(((((((....))))))).))))))))))
mature_arm  	first
mature_beg  	23
mature_end  	43
mature_query  	AAGCTCAGGAGGGATAGCGCC_x66
mature_seq  	AAGCTCAGGAGGGATAGCGCC
mature_strand  	+
mature_struct  	((((((((((.((((((((((
pre_seq  	AAGCTCAGGAGGGATAGCGCCATATGAACAAAATGGTTTAATTTATATTAGGCATTTGTTTTGGCGCTATCTATCCTGAGTTTCA
pre_struct  	((((((((((.(((((((((((...(((((((...(((((((....))))))).)))))))))))))))))).)))))))))).)
pri_beg  	1
pri_end  	250
pri_id  	scaffold_6_608
pri_mfe  	-85.40
pri_seq  	ATTGAGTAAGGGAGAATCTGTAAAGCTCAGGAGGGATAGCGCCATATGAACAAAATGGTTTAATTTATATTAGGCATTTGTTTTGGCGCTATCTATCCTGAGTTTCATGGCTTCTTCTTACTATACATCTCTCTCTATCTCTGCTGCAAATCTCAGCAAAATCCTGAGTTATGGATCATAACAGGTATGAAACTATATGTTTTATTTGTTTTGATTTCATTTCATTAATCAGGGGATCGTTGCAAGGTCA
pri_struct  	....(((((((.((((.((((.((((((((((.(((((((((((...(((((((...(((((((....))))))).)))))))))))))))))).)))))))))).)))).)))))))))))...................(((((.......)))))....(((((...((((((((.(((((..(((((((.....)))))))))))).)))))......)))...))))).((((.......)))).
star_arm  	second
star_beg  	87
star_end  	107
star_seq  	CGCTATCTATCCTGAGTTTCA
star_struct  	)))))))).)))))))))).)
AAGCTCAGGAGGGATAGCGC_x1	20	1..20	scaffold_6_608	250	23..42	1e-04	1.00	42.1	Plus / Plus
AAGCTCAGGAGGGATAGCGCC_x66	21	1..21	scaffold_6_608	250	23..43	1e-04	1.00	42.1	Plus / Plus
AGCTCAGGAGGGATAGCGCC_x2	20	1..20	scaffold_6_608	250	24..43	1e-04	1.00	42.1	Plus / Plus


score_star	3.9
score_mfe	4.4
score_freq	-4.9
score	3.6
flank_first_end  	23
flank_first_seq  	TTTTGTAGTATATATATATACAG
flank_first_struct  	...((((((((((((((((((((
flank_second_beg  	199
flank_second_seq  	GTATATATATATATATATATATATATGCATTTGAAAACTAATTAATAGTGCT
flank_second_struct  	)))))))))))))).)))).......(((((..((......))...))))).
freq  	2
loop_beg  	45
loop_end  	177
loop_seq  	GAGTCCAAGAGATTGTGGTCACTCACCGTTGGATATTAATCCAATGGTTCAAAAAGTTTCTTAAGAGTGCAAGAGTGAGCGAACCGTTGAATTTACATCCAACGGTGAGTGACCACAAATCTCTTGGACCCCT
loop_struct  	(.((((((((((((((((((((((((((((((((...(((.(((((((((.......(((((........))))).....))))))))).)))...)))))))))))))))))))).)))))))))))).)))
mature_arm  	second
mature_beg  	178
mature_end  	198
mature_query  	GTAGTCCAAGAGATCGAGACT_x1
mature_seq  	GTAGTCCAAGAGATCGAGACT
mature_strand  	+
mature_struct  	)).)))))).)))))).))))
pre_seq  	TCCCGATCTGTTGGACCACAGGAGTCCAAGAGATTGTGGTCACTCACCGTTGGATATTAATCCAATGGTTCAAAAAGTTTCTTAAGAGTGCAAGAGTGAGCGAACCGTTGAATTTACATCCAACGGTGAGTGACCACAAATCTCTTGGACCCCTGTAGTCCAAGAGATCGAGACT
pre_struct  	((.((((((.((((((.(((((.((((((((((((((((((((((((((((((((...(((.(((((((((.......(((((........))))).....))))))))).)))...)))))))))))))))))))).)))))))))))).))))).)))))).)))))).))))
pri_beg  	1
pri_end  	250
pri_id  	scaffold_6_7347
pri_mfe  	-131.80
pri_seq  	TTTTGTAGTATATATATATACAGTCCCGATCTGTTGGACCACAGGAGTCCAAGAGATTGTGGTCACTCACCGTTGGATATTAATCCAATGGTTCAAAAAGTTTCTTAAGAGTGCAAGAGTGAGCGAACCGTTGAATTTACATCCAACGGTGAGTGACCACAAATCTCTTGGACCCCTGTAGTCCAAGAGATCGAGACTGTATATATATATATATATATATATATGCATTTGAAAACTAATTAATAGTGCT
pri_struct  	...((((((((((((((((((((((.((((((.((((((.(((((.((((((((((((((((((((((((((((((((...(((.(((((((((.......(((((........))))).....))))))))).)))...)))))))))))))))))))).)))))))))))).))))).)))))).)))))).)))))))))))))))))).)))).......(((((..((......))...))))).
star_arm  	first
star_beg  	24
star_end  	44
star_read  	1
star_seq  	TCCCGATCTGTTGGACCACAG
star_struct  	((.((((((.((((((.((((
GTAGTCCAAGAGATCGAGACT_x1	21	1..21	scaffold_6_7347	250	178..198	1e-04	1.00	42.1	Plus / Plus
GTCCCGATCTGTTGGACCACAGGA_x1	24	1..24	scaffold_6_7347	250	23..46	1e-04	1.00	42.1	Plus / Plus


score_star	3.9
score_mfe	4.5
score_freq	-4.9
score	3.7
flank_first_end  	53
flank_first_seq  	GACGGTGGATTCTCGTCGTCTATTTCAAATTTTTGTAGTATATATATATACAG
flank_first_struct  	((((..((....))..)))).............((((((((((((((((((((
flank_second_beg  	229
flank_second_seq  	GTATATATATATATATATATAT
flank_second_struct  	)))))))))))))).))))...
freq  	2
loop_beg  	75
loop_end  	207
loop_seq  	GAGTCCAAGAGATTGTGGTCACTCACCGTTGGATATTAATCCAATGGTTCAAAAAGTTTCTTAAGAGTGCAAGAGTGAGCGAACCGTTGAATTTACATCCAACGGTGAGTGACCACAAATCTCTTGGACCCCT
loop_struct  	(.((((((((((((((((((((((((((((((((...(((.(((((((((.......(((((........))))).....))))))))).)))...)))))))))))))))))))).)))))))))))).)))
mature_arm  	second
mature_beg  	208
mature_end  	228
mature_query  	GTAGTCCAAGAGATCGAGACT_x1
mature_seq  	GTAGTCCAAGAGATCGAGACT
mature_strand  	+
mature_struct  	)).)))))).)))))).))))
pre_seq  	TCCCGATCTGTTGGACCACAGGAGTCCAAGAGATTGTGGTCACTCACCGTTGGATATTAATCCAATGGTTCAAAAAGTTTCTTAAGAGTGCAAGAGTGAGCGAACCGTTGAATTTACATCCAACGGTGAGTGACCACAAATCTCTTGGACCCCTGTAGTCCAAGAGATCGAGACT
pre_struct  	((.((((((.((((((.(((((.((((((((((((((((((((((((((((((((...(((.(((((((((.......(((((........))))).....))))))))).)))...)))))))))))))))))))).)))))))))))).))))).)))))).)))))).))))
pri_beg  	1
pri_end  	250
pri_id  	scaffold_6_7350
pri_mfe  	-136.20
pri_seq  	GACGGTGGATTCTCGTCGTCTATTTCAAATTTTTGTAGTATATATATATACAGTCCCGATCTGTTGGACCACAGGAGTCCAAGAGATTGTGGTCACTCACCGTTGGATATTAATCCAATGGTTCAAAAAGTTTCTTAAGAGTGCAAGAGTGAGCGAACCGTTGAATTTACATCCAACGGTGAGTGACCACAAATCTCTTGGACCCCTGTAGTCCAAGAGATCGAGACTGTATATATATATATATATATAT
pri_struct  	((((..((....))..)))).............((((((((((((((((((((((.((((((.((((((.(((((.((((((((((((((((((((((((((((((((...(((.(((((((((.......(((((........))))).....))))))))).)))...)))))))))))))))))))).)))))))))))).))))).)))))).)))))).)))))))))))))))))).))))...
star_arm  	first
star_beg  	54
star_end  	74
star_read  	1
star_seq  	TCCCGATCTGTTGGACCACAG
star_struct  	((.((((((.((((((.((((
GTAGTCCAAGAGATCGAGACT_x1	21	1..21	scaffold_6_7350	250	208..228	1e-04	1.00	42.1	Plus / Plus
GTCCCGATCTGTTGGACCACAGGA_x1	24	1..24	scaffold_6_7350	250	53..76	1e-04	1.00	42.1	Plus / Plus


score_star	-1.3
score_mfe	3.3
score_freq	0
score	2.3
flank_first_end  	55
flank_first_seq  	GAGCATCGATATCGTTAGAATAACGTTTATTATGTATTCTTAGAGATGATTTAAG
flank_first_struct  	.((((..((..((...((((((.(((.....)))))))))..))((..((..(((
flank_second_beg  	228
flank_second_seq  	TTTATTGTCTTCTTTGTTATATT
flank_second_struct  	)..))..)).))..)))).....
freq  	46
loop_beg  	77
loop_end  	206
loop_seq  	ATGGAAGGGCAAAGGGTTTGGATTAGCTGCCGACTCATTCATTCAAACACAGTAGAAAAGGGGGTTGATGTTTCTACTGCGAATGTGTGAATGATGCGGGAGATAAATTTCATCCTTTTCTTCTCTGTGC
loop_struct  	(((((..((.(((((((..(((((..((.(((..((((((((.((..(.(((((((((............))))))))).)..)).))))))))..))).))...))))).))))))).))..)))))).
mature_arm  	second
mature_beg  	207
mature_end  	227
mature_query  	TTGGACTGAAGGGAGCTCCCT_x32
mature_seq  	TTGGACTGAAGGGAGCTCCCT
mature_strand  	+
mature_struct  	.))))))))))..))))).))
pre_seq  	TGAGCTTTCTTCAGTCCACTCATGGAAGGGCAAAGGGTTTGGATTAGCTGCCGACTCATTCATTCAAACACAGTAGAAAAGGGGGTTGATGTTTCTACTGCGAATGTGTGAATGATGCGGGAGATAAATTTCATCCTTTTCTTCTCTGTGCTTGGACTGAAGGGAGCTCCCT
pre_struct  	.(((((..((((((((((..((((((..((.(((((((..(((((..((.(((..((((((((.((..(.(((((((((............))))))))).)..)).))))))))..))).))...))))).))))))).))..))))))..))))))))))..))))).))
pri_beg  	1
pri_end  	250
pri_id  	scaffold_6_783
pri_mfe  	-91.90
pri_seq  	GAGCATCGATATCGTTAGAATAACGTTTATTATGTATTCTTAGAGATGATTTAAGTGAGCTTTCTTCAGTCCACTCATGGAAGGGCAAAGGGTTTGGATTAGCTGCCGACTCATTCATTCAAACACAGTAGAAAAGGGGGTTGATGTTTCTACTGCGAATGTGTGAATGATGCGGGAGATAAATTTCATCCTTTTCTTCTCTGTGCTTGGACTGAAGGGAGCTCCCTTTTATTGTCTTCTTTGTTATATT
pri_struct  	.((((..((..((...((((((.(((.....)))))))))..))((..((..(((.(((((..((((((((((..((((((..((.(((((((..(((((..((.(((..((((((((.((..(.(((((((((............))))))))).)..)).))))))))..))).))...))))).))))))).))..))))))..))))))))))..))))).)))..))..)).))..)))).....
star_arm  	first
star_beg  	56
star_end  	76
star_seq  	TGAGCTTTCTTCAGTCCACTC
star_struct  	.(((((..((((((((((..(
TTGGACTGAAGGGAGCTCCC_x12	20	1..20	scaffold_6_783	250	207..226	1e-04	1.00	42.1	Plus / Plus
TTGGACTGAAGGGAGCTCCCT_x32	21	1..21	scaffold_6_783	250	207..227	1e-04	1.00	42.1	Plus / Plus
TTGGACTGAAGGGAGCTCCCTT_x2	22	1..22	scaffold_6_783	250	207..228	1e-04	1.00	42.1	Plus / Plus


score_star	3.9
score_mfe	2.2
score_freq	33.3
score	39.6
flank_first_end  	22
flank_first_seq  	AAACAGTATGGAAGAATCTGTT
flank_first_struct  	....((((.(((((...((((.
flank_second_beg  	95
flank_second_seq  	TGGCTTCCTCTTGCTCTCTCTC
flank_second_struct  	))))))))...)))).......
freq  	77
loop_beg  	44
loop_end  	73
loop_seq  	ATTCTTGGTTTGGTTTTAGACCATGTATTG
loop_struct  	((...(((((((....)))))))...)).)
mature_arm  	first
mature_beg  	23
mature_end  	43
mature_query  	AAGCTCAGGAGGGATAGCGCC_x66
mature_seq  	AAGCTCAGGAGGGATAGCGCC
mature_strand  	+
mature_struct  	((((((((((.(((((((((.
pre_seq  	AAGCTCAGGAGGGATAGCGCCATTCTTGGTTTGGTTTTAGACCATGTATTGCGCTATCCATCCTGAGTTTCA
pre_struct  	((((((((((.(((((((((.((...(((((((....)))))))...)).))))))))).)))))))))).)
pri_beg  	1
pri_end  	116
pri_id  	scaffold_6_9091
pri_mfe  	-50.10
pri_seq  	AAACAGTATGGAAGAATCTGTTAAGCTCAGGAGGGATAGCGCCATTCTTGGTTTGGTTTTAGACCATGTATTGCGCTATCCATCCTGAGTTTCATGGCTTCCTCTTGCTCTCTCTC
pri_struct  	....((((.(((((...((((.((((((((((.(((((((((.((...(((((((....)))))))...)).))))))))).)))))))))).)))))))))...)))).......
star_arm  	second
star_beg  	74
star_end  	94
star_read  	1
star_seq  	CGCTATCCATCCTGAGTTTCA
star_struct  	)))))))).)))))))))).)
AAGCTCAGGAGGGATAGCGC_x1	20	1..20	scaffold_6_9091	116	23..42	1e-04	1.00	42.1	Plus / Plus
AAGCTCAGGAGGGATAGCGCC_x66	21	1..21	scaffold_6_9091	116	23..43	1e-04	1.00	42.1	Plus / Plus
AGCTCAGGAGGGATAGCGCC_x2	20	1..20	scaffold_6_9091	116	24..43	1e-04	1.00	42.1	Plus / Plus
CGCTATCCATCCTGAGTTTC_x3	20	1..20	scaffold_6_9091	116	74..93	1e-04	1.00	42.1	Plus / Plus
CGCTATCCATCCTGAGTTTCA_x5	21	1..21	scaffold_6_9091	116	74..94	1e-04	1.00	42.1	Plus / Plus


score_star	3.9
score_mfe	2.8
score_freq	76.1
score	83.1
flank_first_end  	22
flank_first_seq  	TGGAATTTTAGGAAGGTTATGG
flank_first_struct  	..((((...((((((.(((.((
flank_second_beg  	126
flank_second_seq  	TTAGGTTTCCTCTTATTCATCCCTCTCCTCAATTTCTCTCCTCTACTACTACCACATTTATATATGATATGTTTATTATGTTTGGTAGCTGTTCATCTATAGATTTACTCTTCTTTAGTGTCCAT
flank_second_struct  	.))).))))))...))))..............................((((((.......((((((((....)))))))).)))))).((..((.(((.(((........))).)))))..)).
freq  	161
loop_beg  	44
loop_end  	103
loop_seq  	ATAAAACTAATTACTACTTTTGAGTGGTTACAACTTAGAAGCAGATTAAAAAAAATATTA
loop_struct  	(((..........((.(((((((((.......))))))))).))...........)))))
mature_arm  	second
mature_beg  	104
mature_end  	125
mature_query  	TCTTTCCCAATCCACCCATGCC_x140
mature_seq  	TCTTTCCCAATCCACCCATGCC
mature_strand  	+
mature_struct  	)))))))))....)))))))))
pre_seq  	CATGGGTAAGTGGGGAAGATGATAAAACTAATTACTACTTTTGAGTGGTTACAACTTAGAAGCAGATTAAAAAAAATATTATCTTTCCCAATCCACCCATGCC
pre_struct  	(((((((...((((((((((((((..........((.(((((((((.......))))))))).))...........))))))))))))))....)))))))))
pri_beg  	1
pri_end  	250
pri_id  	scaffold_6_928
pri_mfe  	-72.80
pri_seq  	TGGAATTTTAGGAAGGTTATGGCATGGGTAAGTGGGGAAGATGATAAAACTAATTACTACTTTTGAGTGGTTACAACTTAGAAGCAGATTAAAAAAAATATTATCTTTCCCAATCCACCCATGCCTTAGGTTTCCTCTTATTCATCCCTCTCCTCAATTTCTCTCCTCTACTACTACCACATTTATATATGATATGTTTATTATGTTTGGTAGCTGTTCATCTATAGATTTACTCTTCTTTAGTGTCCAT
pri_struct  	..((((...((((((.(((.(((((((((...((((((((((((((..........((.(((((((((.......))))))))).))...........))))))))))))))....))))))))).))).))))))...))))..............................((((((.......((((((((....)))))))).)))))).((..((.(((.(((........))).)))))..)).
star_arm  	first
star_beg  	23
star_end  	43
star_read  	1
star_seq  	CATGGGTAAGTGGGGAAGATG
star_struct  	(((((((...(((((((((((
ATCTTTCCCAATCCACCCATGCC_x1	23	1..23	scaffold_6_928	250	103..125	1e-04	1.00	42.1	Plus / Plus
TCTTTCCCAATCCACCCA_x1	18	1..18	scaffold_6_928	250	104..121	1e-04	1.00	42.1	Plus / Plus
TCTTTCCCAATCCACCCATGCC_x140	22	1..22	scaffold_6_928	250	104..125	1e-04	1.00	42.1	Plus / Plus
CTTTCCCAATCCACCCATGCC_x1	21	1..21	scaffold_6_928	250	105..125	1e-04	1.00	42.1	Plus / Plus
TTTCCCAATCCACCCATGCCT_x1	21	1..21	scaffold_6_928	250	106..126	1e-04	1.00	42.1	Plus / Plus
TTTCCCAATCCACCCATGCCTT_x1	22	1..22	scaffold_6_928	250	106..127	1e-04	1.00	42.1	Plus / Plus
TTAGGTTTCCTCTTATTCATCC_x1	22	1..22	scaffold_6_928	250	126..147	1e-04	1.00	42.1	Plus / Plus
CATGGGTAAGTGGGGAAGATG_x14	21	1..21	scaffold_6_928	250	23..43	1e-04	1.00	42.1	Plus / Plus
CATGGGTAAGTGGGGAAGATGA_x1	22	1..22	scaffold_6_928	250	23..44	1e-04	1.00	42.1	Plus / Plus


score_star	3.9
score_mfe	3.5
score_freq	-2.8
score	4.8
flank_first_end  	23
flank_first_seq  	TCTCGATCTCTTGAACCACAAGA
flank_first_struct  	(((.(((((((((.((.(((.(.
flank_second_beg  	157
flank_second_seq  	CTGTAGTCCAAGAGATCAAGACTGCTTGTTTGTATTGTAAATTTGCTTTTTCTCTTCAGCCGTTCAGATAATTTGGATGGTTGGGATTGATTCT
flank_second_struct  	.))).)).))))))))).)))..((..(((((.....)))))..))........((((((((((((((...)))))))))))))).........
freq  	6
loop_beg  	47
loop_end  	132
loop_seq  	CCGTTGGATATTAATCCAATAGTTCAAAAAAGTTTTTTAAAAGGAGTGCAAGAGTGAGTGAACCGTTGAATTTACATCCAACGGTG
loop_struct  	(((((((((...(((.(((..(((((....(.((((.((.......)).)))).)...)))))..))).)))...)))))))))))
mature_arm  	second
mature_beg  	133
mature_end  	156
mature_query  	AGTGACTACAAATCTTTTGGACCC_x2
mature_seq  	AGTGACTACAAATCTTTTGGACCC
mature_strand  	+
mature_struct  	))))))))).)))))))))))).)
pre_seq  	GTTCAAGAGATTGTGGTCACTCACCGTTGGATATTAATCCAATAGTTCAAAAAAGTTTTTTAAAAGGAGTGCAAGAGTGAGTGAACCGTTGAATTTACATCCAACGGTGAGTGACTACAAATCTTTTGGACCC
pre_struct  	((((((((((((((((((((((((((((((((...(((.(((..(((((....(.((((.((.......)).)))).)...)))))..))).)))...)))))))))))))))))))).)))))))))))).)
pri_beg  	1
pri_end  	250
pri_id  	scaffold_7_12117
pri_mfe  	-99.10
pri_seq  	TCTCGATCTCTTGAACCACAAGAGTTCAAGAGATTGTGGTCACTCACCGTTGGATATTAATCCAATAGTTCAAAAAAGTTTTTTAAAAGGAGTGCAAGAGTGAGTGAACCGTTGAATTTACATCCAACGGTGAGTGACTACAAATCTTTTGGACCCCTGTAGTCCAAGAGATCAAGACTGCTTGTTTGTATTGTAAATTTGCTTTTTCTCTTCAGCCGTTCAGATAATTTGGATGGTTGGGATTGATTCT
pri_struct  	(((.(((((((((.((.(((.(.((((((((((((((((((((((((((((((((...(((.(((..(((((....(.((((.((.......)).)))).)...)))))..))).)))...)))))))))))))))))))).)))))))))))).).))).)).))))))))).)))..((..(((((.....)))))..))........((((((((((((((...)))))))))))))).........
star_arm  	first
star_beg  	24
star_end  	46
star_read  	1
star_seq  	GTTCAAGAGATTGTGGTCACTCA
star_struct  	(((((((((((((((((((((((
GAGTGACTACAAATCTTTTGGACC_x1	24	1..24	scaffold_7_12117	250	132..155	1e-04	1.00	42.1	Plus / Plus
AGTGACTACAAATCTTTTGGACCC_x2	24	1..24	scaffold_7_12117	250	133..156	1e-04	1.00	42.1	Plus / Plus
AGTTCAAGAGATTGTGGTCACTCA_x2	24	1..24	scaffold_7_12117	250	23..46	1e-04	1.00	42.1	Plus / Plus
GTTCAAGAGATTGTGGTCACTCA_x1	23	1..23	scaffold_7_12117	250	24..46	1e-04	1.00	42.1	Plus / Plus


score_star	3.9
score_mfe	3.5
score_freq	-2.8
score	4.8
flank_first_end  	95
flank_first_seq  	AAGAAAGGCGGGATTGGAAAACGCGCGCCAGGACACGGGCTAAGGGGAAGTGCAGCGTACTTGTTTGTACAGTCTCGATCTCTTGAACCACAAGA
flank_first_struct  	......((((.(.((....))..).))))..(.(((...((....))..))))...((((......)))).((((.(((((((((.((.(((.(.
flank_second_beg  	229
flank_second_seq  	CTGTAGTCCAAGAGATCAAGAC
flank_second_struct  	.))).)).))))))))).))))
freq  	6
loop_beg  	119
loop_end  	204
loop_seq  	CCGTTGGATATTAATCCAATAGTTCAAAAAAGTTTTTTAAAAGGAGTGCAAGAGTGAGTGAACCGTTGAATTTACATCCAACGGTG
loop_struct  	(((((((((...(((.(((..(((((....(.((((.((.......)).)))).)...)))))..))).)))...)))))))))))
mature_arm  	second
mature_beg  	205
mature_end  	228
mature_query  	AGTGACTACAAATCTTTTGGACCC_x2
mature_seq  	AGTGACTACAAATCTTTTGGACCC
mature_strand  	+
mature_struct  	))))))))).)))))))))))).)
pre_seq  	GTTCAAGAGATTGTGGTCACTCACCGTTGGATATTAATCCAATAGTTCAAAAAAGTTTTTTAAAAGGAGTGCAAGAGTGAGTGAACCGTTGAATTTACATCCAACGGTGAGTGACTACAAATCTTTTGGACCC
pre_struct  	((((((((((((((((((((((((((((((((...(((.(((..(((((....(.((((.((.......)).)))).)...)))))..))).)))...)))))))))))))))))))).)))))))))))).)
pri_beg  	1
pri_end  	250
pri_id  	scaffold_7_12120
pri_mfe  	-99.10
pri_seq  	AAGAAAGGCGGGATTGGAAAACGCGCGCCAGGACACGGGCTAAGGGGAAGTGCAGCGTACTTGTTTGTACAGTCTCGATCTCTTGAACCACAAGAGTTCAAGAGATTGTGGTCACTCACCGTTGGATATTAATCCAATAGTTCAAAAAAGTTTTTTAAAAGGAGTGCAAGAGTGAGTGAACCGTTGAATTTACATCCAACGGTGAGTGACTACAAATCTTTTGGACCCCTGTAGTCCAAGAGATCAAGAC
pri_struct  	......((((.(.((....))..).))))..(.(((...((....))..))))...((((......)))).((((.(((((((((.((.(((.(.((((((((((((((((((((((((((((((((...(((.(((..(((((....(.((((.((.......)).)))).)...)))))..))).)))...)))))))))))))))))))).)))))))))))).).))).)).))))))))).))))
star_arm  	first
star_beg  	96
star_end  	118
star_read  	1
star_seq  	GTTCAAGAGATTGTGGTCACTCA
star_struct  	(((((((((((((((((((((((
GAGTGACTACAAATCTTTTGGACC_x1	24	1..24	scaffold_7_12120	250	204..227	1e-04	1.00	42.1	Plus / Plus
AGTGACTACAAATCTTTTGGACCC_x2	24	1..24	scaffold_7_12120	250	205..228	1e-04	1.00	42.1	Plus / Plus
AGTTCAAGAGATTGTGGTCACTCA_x2	24	1..24	scaffold_7_12120	250	95..118	1e-04	1.00	42.1	Plus / Plus
GTTCAAGAGATTGTGGTCACTCA_x1	23	1..23	scaffold_7_12120	250	96..118	1e-04	1.00	42.1	Plus / Plus


score_star	-1.3
score_mfe	3.7
score_freq	0
score	2.7
flank_first_end  	148
flank_first_seq  	CATTTTAGGAATTGGCCCTTTGTGTAGCCCTCCCATTTTTTGTAGCCCTTTGTGTAGCTCACTCTTGGAGATGGATTTTGGGCTATATTTGAGGATAGAGTCCTCAGTTGGAGAAGAGAAACTCTCATTTAACGGGAATATCACTTTT
flank_first_struct  	(((...(((.......)))..)))..(((((((.......((((((((...((.((.(((.(....)))).)).))...)))))))).((((((((...))))))))..))))..(((.....)))...(((((((.(((.(((((((
flank_second_beg  	228
flank_second_seq  	ACAGTGCTATCCCCGTTATAGGT
flank_second_struct  	).)))).))).)))))))..)))
freq  	16
loop_beg  	169
loop_end  	206
loop_seq  	CAATGACACGTATGATAACTTTTCCACGTGTTATTGTG
loop_struct  	(((((((((((..((.......)).)))))))))))))
mature_arm  	second
mature_beg  	207
mature_end  	227
mature_query  	TTATTGGTCGGGGATAGCAAA_x15
mature_seq  	TTATTGGTCGGGGATAGCAAA
mature_strand  	+
mature_struct  	))))))))).)))))))))))
pre_seq  	TGCTATCCCGACCAATAACGCAATGACACGTATGATAACTTTTCCACGTGTTATTGTGTTATTGGTCGGGGATAGCAAA
pre_struct  	(((((((((((((((((((((((((((((((..((.......)).)))))))))))))))))))))).)))))))))))
pri_beg  	1
pri_end  	250
pri_id  	scaffold_7_12328
pri_mfe  	-106.80
pri_seq  	CATTTTAGGAATTGGCCCTTTGTGTAGCCCTCCCATTTTTTGTAGCCCTTTGTGTAGCTCACTCTTGGAGATGGATTTTGGGCTATATTTGAGGATAGAGTCCTCAGTTGGAGAAGAGAAACTCTCATTTAACGGGAATATCACTTTTTGCTATCCCGACCAATAACGCAATGACACGTATGATAACTTTTCCACGTGTTATTGTGTTATTGGTCGGGGATAGCAAAACAGTGCTATCCCCGTTATAGGT
pri_struct  	(((...(((.......)))..)))..(((((((.......((((((((...((.((.(((.(....)))).)).))...)))))))).((((((((...))))))))..))))..(((.....)))...(((((((.(((.((((((((((((((((((((((((((((((((((((((..((.......)).)))))))))))))))))))))).)))))))))))).)))).))).)))))))..)))
star_arm  	first
star_beg  	149
star_end  	168
star_seq  	TGCTATCCCGACCAATAACG
star_struct  	((((((((((((((((((((
TTATTGGTCGGGGATAGCAAA_x15	21	1..21	scaffold_7_12328	250	207..227	1e-04	1.00	42.1	Plus / Plus
TTATTGGTCGGGGATAGCAAAA_x1	22	1..22	scaffold_7_12328	250	207..228	1e-04	1.00	42.1	Plus / Plus


score_star	-1.3
score_mfe	2.4
score_freq	0
score	1.4
flank_first_end  	76
flank_first_seq  	CATGGGGAGATATCGTCTGTGATTCATGGATCTTCGATCAAGAAACCGTATCCAAGCTCCGAGGCTAGTCTACACT
flank_first_struct  	.....(((((.....((((((...)))))))))))......((((((......((((.((.(((((........((
flank_second_beg  	131
flank_second_seq  	AAATCAATCGAGAGCTCGTTAGTAGTAGCGAGCGAAAACGGCTTAGGGCTTTGAAGAGAAACAAACATGAAGCTTCGTTCTTCAGCAAAGTGTTCACTTTTTTTTCGCCAGGTTTCGTTT
flank_second_struct  	.............((((((((....))))))))......))))).)))))).(((((((((..(((((...(((.........)))...)))))...)))))))))....))))))....
freq  	22
loop_beg  	101
loop_end  	109
loop_seq  	ATTGAAATA
loop_struct  	.........
mature_arm  	second
mature_beg  	110
mature_end  	130
mature_query  	TCTGAGTAGCTAAAGGAAGGG_x4
mature_seq  	TCTGAGTAGCTAAAGGAAGGG
mature_strand  	+
mature_struct  	.))))))..).))))))))))
pre_seq  	TTTTGGACTTTTGAAACTTAGTGAATTGAAATATCTGAGTAGCTAAAGGAAGGG
pre_struct  	((((...((((.(..((((((.............))))))..).))))))))))
pri_beg  	1
pri_end  	250
pri_id  	scaffold_7_1768
pri_mfe  	-58.12
pri_seq  	CATGGGGAGATATCGTCTGTGATTCATGGATCTTCGATCAAGAAACCGTATCCAAGCTCCGAGGCTAGTCTACACTTTTTGGACTTTTGAAACTTAGTGAATTGAAATATCTGAGTAGCTAAAGGAAGGGAAATCAATCGAGAGCTCGTTAGTAGTAGCGAGCGAAAACGGCTTAGGGCTTTGAAGAGAAACAAACATGAAGCTTCGTTCTTCAGCAAAGTGTTCACTTTTTTTTCGCCAGGTTTCGTTT
pri_struct  	.....(((((.....((((((...)))))))))))......((((((......((((.((.(((((........((((((...((((.(..((((((.............))))))..).)))))))))).............((((((((....))))))))......))))).)))))).(((((((((..(((((...(((.........)))...)))))...)))))))))....))))))....
star_arm  	first
star_beg  	77
star_end  	100
star_seq  	TTTTGGACTTTTGAAACTTAGTGA
star_struct  	((((...((((.(..((((((...
ATCTGAGTAGCTAAAGGAAG_x2	20	1..20	scaffold_7_1768	250	109..128	1e-04	1.00	42.1	Plus / Plus
ATCTGAGTAGCTAAAGGAAGGGAA_x1	24	1..24	scaffold_7_1768	250	109..132	1e-04	1.00	42.1	Plus / Plus
TCTGAGTAGCTAAAGGAA_x1	18	1..18	scaffold_7_1768	250	110..127	1e-04	1.00	42.1	Plus / Plus
TCTGAGTAGCTAAAGGAAG_x2	19	1..19	scaffold_7_1768	250	110..128	1e-04	1.00	42.1	Plus / Plus
TCTGAGTAGCTAAAGGAAGGG_x4	21	1..21	scaffold_7_1768	250	110..130	1e-04	1.00	42.1	Plus / Plus
TCTGAGTAGCTAAAGGAAGGGA_x3	22	1..22	scaffold_7_1768	250	110..131	1e-04	1.00	42.1	Plus / Plus
TCTGAGTAGCTAAAGGAAGGGAA_x2	23	1..23	scaffold_7_1768	250	110..132	1e-04	1.00	42.1	Plus / Plus
GAGTAGCTAAAGGAAGGGAAATC_x1	23	1..23	scaffold_7_1768	250	113..135	1e-04	1.00	42.1	Plus / Plus
GTAGCTAAAGGAAGGGAAA_x2	19	1..19	scaffold_7_1768	250	115..133	1e-04	1.00	42.1	Plus / Plus
TAGCTAAAGGAAGGGAAATC_x1	20	1..20	scaffold_7_1768	250	116..135	1e-04	1.00	42.1	Plus / Plus
AGCTAAAGGAAGGGAAATC_x1	19	1..19	scaffold_7_1768	250	117..135	1e-04	1.00	42.1	Plus / Plus
CTTCGTTCTTCAGCAAAG_x1	18	1..18	scaffold_7_1768	250	203..220	1e-04	1.00	42.1	Plus / Plus
CTTCAGCAAAGTGTTCACT_x1	19	1..19	scaffold_7_1768	250	210..228	1e-04	1.00	42.1	Plus / Plus


score_star	-1.3
score_mfe	2.4
score_freq	0
score	1.4
flank_first_end  	172
flank_first_seq  	CTTATTGTAGCGGGAAATAAAACATTGTCGGCAATTCTTAAAAACGCCATGTAAGAGAAAGAAACACGACGATGTACATATAAAACTGAAAGCTACGATGGAACTAAAAAGCCCCTTCGGATTGGATGAAAAAAAAATTATTAAGGGTTTTTTAAGCCTTATTTTTTATAAT
flank_first_struct  	.......(((((((.......(((((((((....(((((...................)))))...)))))))))..........(((((.(((.....((...((((((((((.....((((...(....)...)))).....))))))))))..))..............
flank_second_beg  	226
flank_second_seq  	AAGCTTCAGATTGCTAATCCGTTGT
flank_second_struct  	.))))))))........))))))).
freq  	59
loop_beg  	196
loop_end  	203
loop_seq  	AATTGGGA
loop_struct  	......))
mature_arm  	second
mature_beg  	204
mature_end  	225
mature_query  	GGAGAGATGGCTGAGTGGACTA_x17
mature_seq  	GGAGAGATGGCTGAGTGGACTA
mature_strand  	+
mature_struct  	))))))))))))).))..))..
pre_seq  	GTAACATAGTATTATCTTTTTTCAATTGGGAGGAGAGATGGCTGAGTGGACTA
pre_struct  	((.((.((((..(((((((((((......))))))))))))))).))..))..
pri_beg  	1
pri_end  	250
pri_id  	scaffold_7_1848
pri_mfe  	-56.41
pri_seq  	CTTATTGTAGCGGGAAATAAAACATTGTCGGCAATTCTTAAAAACGCCATGTAAGAGAAAGAAACACGACGATGTACATATAAAACTGAAAGCTACGATGGAACTAAAAAGCCCCTTCGGATTGGATGAAAAAAAAATTATTAAGGGTTTTTTAAGCCTTATTTTTTATAATGTAACATAGTATTATCTTTTTTCAATTGGGAGGAGAGATGGCTGAGTGGACTAAAGCTTCAGATTGCTAATCCGTTGT
pri_struct  	.......(((((((.......(((((((((....(((((...................)))))...)))))))))..........(((((.(((.....((...((((((((((.....((((...(....)...)))).....))))))))))..))..............((.((.((((..(((((((((((......))))))))))))))).))..))...))))))))........))))))).
star_arm  	first
star_beg  	173
star_end  	195
star_seq  	GTAACATAGTATTATCTTTTTTC
star_struct  	((.((.((((..(((((((((((
GGAGAGATGGCTGAGTGG_x1	18	1..18	scaffold_7_1848	250	204..221	1e-04	1.00	42.1	Plus / Plus
GGAGAGATGGCTGAGTGGA_x4	19	1..19	scaffold_7_1848	250	204..222	1e-04	1.00	42.1	Plus / Plus
GGAGAGATGGCTGAGTGGAC_x17	20	1..20	scaffold_7_1848	250	204..223	1e-04	1.00	42.1	Plus / Plus
GGAGAGATGGCTGAGTGGACT_x16	21	1..21	scaffold_7_1848	250	204..224	1e-04	1.00	42.1	Plus / Plus
GGAGAGATGGCTGAGTGGACTA_x17	22	1..22	scaffold_7_1848	250	204..225	1e-04	1.00	42.1	Plus / Plus
GGAGAGATGGCTGAGTGGACTAA_x1	23	1..23	scaffold_7_1848	250	204..226	1e-04	1.00	42.1	Plus / Plus
GGAGAGATGGCTGAGTGGACTAAA_x1	24	1..24	scaffold_7_1848	250	204..227	1e-04	1.00	42.1	Plus / Plus
AGAGATGGCTGAGTGGACTAAAG_x2	23	1..23	scaffold_7_1848	250	206..228	1e-04	1.00	42.1	Plus / Plus


score_star	-1.3
score_mfe	2.7
score_freq	0
score	1.7
flank_first_end  	24
flank_first_seq  	AGTGTAGTATCTGTTCTTATCAGT
flank_first_struct  	.(.(((((((((((((((...(((
flank_second_beg  	68
flank_second_seq  	TCATTTCTTTAGGGGGAGGGTCCACTACAGTAGCTTGCTGTTGGGGCTCTCTAGTGTCACCCAAGCGTTGCACTACTGCATAATTCTAGCGCACCCCATCAAATCTAGTTTAAGCGTTTTAGAGCATTTCCACCTCAAAAGACAAGGGCAAGGTAAAAGTAAGGCAAGGTTTGCCACTATTCA
flank_second_struct  	)....(((((.((((((((((((...(((((.....)))))..)))))))).(((((.((......)).)))))..(((.....((((((((.....................))))..)))))))......)))).))))).)))))).))))).......((((.....)))).)))).).
freq  	39
loop_beg  	46
loop_end  	50
loop_seq  	AATGG
loop_struct  	...))
mature_arm  	first
mature_beg  	25
mature_end  	45
mature_query  	TTAATATCTGATACGTGGGCC_x23
mature_seq  	TTAATATCTGATACGTGGGCC
mature_strand  	+
mature_struct  	((((((((......(((((((
pre_seq  	TTAATATCTGATACGTGGGCCAATGGCTCACATGATATTAAAT
pre_struct  	((((((((......(((((((...)))))))..))))))))))
pri_beg  	1
pri_end  	250
pri_id  	scaffold_7_2171
pri_mfe  	-69.30
pri_seq  	AGTGTAGTATCTGTTCTTATCAGTTTAATATCTGATACGTGGGCCAATGGCTCACATGATATTAAATTCATTTCTTTAGGGGGAGGGTCCACTACAGTAGCTTGCTGTTGGGGCTCTCTAGTGTCACCCAAGCGTTGCACTACTGCATAATTCTAGCGCACCCCATCAAATCTAGTTTAAGCGTTTTAGAGCATTTCCACCTCAAAAGACAAGGGCAAGGTAAAAGTAAGGCAAGGTTTGCCACTATTCA
pri_struct  	.(.(((((((((((((((...(((((((((((......(((((((...)))))))..)))))))))))....(((((.((((((((((((...(((((.....)))))..)))))))).(((((.((......)).)))))..(((.....((((((((.....................))))..)))))))......)))).))))).)))))).))))).......((((.....)))).)))).).
star_arm  	second
star_beg  	51
star_end  	67
star_seq  	CTCACATGATATTAAAT
star_struct  	)))))..))))))))))
GTTTAATATCTGATACGTGGGC_x1	22	1..22	scaffold_7_2171	250	23..44	1e-04	1.00	42.1	Plus / Plus
TTTAATATCTGATACGTGGGCC_x1	22	1..22	scaffold_7_2171	250	24..45	1e-04	1.00	42.1	Plus / Plus
TTTAATATCTGATACGTGGGCCA_x1	23	1..23	scaffold_7_2171	250	24..46	1e-04	1.00	42.1	Plus / Plus
TTTAATATCTGATACGTGGGCCAA_x1	24	1..24	scaffold_7_2171	250	24..47	1e-04	1.00	42.1	Plus / Plus
TTAATATCTGATACGTGGGCC_x23	21	1..21	scaffold_7_2171	250	25..45	1e-04	1.00	42.1	Plus / Plus
TTAATATCTGATACGTGGGCCA_x1	22	1..22	scaffold_7_2171	250	25..46	1e-04	1.00	42.1	Plus / Plus
TAATATCTGATACGTGGGCC_x2	20	1..20	scaffold_7_2171	250	26..45	1e-04	1.00	42.1	Plus / Plus
TAATATCTGATACGTGGGCCA_x2	21	1..21	scaffold_7_2171	250	26..46	1e-04	1.00	42.1	Plus / Plus
ATATCTGATACGTGGGCCA_x3	19	1..19	scaffold_7_2171	250	28..46	1e-04	1.00	42.1	Plus / Plus
ATATCTGATACGTGGGCCAATG_x1	22	1..22	scaffold_7_2171	250	28..49	1e-04	1.00	42.1	Plus / Plus
TATCTGATACGTGGGCCA_x1	18	1..18	scaffold_7_2171	250	29..46	1e-04	1.00	42.1	Plus / Plus
TATCTGATACGTGGGCCAA_x1	19	1..19	scaffold_7_2171	250	29..47	1e-04	1.00	42.1	Plus / Plus
ATCTGATACGTGGGCCAATGGCT_x1	23	1..23	scaffold_7_2171	250	30..52	1e-04	1.00	42.1	Plus / Plus


score_star	3.9
score_mfe	2.9
score_freq	-4.4
score	2.6
flank_first_end  	22
flank_first_seq  	GTTGGGGAAGCAAAAGAGAAAG
flank_first_struct  	...((((((((((..(((((((
flank_second_beg  	110
flank_second_seq  	TTCTCAACTAATTGTTGCTTCTTCTTCTTCTTCTTCTTCTTCATCATGATCAATTGATTTCCTCTCTCTAACATCATCTATACTATATATGTTCTTAATGAAGTGACTTGTTGCATGATGATATTGCATATGTGTTAGTTT
flank_second_struct  	))))).........))))))))))................((((((((..(((.(.(((((........(((((..............)))))......))))).).)))...))))))))....................
freq  	3
loop_beg  	44
loop_end  	88
loop_seq  	CGAAGACAGATTTACACATGCCCGCTGCCGTAAATTGATCTCAGA
loop_struct  	.((.((..(((((((.((.(....)))..)))))))..)))).))
mature_arm  	second
mature_beg  	89
mature_end  	109
mature_query  	TTGAGCCGCGCCAATATCACT_x2
mature_seq  	TTGAGCCGCGCCAATATCACT
mature_strand  	+
mature_struct  	))))))).)))))))))).))
pre_seq  	CGATGTTGGTGAGGTTCAATCCGAAGACAGATTTACACATGCCCGCTGCCGTAAATTGATCTCAGATTGAGCCGCGCCAATATCACT
pre_struct  	.((((((((((.(((((((((.((.((..(((((((.((.(....)))..)))))))..)))).))))))))).)))))))))).))
pri_beg  	1
pri_end  	250
pri_id  	scaffold_7_7000
pri_mfe  	-73.98
pri_seq  	GTTGGGGAAGCAAAAGAGAAAGCGATGTTGGTGAGGTTCAATCCGAAGACAGATTTACACATGCCCGCTGCCGTAAATTGATCTCAGATTGAGCCGCGCCAATATCACTTTCTCAACTAATTGTTGCTTCTTCTTCTTCTTCTTCTTCTTCATCATGATCAATTGATTTCCTCTCTCTAACATCATCTATACTATATATGTTCTTAATGAAGTGACTTGTTGCATGATGATATTGCATATGTGTTAGTTT
pri_struct  	...((((((((((..(((((((.((((((((((.(((((((((.((.((..(((((((.((.(....)))..)))))))..)))).))))))))).)))))))))).))))))).........))))))))))................((((((((..(((.(.(((((........(((((..............)))))......))))).).)))...))))))))....................
star_arm  	first
star_beg  	23
star_end  	43
star_read  	1
star_seq  	CGATGTTGGTGAGGTTCAATC
star_struct  	.((((((((((.(((((((((
CGATGTTGGTGAGGTTCAATC_x1	21	1..21	scaffold_7_7000	250	23..43	1e-04	1.00	42.1	Plus / Plus
TTGAGCCGCGCCAATATCACT_x2	21	1..21	scaffold_7_7000	250	89..109	1e-04	1.00	42.1	Plus / Plus


score_star	3.9
score_mfe	3
score_freq	-4.4
score	2.8
flank_first_end  	141
flank_first_seq  	TTTCGGGGTCACGGTGAAATGAAAGAACATCTGCTTTATTGCTTAGCTGTTTTTTATTTATTTATATATATATATATATATAAATTATAAGAAAGATCATTCGATGGATCGATATGCATGTTGGGGAAGCAAAAGAGAAAG
flank_first_struct  	....(((((.(((((................((((((....((((((((((((((((..(((((((((((....))))))))))).))))))).((((........)))).....))).))))))))))))...(((((((
flank_second_beg  	229
flank_second_seq  	TTCTCAACTAATTGTTGCTTCT
flank_second_struct  	))))).....))))).))))).
freq  	3
loop_beg  	163
loop_end  	207
loop_seq  	CGAAGACAGATTTACACATGCCCGCTGCCGTAAATTGATCTCAGA
loop_struct  	.((.((..(((((((.((.(....)))..)))))))..)))).))
mature_arm  	second
mature_beg  	208
mature_end  	228
mature_query  	TTGAGCCGCGCCAATATCACT_x2
mature_seq  	TTGAGCCGCGCCAATATCACT
mature_strand  	+
mature_struct  	))))))).)))))))))).))
pre_seq  	CGATGTTGGTGAGGTTCAATCCGAAGACAGATTTACACATGCCCGCTGCCGTAAATTGATCTCAGATTGAGCCGCGCCAATATCACT
pre_struct  	.((((((((((.(((((((((.((.((..(((((((.((.(....)))..)))))))..)))).))))))))).)))))))))).))
pri_beg  	1
pri_end  	250
pri_id  	scaffold_7_7003
pri_mfe  	-80.80
pri_seq  	TTTCGGGGTCACGGTGAAATGAAAGAACATCTGCTTTATTGCTTAGCTGTTTTTTATTTATTTATATATATATATATATATAAATTATAAGAAAGATCATTCGATGGATCGATATGCATGTTGGGGAAGCAAAAGAGAAAGCGATGTTGGTGAGGTTCAATCCGAAGACAGATTTACACATGCCCGCTGCCGTAAATTGATCTCAGATTGAGCCGCGCCAATATCACTTTCTCAACTAATTGTTGCTTCT
pri_struct  	....(((((.(((((................((((((....((((((((((((((((..(((((((((((....))))))))))).))))))).((((........)))).....))).))))))))))))...(((((((.((((((((((.(((((((((.((.((..(((((((.((.(....)))..)))))))..)))).))))))))).)))))))))).))))))).....))))).))))).
star_arm  	first
star_beg  	142
star_end  	162
star_read  	1
star_seq  	CGATGTTGGTGAGGTTCAATC
star_struct  	.((((((((((.(((((((((
CGATGTTGGTGAGGTTCAATC_x1	21	1..21	scaffold_7_7003	250	142..162	1e-04	1.00	42.1	Plus / Plus
TTGAGCCGCGCCAATATCACT_x2	21	1..21	scaffold_7_7003	250	208..228	1e-04	1.00	42.1	Plus / Plus


score_star	3.9
score_mfe	2.7
score_freq	345.8
score	352.7
flank_first_end  	129
flank_first_seq  	CTCTCTCTCTCTCTCTCTCTCTCTCTCTCTCTCTCTCTCTCTCTCTCTCTCTCTCTCATTAGTATATATCTAACTATACAGGATATGTGAGATCTGAAGTGAATTTATAAACAAGTCCTGGTCATGCTT
flank_first_struct  	.......................................................(((((((......(((.......((((((.(((.(((((......).))))....))).))))))((((((.((
flank_second_beg  	225
flank_second_seq  	ACATGGCAATTCCGGACTCTGATGAA
flank_second_struct  	.))))))......)))..))))))).
freq  	690
loop_beg  	151
loop_end  	203
loop_seq  	CAATTCTTTGCTGTCTAAGCTTATCGCTTTCAAGATTAGCTAGCGCCATCGAA
loop_struct  	(.((....((((.....((((.(((........))).))))))))..)).)))
mature_arm  	first
mature_beg  	130
mature_end  	150
mature_query  	TTCCACAGCTTTCTTGAACTT_x612
mature_seq  	TTCCACAGCTTTCTTGAACTT
mature_strand  	+
mature_struct  	(((((((((((((((((.(((
pre_seq  	TTCCACAGCTTTCTTGAACTTCAATTCTTTGCTGTCTAAGCTTATCGCTTTCAAGATTAGCTAGCGCCATCGAAGCTCAAGAAAGCTGTGGGAGA
pre_struct  	(((((((((((((((((.((((.((....((((.....((((.(((........))).))))))))..)).)))).)))))))))))))))))))
pri_beg  	1
pri_end  	250
pri_id  	scaffold_7_7016
pri_mfe  	-67.90
pri_seq  	CTCTCTCTCTCTCTCTCTCTCTCTCTCTCTCTCTCTCTCTCTCTCTCTCTCTCTCTCATTAGTATATATCTAACTATACAGGATATGTGAGATCTGAAGTGAATTTATAAACAAGTCCTGGTCATGCTTTTCCACAGCTTTCTTGAACTTCAATTCTTTGCTGTCTAAGCTTATCGCTTTCAAGATTAGCTAGCGCCATCGAAGCTCAAGAAAGCTGTGGGAGAACATGGCAATTCCGGACTCTGATGAA
pri_struct  	.......................................................(((((((......(((.......((((((.(((.(((((......).))))....))).))))))((((((.(((((((((((((((((((.((((.((....((((.....((((.(((........))).))))))))..)).)))).))))))))))))))))))).))))))......)))..))))))).
star_arm  	second
star_beg  	204
star_end  	224
star_read  	1
star_seq  	GCTCAAGAAAGCTGTGGGAGA
star_struct  	).)))))))))))))))))))
TATAAACAAGTCCTGGTCATGCTT_x1	24	1..24	scaffold_7_7016	250	106..129	1e-04	1.00	42.1	Plus / Plus
TTCCACAGCTTTCTTGAA_x1	18	1..18	scaffold_7_7016	250	130..147	1e-04	1.00	42.1	Plus / Plus
TTCCACAGCTTTCTTGAAC_x10	19	1..19	scaffold_7_7016	250	130..148	1e-04	1.00	42.1	Plus / Plus
TTCCACAGCTTTCTTGAACT_x54	20	1..20	scaffold_7_7016	250	130..149	1e-04	1.00	42.1	Plus / Plus
TTCCACAGCTTTCTTGAACTT_x612	21	1..21	scaffold_7_7016	250	130..150	1e-04	1.00	42.1	Plus / Plus
TTCCACAGCTTTCTTGAACTTC_x2	22	1..22	scaffold_7_7016	250	130..151	1e-04	1.00	42.1	Plus / Plus
TCCACAGCTTTCTTGAACT_x1	19	1..19	scaffold_7_7016	250	131..149	1e-04	1.00	42.1	Plus / Plus
TCCACAGCTTTCTTGAACTT_x2	20	1..20	scaffold_7_7016	250	131..150	1e-04	1.00	42.1	Plus / Plus
CCACAGCTTTCTTGAACT_x1	18	1..18	scaffold_7_7016	250	132..149	1e-04	1.00	42.1	Plus / Plus
CACAGCTTTCTTGAACTT_x1	18	1..18	scaffold_7_7016	250	133..150	1e-04	1.00	42.1	Plus / Plus
GCTCAAGAAAGCTGTGGGAGA_x3	21	1..21	scaffold_7_7016	250	204..224	1e-04	1.00	42.1	Plus / Plus
CTCAAGAAAGCTGTGGGAGA_x1	20	1..20	scaffold_7_7016	250	205..224	1e-04	1.00	42.1	Plus / Plus
AAGAAAGCTGTGGGAGAACAT_x1	21	1..21	scaffold_7_7016	250	208..228	1e-04	1.00	42.1	Plus / Plus


score_star	-1.3
score_mfe	3.4
score_freq	0
score	2.4
flank_first_end  	22
flank_first_seq  	GGAAGCTCAAGCTTGAAGCTAC
flank_first_struct  	(((((.....((((..(((..(
flank_second_beg  	112
flank_second_seq  	TGCTGCTGCCGCCCTTGCCCTTCCAGTCTTTGATCTCACTTAAATTCACAGAGAAGGGCACTGTTCACAGATGCTTTCTCATCAGCGGCCCAGGAAAAAGGAAGGAAAGTAAAGCCAGGGGCCAGGGCCCCCTCTTCTC
flank_second_struct  	.)))...(((((...((((((((...(((.(((............))).))))))))))).........((((......)))).)))))......................))))..(((((....)))))..))))).
freq  	67
loop_beg  	43
loop_end  	89
loop_seq  	ACAAACGCAGGCAATTGTATAAAAGCATATACCTTGGTGCGGTGCGT
loop_struct  	.((..((((..(((..(((((......))))).))).)))).)).))
mature_arm  	first
mature_beg  	23
mature_end  	42
mature_query  	TGACAGAAGAGAGTGAGCAC_x67
mature_seq  	TGACAGAAGAGAGTGAGCAC
mature_strand  	+
mature_struct  	((((((((((((((((((((
pre_seq  	TGACAGAAGAGAGTGAGCACACAAACGCAGGCAATTGTATAAAAGCATATACCTTGGTGCGGTGCGTGCTCACTTCTCTCTCTGTCAGC
pre_struct  	((((((((((((((((((((.((..((((..(((..(((((......))))).))).)))).)).)))))))).))))).)))))))).
pri_beg  	1
pri_end  	250
pri_id  	scaffold_7_7196
pri_mfe  	-93.40
pri_seq  	GGAAGCTCAAGCTTGAAGCTACTGACAGAAGAGAGTGAGCACACAAACGCAGGCAATTGTATAAAAGCATATACCTTGGTGCGGTGCGTGCTCACTTCTCTCTCTGTCAGCTGCTGCTGCCGCCCTTGCCCTTCCAGTCTTTGATCTCACTTAAATTCACAGAGAAGGGCACTGTTCACAGATGCTTTCTCATCAGCGGCCCAGGAAAAAGGAAGGAAAGTAAAGCCAGGGGCCAGGGCCCCCTCTTCTC
pri_struct  	(((((.....((((..(((..(((((((((((((((((((((.((..((((..(((..(((((......))))).))).)))).)).)))))))).))))).))))))))..)))...(((((...((((((((...(((.(((............))).))))))))))).........((((......)))).)))))......................))))..(((((....)))))..))))).
star_arm  	second
star_beg  	90
star_end  	111
star_seq  	GCTCACTTCTCTCTCTGTCAGC
star_struct  	)))))).))))).)))))))).
TGACAGAAGAGAGTGAGCAC_x67	20	1..20	scaffold_7_7196	250	23..42	1e-04	1.00	42.1	Plus / Plus


score_star	-1.3
score_mfe	2.2
score_freq	0
score	1.2
flank_first_end  	22
flank_first_seq  	AATAAATAGTTAAGTAATTAGT
flank_first_struct  	........(((((((...((((
flank_second_beg  	98
flank_second_seq  	TAGAGCAATTATGATCTGGAAGTTGATCCGGGGCAAGTGTTCAGATCTATTATGACATAGCCGTGAGGCGCTTAACGGACCCTTTTAATCTTATGAAACCCTTTTATGGGCTTTGAATTGAAGCAAAAATAATTTTTTTGTGCAACCAAGCGT
flank_second_struct  	))(((((....((..(((((......)))))..))..))))).................(((....))))))))))....(..(((((.((((((((.....))))))))..)))))..)..(((((((.....)))))))((......))..
freq  	58
loop_beg  	46
loop_end  	76
loop_seq  	TTAGTTTTTTTCTCTTCCATCTCCCATCTAT
loop_struct  	.(((.......................))))
mature_arm  	first
mature_beg  	23
mature_end  	45
mature_query  	GAACCTATGAGAGATGTTTAGAC_x56
mature_seq  	GAACCTATGAGAGATGTTTAGAC
mature_strand  	+
mature_struct  	(((...(..(((((...(((((.
pre_seq  	GAACCTATGAGAGATGTTTAGACTTAGTTTTTTTCTCTTCCATCTCCCATCTATCTAATTTCTTTTGTTATTCAC
pre_struct  	(((...(..(((((...(((((..(((.......................))))))))..)))))..)..)))))
pri_beg  	1
pri_end  	250
pri_id  	scaffold_7_7295
pri_mfe  	-51.00
pri_seq  	AATAAATAGTTAAGTAATTAGTGAACCTATGAGAGATGTTTAGACTTAGTTTTTTTCTCTTCCATCTCCCATCTATCTAATTTCTTTTGTTATTCACTAGAGCAATTATGATCTGGAAGTTGATCCGGGGCAAGTGTTCAGATCTATTATGACATAGCCGTGAGGCGCTTAACGGACCCTTTTAATCTTATGAAACCCTTTTATGGGCTTTGAATTGAAGCAAAAATAATTTTTTTGTGCAACCAAGCGT
pri_struct  	........(((((((...(((((((...(..(((((...(((((..(((.......................))))))))..)))))..)..)))))))(((((....((..(((((......)))))..))..))))).................(((....))))))))))....(..(((((.((((((((.....))))))))..)))))..)..(((((((.....)))))))((......))..
star_arm  	second
star_beg  	77
star_end  	97
star_seq  	CTAATTTCTTTTGTTATTCAC
star_struct  	))))..)))))..)..)))))
GAACCTATGAGAGATGTTTAGAC_x56	23	1..23	scaffold_7_7295	250	23..45	1e-04	1.00	42.1	Plus / Plus
GAACCTATGAGAGATGTTTAGACT_x1	24	1..24	scaffold_7_7295	250	23..46	1e-04	1.00	42.1	Plus / Plus
CTATGAGAGATGTTTAGACT_x1	20	1..20	scaffold_7_7295	250	27..46	1e-04	1.00	42.1	Plus / Plus


score_star	3.9
score_mfe	2.6
score_freq	6.8
score	13.6
flank_first_end  	22
flank_first_seq  	CAGGTTTGCAGCAGTGAATATG
flank_first_struct  	..((((((.....((((((.((
flank_second_beg  	109
flank_second_seq  	CATTCATGAATCATGATATATCTATATGCTTGCAATGCAATCTCAGATCTCTGTCTGTGCTGGTGGTCTTACCTTCTCTCAGTCTCAGAGTTTGTTTAAGTTTTGGATGAATCAGTTCATGTCTTTCTTCTTATACAAATTC
flank_second_struct  	.))))))((((..((((.((((((...(((((....((((.(((.((...(((...(.(..((((....))))..).).)))..)).))).)))).)))))..)))))).)))))))).................)))))).
freq  	25
loop_beg  	44
loop_end  	87
loop_seq  	ATTCTGCTTCAGTATTTTTGTACAATTAATATATGACATAATGA
loop_struct  	(((.((..((((((((..(.....)..))))).))))).)))))
mature_arm  	second
mature_beg  	88
mature_end  	108
mature_query  	TTAGATGACCATCAACAAACA_x19
mature_seq  	TTAGATGACCATCAACAAACA
mature_strand  	+
mature_struct  	.))))))))))).))))))))
pre_seq  	TTTGTTTATGGTCATCTACTTATTCTGCTTCAGTATTTTTGTACAATTAATATATGACATAATGATTAGATGACCATCAACAAACA
pre_struct  	((((((.(((((((((((.(((((.((..((((((((..(.....)..))))).))))).))))).))))))))))).))))))))
pri_beg  	1
pri_end  	250
pri_id  	scaffold_7_7445
pri_mfe  	-64.50
pri_seq  	CAGGTTTGCAGCAGTGAATATGTTTGTTTATGGTCATCTACTTATTCTGCTTCAGTATTTTTGTACAATTAATATATGACATAATGATTAGATGACCATCAACAAACACATTCATGAATCATGATATATCTATATGCTTGCAATGCAATCTCAGATCTCTGTCTGTGCTGGTGGTCTTACCTTCTCTCAGTCTCAGAGTTTGTTTAAGTTTTGGATGAATCAGTTCATGTCTTTCTTCTTATACAAATTC
pri_struct  	..((((((.....((((((.((((((((.(((((((((((.(((((.((..((((((((..(.....)..))))).))))).))))).))))))))))).)))))))).))))))((((..((((.((((((...(((((....((((.(((.((...(((...(.(..((((....))))..).).)))..)).))).)))).)))))..)))))).)))))))).................)))))).
star_arm  	first
star_beg  	23
star_end  	43
star_read  	1
star_seq  	TTTGTTTATGGTCATCTACTT
star_struct  	((((((.(((((((((((.((
TTTGTTTATGGTCATCTACT_x1	20	1..20	scaffold_7_7445	250	23..42	1e-04	1.00	42.1	Plus / Plus
TTGTTTATGGTCATCTACT_x1	19	1..19	scaffold_7_7445	250	24..42	1e-04	1.00	42.1	Plus / Plus
ATTAGATGACCATCAACAAAC_x2	21	1..21	scaffold_7_7445	250	87..107	1e-04	1.00	42.1	Plus / Plus
TTAGATGACCATCAACAAAC_x2	20	1..20	scaffold_7_7445	250	88..107	1e-04	1.00	42.1	Plus / Plus
TTAGATGACCATCAACAAACA_x19	21	1..21	scaffold_7_7445	250	88..108	1e-04	1.00	42.1	Plus / Plus


score_star	3.9
score_mfe	2.8
score_freq	6.8
score	13.7
flank_first_end  	142
flank_first_seq  	TCGTGTACGATACTGGTGGTATGGTATCTGACTTGAACCCGTCTCGGATAATATATCAGTTGAGAAGCAGAACTTGAATCCACTGAAAGCTCAAAGTTTGGTAAAAAACAGTTGCAGTTGCAGGTTTGCAGCAGTGAATATG
flank_first_struct  	(((((.....(((..(.((((((.(((((((..((....))..))))))).))))))..(((((...(((............)))....)))))...)..))).......(((((((........))))))).((((((.((
flank_second_beg  	229
flank_second_seq  	CATTCATGAATCATGATATATC
flank_second_struct  	.))))))....)))))......
freq  	25
loop_beg  	164
loop_end  	207
loop_seq  	ATTCTGCTTCAGTATTTTTGTACAATTAATATATGACATAATGA
loop_struct  	(((.((..((((((((..(.....)..))))).))))).)))))
mature_arm  	second
mature_beg  	208
mature_end  	228
mature_query  	TTAGATGACCATCAACAAACA_x19
mature_seq  	TTAGATGACCATCAACAAACA
mature_strand  	+
mature_struct  	.))))))))))).))))))))
pre_seq  	TTTGTTTATGGTCATCTACTTATTCTGCTTCAGTATTTTTGTACAATTAATATATGACATAATGATTAGATGACCATCAACAAACA
pre_struct  	((((((.(((((((((((.(((((.((..((((((((..(.....)..))))).))))).))))).))))))))))).))))))))
pri_beg  	1
pri_end  	250
pri_id  	scaffold_7_7448
pri_mfe  	-70.90
pri_seq  	TCGTGTACGATACTGGTGGTATGGTATCTGACTTGAACCCGTCTCGGATAATATATCAGTTGAGAAGCAGAACTTGAATCCACTGAAAGCTCAAAGTTTGGTAAAAAACAGTTGCAGTTGCAGGTTTGCAGCAGTGAATATGTTTGTTTATGGTCATCTACTTATTCTGCTTCAGTATTTTTGTACAATTAATATATGACATAATGATTAGATGACCATCAACAAACACATTCATGAATCATGATATATC
pri_struct  	(((((.....(((..(.((((((.(((((((..((....))..))))))).))))))..(((((...(((............)))....)))))...)..))).......(((((((........))))))).((((((.((((((((.(((((((((((.(((((.((..((((((((..(.....)..))))).))))).))))).))))))))))).)))))))).))))))....)))))......
star_arm  	first
star_beg  	143
star_end  	163
star_read  	1
star_seq  	TTTGTTTATGGTCATCTACTT
star_struct  	((((((.(((((((((((.((
TTTGTTTATGGTCATCTACT_x1	20	1..20	scaffold_7_7448	250	143..162	1e-04	1.00	42.1	Plus / Plus
TTGTTTATGGTCATCTACT_x1	19	1..19	scaffold_7_7448	250	144..162	1e-04	1.00	42.1	Plus / Plus
ATTAGATGACCATCAACAAAC_x2	21	1..21	scaffold_7_7448	250	207..227	1e-04	1.00	42.1	Plus / Plus
TTAGATGACCATCAACAAAC_x2	20	1..20	scaffold_7_7448	250	208..227	1e-04	1.00	42.1	Plus / Plus
TTAGATGACCATCAACAAACA_x19	21	1..21	scaffold_7_7448	250	208..228	1e-04	1.00	42.1	Plus / Plus


score_star	-1.3
score_mfe	3.1
score_freq	0
score	2.1
flank_first_end  	27
flank_first_seq  	GTTCTTCTGCCAATCAATATGGCACGT
flank_first_struct  	(((((((((((((.((...((((.(((
flank_second_beg  	104
flank_second_seq  	GAGCCACAGTGTTTGGCAGGAGAACATTTTCATACATATATAGGAATAACATTTTCATACATATACCACATTTTCATATACATAGAACGTTTCCATACTCGACAAGAGAATATTTGTACAAACAGATATTCATATCTAAATGCATAC
flank_second_struct  	).))))...)).)))))))))))))...........(((((..((((......................))))..)))))..((((..(((.........)))....((((((((((....))))))))))...)))).........
freq  	13
loop_beg  	49
loop_end  	82
loop_seq  	TTAATCATTAATTATGCAAAATTAATGATTCAGA
loop_struct  	(.(((((((((((......))))))))))).)))
mature_arm  	first
mature_beg  	28
mature_end  	48
mature_query  	TATGTTGTCAAATTGTCAATC_x9
mature_seq  	TATGTTGTCAAATTGTCAATC
mature_strand  	+
mature_struct  	(.((((((((..(((((((((
pre_seq  	TATGTTGTCAAATTGTCAATCTTAATCATTAATTATGCAAAATTAATGATTCAGATTGACAACGTGACAACACAAC
pre_struct  	(.((((((((..((((((((((.(((((((((((......))))))))))).))))))))))..)))))))).)))
pri_beg  	1
pri_end  	250
pri_id  	scaffold_7_7647
pri_mfe  	-84.75
pri_seq  	GTTCTTCTGCCAATCAATATGGCACGTTATGTTGTCAAATTGTCAATCTTAATCATTAATTATGCAAAATTAATGATTCAGATTGACAACGTGACAACACAACGAGCCACAGTGTTTGGCAGGAGAACATTTTCATACATATATAGGAATAACATTTTCATACATATACCACATTTTCATATACATAGAACGTTTCCATACTCGACAAGAGAATATTTGTACAAACAGATATTCATATCTAAATGCATAC
pri_struct  	(((((((((((((.((...((((.((((.((((((((..((((((((((.(((((((((((......))))))))))).))))))))))..)))))))).)))).))))...)).)))))))))))))...........(((((..((((......................))))..)))))..((((..(((.........)))....((((((((((....))))))))))...)))).........
star_arm  	second
star_beg  	83
star_end  	103
star_seq  	TTGACAACGTGACAACACAAC
star_struct  	)))))))..)))))))).)))
CACGTTATGTTGTCAAATTGTC_x1	22	1..22	scaffold_7_7647	250	23..44	1e-04	1.00	42.1	Plus / Plus
TATGTTGTCAAATTGTCAATC_x9	21	1..21	scaffold_7_7647	250	28..48	1e-04	1.00	42.1	Plus / Plus
CAACGTGACAACACAACGAGCC_x3	22	1..22	scaffold_7_7647	250	87..108	1e-04	1.00	42.1	Plus / Plus


score_star	-1.3
score_mfe	3.5
score_freq	0
score	2.5
flank_first_end  	147
flank_first_seq  	GAAACCCAGAGAACAATTTTTGTTTTTGTTGATGATTGTGAGTTGTGTGCTGAACACAAAGATACATGCCCGATTCTACAAAAAGTGCATGTGTGCGTCTATATATGCATATGTGAAAATGTTCTTCTGCCAATCAATATGGCACGT
flank_first_struct  	.............((.(((((((....((((.....((((..((((((.....))))))...))))....))))...))))))).))(((((((((((......)))))))))))...(((((((((((((((.((...((((.(((
flank_second_beg  	224
flank_second_seq  	GAGCCACAGTGTTTGGCAGGAGAACAT
flank_second_struct  	).))))...)).)))))))))))))))
freq  	13
loop_beg  	169
loop_end  	202
loop_seq  	TTAATCATTAATTATGCAAAATTAATGATTCAGA
loop_struct  	(.(((((((((((......))))))))))).)))
mature_arm  	first
mature_beg  	148
mature_end  	168
mature_query  	TATGTTGTCAAATTGTCAATC_x9
mature_seq  	TATGTTGTCAAATTGTCAATC
mature_strand  	+
mature_struct  	(.((((((((..(((((((((
pre_seq  	TATGTTGTCAAATTGTCAATCTTAATCATTAATTATGCAAAATTAATGATTCAGATTGACAACGTGACAACACAAC
pre_struct  	(.((((((((..((((((((((.(((((((((((......))))))))))).))))))))))..)))))))).)))
pri_beg  	1
pri_end  	250
pri_id  	scaffold_7_7650
pri_mfe  	-99.60
pri_seq  	GAAACCCAGAGAACAATTTTTGTTTTTGTTGATGATTGTGAGTTGTGTGCTGAACACAAAGATACATGCCCGATTCTACAAAAAGTGCATGTGTGCGTCTATATATGCATATGTGAAAATGTTCTTCTGCCAATCAATATGGCACGTTATGTTGTCAAATTGTCAATCTTAATCATTAATTATGCAAAATTAATGATTCAGATTGACAACGTGACAACACAACGAGCCACAGTGTTTGGCAGGAGAACAT
pri_struct  	.............((.(((((((....((((.....((((..((((((.....))))))...))))....))))...))))))).))(((((((((((......)))))))))))...(((((((((((((((.((...((((.((((.((((((((..((((((((((.(((((((((((......))))))))))).))))))))))..)))))))).)))).))))...)).)))))))))))))))
star_arm  	second
star_beg  	203
star_end  	223
star_seq  	TTGACAACGTGACAACACAAC
star_struct  	)))))))..)))))))).)))
CACGTTATGTTGTCAAATTGTC_x1	22	1..22	scaffold_7_7650	250	143..164	1e-04	1.00	42.1	Plus / Plus
TATGTTGTCAAATTGTCAATC_x9	21	1..21	scaffold_7_7650	250	148..168	1e-04	1.00	42.1	Plus / Plus
CAACGTGACAACACAACGAGCC_x3	22	1..22	scaffold_7_7650	250	207..228	1e-04	1.00	42.1	Plus / Plus


score_star	3.9
score_mfe	2.8
score_freq	5.2
score	12.3
flank_first_end  	24
flank_first_seq  	AGCTGAGCAATGATTGACGTTGTT
flank_first_struct  	.((.((((..((((.(((..(((.
flank_second_beg  	106
flank_second_seq  	CAGTCTATCAGCTCGCCCAGAT
flank_second_struct  	))))).))))))))))......
freq  	22
loop_beg  	46
loop_end  	84
loop_seq  	TTGTCGGCACCCATGAAAGGGCCATGGATGTTTACGGGC
loop_struct  	((((..(((.(((((.......))))).)))..))))))
mature_arm  	first
mature_beg  	25
mature_end  	45
mature_query  	TGACAACGAGAGAGAGCACGC_x11
mature_seq  	TGACAACGAGAGAGAGCACGC
mature_strand  	+
mature_struct  	(((((((((((((((((((((
pre_seq  	TGACAACGAGAGAGAGCACGCTTGTCGGCACCCATGAAAGGGCCATGGATGTTTACGGGCGTGCTCTCTCTTGTTGTCATG
pre_struct  	(((((((((((((((((((((((((..(((.(((((.......))))).)))..))))))))))))))))))))))))).)
pri_beg  	1
pri_end  	127
pri_id  	scaffold_8_6768
pri_mfe  	-73.20
pri_seq  	AGCTGAGCAATGATTGACGTTGTTTGACAACGAGAGAGAGCACGCTTGTCGGCACCCATGAAAGGGCCATGGATGTTTACGGGCGTGCTCTCTCTTGTTGTCATGCAGTCTATCAGCTCGCCCAGAT
pri_struct  	.((.((((..((((.(((..(((.(((((((((((((((((((((((((..(((.(((((.......))))).)))..))))))))))))))))))))))))).)))))).))))))))))......
star_arm  	second
star_beg  	85
star_end  	105
star_read  	1
star_seq  	GTGCTCTCTCTTGTTGTCATG
star_struct  	))))))))))))))))))).)
TTTGACAACGAGAGAGAGCAC_x1	21	1..21	scaffold_8_6768	127	23..43	1e-04	1.00	42.1	Plus / Plus
TTGACAACGAGAGAGAGCACG_x3	21	1..21	scaffold_8_6768	127	24..44	1e-04	1.00	42.1	Plus / Plus
TGACAACGAGAGAGAGCACG_x1	20	1..20	scaffold_8_6768	127	25..44	1e-04	1.00	42.1	Plus / Plus
TGACAACGAGAGAGAGCACGC_x11	21	1..21	scaffold_8_6768	127	25..45	1e-04	1.00	42.1	Plus / Plus
TTGTCGGCACCCATGAAAGGGCCA_x1	24	1..24	scaffold_8_6768	127	46..69	1e-04	1.00	42.1	Plus / Plus
GTGCTCTCTCTTGTTGTCATG_x5	21	1..21	scaffold_8_6768	127	85..105	1e-04	1.00	42.1	Plus / Plus


score_star	-1.3
score_mfe	4.2
score_freq	0
score	3.2
flank_first_end  	40
flank_first_seq  	AGAACGAGAAAAACTCTCATGCAACGGGGATAGCACTTTT
flank_first_struct  	.(((.((((((((((..((((.((.(((((((((((((((
flank_second_beg  	121
flank_second_seq  	ATAGTGCTATCCCCATTTCATGTAAGTTTTTTTCCTAGAGAACTAGCCTGGCAACACCCTGAGCACCCAATGAGAATTTGGTGATGTTGTCAGTGCTGTTCATTCAGCAACAAATTGGACTAAGGGGGAC
flank_second_struct  	).)))))))))))).)).))))..)))))))))).....((((.((((((((((((.......((((.(((....))).)))).))))))))).))))))).))).........................
freq  	17
loop_beg  	62
loop_end  	99
loop_seq  	CAATGACATGTAGGATAACTTTTTCACATGTCATTGTG
loop_struct  	(((((((((((..((......))..)))))))))))))
mature_arm  	second
mature_beg  	100
mature_end  	120
mature_query  	TTATTGGTCGGGGATAGCAAA_x15
mature_seq  	TTATTGGTCGGGGATAGCAAA
mature_strand  	+
mature_struct  	)))))))))))))))))))))
pre_seq  	TGCTATCCCCGGCTAATAACGCAATGACATGTAGGATAACTTTTTCACATGTCATTGTGTTATTGGTCGGGGATAGCAAA
pre_struct  	((((((((((((((((((((((((((((((((..((......))..))))))))))))))))))))))))))))))))))
pri_beg  	1
pri_end  	250
pri_id  	scaffold_8_7023
pri_mfe  	-126.30
pri_seq  	AGAACGAGAAAAACTCTCATGCAACGGGGATAGCACTTTTTGCTATCCCCGGCTAATAACGCAATGACATGTAGGATAACTTTTTCACATGTCATTGTGTTATTGGTCGGGGATAGCAAAATAGTGCTATCCCCATTTCATGTAAGTTTTTTTCCTAGAGAACTAGCCTGGCAACACCCTGAGCACCCAATGAGAATTTGGTGATGTTGTCAGTGCTGTTCATTCAGCAACAAATTGGACTAAGGGGGAC
pri_struct  	.(((.((((((((((..((((.((.(((((((((((((((((((((((((((((((((((((((((((((((..((......))..))))))))))))))))))))))))))))))))))).)))))))))))).)).))))..)))))))))).....((((.((((((((((((.......((((.(((....))).)))).))))))))).))))))).))).........................
star_arm  	first
star_beg  	41
star_end  	61
star_seq  	TGCTATCCCCGGCTAATAACG
star_struct  	(((((((((((((((((((((
TTATTGGTCGGGGATAGCAAA_x15	21	1..21	scaffold_8_7023	250	100..120	1e-04	1.00	42.1	Plus / Plus
TTATTGGTCGGGGATAGCAAAA_x1	22	1..22	scaffold_8_7023	250	100..121	1e-04	1.00	42.1	Plus / Plus
AACGGGGATAGCACTTTTTGC_x1	21	1..21	scaffold_8_7023	250	23..43	1e-04	1.00	42.1	Plus / Plus


score_star	-1.3
score_mfe	2.9
score_freq	0
score	1.9
flank_first_end  	22
flank_first_seq  	AACTTTTTCACATGTCATTGTG
flank_first_struct  	..((((.(((.((..(((....
flank_second_beg  	71
flank_second_seq  	TTTTTTCCTAGAGAACTAGCCTGGCAACACCCTGAGCACCCAATGAGAATTTGGTGATGTTGTCAGTGCTGTTCATTCAGCAACAAATTGGACTAAGGGGGACTGAAACCTCAGACAAAAATTGGACTTATACCATTCAGTATTATGGTGTTCACTAGGAGGATATGGTGTTTGACAAAG
flank_second_struct  	..(((((((((.((((.((((((((((((.......((((.(((....))).)))).))))))))).)))))))..............(((((...((((........))))...................(((((........))))))))))))))))))).)))..)).))).))))
freq  	16
loop_beg  	44
loop_end  	47
loop_seq  	ATAG
loop_struct  	....
mature_arm  	first
mature_beg  	23
mature_end  	43
mature_query  	TTATTGGTCGGGGATAGCAAA_x15
mature_seq  	TTATTGGTCGGGGATAGCAAA
mature_strand  	+
mature_struct  	(((((((..((((((((((..
pre_seq  	TTATTGGTCGGGGATAGCAAAATAGTGCTATCCCCATTTCATGTAAGT
pre_struct  	(((((((..((((((((((......))))))))))...))).))))..
pri_beg  	1
pri_end  	250
pri_id  	scaffold_8_7025
pri_mfe  	-75.10
pri_seq  	AACTTTTTCACATGTCATTGTGTTATTGGTCGGGGATAGCAAAATAGTGCTATCCCCATTTCATGTAAGTTTTTTTCCTAGAGAACTAGCCTGGCAACACCCTGAGCACCCAATGAGAATTTGGTGATGTTGTCAGTGCTGTTCATTCAGCAACAAATTGGACTAAGGGGGACTGAAACCTCAGACAAAAATTGGACTTATACCATTCAGTATTATGGTGTTCACTAGGAGGATATGGTGTTTGACAAAG
pri_struct  	..((((.(((.((..(((....(((((((..((((((((((......))))))))))...))).))))....(((((((((.((((.((((((((((((.......((((.(((....))).)))).))))))))).)))))))..............(((((...((((........))))...................(((((........))))))))))))))))))).)))..)).))).))))
star_arm  	second
star_beg  	48
star_end  	70
star_seq  	TGCTATCCCCATTTCATGTAAGT
star_struct  	))))))))))...))).))))..
TTATTGGTCGGGGATAGCAAA_x15	21	1..21	scaffold_8_7025	250	23..43	1e-04	1.00	42.1	Plus / Plus
TTATTGGTCGGGGATAGCAAAA_x1	22	1..22	scaffold_8_7025	250	23..44	1e-04	1.00	42.1	Plus / Plus


score_star	-1.3
score_mfe	3.9
score_freq	0
score	2.9
flank_first_end  	147
flank_first_seq  	GAGTAGTTTCTTTTATCATGCTCATTTTCTGGTAATTACCATGAGTTGTGCCGATACGCCAGGAGAGTTCACCAAACCACTCGACCCTCTGACATTGATCCATCTAGAGAACGAGAAAAACTCTCATGCAACGGGGATAGCACTTTT
flank_first_struct  	((((..((((((.((((..((.((..(((((((....)))).))).)).)).))))....)))))).............((((...(((((.............)))))..))))....)))).((((.((.(((((((((((((((
flank_second_beg  	228
flank_second_seq  	ATAGTGCTATCCCCATTTCATGT
flank_second_struct  	).)))))))))))).)).)))).
freq  	17
loop_beg  	169
loop_end  	206
loop_seq  	CAATGACATGTAGGATAACTTTTTCACATGTCATTGTG
loop_struct  	(((((((((((..((......))..)))))))))))))
mature_arm  	second
mature_beg  	207
mature_end  	227
mature_query  	TTATTGGTCGGGGATAGCAAA_x15
mature_seq  	TTATTGGTCGGGGATAGCAAA
mature_strand  	+
mature_struct  	)))))))))))))))))))))
pre_seq  	TGCTATCCCCGGCTAATAACGCAATGACATGTAGGATAACTTTTTCACATGTCATTGTGTTATTGGTCGGGGATAGCAAA
pre_struct  	((((((((((((((((((((((((((((((((..((......))..))))))))))))))))))))))))))))))))))
pri_beg  	1
pri_end  	250
pri_id  	scaffold_8_7026
pri_mfe  	-112.02
pri_seq  	GAGTAGTTTCTTTTATCATGCTCATTTTCTGGTAATTACCATGAGTTGTGCCGATACGCCAGGAGAGTTCACCAAACCACTCGACCCTCTGACATTGATCCATCTAGAGAACGAGAAAAACTCTCATGCAACGGGGATAGCACTTTTTGCTATCCCCGGCTAATAACGCAATGACATGTAGGATAACTTTTTCACATGTCATTGTGTTATTGGTCGGGGATAGCAAAATAGTGCTATCCCCATTTCATGT
pri_struct  	((((..((((((.((((..((.((..(((((((....)))).))).)).)).))))....)))))).............((((...(((((.............)))))..))))....)))).((((.((.(((((((((((((((((((((((((((((((((((((((((((((((..((......))..))))))))))))))))))))))))))))))))))).)))))))))))).)).)))).
star_arm  	first
star_beg  	148
star_end  	168
star_seq  	TGCTATCCCCGGCTAATAACG
star_struct  	(((((((((((((((((((((
AACGGGGATAGCACTTTTTGC_x1	21	1..21	scaffold_8_7026	250	130..150	1e-04	1.00	42.1	Plus / Plus
TTATTGGTCGGGGATAGCAAA_x15	21	1..21	scaffold_8_7026	250	207..227	1e-04	1.00	42.1	Plus / Plus
TTATTGGTCGGGGATAGCAAAA_x1	22	1..22	scaffold_8_7026	250	207..228	1e-04	1.00	42.1	Plus / Plus


score_star	3.9
score_mfe	3.1
score_freq	51835.1
score	51842.4
flank_first_end  	22
flank_first_seq  	CTCAAGAACAAAACAGTTGAGG
flank_first_struct  	(((((.........((((((((
flank_second_beg  	105
flank_second_seq  	TCAACTAAGAGAAATAATTCACTACTTTATATACATATCATGCATTAATTAAAATGCAATGAATAAGAGCCTCTGGCCTTACTTATGATAGTATTTATGCAGAAGCTGCAGATTTTCAATTGAGGAAAGCAGAGCAGCTAGCCTAC
flank_second_struct  	))))))..(((((.........(((((((((......(((((((((......))))).)))).((((.(((...)))))))..))))).))))....(((((...)))))..)))))..)))))...(((......))).......
freq  	101684
loop_beg  	44
loop_end  	83
loop_seq  	TCCTTCACAACCGTGGAGCTTAAGCATAGTCTGAATGATT
loop_struct  	((.((((..((..((.........))..)).)))).))))
mature_arm  	second
mature_beg  	84
mature_end  	104
mature_query  	TCGGACCAGGCTTCATTCCCC_x100910
mature_seq  	TCGGACCAGGCTTCATTCCCC
mature_strand  	+
mature_struct  	)))))))))))..))))))))
pre_seq  	GGAATGTCGTCTGGTTCGAGATCCTTCACAACCGTGGAGCTTAAGCATAGTCTGAATGATTTCGGACCAGGCTTCATTCCCC
pre_struct  	((((((..(((((((((((((((.((((..((..((.........))..)).)))).)))))))))))))))..))))))))
pri_beg  	1
pri_end  	250
pri_id  	scaffold_8_7379
pri_mfe  	-85.20
pri_seq  	CTCAAGAACAAAACAGTTGAGGGGAATGTCGTCTGGTTCGAGATCCTTCACAACCGTGGAGCTTAAGCATAGTCTGAATGATTTCGGACCAGGCTTCATTCCCCTCAACTAAGAGAAATAATTCACTACTTTATATACATATCATGCATTAATTAAAATGCAATGAATAAGAGCCTCTGGCCTTACTTATGATAGTATTTATGCAGAAGCTGCAGATTTTCAATTGAGGAAAGCAGAGCAGCTAGCCTAC
pri_struct  	(((((.........((((((((((((((..(((((((((((((((.((((..((..((.........))..)).)))).)))))))))))))))..))))))))))))))..(((((.........(((((((((......(((((((((......))))).)))).((((.(((...)))))))..))))).))))....(((((...)))))..)))))..)))))...(((......))).......
star_arm  	first
star_beg  	23
star_end  	43
star_read  	1
star_seq  	GGAATGTCGTCTGGTTCGAGA
star_struct  	((((((..(((((((((((((
GGAATGTCGTCTGGTTCGAGA_x8	21	1..21	scaffold_8_7379	250	23..43	1e-04	1.00	42.1	Plus / Plus
GGAATGTCGTCTGGTTCGAGAT_x1	22	1..22	scaffold_8_7379	250	23..44	1e-04	1.00	42.1	Plus / Plus
GAATGTCGTCTGGTTCGAGA_x1	20	1..20	scaffold_8_7379	250	24..43	1e-04	1.00	42.1	Plus / Plus
AATGTCGTCTGGTTCGAGA_x1	19	1..19	scaffold_8_7379	250	25..43	1e-04	1.00	42.1	Plus / Plus
GATTTCGGACCAGGCTTCATTCCC_x1	24	1..24	scaffold_8_7379	250	80..103	1e-04	1.00	42.1	Plus / Plus
ATTTCGGACCAGGCTTCATTC_x1	21	1..21	scaffold_8_7379	250	81..101	1e-04	1.00	42.1	Plus / Plus
ATTTCGGACCAGGCTTCATTCCCC_x1	24	1..24	scaffold_8_7379	250	81..104	1e-04	1.00	42.1	Plus / Plus
TTTCGGACCAGGCTTCATTCC_x38	21	1..21	scaffold_8_7379	250	82..102	1e-04	1.00	42.1	Plus / Plus
TTCGGACCAGGCTTCATTCCC_x101	21	1..21	scaffold_8_7379	250	83..103	1e-04	1.00	42.1	Plus / Plus
TTCGGACCAGGCTTCATTCCCC_x81	22	1..22	scaffold_8_7379	250	83..104	1e-04	1.00	42.1	Plus / Plus
TCGGACCAGGCTTCATTC_x16	18	1..18	scaffold_8_7379	250	84..101	1e-04	1.00	42.1	Plus / Plus
TCGGACCAGGCTTCATTCC_x154	19	1..19	scaffold_8_7379	250	84..102	1e-04	1.00	42.1	Plus / Plus
TCGGACCAGGCTTCATTCCC_x163	20	1..20	scaffold_8_7379	250	84..103	1e-04	1.00	42.1	Plus / Plus
TCGGACCAGGCTTCATTCCCC_x100910	21	1..21	scaffold_8_7379	250	84..104	1e-04	1.00	42.1	Plus / Plus
TCGGACCAGGCTTCATTCCCCT_x10	22	1..22	scaffold_8_7379	250	84..105	1e-04	1.00	42.1	Plus / Plus
CGGACCAGGCTTCATTCCC_x1	19	1..19	scaffold_8_7379	250	85..103	1e-04	1.00	42.1	Plus / Plus
CGGACCAGGCTTCATTCCCC_x124	20	1..20	scaffold_8_7379	250	85..104	1e-04	1.00	42.1	Plus / Plus
CGGACCAGGCTTCATTCCCCT_x3	21	1..21	scaffold_8_7379	250	85..105	1e-04	1.00	42.1	Plus / Plus
GGACCAGGCTTCATTCCCC_x68	19	1..19	scaffold_8_7379	250	86..104	1e-04	1.00	42.1	Plus / Plus
GACCAGGCTTCATTCCCCTCA_x1	21	1..21	scaffold_8_7379	250	87..107	1e-04	1.00	42.1	Plus / Plus


score_star	3.9
score_mfe	2.7
score_freq	51835.1
score	51842
flank_first_end  	143
flank_first_seq  	CTTACGTGTATAAGGACCCCATTATATATATAATGCATGGCCATATCAAATCTCTCAGCCCATCTCTCTCTCTCTCTCTCTCTCTCTCTCTCTCTCTCTCTCTCTCTCTCTCTCTCTCACTCTCAAGAACAAAACAGTTGAGG
flank_first_struct  	.....(((.....((.((.((((((....))))))...))))....................(((((...............................................(((........))).......((((((((
flank_second_beg  	226
flank_second_seq  	TCAACTAAGAGAAATAATTCACTAC
flank_second_struct  	)))))).))))).......)))...
freq  	101684
loop_beg  	165
loop_end  	204
loop_seq  	TCCTTCACAACCGTGGAGCTTAAGCATAGTCTGAATGATT
loop_struct  	((.((((..((..((.........))..)).)))).))))
mature_arm  	second
mature_beg  	205
mature_end  	225
mature_query  	TCGGACCAGGCTTCATTCCCC_x100910
mature_seq  	TCGGACCAGGCTTCATTCCCC
mature_strand  	+
mature_struct  	)))))))))))..))))))))
pre_seq  	GGAATGTCGTCTGGTTCGAGATCCTTCACAACCGTGGAGCTTAAGCATAGTCTGAATGATTTCGGACCAGGCTTCATTCCCC
pre_struct  	((((((..(((((((((((((((.((((..((..((.........))..)).)))).)))))))))))))))..))))))))
pri_beg  	1
pri_end  	250
pri_id  	scaffold_8_7382
pri_mfe  	-68.20
pri_seq  	CTTACGTGTATAAGGACCCCATTATATATATAATGCATGGCCATATCAAATCTCTCAGCCCATCTCTCTCTCTCTCTCTCTCTCTCTCTCTCTCTCTCTCTCTCTCTCTCTCTCTCTCACTCTCAAGAACAAAACAGTTGAGGGGAATGTCGTCTGGTTCGAGATCCTTCACAACCGTGGAGCTTAAGCATAGTCTGAATGATTTCGGACCAGGCTTCATTCCCCTCAACTAAGAGAAATAATTCACTAC
pri_struct  	.....(((.....((.((.((((((....))))))...))))....................(((((...............................................(((........))).......((((((((((((((..(((((((((((((((.((((..((..((.........))..)).)))).)))))))))))))))..)))))))))))))).))))).......)))...
star_arm  	first
star_beg  	144
star_end  	164
star_read  	1
star_seq  	GGAATGTCGTCTGGTTCGAGA
star_struct  	((((((..(((((((((((((
GGAATGTCGTCTGGTTCGAGA_x8	21	1..21	scaffold_8_7382	250	144..164	1e-04	1.00	42.1	Plus / Plus
GGAATGTCGTCTGGTTCGAGAT_x1	22	1..22	scaffold_8_7382	250	144..165	1e-04	1.00	42.1	Plus / Plus
GAATGTCGTCTGGTTCGAGA_x1	20	1..20	scaffold_8_7382	250	145..164	1e-04	1.00	42.1	Plus / Plus
AATGTCGTCTGGTTCGAGA_x1	19	1..19	scaffold_8_7382	250	146..164	1e-04	1.00	42.1	Plus / Plus
GATTTCGGACCAGGCTTCATTCCC_x1	24	1..24	scaffold_8_7382	250	201..224	1e-04	1.00	42.1	Plus / Plus
ATTTCGGACCAGGCTTCATTC_x1	21	1..21	scaffold_8_7382	250	202..222	1e-04	1.00	42.1	Plus / Plus
ATTTCGGACCAGGCTTCATTCCCC_x1	24	1..24	scaffold_8_7382	250	202..225	1e-04	1.00	42.1	Plus / Plus
TTTCGGACCAGGCTTCATTCC_x38	21	1..21	scaffold_8_7382	250	203..223	1e-04	1.00	42.1	Plus / Plus
TTCGGACCAGGCTTCATTCCC_x101	21	1..21	scaffold_8_7382	250	204..224	1e-04	1.00	42.1	Plus / Plus
TTCGGACCAGGCTTCATTCCCC_x81	22	1..22	scaffold_8_7382	250	204..225	1e-04	1.00	42.1	Plus / Plus
TCGGACCAGGCTTCATTC_x16	18	1..18	scaffold_8_7382	250	205..222	1e-04	1.00	42.1	Plus / Plus
TCGGACCAGGCTTCATTCC_x154	19	1..19	scaffold_8_7382	250	205..223	1e-04	1.00	42.1	Plus / Plus
TCGGACCAGGCTTCATTCCC_x163	20	1..20	scaffold_8_7382	250	205..224	1e-04	1.00	42.1	Plus / Plus
TCGGACCAGGCTTCATTCCCC_x100910	21	1..21	scaffold_8_7382	250	205..225	1e-04	1.00	42.1	Plus / Plus
TCGGACCAGGCTTCATTCCCCT_x10	22	1..22	scaffold_8_7382	250	205..226	1e-04	1.00	42.1	Plus / Plus
CGGACCAGGCTTCATTCCC_x1	19	1..19	scaffold_8_7382	250	206..224	1e-04	1.00	42.1	Plus / Plus
CGGACCAGGCTTCATTCCCC_x124	20	1..20	scaffold_8_7382	250	206..225	1e-04	1.00	42.1	Plus / Plus
CGGACCAGGCTTCATTCCCCT_x3	21	1..21	scaffold_8_7382	250	206..226	1e-04	1.00	42.1	Plus / Plus
GGACCAGGCTTCATTCCCC_x68	19	1..19	scaffold_8_7382	250	207..225	1e-04	1.00	42.1	Plus / Plus
GACCAGGCTTCATTCCCCTCA_x1	21	1..21	scaffold_8_7382	250	208..228	1e-04	1.00	42.1	Plus / Plus


score_star	-1.3
score_mfe	3
score_freq	0
score	2
flank_first_end  	22
flank_first_seq  	TAGAGCGGGTGTGGCTCCTTGT
flank_first_struct  	..(.((.((((((((....(((
flank_second_beg  	119
flank_second_seq  	ATGGGTTCCTCACCTATTCCTCTCAACATATGGGTTCCTCAGGTGCTGTTATAATAGGTAATATGTTTGCAGTGCAACCACTCAAACTTAATCTCCCCTAGTTTCTGTCATATTTCCGGCCAAATATCTACA
flank_second_struct  	).(((......(((((((.....((.(((.((((...)))).))).))....))))))).....(((((.((((....)))))))))........)))........))))))...)).)))...........
freq  	23
loop_beg  	44
loop_end  	97
loop_seq  	AACCCCTTTGGCTTTGCTTTTGCTTTTCAAACCAAAAAAGCTAGTAAGTTGTTG
loop_struct  	(......((((((((...((((.....)))).....)))))))).......)))
mature_arm  	first
mature_beg  	23
mature_end  	43
mature_query  	TGGAGAAGCAGGGCACGTGCA_x23
mature_seq  	TGGAGAAGCAGGGCACGTGCA
mature_strand  	+
mature_struct  	((((((((..(((((((((((
pre_seq  	TGGAGAAGCAGGGCACGTGCAAACCCCTTTGGCTTTGCTTTTGCTTTTCAAACCAAAAAAGCTAGTAAGTTGTTGCACGTGCTCCCCTTCTCCAAC
pre_struct  	((((((((..((((((((((((......((((((((...((((.....)))).....)))))))).......))))))))))))..))))))))))
pri_beg  	1
pri_end  	250
pri_id  	scaffold_8_7974
pri_mfe  	-81.22
pri_seq  	TAGAGCGGGTGTGGCTCCTTGTTGGAGAAGCAGGGCACGTGCAAACCCCTTTGGCTTTGCTTTTGCTTTTCAAACCAAAAAAGCTAGTAAGTTGTTGCACGTGCTCCCCTTCTCCAACATGGGTTCCTCACCTATTCCTCTCAACATATGGGTTCCTCAGGTGCTGTTATAATAGGTAATATGTTTGCAGTGCAACCACTCAAACTTAATCTCCCCTAGTTTCTGTCATATTTCCGGCCAAATATCTACA
pri_struct  	..(.((.((((((((....(((((((((((..((((((((((((......((((((((...((((.....)))).....)))))))).......))))))))))))..))))))))))).(((......(((((((.....((.(((.((((...)))).))).))....))))))).....(((((.((((....)))))))))........)))........))))))...)).)))...........
star_arm  	second
star_beg  	98
star_end  	118
star_seq  	CACGTGCTCCCCTTCTCCAAC
star_struct  	)))))))))..))))))))))
TGGAGAAGCAGGGCACGTGCA_x23	21	1..21	scaffold_8_7974	250	23..43	1e-04	1.00	42.1	Plus / Plus


score_star	-1.3
score_mfe	3
score_freq	0
score	2
flank_first_end  	22
flank_first_seq  	CTTCTCGTGGACCACCAGCAGT
flank_first_struct  	....((((((.((..((((((.
flank_second_beg  	96
flank_second_seq  	TGTTGACGGGATCACGAAAACGAACTTTACTTTCACAATTCTAGCCCCTACACTATCAGGCTAGTCTCTTTATGTGATTTTTCTCATTTGGGTAGTCCTTTATTTTGCTCTAATTTGCTTTTCATTTGAGTACCATGGTACTGTTCCATCGTTTT
flank_second_struct  	)))))...)).))))))....((((..((((.(((((...((((((............))))))........))))).............((((.((.........((........)).........)).))))..))))..)))).........
freq  	14
loop_beg  	43
loop_end  	76
loop_seq  	AAACTTCCCTTTTGGCCAGTTGAGGAAAGATCAG
loop_struct  	...(((.((((..........)))).)))...))
mature_arm  	first
mature_beg  	23
mature_end  	42
mature_query  	TGAAGCTGCCAGCATGATCT_x7
mature_seq  	TGAAGCTGCCAGCATGATCT
mature_strand  	+
mature_struct  	(((((((((((.((((((((
pre_seq  	TGAAGCTGCCAGCATGATCTAAACTTCCCTTTTGGCCAGTTGAGGAAAGATCAGATCATGTGGTAGCTTCACC
pre_struct  	(((((((((((.((((((((...(((.((((..........)))).)))...))))))))))))))))))).)
pri_beg  	1
pri_end  	250
pri_id  	scaffold_8_8319
pri_mfe  	-79.67
pri_seq  	CTTCTCGTGGACCACCAGCAGTTGAAGCTGCCAGCATGATCTAAACTTCCCTTTTGGCCAGTTGAGGAAAGATCAGATCATGTGGTAGCTTCACCTGTTGACGGGATCACGAAAACGAACTTTACTTTCACAATTCTAGCCCCTACACTATCAGGCTAGTCTCTTTATGTGATTTTTCTCATTTGGGTAGTCCTTTATTTTGCTCTAATTTGCTTTTCATTTGAGTACCATGGTACTGTTCCATCGTTTT
pri_struct  	....((((((.((..((((((.(((((((((((.((((((((...(((.((((..........)))).)))...))))))))))))))))))).))))))...)).))))))....((((..((((.(((((...((((((............))))))........))))).............((((.((.........((........)).........)).))))..))))..)))).........
star_arm  	second
star_beg  	77
star_end  	95
star_seq  	ATCATGTGGTAGCTTCACC
star_struct  	))))))))))))))))).)
TGAAGCTGCCAGCATGATC_x1	19	1..19	scaffold_8_8319	250	23..41	1e-04	1.00	42.1	Plus / Plus
TGAAGCTGCCAGCATGATCT_x7	20	1..20	scaffold_8_8319	250	23..42	1e-04	1.00	42.1	Plus / Plus
TGAAGCTGCCAGCATGATCTA_x4	21	1..21	scaffold_8_8319	250	23..43	1e-04	1.00	42.1	Plus / Plus
AGATCATGTGGTAGCTTCAC_x1	20	1..20	scaffold_8_8319	250	75..94	1e-04	1.00	42.1	Plus / Plus
AGATCATGTGGTAGCTTCACC_x1	21	1..21	scaffold_8_8319	250	75..95	1e-04	1.00	42.1	Plus / Plus


score_star	-1.3
score_mfe	2.7
score_freq	0
score	1.7
flank_first_end  	155
flank_first_seq  	CCTCTATTTATATCACTCTCTTCTCCTCTTCTCCAAACACATCCCAGACCTAAAGAAAAACCAGAGACCTCTGCCCCTCCTCCTCCCCACTCTCTCTCTTTCTTTCTTCCGCACATGGATATGGTTTTGCTTGCTTCTCGTGGACCACCAGCAGT
flank_first_struct  	.......................................((..(.(((((.(((((((....(((((.......................)))))...)))))))..((((....))))...))))).)..))....((((((.((..((((((.
flank_second_beg  	229
flank_second_seq  	TGTTGACGGGATCACGAAAACG
flank_second_struct  	)))))...)).)))))).....
freq  	14
loop_beg  	176
loop_end  	209
loop_seq  	AAACTTCCCTTTTGGCCAGTTGAGGAAAGATCAG
loop_struct  	...(((.((((..........)))).)))...))
mature_arm  	first
mature_beg  	156
mature_end  	175
mature_query  	TGAAGCTGCCAGCATGATCT_x7
mature_seq  	TGAAGCTGCCAGCATGATCT
mature_strand  	+
mature_struct  	(((((((((((.((((((((
pre_seq  	TGAAGCTGCCAGCATGATCTAAACTTCCCTTTTGGCCAGTTGAGGAAAGATCAGATCATGTGGTAGCTTCACC
pre_struct  	(((((((((((.((((((((...(((.((((..........)))).)))...))))))))))))))))))).)
pri_beg  	1
pri_end  	250
pri_id  	scaffold_8_8322
pri_mfe  	-66.50
pri_seq  	CCTCTATTTATATCACTCTCTTCTCCTCTTCTCCAAACACATCCCAGACCTAAAGAAAAACCAGAGACCTCTGCCCCTCCTCCTCCCCACTCTCTCTCTTTCTTTCTTCCGCACATGGATATGGTTTTGCTTGCTTCTCGTGGACCACCAGCAGTTGAAGCTGCCAGCATGATCTAAACTTCCCTTTTGGCCAGTTGAGGAAAGATCAGATCATGTGGTAGCTTCACCTGTTGACGGGATCACGAAAACG
pri_struct  	.......................................((..(.(((((.(((((((....(((((.......................)))))...)))))))..((((....))))...))))).)..))....((((((.((..((((((.(((((((((((.((((((((...(((.((((..........)))).)))...))))))))))))))))))).))))))...)).)))))).....
star_arm  	second
star_beg  	210
star_end  	228
star_seq  	ATCATGTGGTAGCTTCACC
star_struct  	))))))))))))))))).)
TGAAGCTGCCAGCATGATC_x1	19	1..19	scaffold_8_8322	250	156..174	1e-04	1.00	42.1	Plus / Plus
TGAAGCTGCCAGCATGATCT_x7	20	1..20	scaffold_8_8322	250	156..175	1e-04	1.00	42.1	Plus / Plus
TGAAGCTGCCAGCATGATCTA_x4	21	1..21	scaffold_8_8322	250	156..176	1e-04	1.00	42.1	Plus / Plus
AGATCATGTGGTAGCTTCAC_x1	20	1..20	scaffold_8_8322	250	208..227	1e-04	1.00	42.1	Plus / Plus
AGATCATGTGGTAGCTTCACC_x1	21	1..21	scaffold_8_8322	250	208..228	1e-04	1.00	42.1	Plus / Plus


score_star	-1.3
score_mfe	2.5
score_freq	0
score	1.5
flank_first_end  	33
flank_first_seq  	TTTTTGATGTGAAAGTGGGAGATTGAGATGAGG
flank_first_struct  	..((..(.(..((.((((((.....(((..(((
flank_second_beg  	106
flank_second_seq  	TTCTTCCCACACCAGAAAATTGTGCCATTTGCTTCATCAAATTGGTTTTTTTCGTTTGTTTTGGATTTTTTTCGGTTTCAAATTGAACATAGCTTAGATCTTTTAATTTCTTCAATCTGTTTGAGACTTTGGGACTTGGAGAATT
flank_second_struct  	))))))))))....(((((....((((((((......)))).))))..))))).))..).)..))..(((((((((..(((((..((((......(((..........)))......))))..)...))))..)).)))))))..
freq  	236
loop_beg  	59
loop_end  	81
loop_seq  	TGAACGCCGTGATGATGGCGAAA
loop_struct  	(...((((((....)))))))))
mature_arm  	second
mature_beg  	82
mature_end  	105
mature_query  	CTATGTATTAGCTCTATCTGATCC_x55
mature_seq  	CTATGTATTAGCTCTATCTGATCC
mature_strand  	+
mature_struct  	))).......))...)))))))))
pre_seq  	ATTAGATTTCGTATCCCTATTGGTTTGAACGCCGTGATGATGGCGAAACTATGTATTAGCTCTATCTGATCC
pre_struct  	(((((((...((........((((((...((((((....)))))))))))).......))...)))))))))
pri_beg  	1
pri_end  	250
pri_id  	scaffold_8_8430
pri_mfe  	-59.16
pri_seq  	TTTTTGATGTGAAAGTGGGAGATTGAGATGAGGATTAGATTTCGTATCCCTATTGGTTTGAACGCCGTGATGATGGCGAAACTATGTATTAGCTCTATCTGATCCTTCTTCCCACACCAGAAAATTGTGCCATTTGCTTCATCAAATTGGTTTTTTTCGTTTGTTTTGGATTTTTTTCGGTTTCAAATTGAACATAGCTTAGATCTTTTAATTTCTTCAATCTGTTTGAGACTTTGGGACTTGGAGAATT
pri_struct  	..((..(.(..((.((((((.....(((..((((((((((...((........((((((...((((((....)))))))))))).......))...)))))))))))))))))))....(((((....((((((((......)))).))))..))))).))..).)..))..(((((((((..(((((..((((......(((..........)))......))))..)...))))..)).)))))))..
star_arm  	first
star_beg  	34
star_end  	58
star_seq  	ATTAGATTTCGTATCCCTATTGGTT
star_struct  	(((((((...((........(((((
TTGAGATGAGGATTAGATT_x1	19	1..19	scaffold_8_8430	250	23..41	1e-04	1.00	42.1	Plus / Plus
TGAGATGAGGATTAGATTTC_x1	20	1..20	scaffold_8_8430	250	24..43	1e-04	1.00	42.1	Plus / Plus
ACTATGTATTAGCTCTATCTGATC_x24	24	1..24	scaffold_8_8430	250	81..104	1e-04	1.00	42.1	Plus / Plus
CTATGTATTAGCTCTATCTGATC_x19	23	1..23	scaffold_8_8430	250	82..104	1e-04	1.00	42.1	Plus / Plus
CTATGTATTAGCTCTATCTGATCC_x55	24	1..24	scaffold_8_8430	250	82..105	1e-04	1.00	42.1	Plus / Plus
CTATGTATTAGCTCTATC_x1	18	1..18	scaffold_8_8430	250	82..99	1e-04	1.00	42.1	Plus / Plus
TATGTATTAGCTCTATCTGATC_x4	22	1..22	scaffold_8_8430	250	83..104	1e-04	1.00	42.1	Plus / Plus
TATGTATTAGCTCTATCTGATCC_x24	23	1..23	scaffold_8_8430	250	83..105	1e-04	1.00	42.1	Plus / Plus
TATGTATTAGCTCTATCTGATCCT_x3	24	1..24	scaffold_8_8430	250	83..106	1e-04	1.00	42.1	Plus / Plus
ATGTATTAGCTCTATCTGATC_x37	21	1..21	scaffold_8_8430	250	84..104	1e-04	1.00	42.1	Plus / Plus
ATGTATTAGCTCTATCTGATCC_x28	22	1..22	scaffold_8_8430	250	84..105	1e-04	1.00	42.1	Plus / Plus
ATGTATTAGCTCTATCTGATCCT_x8	23	1..23	scaffold_8_8430	250	84..106	1e-04	1.00	42.1	Plus / Plus
TGTATTAGCTCTATCTGATC_x6	20	1..20	scaffold_8_8430	250	85..104	1e-04	1.00	42.1	Plus / Plus
TGTATTAGCTCTATCTGATCC_x24	21	1..21	scaffold_8_8430	250	85..105	1e-04	1.00	42.1	Plus / Plus
TATTAGCTCTATCTGATC_x1	18	1..18	scaffold_8_8430	250	87..104	1e-04	1.00	42.1	Plus / Plus


score_star	-1.3
score_mfe	2.6
score_freq	0
score	1.6
flank_first_end  	155
flank_first_seq  	CTTTAGGGTTTCTTTGGCATCACGATTTCAAAATATGAAGGTTGAAACAAGTAGCCGCTCTGGCTCTGTAAAGCCCTCTCCTTTTTCTCTGCTTAAACCCTAAAAAGTTTTTTTGTGTGTGATTTTTGATGTGAAAGTGGGAGATTGAGATGAGG
flank_first_struct  	.((((((((((....((((....(....).......((.((((...(((.(.((((.....))))))))..)))).))...........)))).)))))))))).((((((((.(((((.(((((((.((......)).)))))))..((.((((
flank_second_beg  	228
flank_second_seq  	TTCTTCCCACACCAGAAAATTGT
flank_second_struct  	))..)).))))).))))))))..
freq  	236
loop_beg  	181
loop_end  	203
loop_seq  	TGAACGCCGTGATGATGGCGAAA
loop_struct  	(...((((((....)))))))))
mature_arm  	second
mature_beg  	204
mature_end  	227
mature_query  	CTATGTATTAGCTCTATCTGATCC_x55
mature_seq  	CTATGTATTAGCTCTATCTGATCC
mature_strand  	+
mature_struct  	))).......))...)))))))))
pre_seq  	ATTAGATTTCGTATCCCTATTGGTTTGAACGCCGTGATGATGGCGAAACTATGTATTAGCTCTATCTGATCC
pre_struct  	(((((((...((........((((((...((((((....)))))))))))).......))...)))))))))
pri_beg  	1
pri_end  	250
pri_id  	scaffold_8_8433
pri_mfe  	-64.96
pri_seq  	CTTTAGGGTTTCTTTGGCATCACGATTTCAAAATATGAAGGTTGAAACAAGTAGCCGCTCTGGCTCTGTAAAGCCCTCTCCTTTTTCTCTGCTTAAACCCTAAAAAGTTTTTTTGTGTGTGATTTTTGATGTGAAAGTGGGAGATTGAGATGAGGATTAGATTTCGTATCCCTATTGGTTTGAACGCCGTGATGATGGCGAAACTATGTATTAGCTCTATCTGATCCTTCTTCCCACACCAGAAAATTGT
pri_struct  	.((((((((((....((((....(....).......((.((((...(((.(.((((.....))))))))..)))).))...........)))).)))))))))).((((((((.(((((.(((((((.((......)).)))))))..((.(((((((((((...((........((((((...((((((....)))))))))))).......))...)))))))))))..)).))))).))))))))..
star_arm  	first
star_beg  	156
star_end  	180
star_seq  	ATTAGATTTCGTATCCCTATTGGTT
star_struct  	(((((((...((........(((((
TTGAGATGAGGATTAGATT_x1	19	1..19	scaffold_8_8433	250	145..163	1e-04	1.00	42.1	Plus / Plus
TGAGATGAGGATTAGATTTC_x1	20	1..20	scaffold_8_8433	250	146..165	1e-04	1.00	42.1	Plus / Plus
ACTATGTATTAGCTCTATCTGATC_x24	24	1..24	scaffold_8_8433	250	203..226	1e-04	1.00	42.1	Plus / Plus
CTATGTATTAGCTCTATC_x1	18	1..18	scaffold_8_8433	250	204..221	1e-04	1.00	42.1	Plus / Plus
CTATGTATTAGCTCTATCTGATC_x19	23	1..23	scaffold_8_8433	250	204..226	1e-04	1.00	42.1	Plus / Plus
CTATGTATTAGCTCTATCTGATCC_x55	24	1..24	scaffold_8_8433	250	204..227	1e-04	1.00	42.1	Plus / Plus
TATGTATTAGCTCTATCTGATC_x4	22	1..22	scaffold_8_8433	250	205..226	1e-04	1.00	42.1	Plus / Plus
TATGTATTAGCTCTATCTGATCC_x24	23	1..23	scaffold_8_8433	250	205..227	1e-04	1.00	42.1	Plus / Plus
TATGTATTAGCTCTATCTGATCCT_x3	24	1..24	scaffold_8_8433	250	205..228	1e-04	1.00	42.1	Plus / Plus
ATGTATTAGCTCTATCTGATC_x37	21	1..21	scaffold_8_8433	250	206..226	1e-04	1.00	42.1	Plus / Plus
ATGTATTAGCTCTATCTGATCC_x28	22	1..22	scaffold_8_8433	250	206..227	1e-04	1.00	42.1	Plus / Plus
ATGTATTAGCTCTATCTGATCCT_x8	23	1..23	scaffold_8_8433	250	206..228	1e-04	1.00	42.1	Plus / Plus
TGTATTAGCTCTATCTGATC_x6	20	1..20	scaffold_8_8433	250	207..226	1e-04	1.00	42.1	Plus / Plus
TGTATTAGCTCTATCTGATCC_x24	21	1..21	scaffold_8_8433	250	207..227	1e-04	1.00	42.1	Plus / Plus
TATTAGCTCTATCTGATC_x1	18	1..18	scaffold_8_8433	250	209..226	1e-04	1.00	42.1	Plus / Plus


score_star	-1.3
score_mfe	2.5
score_freq	0
score	1.5
flank_first_end  	203
flank_first_seq  	CGAATCTCAGACTCACAGCTACAGCCCTTACCCCTCAGCCTTCTTTCGTGGCACCCTCTAGCTGTTTGTAACAATCCCACATCGGCCTCACCAAGGAAGCATGGAAGTGAATGGCCCTATAAAAGGAGAAAGAAGAGAAAAGAATAAGCATACCTTTCTCGGCCTTTTGGCTAAGATCAAGTGTAGTATCTGTTCTTATCAGT
flank_first_struct  	....((((..((..(((((((.((.............(((.........)))...)).)))))))..)).....(((......((((((((((.(....).)))...)))..))))........))).......)))).(((((((....(((((((((..(((....)))..)))..))).))).....)))))))...(((
flank_second_beg  	247
flank_second_seq  	TAAT
flank_second_struct  	)...
freq  	41
loop_beg  	225
loop_end  	229
loop_seq  	AATGG
loop_struct  	...))
mature_arm  	first
mature_beg  	204
mature_end  	224
mature_query  	TTAATATCTGATACGTGGGCC_x23
mature_seq  	TTAATATCTGATACGTGGGCC
mature_strand  	+
mature_struct  	((((((((......(((((((
pre_seq  	TTAATATCTGATACGTGGGCCAATGGTCCACACGATATTAAAT
pre_struct  	((((((((......(((((((...)))))))..))))))))))
pri_beg  	1
pri_end  	250
pri_id  	scaffold_8_9157
pri_mfe  	-61.73
pri_seq  	CGAATCTCAGACTCACAGCTACAGCCCTTACCCCTCAGCCTTCTTTCGTGGCACCCTCTAGCTGTTTGTAACAATCCCACATCGGCCTCACCAAGGAAGCATGGAAGTGAATGGCCCTATAAAAGGAGAAAGAAGAGAAAAGAATAAGCATACCTTTCTCGGCCTTTTGGCTAAGATCAAGTGTAGTATCTGTTCTTATCAGTTTAATATCTGATACGTGGGCCAATGGTCCACACGATATTAAATTAAT
pri_struct  	....((((..((..(((((((.((.............(((.........)))...)).)))))))..)).....(((......((((((((((.(....).)))...)))..))))........))).......)))).(((((((....(((((((((..(((....)))..)))..))).))).....)))))))...(((((((((((......(((((((...)))))))..)))))))))))...
star_arm  	second
star_beg  	230
star_end  	246
star_seq  	TCCACACGATATTAAAT
star_struct  	)))))..))))))))))
GTTTAATATCTGATACGTGGGC_x1	22	1..22	scaffold_8_9157	250	202..223	1e-04	1.00	42.1	Plus / Plus
TTTAATATCTGATACGTGGGCC_x1	22	1..22	scaffold_8_9157	250	203..224	1e-04	1.00	42.1	Plus / Plus
TTTAATATCTGATACGTGGGCCA_x1	23	1..23	scaffold_8_9157	250	203..225	1e-04	1.00	42.1	Plus / Plus
TTTAATATCTGATACGTGGGCCAA_x1	24	1..24	scaffold_8_9157	250	203..226	1e-04	1.00	42.1	Plus / Plus
TTAATATCTGATACGTGGGCC_x23	21	1..21	scaffold_8_9157	250	204..224	1e-04	1.00	42.1	Plus / Plus
TTAATATCTGATACGTGGGCCA_x1	22	1..22	scaffold_8_9157	250	204..225	1e-04	1.00	42.1	Plus / Plus
TAATATCTGATACGTGGGCC_x2	20	1..20	scaffold_8_9157	250	205..224	1e-04	1.00	42.1	Plus / Plus
TAATATCTGATACGTGGGCCA_x2	21	1..21	scaffold_8_9157	250	205..225	1e-04	1.00	42.1	Plus / Plus
ATATCTGATACGTGGGCCA_x3	19	1..19	scaffold_8_9157	250	207..225	1e-04	1.00	42.1	Plus / Plus
ATATCTGATACGTGGGCCAATG_x1	22	1..22	scaffold_8_9157	250	207..228	1e-04	1.00	42.1	Plus / Plus
TATCTGATACGTGGGCCA_x1	18	1..18	scaffold_8_9157	250	208..225	1e-04	1.00	42.1	Plus / Plus
TATCTGATACGTGGGCCAA_x1	19	1..19	scaffold_8_9157	250	208..226	1e-04	1.00	42.1	Plus / Plus
TAATTTAATATCGTGTGGACC_x2	21	1..21	scaffold_8_9157	250	3..23	1e-04	1.00	42.1	Plus / Minus
TAATTTAATATCGTGTGGACCA_x1	22	1..22	scaffold_8_9157	250	3..24	1e-04	1.00	42.1	Plus / Minus
