# Supplementary material for: A Survey of MicroRNA Length Variants Contributing to miRNome Complexity in Peach (Prunus Persica L.)
Source: Front Plant Sci. 2012 Jul 26;3:165. doi: 10.3389/fpls.2012.00165 (PMC3405489; doi:10.3389/fpls.2012.00165)
Supplement: File S3 — Reports the miRNA coding loci identified by miRDeep-P in swollen flower bud sample. [file 26922_Faccioli_DataSheet3.ZIP › Supplementary_file_3.txt]

score_star	3.9
score_mfe	2.9
score_freq	42.4
score	49.5
flank_first_end  	22
flank_first_seq  	AAATGGGAAAGAGACTGATAAG
flank_first_struct  	....((((((((((((((..((
flank_second_beg  	110
flank_second_seq  	GCCGTCCTCAGTCTTCCTTTTCTCCTCCTCTTAATTTACTCACCCCACACCCTTAATTTCTTAATTTCTTTCATTTCTACCTCATGTTAAGGTTAAATGTGGTTAAATATGGGCTTTGCAGTGTAACAATGCCAAAAGACA
flank_second_struct  	.......))))))))...))))))....((((............(((((.(((((((............................))))))).....))))).........(((.(((........))).)))..))))..
freq  	95
loop_beg  	44
loop_end  	88
loop_seq  	GATGGAGTTCCCAACAGAAAAATAGAGCTGTTGTGGCTCTACTCA
loop_struct  	..(((((((..((((((..........)))))).)))))))..))
mature_arm  	second
mature_beg  	89
mature_end  	109
mature_query  	TGCACTGCCTCTTCCCTGGCT_x74
mature_seq  	TGCACTGCCTCTTCCCTGGCT
mature_strand  	+
mature_struct  	))).)))))).))))))).))
pre_seq  	ACAGGGAACAGGTAGAGCATGGATGGAGTTCCCAACAGAAAAATAGAGCTGTTGTGGCTCTACTCATGCACTGCCTCTTCCCTGGCT
pre_struct  	.(((((((.((((((.(((((..(((((((..((((((..........)))))).)))))))..))))).)))))).))))))).))
pri_beg  	1
pri_end  	250
pri_id  	scaffold_10_178
pri_mfe  	-76.09
pri_seq  	AAATGGGAAAGAGACTGATAAGACAGGGAACAGGTAGAGCATGGATGGAGTTCCCAACAGAAAAATAGAGCTGTTGTGGCTCTACTCATGCACTGCCTCTTCCCTGGCTGCCGTCCTCAGTCTTCCTTTTCTCCTCCTCTTAATTTACTCACCCCACACCCTTAATTTCTTAATTTCTTTCATTTCTACCTCATGTTAAGGTTAAATGTGGTTAAATATGGGCTTTGCAGTGTAACAATGCCAAAAGACA
pri_struct  	....((((((((((((((..((.(((((((.((((((.(((((..(((((((..((((((..........)))))).)))))))..))))).)))))).))))))).)).......))))))))...))))))....((((............(((((.(((((((............................))))))).....))))).........(((.(((........))).)))..))))..
star_arm  	first
star_beg  	23
star_end  	43
star_read  	1
star_seq  	ACAGGGAACAGGTAGAGCATG
star_struct  	.(((((((.((((((.(((((
ACAGGGAACAGGTAGAGCATG_x1	21	1..21	scaffold_10_178	250	23..43	1e-04	1.00	42.1	Plus / Plus
ATGCACTGCCTCTTCCCTGGC_x1	21	1..21	scaffold_10_178	250	88..108	1e-04	1.00	42.1	Plus / Plus
TGCACTGCCTCTTCCCTG_x3	18	1..18	scaffold_10_178	250	89..106	1e-04	1.00	42.1	Plus / Plus
TGCACTGCCTCTTCCCTGG_x6	19	1..19	scaffold_10_178	250	89..107	1e-04	1.00	42.1	Plus / Plus
TGCACTGCCTCTTCCCTGGC_x9	20	1..20	scaffold_10_178	250	89..108	1e-04	1.00	42.1	Plus / Plus
TGCACTGCCTCTTCCCTGGCT_x74	21	1..21	scaffold_10_178	250	89..109	1e-04	1.00	42.1	Plus / Plus
TGCACTGCCTCTTCCCTGGCTG_x1	22	1..22	scaffold_10_178	250	89..110	1e-04	1.00	42.1	Plus / Plus


score_star	3.9
score_mfe	3
score_freq	42.4
score	49.7
flank_first_end  	140
flank_first_seq  	GGTGGGTGGCTGGTGACAATTGAAATTAGAGGAGCTGATGAATGAGGTGTGTGCAAAAGCCAACAAGAGGTAAATCATCCTATTAATTACATATAAATAATAATATAGGGGGTGGAGAAAATGGGAAAGAGACTGATAAG
flank_first_struct  	..((..(((((..(((((.((.(.(((((.....)))))...).))...))).))..))))).)).........(((((((....((((...........))))....))))))).......((((((((((((((..((
flank_second_beg  	228
flank_second_seq  	GCCGTCCTCAGTCTTCCTTTTCT
flank_second_struct  	.......)))))))..)))))))
freq  	95
loop_beg  	162
loop_end  	206
loop_seq  	GATGGAGTTCCCAACAGAAAAATAGAGCTGTTGTGGCTCTACTCA
loop_struct  	..(((((((..((((((..........)))))).)))))))..))
mature_arm  	second
mature_beg  	207
mature_end  	227
mature_query  	TGCACTGCCTCTTCCCTGGCT_x74
mature_seq  	TGCACTGCCTCTTCCCTGGCT
mature_strand  	+
mature_struct  	))).)))))).))))))).))
pre_seq  	ACAGGGAACAGGTAGAGCATGGATGGAGTTCCCAACAGAAAAATAGAGCTGTTGTGGCTCTACTCATGCACTGCCTCTTCCCTGGCT
pre_struct  	.(((((((.((((((.(((((..(((((((..((((((..........)))))).)))))))..))))).)))))).))))))).))
pri_beg  	1
pri_end  	250
pri_id  	scaffold_10_181
pri_mfe  	-80.20
pri_seq  	GGTGGGTGGCTGGTGACAATTGAAATTAGAGGAGCTGATGAATGAGGTGTGTGCAAAAGCCAACAAGAGGTAAATCATCCTATTAATTACATATAAATAATAATATAGGGGGTGGAGAAAATGGGAAAGAGACTGATAAGACAGGGAACAGGTAGAGCATGGATGGAGTTCCCAACAGAAAAATAGAGCTGTTGTGGCTCTACTCATGCACTGCCTCTTCCCTGGCTGCCGTCCTCAGTCTTCCTTTTCT
pri_struct  	..((..(((((..(((((.((.(.(((((.....)))))...).))...))).))..))))).)).........(((((((....((((...........))))....))))))).......((((((((((((((..((.(((((((.((((((.(((((..(((((((..((((((..........)))))).)))))))..))))).)))))).))))))).)).......)))))))..)))))))
star_arm  	first
star_beg  	141
star_end  	161
star_read  	1
star_seq  	ACAGGGAACAGGTAGAGCATG
star_struct  	.(((((((.((((((.(((((
ACAGGGAACAGGTAGAGCATG_x1	21	1..21	scaffold_10_181	250	141..161	1e-04	1.00	42.1	Plus / Plus
ATGCACTGCCTCTTCCCTGGC_x1	21	1..21	scaffold_10_181	250	206..226	1e-04	1.00	42.1	Plus / Plus
TGCACTGCCTCTTCCCTG_x3	18	1..18	scaffold_10_181	250	207..224	1e-04	1.00	42.1	Plus / Plus
TGCACTGCCTCTTCCCTGG_x6	19	1..19	scaffold_10_181	250	207..225	1e-04	1.00	42.1	Plus / Plus
TGCACTGCCTCTTCCCTGGC_x9	20	1..20	scaffold_10_181	250	207..226	1e-04	1.00	42.1	Plus / Plus
TGCACTGCCTCTTCCCTGGCT_x74	21	1..21	scaffold_10_181	250	207..227	1e-04	1.00	42.1	Plus / Plus
TGCACTGCCTCTTCCCTGGCTG_x1	22	1..22	scaffold_10_181	250	207..228	1e-04	1.00	42.1	Plus / Plus


score_star	-1.3
score_mfe	2.4
score_freq	0
score	1.4
flank_first_end  	22
flank_first_seq  	CTTATCATGCATTTGTAGCAGT
flank_first_struct  	....((((((((..(((((((.
flank_second_beg  	93
flank_second_seq  	TGTTATTGGTAGCATGAGATCA
flank_second_struct  	))))))..)).)))))).....
freq  	299
loop_beg  	43
loop_end  	73
loop_seq  	TAACCTCCCTATTTTGGTTAGGGAAGATCAG
loop_struct  	...(.((((((.......)))))).)...))
mature_arm  	first
mature_beg  	23
mature_end  	42
mature_query  	TGAAGCTGCCAGCATGATCT_x119
mature_seq  	TGAAGCTGCCAGCATGATCT
mature_strand  	+
mature_struct  	(((((((((((.((((((((
pre_seq  	TGAAGCTGCCAGCATGATCTTAACCTCCCTATTTTGGTTAGGGAAGATCAGATCATGTGGCAGTTTCACC
pre_struct  	(((((((((((.((((((((...(.((((((.......)))))).)...))))))))))))))))))).)
pri_beg  	1
pri_end  	114
pri_id  	scaffold_1_1085
pri_mfe  	-56.40
pri_seq  	CTTATCATGCATTTGTAGCAGTTGAAGCTGCCAGCATGATCTTAACCTCCCTATTTTGGTTAGGGAAGATCAGATCATGTGGCAGTTTCACCTGTTATTGGTAGCATGAGATCA
pri_struct  	....((((((((..(((((((.(((((((((((.((((((((...(.((((((.......)))))).)...))))))))))))))))))).)))))))..)).)))))).....
star_arm  	second
star_beg  	74
star_end  	92
star_seq  	ATCATGTGGCAGTTTCACC
star_struct  	))))))))))))))))).)
TGAAGCTGCCAGCATGATC_x20	19	1..19	scaffold_1_1085	114	23..41	1e-04	1.00	42.1	Plus / Plus
TGAAGCTGCCAGCATGATCT_x119	20	1..20	scaffold_1_1085	114	23..42	1e-04	1.00	42.1	Plus / Plus
TGAAGCTGCCAGCATGATCTT_x46	21	1..21	scaffold_1_1085	114	23..43	1e-04	1.00	42.1	Plus / Plus
TGAAGCTGCCAGCATGATCTTA_x86	22	1..22	scaffold_1_1085	114	23..44	1e-04	1.00	42.1	Plus / Plus
ATCAGATCATGTGGCAGTTTCACC_x3	24	1..24	scaffold_1_1085	114	69..92	1e-04	1.00	42.1	Plus / Plus
AGATCATGTGGCAGTTTCACC_x13	21	1..21	scaffold_1_1085	114	72..92	1e-04	1.00	42.1	Plus / Plus
GATCATGTGGCAGTTTCACC_x12	20	1..20	scaffold_1_1085	114	73..92	1e-04	1.00	42.1	Plus / Plus


score_star	-1.3
score_mfe	2.6
score_freq	0
score	1.6
flank_first_end  	139
flank_first_seq  	CGATCCTCTTATGTGGGTCTACTGTGTTGGTCTCTAGTTGCGGTTCTCGTCGGAGGTCTTTGTGTTAGGTTTTGTTTTTGACTTGTTCTTTTATTGTAATGGTCCAAAGTGACCTGAATTGGACTTTCCTATTAGTCCA
flank_first_struct  	.(((((.(....).)))))....(((((((...(((((.(((.....))).((((((((.....(((((((...((((.((((....(.......)....)))).)))).)))))))...))))))))..))))).)))
flank_second_beg  	229
flank_second_seq  	CTTTATACGTCTATAATTTTAT
flank_second_struct  	....))))..............
freq  	20
loop_beg  	160
loop_end  	204
loop_seq  	CCTCTCCTGGGATTTGTCTCATGAGGTTGTTCTAGGAAGGTTTTA
loop_struct  	(((.(((((((((.(.((....)).)..))))))))))))....)
mature_arm  	second
mature_beg  	205
mature_end  	228
mature_query  	ACGAGGCCACTGTATCATGTCGCT_x14
mature_seq  	ACGAGGCCACTGTATCATGTCGCT
mature_strand  	+
mature_struct  	).)))))))).....))))))...
pre_seq  	TGACGTGTGTGGTACTCTTTCCTCTCCTGGGATTTGTCTCATGAGGTTGTTCTAGGAAGGTTTTAACGAGGCCACTGTATCATGTCGCT
pre_struct  	.((((((.(((((.(((((.(((.(((((((((.(.((....)).)..))))))))))))....)).)))))))).....))))))...
pri_beg  	1
pri_end  	250
pri_id  	scaffold_1_11154
pri_mfe  	-65.40
pri_seq  	CGATCCTCTTATGTGGGTCTACTGTGTTGGTCTCTAGTTGCGGTTCTCGTCGGAGGTCTTTGTGTTAGGTTTTGTTTTTGACTTGTTCTTTTATTGTAATGGTCCAAAGTGACCTGAATTGGACTTTCCTATTAGTCCATGACGTGTGTGGTACTCTTTCCTCTCCTGGGATTTGTCTCATGAGGTTGTTCTAGGAAGGTTTTAACGAGGCCACTGTATCATGTCGCTCTTTATACGTCTATAATTTTAT
pri_struct  	.(((((.(....).)))))....(((((((...(((((.(((.....))).((((((((.....(((((((...((((.((((....(.......)....)))).)))).)))))))...))))))))..))))).))).((((((.(((((.(((((.(((.(((((((((.(.((....)).)..))))))))))))....)).)))))))).....)))))).......))))..............
star_arm  	first
star_beg  	140
star_end  	159
star_seq  	TGACGTGTGTGGTACTCTTT
star_struct  	.((((((.(((((.(((((.
CTCCGACGAGAACCGCAACTAGA_x1	23	1..23	scaffold_1_11154	250	196..218	1e-04	1.00	42.1	Plus / Minus
AACGAGGCCACTGTATCATGTCGC_x4	24	1..24	scaffold_1_11154	250	204..227	1e-04	1.00	42.1	Plus / Plus
ACGAGGCCACTGTATCATGTCGCT_x14	24	1..24	scaffold_1_11154	250	205..228	1e-04	1.00	42.1	Plus / Plus
CGAGGCCACTGTATCATGTCGC_x1	22	1..22	scaffold_1_11154	250	206..227	1e-04	1.00	42.1	Plus / Plus


score_star	-1.3
score_mfe	2.5
score_freq	0
score	1.5
flank_first_end  	23
flank_first_seq  	ACTAACCCCACATTAATATTTAC
flank_first_struct  	...........(((((...((((
flank_second_beg  	233
flank_second_seq  	AATATTTAATACTCAGCC
flank_second_struct  	))...)))))........
freq  	17
loop_beg  	48
loop_end  	207
loop_seq  	AGTCCAAGAGATTTGTGGTCACTCACCGTTGGATGTAGATNNNNNNNNNNNNNNNNNNNNNNNNNNNNNNNNNNNNNNNNNNNNNNNNNNNNNNNNNNNNNNNNNNNNNNNNNNNNNNNNNNNNNNNNNNNNNNNNNNNNGCCCCCAATCTCTTGACTCC
loop_struct  	((((.((((((((.(.(((.........................................................................................................................))).).))))))))))))))
mature_arm  	first
mature_beg  	24
mature_end  	47
mature_query  	AATCCCGATCTCTTGGACCACAGG_x13
mature_seq  	AATCCCGATCTCTTGGACCACAGG
mature_strand  	+
mature_struct  	(.(((.((((((((((((((((((
pre_seq  	AATCCCGATCTCTTGGACCACAGGAGTCCAAGAGATTTGTGGTCACTCACCGTTGGATGTAGATNNNNNNNNNNNNNNNNNNNNNNNNNNNNNNNNNNNNNNNNNNNNNNNNNNNNNNNNNNNNNNNNNNNNNNNNNNNNNNNNNNNNNNNNNNNNNNNNNNNNGCCCCCAATCTCTTGACTCCTGTGGGTCCAAGAGATCAGGACTGT
pre_struct  	(.(((.((((((((((((((((((((((.((((((((.(.(((.........................................................................................................................))).).))))))))))))))))).))))))))))))).))).)))
pri_beg  	1
pri_end  	250
pri_id  	scaffold_1_11930
pri_mfe  	-61.81
pri_seq  	ACTAACCCCACATTAATATTTACAATCCCGATCTCTTGGACCACAGGAGTCCAAGAGATTTGTGGTCACTCACCGTTGGATGTAGATNNNNNNNNNNNNNNNNNNNNNNNNNNNNNNNNNNNNNNNNNNNNNNNNNNNNNNNNNNNNNNNNNNNNNNNNNNNNNNNNNNNNNNNNNNNNNNNNNNNNGCCCCCAATCTCTTGACTCCTGTGGGTCCAAGAGATCAGGACTGTAATATTTAATACTCAGCC
pri_struct  	...........(((((...(((((.(((.((((((((((((((((((((((.((((((((.(.(((.........................................................................................................................))).).))))))))))))))))).))))))))))))).))).)))))...)))))........
star_arm  	second
star_beg  	208
star_end  	232
star_seq  	TGTGGGTCCAAGAGATCAGGACTGT
star_struct  	))).))))))))))))).))).)))
CAATCCCGATCTCTTGGACCACA_x1	23	1..23	scaffold_1_11930	250	23..45	1e-04	1.00	42.1	Plus / Plus
AATCCCGATCTCTTGGACCAC_x2	21	1..21	scaffold_1_11930	250	24..44	1e-04	1.00	42.1	Plus / Plus
AATCCCGATCTCTTGGACCACAGG_x13	24	1..24	scaffold_1_11930	250	24..47	1e-04	1.00	42.1	Plus / Plus
ATCCCGATCTCTTGGACCACAG_x1	22	1..22	scaffold_1_11930	250	25..46	1e-04	1.00	42.1	Plus / Plus


score_star	-1.3
score_mfe	4.3
score_freq	0
score	3.3
flank_first_end  	24
flank_first_seq  	GATCTCTTGGACCACAGGAGTCCA
flank_first_struct  	((((((((((((((((((((((((
flank_second_beg  	148
flank_second_seq  	GACTCCTGTGGTCCAAGAGATCAGGACTGATATAATATATAACATATTATTGCAAAATATGCCCATATGGCTCCATTTATTTGTTCCAACTTCGATTTGGGAA
flank_second_struct  	)))))))))))))))))))))).(((.((..(((((((.....)))))))..))......(((.....)))))).........((((((.......)))))).
freq  	74
loop_beg  	49
loop_end  	124
loop_seq  	GGATGTAAATTCAACGGTTCACTCAATCTTGAACTCCTTTTAAGAAACTTTTTTGAACCATTAGATTAATATCCAA
loop_struct  	((((((.(((..((.((((((.....(((((((.....)))))))........)))))).))..))).))))))))
mature_arm  	first
mature_beg  	25
mature_end  	48
mature_query  	AGAGATTTGTGGTTACTCACCGTT_x55
mature_seq  	AGAGATTTGTGGTTACTCACCGTT
mature_strand  	+
mature_struct  	(((((((.((((((((((((((((
pre_seq  	AGAGATTTGTGGTTACTCACCGTTGGATGTAAATTCAACGGTTCACTCAATCTTGAACTCCTTTTAAGAAACTTTTTTGAACCATTAGATTAATATCCAACGGTGAGTGACCACAATCTCTTG
pre_struct  	(((((((.((((((((((((((((((((((.(((..((.((((((.....(((((((.....)))))))........)))))).))..))).)))))))))))))))))))))))))))))))
pri_beg  	1
pri_end  	250
pri_id  	scaffold_1_14863
pri_mfe  	-127.42
pri_seq  	GATCTCTTGGACCACAGGAGTCCAAGAGATTTGTGGTTACTCACCGTTGGATGTAAATTCAACGGTTCACTCAATCTTGAACTCCTTTTAAGAAACTTTTTTGAACCATTAGATTAATATCCAACGGTGAGTGACCACAATCTCTTGGACTCCTGTGGTCCAAGAGATCAGGACTGATATAATATATAACATATTATTGCAAAATATGCCCATATGGCTCCATTTATTTGTTCCAACTTCGATTTGGGAA
pri_struct  	(((((((((((((((((((((((((((((((.((((((((((((((((((((((.(((..((.((((((.....(((((((.....)))))))........)))))).))..))).))))))))))))))))))))))))))))))))))))))))))))))))))))).(((.((..(((((((.....)))))))..))......(((.....)))))).........((((((.......)))))).
star_arm  	second
star_beg  	125
star_end  	147
star_seq  	CGGTGAGTGACCACAATCTCTTG
star_struct  	)))))))))))))))))))))))
AACCACAAATCTCTTGGACTCCTG_x1	24	1..24	scaffold_1_14863	250	213..236	1e-04	1.00	42.1	Plus / Minus
CAAGAGATTTGTGGTTACTCACCG_x2	24	1..24	scaffold_1_14863	250	23..46	1e-04	1.00	42.1	Plus / Plus
AAGAGATTTGTGGTTACTCAC_x1	21	1..21	scaffold_1_14863	250	24..44	1e-04	1.00	42.1	Plus / Plus
AAGAGATTTGTGGTTACTCACCG_x2	23	1..23	scaffold_1_14863	250	24..46	1e-04	1.00	42.1	Plus / Plus
AAGAGATTTGTGGTTACTCACCGT_x11	24	1..24	scaffold_1_14863	250	24..47	1e-04	1.00	42.1	Plus / Plus
AGAGATTTGTGGTTACTCACCG_x2	22	1..22	scaffold_1_14863	250	25..46	1e-04	1.00	42.1	Plus / Plus
AGAGATTTGTGGTTACTCACCGTT_x55	24	1..24	scaffold_1_14863	250	25..48	1e-04	1.00	42.1	Plus / Plus


score_star	-1.3
score_mfe	2.8
score_freq	-0.3
score	1.5
flank_first_end  	22
flank_first_seq  	TCAAAGGGTTCATTCCATTTTT
flank_first_struct  	.....(((((((...(((((((
flank_second_beg  	111
flank_second_seq  	AGATGTACTGGACCCGTTCAATCCTTTTGATTTGACAGATTGGATCTGATCTCACTGACGTTATTAACTATGTTTTTGTTCCTTACCCAATATAGTTGTGTTCTTGTTGTTTTTGTTGATGTTAGATATTTTGCAGCTAC
flank_second_struct  	)))))...)))))))..(((((((.((((......))))..)))).))).....(((((((((.((((((((((...((.....))..))))))))))..................)))))))))...............
freq  	11
loop_beg  	43
loop_end  	91
loop_seq  	CGAGAAAAGAACAGAAGATTCTTTCTGACTCTCTCTCTCTCCTCTCTGC
loop_struct  	.((((..(((..((((((.((.....)).))).))).)))..)))).))
mature_arm  	first
mature_beg  	23
mature_end  	42
mature_query  	TTATACAATGAAATCACGGC_x11
mature_seq  	TTATACAATGAAATCACGGC
mature_strand  	+
mature_struct  	((((((((.((((.((((((
pre_seq  	TTATACAATGAAATCACGGCCGAGAAAAGAACAGAAGATTCTTTCTGACTCTCTCTCTCTCCTCTCTGCCGTGTTTCTTTGTATAAAG
pre_struct  	((((((((.((((.((((((.((((..(((..((((((.((.....)).))).))).)))..)))).)))))))))).))))))))))
pri_beg  	1
pri_end  	250
pri_id  	scaffold_1_1638
pri_mfe  	-73.61
pri_seq  	TCAAAGGGTTCATTCCATTTTTTTATACAATGAAATCACGGCCGAGAAAAGAACAGAAGATTCTTTCTGACTCTCTCTCTCTCCTCTCTGCCGTGTTTCTTTGTATAAAGAGATGTACTGGACCCGTTCAATCCTTTTGATTTGACAGATTGGATCTGATCTCACTGACGTTATTAACTATGTTTTTGTTCCTTACCCAATATAGTTGTGTTCTTGTTGTTTTTGTTGATGTTAGATATTTTGCAGCTAC
pri_struct  	.....(((((((...(((((((((((((((.((((.((((((.((((..(((..((((((.((.....)).))).))).)))..)))).)))))))))).)))))))))))))))...)))))))..(((((((.((((......))))..)))).))).....(((((((((.((((((((((...((.....))..))))))))))..................)))))))))...............
star_arm  	second
star_beg  	92
star_end  	110
star_seq  	CGTGTTTCTTTGTATAAAG
star_struct  	)))))))).))))))))))
TTATACAATGAAATCACGGC_x11	20	1..20	scaffold_1_1638	250	23..42	1e-04	1.00	42.1	Plus / Plus


score_star	-1.3
score_mfe	2.8
score_freq	0
score	1.8
flank_first_end  	22
flank_first_seq  	TCAAAGGGTTCATTCCATTTTT
flank_first_struct  	.....(((((((...(((((((
flank_second_beg  	111
flank_second_seq  	AGATGTACTGGACCCGTTCAATCCTTTTGATTTGACAGATTGGATCTGATCTCACTGACGTTATTAACTATGTTTTTGTTCCTTACCCAATATAGTTGTGTTCTTGTTGTTTTTGTTGATGTTAGATATTTTGCAGCTAC
flank_second_struct  	)))))...)))))))..(((((((.((((......))))..)))).))).....(((((((((.((((((((((...((.....))..))))))))))..................)))))))))...............
freq  	133
loop_beg  	44
loop_end  	90
loop_seq  	GAGAAAAGAACAGAAGATTCTTTCTGACTCTCTCTCTCTCCTCTCTG
loop_struct  	((((..(((..((((((.((.....)).))).))).)))..)))).)
mature_arm  	first
mature_beg  	23
mature_end  	43
mature_query  	TTATACAATGAAATCACGGCC_x83
mature_seq  	TTATACAATGAAATCACGGCC
mature_strand  	+
mature_struct  	((((((((.((((.((((((.
pre_seq  	TTATACAATGAAATCACGGCCGAGAAAAGAACAGAAGATTCTTTCTGACTCTCTCTCTCTCCTCTCTGCCGTGTTTCTTTGTATAAAG
pre_struct  	((((((((.((((.((((((.((((..(((..((((((.((.....)).))).))).)))..)))).)))))))))).))))))))))
pri_beg  	1
pri_end  	250
pri_id  	scaffold_1_1638
pri_mfe  	-73.61
pri_seq  	TCAAAGGGTTCATTCCATTTTTTTATACAATGAAATCACGGCCGAGAAAAGAACAGAAGATTCTTTCTGACTCTCTCTCTCTCCTCTCTGCCGTGTTTCTTTGTATAAAGAGATGTACTGGACCCGTTCAATCCTTTTGATTTGACAGATTGGATCTGATCTCACTGACGTTATTAACTATGTTTTTGTTCCTTACCCAATATAGTTGTGTTCTTGTTGTTTTTGTTGATGTTAGATATTTTGCAGCTAC
pri_struct  	.....(((((((...(((((((((((((((.((((.((((((.((((..(((..((((((.((.....)).))).))).)))..)))).)))))))))).)))))))))))))))...)))))))..(((((((.((((......))))..)))).))).....(((((((((.((((((((((...((.....))..))))))))))..................)))))))))...............
star_arm  	second
star_beg  	91
star_end  	110
star_seq  	CCGTGTTTCTTTGTATAAAG
star_struct  	))))))))).))))))))))
TTATACAATGAAATCACGGCC_x83	21	1..21	scaffold_1_1638	250	23..43	1e-04	1.00	42.1	Plus / Plus
TTATACAATGAAATCACGGCCG_x49	22	1..22	scaffold_1_1638	250	23..44	1e-04	1.00	42.1	Plus / Plus
TTATACAATGAAATCACGGCCGA_x1	23	1..23	scaffold_1_1638	250	23..45	1e-04	1.00	42.1	Plus / Plus


score_star	-1.3
score_mfe	2.9
score_freq	0
score	1.9
flank_first_end  	126
flank_first_seq  	ATCATTCATCACCCGTGCCTTAGCCCTAGCCATAGATAGACAGAGCCGTACACTCATCTTCAGCTTACAGCGGCGGTACCTTCATCTTTTGCAAAATCAATCGATCAAAGGGTTCATTCCATTTTT
flank_first_struct  	..............(((((...((((((((...((((.....(((.......)))))))...)))...)).))))))))..............(((((((..(((....(((((((...(((((((
flank_second_beg  	215
flank_second_seq  	AGATGTACTGGACCCGTTCAATCCTTTTGATTTGAC
flank_second_struct  	)))))...))))))).....)))...)))))))...
freq  	144
loop_beg  	148
loop_end  	194
loop_seq  	GAGAAAAGAACAGAAGATTCTTTCTGACTCTCTCTCTCTCCTCTCTG
loop_struct  	((((..(((..((((((.((.....)).))).))).)))..)))).)
mature_arm  	first
mature_beg  	127
mature_end  	147
mature_query  	TTATACAATGAAATCACGGCC_x83
mature_seq  	TTATACAATGAAATCACGGCC
mature_strand  	+
mature_struct  	((((((((.((((.((((((.
pre_seq  	TTATACAATGAAATCACGGCCGAGAAAAGAACAGAAGATTCTTTCTGACTCTCTCTCTCTCCTCTCTGCCGTGTTTCTTTGTATAAAG
pre_struct  	((((((((.((((.((((((.((((..(((..((((((.((.....)).))).))).)))..)))).)))))))))).))))))))))
pri_beg  	1
pri_end  	250
pri_id  	scaffold_1_1641
pri_mfe  	-74.70
pri_seq  	ATCATTCATCACCCGTGCCTTAGCCCTAGCCATAGATAGACAGAGCCGTACACTCATCTTCAGCTTACAGCGGCGGTACCTTCATCTTTTGCAAAATCAATCGATCAAAGGGTTCATTCCATTTTTTTATACAATGAAATCACGGCCGAGAAAAGAACAGAAGATTCTTTCTGACTCTCTCTCTCTCCTCTCTGCCGTGTTTCTTTGTATAAAGAGATGTACTGGACCCGTTCAATCCTTTTGATTTGAC
pri_struct  	..............(((((...((((((((...((((.....(((.......)))))))...)))...)).))))))))..............(((((((..(((....(((((((...(((((((((((((((.((((.((((((.((((..(((..((((((.((.....)).))).))).)))..)))).)))))))))).)))))))))))))))...))))))).....)))...)))))))...
star_arm  	second
star_beg  	195
star_end  	214
star_seq  	CCGTGTTTCTTTGTATAAAG
star_struct  	))))))))).))))))))))
TTATACAATGAAATCACGGC_x11	20	1..20	scaffold_1_1641	250	127..146	1e-04	1.00	42.1	Plus / Plus
TTATACAATGAAATCACGGCC_x83	21	1..21	scaffold_1_1641	250	127..147	1e-04	1.00	42.1	Plus / Plus
TTATACAATGAAATCACGGCCG_x49	22	1..22	scaffold_1_1641	250	127..148	1e-04	1.00	42.1	Plus / Plus
TTATACAATGAAATCACGGCCGA_x1	23	1..23	scaffold_1_1641	250	127..149	1e-04	1.00	42.1	Plus / Plus


score_star	-1.3
score_mfe	2.6
score_freq	-0.3
score	1.2
flank_first_end  	22
flank_first_seq  	CTATAAAAGGATAGCCACACAC
flank_first_struct  	..((((((((...(((((((..
flank_second_beg  	87
flank_second_seq  	CACCTATTTTCTCTCTCTCTTTTACATAAGGCTCCGGCCGCCCAGTTTACACCTTAAACACATCTCCGTACCCTGGTTAGCTAGTGTTTATCTTACAAACTCTTGAACTAATTTAGGCATTGGATGGCCTTTGGCCAATACCCCCGGGTGTGGTCCTTTTATTT
flank_second_struct  	.............................((((..((((..((((..(((.................)))..))))....((((((((((..((((((....)))...)))..))))))))))..))))...))))...........)))))))))))))))..
freq  	11
loop_beg  	47
loop_end  	58
loop_seq  	TCTACTGAAACT
loop_struct  	((....))....
mature_arm  	first
mature_beg  	23
mature_end  	46
mature_query  	AAGGGTTGAGGTACGTCTGAAATC_x11
mature_seq  	AAGGGTTGAGGTACGTCTGAAATC
mature_strand  	+
mature_struct  	.((((((((((....((((.....
pre_seq  	AAGGGTTGAGGTACGTCTGAAATCTCTACTGAAACTCTGCAGAAAATTCCTCTCAAACCCTAGC
pre_struct  	.((((((((((....((((.....((....)).......)))).....))))...))))))...
pri_beg  	1
pri_end  	250
pri_id  	scaffold_1_19227
pri_mfe  	-63.73
pri_seq  	CTATAAAAGGATAGCCACACACAAGGGTTGAGGTACGTCTGAAATCTCTACTGAAACTCTGCAGAAAATTCCTCTCAAACCCTAGCCACCTATTTTCTCTCTCTCTTTTACATAAGGCTCCGGCCGCCCAGTTTACACCTTAAACACATCTCCGTACCCTGGTTAGCTAGTGTTTATCTTACAAACTCTTGAACTAATTTAGGCATTGGATGGCCTTTGGCCAATACCCCCGGGTGTGGTCCTTTTATTT
pri_struct  	..((((((((...(((((((...((((((((((....((((.....((....)).......)))).....))))...))))))................................((((..((((..((((..(((.................)))..))))....((((((((((..((((((....)))...)))..))))))))))..))))...))))...........)))))))))))))))..
star_arm  	second
star_beg  	59
star_end  	86
star_seq  	CTGCAGAAAATTCCTCTCAAACCCTAGC
star_struct  	...)))).....))))...))))))...
AAGGGTTGAGGTACGTCTGAAATC_x11	24	1..24	scaffold_1_19227	250	23..46	1e-04	1.00	42.1	Plus / Plus


score_star	-1.3
score_mfe	2.1
score_freq	0
score	1.1
flank_first_end  	134
flank_first_seq  	AGGAGATAATGATGAGTTGAAAAGCAATGAGATTGAAGAGGTATGAACAAGAATTTAGAGCAATAATATAGTGGGTATTGCCATTGTTGAGGGAGAAAAGTTGAGGGTTTTTTGATTTATGTGATTAAGATAGC
flank_first_struct  	...........((((((..((((((.....((((.........(.(((((.........((((((..........))))))..))))).)........))))....))))))..))))))...((((.....((
flank_second_beg  	234
flank_second_seq  	GGGGATAGTAAGGGAGA
flank_second_struct  	.....))))........
freq  	18
loop_beg  	161
loop_end  	209
loop_seq  	GGCAAGGTTGTTCCATGAGAGACTGAGAACTTGGAGATGAGCGAGCGAG
loop_struct  	.((..(.(..(((((................)))).)..).)..)).).
mature_arm  	second
mature_beg  	210
mature_end  	233
mature_query  	ATTATGACCTCAAACAACCCGTGT_x8
mature_seq  	ATTATGACCTCAAACAACCCGTGT
mature_strand  	+
mature_struct  	))))))))))).)).)))))))))
pre_seq  	AGTGAGGTTTTAGAGGTCAATAATGTGGCAAGGTTGTTCCATGAGAGACTGAGAACTTGGAGATGAGCGAGCGAGATTATGACCTCAAACAACCCGTGT
pre_struct  	(.((.((((((.(((((((.((((.(.((..(.(..(((((................)))).)..).)..)).).))))))))))).)).)))))))))
pri_beg  	1
pri_end  	250
pri_id  	scaffold_1_20847
pri_mfe  	-47.32
pri_seq  	AGGAGATAATGATGAGTTGAAAAGCAATGAGATTGAAGAGGTATGAACAAGAATTTAGAGCAATAATATAGTGGGTATTGCCATTGTTGAGGGAGAAAAGTTGAGGGTTTTTTGATTTATGTGATTAAGATAGCAGTGAGGTTTTAGAGGTCAATAATGTGGCAAGGTTGTTCCATGAGAGACTGAGAACTTGGAGATGAGCGAGCGAGATTATGACCTCAAACAACCCGTGTGGGGATAGTAAGGGAGA
pri_struct  	...........((((((..((((((.....((((.........(.(((((.........((((((..........))))))..))))).)........))))....))))))..))))))...((((.....(((.((.((((((.(((((((.((((.(.((..(.(..(((((................)))).)..).)..)).).))))))))))).)).))))))))).....))))........
star_arm  	first
star_beg  	135
star_end  	160
star_seq  	AGTGAGGTTTTAGAGGTCAATAATGT
star_struct  	(.((.((((((.(((((((.((((.(
AGAGACTGAGAACTTGGAGATGAG_x1	24	1..24	scaffold_1_20847	250	178..201	1e-04	1.00	42.1	Plus / Plus
AGACTGAGAACTTGGAGATGAGCG_x1	24	1..24	scaffold_1_20847	250	180..203	1e-04	1.00	42.1	Plus / Plus
AGATTATGACCTCAAACAACCC_x1	22	1..22	scaffold_1_20847	250	208..229	1e-04	1.00	42.1	Plus / Plus
AGATTATGACCTCAAACAACCCGT_x5	24	1..24	scaffold_1_20847	250	208..231	1e-04	1.00	42.1	Plus / Plus
ATTATGACCTCAAACAACCCGT_x1	22	1..22	scaffold_1_20847	250	210..231	1e-04	1.00	42.1	Plus / Plus
ATTATGACCTCAAACAACCCGTGT_x8	24	1..24	scaffold_1_20847	250	210..233	1e-04	1.00	42.1	Plus / Plus
AGCAATGAGATTGAAGAGGTATGA_x1	24	1..24	scaffold_1_20847	250	23..46	1e-04	1.00	42.1	Plus / Plus


score_star	-1.3
score_mfe	4.2
score_freq	0
score	3.2
flank_first_end  	23
flank_first_seq  	CTACTATTATTAGTATTTCTGTC
flank_first_struct  	...((((((((((((((..(((.
flank_second_beg  	207
flank_second_seq  	TATTTCTGTATGGAGAATCAATAAGAATATTATTTATAATAGGT
flank_second_struct  	..(((((....)))))....)))..)))))))...)))))))..
freq  	17
loop_beg  	48
loop_end  	182
loop_seq  	AGTCCAAGAAATTTGTGGTCACTCACTGTTGGATGTAAATTCAACGATTCACTCAATCTTGCACTCTTTTTAAGAAACTTTTTTGAATCATTGGATTAATATCCAACGGTGGGTGACCACAATCTCTTGGACTCC
loop_struct  	(((((((((...((((((((((((((((((((((((.(((((((.((((((.....(((((.........)))))........)))))).))))))).))))))))))))))))))))))))..)))))))))))
mature_arm  	first
mature_beg  	24
mature_end  	47
mature_query  	AATCCCGATCTCTTGGACCACAGG_x13
mature_seq  	AATCCCGATCTCTTGGACCACAGG
mature_strand  	+
mature_struct  	..(((.((((((((((((((((((
pre_seq  	AATCCCGATCTCTTGGACCACAGGAGTCCAAGAAATTTGTGGTCACTCACTGTTGGATGTAAATTCAACGATTCACTCAATCTTGCACTCTTTTTAAGAAACTTTTTTGAATCATTGGATTAATATCCAACGGTGGGTGACCACAATCTCTTGGACTCCTGTGGTCCAAGAGATCAGGACTAG
pre_struct  	..(((.(((((((((((((((((((((((((((...((((((((((((((((((((((((.(((((((.((((((.....(((((.........)))))........)))))).))))))).))))))))))))))))))))))))..))))))))))))))))))))))))))).)))....
pri_beg  	1
pri_end  	250
pri_id  	scaffold_1_22513
pri_mfe  	-126.72
pri_seq  	CTACTATTATTAGTATTTCTGTCAATCCCGATCTCTTGGACCACAGGAGTCCAAGAAATTTGTGGTCACTCACTGTTGGATGTAAATTCAACGATTCACTCAATCTTGCACTCTTTTTAAGAAACTTTTTTGAATCATTGGATTAATATCCAACGGTGGGTGACCACAATCTCTTGGACTCCTGTGGTCCAAGAGATCAGGACTAGTATTTCTGTATGGAGAATCAATAAGAATATTATTTATAATAGGT
pri_struct  	...((((((((((((((..(((...(((.(((((((((((((((((((((((((((...((((((((((((((((((((((((.(((((((.((((((.....(((((.........)))))........)))))).))))))).))))))))))))))))))))))))..))))))))))))))))))))))))))).)))......(((((....)))))....)))..)))))))...)))))))..
star_arm  	second
star_beg  	183
star_end  	206
star_seq  	TGTGGTCCAAGAGATCAGGACTAG
star_struct  	)))))))))))))))).)))....
CAATCCCGATCTCTTGGACCACA_x1	23	1..23	scaffold_1_22513	250	23..45	1e-04	1.00	42.1	Plus / Plus
AATCCCGATCTCTTGGACCAC_x2	21	1..21	scaffold_1_22513	250	24..44	1e-04	1.00	42.1	Plus / Plus
AATCCCGATCTCTTGGACCACAGG_x13	24	1..24	scaffold_1_22513	250	24..47	1e-04	1.00	42.1	Plus / Plus
ATCCCGATCTCTTGGACCACAG_x1	22	1..22	scaffold_1_22513	250	25..46	1e-04	1.00	42.1	Plus / Plus


score_star	-1.3
score_mfe	3.7
score_freq	-0.8
score	1.8
flank_first_end  	50
flank_first_seq  	TGGTTTGGATCCTGCATAGCCCTAGTGAGGACCTTATATATGGCCCTTAG
flank_first_struct  	.((((((.......)).)))).((((((((((.(((((((((((((((((
flank_second_beg  	145
flank_second_seq  	AAGGGCCATATATAAAGTCCTCACTATAGAATTCTTGCATGTTGCTTTTCAAATTAAGAAGATTCACATTTCTAATGGGAGAGGATACAATGATGAGTTTAAAGTG
flank_second_struct  	))))))))))))))).))))))))))..((((((...(((((..((((((..((((..((........))..))))..))))))..)).)))..))))))......
freq  	10
loop_beg  	71
loop_end  	124
loop_seq  	AGTTGGATTAGGCTAACCAACTTATCCGACGGCTAACCAATTTGATTCAACGAT
loop_struct  	.(((((((((((.((.((..(......)..)).)).))....))))))))).))
mature_arm  	second
mature_beg  	125
mature_end  	144
mature_query  	TAAGAGATAGGGCCTCACCT_x5
mature_seq  	TAAGAGATAGGGCCTCACCT
mature_strand  	+
mature_struct  	))))))))))))).))))))
pre_seq  	GTGATGTCCTATCTCTTAGTAGTTGGATTAGGCTAACCAACTTATCCGACGGCTAACCAATTTGATTCAACGATTAAGAGATAGGGCCTCACCT
pre_struct  	((((.(((((((((((((((.(((((((((((.((.((..(......)..)).)).))....))))))))).))))))))))))))).))))))
pri_beg  	1
pri_end  	250
pri_id  	scaffold_1_2275
pri_mfe  	-107.60
pri_seq  	TGGTTTGGATCCTGCATAGCCCTAGTGAGGACCTTATATATGGCCCTTAGGTGATGTCCTATCTCTTAGTAGTTGGATTAGGCTAACCAACTTATCCGACGGCTAACCAATTTGATTCAACGATTAAGAGATAGGGCCTCACCTAAGGGCCATATATAAAGTCCTCACTATAGAATTCTTGCATGTTGCTTTTCAAATTAAGAAGATTCACATTTCTAATGGGAGAGGATACAATGATGAGTTTAAAGTG
pri_struct  	.((((((.......)).)))).((((((((((.(((((((((((((((((((((.(((((((((((((((.(((((((((((.((.((..(......)..)).)).))....))))))))).))))))))))))))).))))))))))))))))))))).))))))))))..((((((...(((((..((((((..((((..((........))..))))..))))))..)).)))..))))))......
star_arm  	first
star_beg  	51
star_end  	70
star_seq  	GTGATGTCCTATCTCTTAGT
star_struct  	((((.(((((((((((((((
TAAGAGATAGGGCCTCACCT_x5	20	1..20	scaffold_1_2275	250	125..144	1e-04	1.00	42.1	Plus / Plus
TAAGAGATAGGGCCTCACCTA_x1	21	1..21	scaffold_1_2275	250	125..145	1e-04	1.00	42.1	Plus / Plus
AAGAGATAGGGCCTCACCTAAGGG_x1	24	1..24	scaffold_1_2275	250	126..149	1e-04	1.00	42.1	Plus / Plus
AGATAGGGCCTCACCTAAGGG_x2	21	1..21	scaffold_1_2275	250	129..149	1e-04	1.00	42.1	Plus / Plus
ATAGGGCCTCACCTAAGGGC_x1	20	1..20	scaffold_1_2275	250	131..150	1e-04	1.00	42.1	Plus / Plus


score_star	3.9
score_mfe	0.6
score_freq	-2.8
score	1.9
flank_first_end  	24
flank_first_seq  	GAAGAAAAGGGTGGGAAATATATA
flank_first_struct  	.......(((((((..........
flank_second_beg  	75
flank_second_seq  	GCACTACGTGTCCGCCTTCCA
flank_second_struct  	((((...)))))))))))...
freq  	6
loop_beg  	47
loop_end  	53
loop_seq  	TTTAGGT
loop_struct  	......)
mature_arm  	first
mature_beg  	25
mature_end  	46
mature_query  	CCTCAACTCCTCGTGACTTCGA_x2
mature_seq  	CCTCAACTCCTCGTGACTTCGA
mature_strand  	+
mature_struct  	..((((..(((((((.(((((.
pre_seq  	CCTCAACTCCTCGTGACTTCGATTTAGGTGAAGCACGAGGTCTTGACACT
pre_struct  	..((((..(((((((.(((((.......))))))))))))..))))....
pri_beg  	1
pri_end  	95
pri_id  	scaffold_1_22795
pri_mfe  	-30.60
pri_seq  	GAAGAAAAGGGTGGGAAATATATACCTCAACTCCTCGTGACTTCGATTTAGGTGAAGCACGAGGTCTTGACACTGCACTACGTGTCCGCCTTCCA
pri_struct  	.......(((((((............((((..(((((((.(((((.......))))))))))))..))))....((((...)))))))))))...
star_arm  	second
star_beg  	54
star_end  	74
star_read  	1
star_seq  	GAAGCACGAGGTCTTGACACT
star_struct  	)))))))))))..))))....
TACCTCAACTCCTCGTGACTTCGA_x1	24	1..24	scaffold_1_22795	95	23..46	1e-04	1.00	42.1	Plus / Plus
ACCTCAACTCCTCGTGACTTCG_x1	22	1..22	scaffold_1_22795	95	24..45	1e-04	1.00	42.1	Plus / Plus
CCTCAACTCCTCGTGACTTCGA_x2	22	1..22	scaffold_1_22795	95	25..46	1e-04	1.00	42.1	Plus / Plus
TCAACTCCTCGTGACTTCGA_x1	20	1..20	scaffold_1_22795	95	27..46	1e-04	1.00	42.1	Plus / Plus
GAAGCACGAGGTCTTGACAC_x1	20	1..20	scaffold_1_22795	95	54..73	1e-04	1.00	42.1	Plus / Plus


score_star	3.9
score_mfe	2.3
score_freq	1316
score	1322.5
flank_first_end  	22
flank_first_seq  	GAAAGAGGTTGAGGAAGTTTTG
flank_first_struct  	....((((..(((((((((.(.
flank_second_beg  	100
flank_second_seq  	TGATTTCCTTGGTCTCCTCCTTTTCCCCTTTGCTGTCTGCTGTCCTGTCC
flank_second_struct  	.)))))))))..))))...............((.....))..........
freq  	2593
loop_beg  	45
loop_end  	77
loop_seq  	AAACTTGATCATATATCTCAATGAACTCGTTTC
loop_struct  	((....(.((((........)))).)...))))
mature_arm  	second
mature_beg  	78
mature_end  	99
mature_query  	CTACCGATTCCACCCATTCCGA_x2531
mature_seq  	CTACCGATTCCACCCATTCCGA
mature_strand  	+
mature_struct  	.))))))..))))))).))).)
pre_seq  	GGATTGGGTGGGTTTGGTAAGAAAACTTGATCATATATCTCAATGAACTCGTTTCCTACCGATTCCACCCATTCCGA
pre_struct  	(((.(((((((..((((((.((((....(.((((........)))).)...)))).))))))..))))))).))).)
pri_beg  	1
pri_end  	149
pri_id  	scaffold_1_23637
pri_mfe  	-52.90
pri_seq  	GAAAGAGGTTGAGGAAGTTTTGGGATTGGGTGGGTTTGGTAAGAAAACTTGATCATATATCTCAATGAACTCGTTTCCTACCGATTCCACCCATTCCGATGATTTCCTTGGTCTCCTCCTTTTCCCCTTTGCTGTCTGCTGTCCTGTCC
pri_struct  	....((((..(((((((((.(.(((.(((((((..((((((.((((....(.((((........)))).)...)))).))))))..))))))).))).).)))))))))..))))...............((.....))..........
star_arm  	first
star_beg  	23
star_end  	44
star_read  	1
star_seq  	GGATTGGGTGGGTTTGGTAAGA
star_struct  	(((.(((((((..((((((.((
TGATTTCCTTGGTCTCCTCC_x1	20	1..20	scaffold_1_23637	149	100..119	1e-04	1.00	42.1	Plus / Plus
TGATTTCCTTGGTCTCCTCCT_x10	21	1..21	scaffold_1_23637	149	100..120	1e-04	1.00	42.1	Plus / Plus
GATTTCCTTGGTCTCCTCCT_x1	20	1..20	scaffold_1_23637	149	101..120	1e-04	1.00	42.1	Plus / Plus
CTTGGTCTCCTCCTTTTCCCC_x1	21	1..21	scaffold_1_23637	149	107..127	1e-04	1.00	42.1	Plus / Plus
GGATTGGGTGGGTTTGGTAAG_x1	21	1..21	scaffold_1_23637	149	23..43	1e-04	1.00	42.1	Plus / Plus
GGATTGGGTGGGTTTGGTAAGA_x2	22	1..22	scaffold_1_23637	149	23..44	1e-04	1.00	42.1	Plus / Plus
GATTGGGTGGGTTTGGTAAGA_x2	21	1..21	scaffold_1_23637	149	24..44	1e-04	1.00	42.1	Plus / Plus
TTTCCTACCGATTCCACCCA_x1	20	1..20	scaffold_1_23637	149	74..93	1e-04	1.00	42.1	Plus / Plus
CTACCGATTCCACCCATTC_x3	19	1..19	scaffold_1_23637	149	78..96	1e-04	1.00	42.1	Plus / Plus
CTACCGATTCCACCCATTCC_x4	20	1..20	scaffold_1_23637	149	78..97	1e-04	1.00	42.1	Plus / Plus
CTACCGATTCCACCCATTCCGA_x2531	22	1..22	scaffold_1_23637	149	78..99	1e-04	1.00	42.1	Plus / Plus
TACCGATTCCACCCATTCCGA_x34	21	1..21	scaffold_1_23637	149	79..99	1e-04	1.00	42.1	Plus / Plus
TCCACCCATTCCGATGATTTC_x1	21	1..21	scaffold_1_23637	149	86..106	1e-04	1.00	42.1	Plus / Plus
TTCCGATGATTTCCTTGGTCTC_x1	22	1..22	scaffold_1_23637	149	94..115	1e-04	1.00	42.1	Plus / Plus


score_star	3.9
score_mfe	2.8
score_freq	801.1
score	808.1
flank_first_end  	24
flank_first_seq  	CAGCAAGAGGAAATGGAAATTTTT
flank_first_struct  	.((..(((((((.((((((((.((
flank_second_beg  	105
flank_second_seq  	TGATTTCCAGCTATTCCTTTCTCTTCTCCAACCTAACCCAACACAAGGCAAGTAGAGTTTGGTAAGCCTTATTTGGTTGTCTCTGTTTCTTGAATTGTTTTGATTTCGTGAACTCATCCTACTTGGATCTTCACTTCCCATGTTCT
flank_second_struct  	.))))))))....)))))))..))..............(((.((((..(((((((((.......((((......))))..)))))...))))..)))).))).....(((((...((((.....)))).)))))............
freq  	1583
loop_beg  	47
loop_end  	82
loop_seq  	ATACATAATATTCATCCAAGTTTTGATATTAAATTC
loop_struct  	((...((((((.((.........)))))))).))))
mature_arm  	second
mature_beg  	83
mature_end  	104
mature_query  	TTTCCGAAACCTCCCATTCCAA_x1395
mature_seq  	TTTCCGAAACCTCCCATTCCAA
mature_strand  	+
mature_struct  	)))))).)))))).)).)))))
pre_seq  	GGGTGAGAGGTTGCCGGAAAGAATACATAATATTCATCCAAGTTTTGATATTAAATTCTTTCCGAAACCTCCCATTCCAA
pre_struct  	(((((.((((((..((((((((((...((((((.((.........)))))))).)))))))))).)))))).)).)))))
pri_beg  	1
pri_end  	250
pri_id  	scaffold_1_23638
pri_mfe  	-72.70
pri_seq  	CAGCAAGAGGAAATGGAAATTTTTGGGTGAGAGGTTGCCGGAAAGAATACATAATATTCATCCAAGTTTTGATATTAAATTCTTTCCGAAACCTCCCATTCCAATGATTTCCAGCTATTCCTTTCTCTTCTCCAACCTAACCCAACACAAGGCAAGTAGAGTTTGGTAAGCCTTATTTGGTTGTCTCTGTTTCTTGAATTGTTTTGATTTCGTGAACTCATCCTACTTGGATCTTCACTTCCCATGTTCT
pri_struct  	.((..(((((((.((((((((.(((((((.((((((..((((((((((...((((((.((.........)))))))).)))))))))).)))))).)).))))).))))))))....)))))))..))..............(((.((((..(((((((((.......((((......))))..)))))...))))..)))).))).....(((((...((((.....)))).)))))............
star_arm  	first
star_beg  	25
star_end  	46
star_read  	1
star_seq  	GGGTGAGAGGTTGCCGGAAAGA
star_struct  	(((((.((((((..((((((((
TTGGGTGAGAGGTTGCCGGAAA_x1	22	1..22	scaffold_1_23638	250	23..44	1e-04	1.00	42.1	Plus / Plus
GGGTGAGAGGTTGCCGGAAAG_x8	21	1..21	scaffold_1_23638	250	25..45	1e-04	1.00	42.1	Plus / Plus
GGGTGAGAGGTTGCCGGAAAGA_x75	22	1..22	scaffold_1_23638	250	25..46	1e-04	1.00	42.1	Plus / Plus
GGGTGAGAGGTTGCCGGAAAGAA_x1	23	1..23	scaffold_1_23638	250	25..47	1e-04	1.00	42.1	Plus / Plus
TTTCCGAAACCTCCCATTC_x6	19	1..19	scaffold_1_23638	250	83..101	1e-04	1.00	42.1	Plus / Plus
TTTCCGAAACCTCCCATTCC_x27	20	1..20	scaffold_1_23638	250	83..102	1e-04	1.00	42.1	Plus / Plus
TTTCCGAAACCTCCCATTCCA_x23	21	1..21	scaffold_1_23638	250	83..103	1e-04	1.00	42.1	Plus / Plus
TTTCCGAAACCTCCCATTCCAA_x1395	22	1..22	scaffold_1_23638	250	83..104	1e-04	1.00	42.1	Plus / Plus
TTTCCGAAACCTCCCATTCCAAT_x11	23	1..23	scaffold_1_23638	250	83..105	1e-04	1.00	42.1	Plus / Plus
TTCCGAAACCTCCCATTCCAA_x23	21	1..21	scaffold_1_23638	250	84..104	1e-04	1.00	42.1	Plus / Plus
TTCCGAAACCTCCCATTCCAAT_x5	22	1..22	scaffold_1_23638	250	84..105	1e-04	1.00	42.1	Plus / Plus
TCCGAAACCTCCCATTCCAA_x3	20	1..20	scaffold_1_23638	250	85..104	1e-04	1.00	42.1	Plus / Plus
TCCGAAACCTCCCATTCCAAT_x1	21	1..21	scaffold_1_23638	250	85..105	1e-04	1.00	42.1	Plus / Plus
TCCGAAACCTCCCATTCCAATG_x3	22	1..22	scaffold_1_23638	250	85..106	1e-04	1.00	42.1	Plus / Plus
CGAAACCTCCCATTCCAA_x1	18	1..18	scaffold_1_23638	250	87..104	1e-04	1.00	42.1	Plus / Plus


score_star	3.9
score_mfe	2.9
score_freq	801.1
score	808.1
flank_first_end  	146
flank_first_seq  	AAGTCTCCTCACTGGTTTCTTCTAGAGTTGTAGTCTCAGAAATATATATATATATGGGAGAGGGAAAGTGACTTTACTCATAACTACTACTCAAATACAGAGAGAAGGAGATCAAAAGCAGGCAGCAAGAGGAAATGGAAATTTTT
flank_first_struct  	..((((.((...(((((((((((.((((.(((((..................((((((.((((........)))).))))))))))).))))..........)))).)))))))..)).))))....(((((((.((((((((.((
flank_second_beg  	227
flank_second_seq  	TGATTTCCAGCTATTCCTTTCTCT
flank_second_struct  	.))))))))....)))))))....
freq  	1583
loop_beg  	169
loop_end  	204
loop_seq  	ATACATAATATTCATCCAAGTTTTGATATTAAATTC
loop_struct  	((...((((((.((.........)))))))).))))
mature_arm  	second
mature_beg  	205
mature_end  	226
mature_query  	TTTCCGAAACCTCCCATTCCAA_x1395
mature_seq  	TTTCCGAAACCTCCCATTCCAA
mature_strand  	+
mature_struct  	)))))).)))))).)).)))))
pre_seq  	GGGTGAGAGGTTGCCGGAAAGAATACATAATATTCATCCAAGTTTTGATATTAAATTCTTTCCGAAACCTCCCATTCCAA
pre_struct  	(((((.((((((..((((((((((...((((((.((.........)))))))).)))))))))).)))))).)).)))))
pri_beg  	1
pri_end  	250
pri_id  	scaffold_1_23641
pri_mfe  	-75.06
pri_seq  	AAGTCTCCTCACTGGTTTCTTCTAGAGTTGTAGTCTCAGAAATATATATATATATGGGAGAGGGAAAGTGACTTTACTCATAACTACTACTCAAATACAGAGAGAAGGAGATCAAAAGCAGGCAGCAAGAGGAAATGGAAATTTTTGGGTGAGAGGTTGCCGGAAAGAATACATAATATTCATCCAAGTTTTGATATTAAATTCTTTCCGAAACCTCCCATTCCAATGATTTCCAGCTATTCCTTTCTCT
pri_struct  	..((((.((...(((((((((((.((((.(((((..................((((((.((((........)))).))))))))))).))))..........)))).)))))))..)).))))....(((((((.((((((((.(((((((.((((((..((((((((((...((((((.((.........)))))))).)))))))))).)))))).)).))))).))))))))....)))))))....
star_arm  	first
star_beg  	147
star_end  	168
star_read  	1
star_seq  	GGGTGAGAGGTTGCCGGAAAGA
star_struct  	(((((.((((((..((((((((
TTGGGTGAGAGGTTGCCGGAAA_x1	22	1..22	scaffold_1_23641	250	145..166	1e-04	1.00	42.1	Plus / Plus
GGGTGAGAGGTTGCCGGAAAG_x8	21	1..21	scaffold_1_23641	250	147..167	1e-04	1.00	42.1	Plus / Plus
GGGTGAGAGGTTGCCGGAAAGA_x75	22	1..22	scaffold_1_23641	250	147..168	1e-04	1.00	42.1	Plus / Plus
GGGTGAGAGGTTGCCGGAAAGAA_x1	23	1..23	scaffold_1_23641	250	147..169	1e-04	1.00	42.1	Plus / Plus
TTTCCGAAACCTCCCATTC_x6	19	1..19	scaffold_1_23641	250	205..223	1e-04	1.00	42.1	Plus / Plus
TTTCCGAAACCTCCCATTCC_x27	20	1..20	scaffold_1_23641	250	205..224	1e-04	1.00	42.1	Plus / Plus
TTTCCGAAACCTCCCATTCCA_x23	21	1..21	scaffold_1_23641	250	205..225	1e-04	1.00	42.1	Plus / Plus
TTTCCGAAACCTCCCATTCCAA_x1395	22	1..22	scaffold_1_23641	250	205..226	1e-04	1.00	42.1	Plus / Plus
TTTCCGAAACCTCCCATTCCAAT_x11	23	1..23	scaffold_1_23641	250	205..227	1e-04	1.00	42.1	Plus / Plus
TTCCGAAACCTCCCATTCCAA_x23	21	1..21	scaffold_1_23641	250	206..226	1e-04	1.00	42.1	Plus / Plus
TTCCGAAACCTCCCATTCCAAT_x5	22	1..22	scaffold_1_23641	250	206..227	1e-04	1.00	42.1	Plus / Plus
TCCGAAACCTCCCATTCCAA_x3	20	1..20	scaffold_1_23641	250	207..226	1e-04	1.00	42.1	Plus / Plus
TCCGAAACCTCCCATTCCAAT_x1	21	1..21	scaffold_1_23641	250	207..227	1e-04	1.00	42.1	Plus / Plus
TCCGAAACCTCCCATTCCAATG_x3	22	1..22	scaffold_1_23641	250	207..228	1e-04	1.00	42.1	Plus / Plus
CGAAACCTCCCATTCCAA_x1	18	1..18	scaffold_1_23641	250	209..226	1e-04	1.00	42.1	Plus / Plus


score_star	3.9
score_mfe	2.9
score_freq	273.9
score	281
flank_first_end  	88
flank_first_seq  	TAAAACCCAAAGCCATTTTAAGTTTGAAGCAGATGATGGAACTGGAAAACAGGGGTGGGAAAGGCATAGTAGGGTTTAGGAAGTTTTT
flank_first_struct  	......(((...(((((....((.....))....)))))...))).(((((((((.((((((((((..(((((.((((((((((.(((
flank_second_beg  	158
flank_second_seq  	ATATTTTCTAAGCCTACTGTCTTTCCCTTTCTCTCTTGTTTTTTCACTAG
flank_second_struct  	).))))))))))))))))))))))))).....))))))))).........
freq  	549
loop_beg  	110
loop_end  	135
loop_seq  	AAAAAGACTCAACAACCCATGTTTCT
loop_struct  	(((..................)))))
mature_arm  	second
mature_beg  	136
mature_end  	157
mature_query  	TTGCCAACCCCGCCCATTCCAA_x202
mature_seq  	TTGCCAACCCCGCCCATTCCAA
mature_strand  	+
mature_struct  	)).)))))..))).))))))))
pre_seq  	GGAATGAGCGTGTTGGAAAAGAAAAAGACTCAACAACCCATGTTTCTTTGCCAACCCCGCCCATTCCAA
pre_struct  	((((((.(((.(((((.(((((((..................))))))).)))))..))).))))))))
pri_beg  	1
pri_end  	207
pri_id  	scaffold_1_23643
pri_mfe  	-75.67
pri_seq  	TAAAACCCAAAGCCATTTTAAGTTTGAAGCAGATGATGGAACTGGAAAACAGGGGTGGGAAAGGCATAGTAGGGTTTAGGAAGTTTTTGGAATGAGCGTGTTGGAAAAGAAAAAGACTCAACAACCCATGTTTCTTTGCCAACCCCGCCCATTCCAAATATTTTCTAAGCCTACTGTCTTTCCCTTTCTCTCTTGTTTTTTCACTAG
pri_struct  	......(((...(((((....((.....))....)))))...))).(((((((((.((((((((((..(((((.((((((((((.(((((((((.(((.(((((.(((((((..................))))))).)))))..))).))))))))).))))))))))))))))))))))))).....))))))))).........
star_arm  	first
star_beg  	89
star_end  	109
star_read  	1
star_seq  	GGAATGAGCGTGTTGGAAAAG
star_struct  	((((((.(((.(((((.((((
TTCTTTGCCAACCCCGCCCATT_x2	22	1..22	scaffold_1_23643	207	132..153	1e-04	1.00	42.1	Plus / Plus
CTTTGCCAACCCCGCCCATTCC_x5	22	1..22	scaffold_1_23643	207	134..155	1e-04	1.00	42.1	Plus / Plus
CTTTGCCAACCCCGCCCATTCCAA_x4	24	1..24	scaffold_1_23643	207	134..157	1e-04	1.00	42.1	Plus / Plus
TTTGCCAACCCCGCCCAT_x1	18	1..18	scaffold_1_23643	207	135..152	1e-04	1.00	42.1	Plus / Plus
TTTGCCAACCCCGCCCATT_x5	19	1..19	scaffold_1_23643	207	135..153	1e-04	1.00	42.1	Plus / Plus
TTTGCCAACCCCGCCCATTC_x3	20	1..20	scaffold_1_23643	207	135..154	1e-04	1.00	42.1	Plus / Plus
TTTGCCAACCCCGCCCATTCC_x52	21	1..21	scaffold_1_23643	207	135..155	1e-04	1.00	42.1	Plus / Plus
TTTGCCAACCCCGCCCATTCCA_x17	22	1..22	scaffold_1_23643	207	135..156	1e-04	1.00	42.1	Plus / Plus
TTTGCCAACCCCGCCCATTCCAA_x115	23	1..23	scaffold_1_23643	207	135..157	1e-04	1.00	42.1	Plus / Plus
TTTGCCAACCCCGCCCATTCCAAA_x3	24	1..24	scaffold_1_23643	207	135..158	1e-04	1.00	42.1	Plus / Plus
TTGCCAACCCCGCCCATTC_x6	19	1..19	scaffold_1_23643	207	136..154	1e-04	1.00	42.1	Plus / Plus
TTGCCAACCCCGCCCATTCC_x55	20	1..20	scaffold_1_23643	207	136..155	1e-04	1.00	42.1	Plus / Plus
TTGCCAACCCCGCCCATTCCA_x8	21	1..21	scaffold_1_23643	207	136..156	1e-04	1.00	42.1	Plus / Plus
TTGCCAACCCCGCCCATTCCAA_x202	22	1..22	scaffold_1_23643	207	136..157	1e-04	1.00	42.1	Plus / Plus
TTGCCAACCCCGCCCATTCCAAA_x2	23	1..23	scaffold_1_23643	207	136..158	1e-04	1.00	42.1	Plus / Plus
TGCCAACCCCGCCCATTCCAA_x2	21	1..21	scaffold_1_23643	207	137..157	1e-04	1.00	42.1	Plus / Plus
TGCCAACCCCGCCCATTCCAAA_x8	22	1..22	scaffold_1_23643	207	137..158	1e-04	1.00	42.1	Plus / Plus
ACCCCGCCCATTCCAAATATT_x1	21	1..21	scaffold_1_23643	207	142..162	1e-04	1.00	42.1	Plus / Plus
ACCCCGCCCATTCCAAATATTT_x1	22	1..22	scaffold_1_23643	207	142..163	1e-04	1.00	42.1	Plus / Plus
ATATTTTCTAAGCCTACTGTC_x17	21	1..21	scaffold_1_23643	207	158..178	1e-04	1.00	42.1	Plus / Plus
TCTAAGCCTACTGTCTTTCCC_x2	21	1..21	scaffold_1_23643	207	164..184	1e-04	1.00	42.1	Plus / Plus
TCTAAGCCTACTGTCTTTCCCT_x1	22	1..22	scaffold_1_23643	207	164..185	1e-04	1.00	42.1	Plus / Plus
TTTGAAGCAGATGATGGAAC_x1	20	1..20	scaffold_1_23643	207	23..42	1e-04	1.00	42.1	Plus / Plus
GAAAGGCATAGTAGGGTTTAGGAA_x3	24	1..24	scaffold_1_23643	207	59..82	1e-04	1.00	42.1	Plus / Plus
AAAGGCATAGTAGGGTTTAGGA_x1	22	1..22	scaffold_1_23643	207	60..81	1e-04	1.00	42.1	Plus / Plus
AAAGGCATAGTAGGGTTTAGGAAG_x5	24	1..24	scaffold_1_23643	207	60..83	1e-04	1.00	42.1	Plus / Plus
CATAGTAGGGTTTAGGAA_x1	18	1..18	scaffold_1_23643	207	65..82	1e-04	1.00	42.1	Plus / Plus
CATAGTAGGGTTTAGGAAGTT_x1	21	1..21	scaffold_1_23643	207	65..85	1e-04	1.00	42.1	Plus / Plus
CATAGTAGGGTTTAGGAAGTTTT_x4	23	1..23	scaffold_1_23643	207	65..87	1e-04	1.00	42.1	Plus / Plus
CATAGTAGGGTTTAGGAAGTTTTT_x8	24	1..24	scaffold_1_23643	207	65..88	1e-04	1.00	42.1	Plus / Plus
GGAATGAGCGTGTTGGAAAA_x1	20	1..20	scaffold_1_23643	207	89..108	1e-04	1.00	42.1	Plus / Plus
GGAATGAGCGTGTTGGAAAAG_x4	21	1..21	scaffold_1_23643	207	89..109	1e-04	1.00	42.1	Plus / Plus
GGAATGAGCGTGTTGGAAAAGA_x7	22	1..22	scaffold_1_23643	207	89..110	1e-04	1.00	42.1	Plus / Plus
GGAATGAGCGTGTTGGAAAAGAA_x1	23	1..23	scaffold_1_23643	207	89..111	1e-04	1.00	42.1	Plus / Plus


score_star	-1.3
score_mfe	2.1
score_freq	0
score	1.1
flank_first_end  	22
flank_first_seq  	CGCCAAATGAACAGTAATGAAC
flank_first_struct  	.((...(((((((((.......
flank_second_beg  	76
flank_second_seq  	AGGTTTCAATTTGAGACAACTAGTTTATAAATCGAAATTCTTTTTTGATAGATTAGACCCATTAGCTAGTAGTCCGAAAGTTTTAGTTTTGCTACGTCTCCAATCCAATTATAAAAAAAGCAAAAAAGTGAACTGAAAATTACAGCGTACTTGTTGTACCCCTTCAAGATTTACA
flank_second_struct  	..(((((.....))))).))).))))))..(((((((.....))))))).((((((((....((((.(.(((..(....)..))).)...)))).))))..))))..............))......((((((((((...(((((((....)))))))....))).)).))))).
freq  	30
loop_beg  	47
loop_end  	49
loop_seq  	ACA
loop_struct  	...
mature_arm  	first
mature_beg  	23
mature_end  	46
mature_query  	AGTAATGAATAGTTAGTAGGCTCC_x27
mature_seq  	AGTAATGAATAGTTAGTAGGCTCC
mature_strand  	+
mature_struct  	.((((.((((((..(((((((...
pre_seq  	AGTAATGAATAGTTAGTAGGCTCCACATGTTTATTCTTTTATTCTTTTACAAC
pre_struct  	.((((.((((((..(((((((.......)))))))...))))))..))))...
pri_beg  	1
pri_end  	250
pri_id  	scaffold_12_413
pri_mfe  	-47.50
pri_seq  	CGCCAAATGAACAGTAATGAACAGTAATGAATAGTTAGTAGGCTCCACATGTTTATTCTTTTATTCTTTTACAACAGGTTTCAATTTGAGACAACTAGTTTATAAATCGAAATTCTTTTTTGATAGATTAGACCCATTAGCTAGTAGTCCGAAAGTTTTAGTTTTGCTACGTCTCCAATCCAATTATAAAAAAAGCAAAAAAGTGAACTGAAAATTACAGCGTACTTGTTGTACCCCTTCAAGATTTACA
pri_struct  	.((...(((((((((........((((.((((((..(((((((.......)))))))...))))))..)))).....(((((.....))))).))).))))))..(((((((.....))))))).((((((((....((((.(.(((..(....)..))).)...)))).))))..))))..............))......((((((((((...(((((((....)))))))....))).)).))))).
star_arm  	second
star_beg  	50
star_end  	75
star_seq  	TGTTTATTCTTTTATTCTTTTACAAC
star_struct  	.)))))))...))))))..))))...
AGTAATGAATAGTTAGTAGGCTCC_x27	24	1..24	scaffold_12_413	250	23..46	1e-04	1.00	42.1	Plus / Plus
TAATGAATAGTTAGTAGGCTCC_x1	22	1..22	scaffold_12_413	250	25..46	1e-04	1.00	42.1	Plus / Plus
AATGAATAGTTAGTAGGCTCC_x1	21	1..21	scaffold_12_413	250	26..46	1e-04	1.00	42.1	Plus / Plus
AATGAATAGTTAGTAGGCTCCACA_x1	24	1..24	scaffold_12_413	250	26..49	1e-04	1.00	42.1	Plus / Plus


score_star	3.9
score_mfe	2.9
score_freq	7.8
score	14.9
flank_first_end  	24
flank_first_seq  	TTTGGTTGGAACAGAGATGGAAAT
flank_first_struct  	(((((..(((.((((((((((..(
flank_second_beg  	109
flank_second_seq  	TTCCCAGTTCCACTGCCGGATTATTTTAATTTCTTATTTACTTCTCATCCATCTCTGGCCTGTGTTTCTTCCACTACTTGTATTCTCTCTCTCTCTCTCTCTCTCTCTCTCTCTCTCTCTCTCTCTCTCCAAATCTTTAATC
flank_second_struct  	.((((((.....)))..)))...........................))))))))))....(((.......))).................................................)))..))))).........
freq  	27
loop_beg  	45
loop_end  	86
loop_seq  	ACAGAGGCACTTGGCATAAAGCGTATGCTATTGCTTTTGCGT
loop_struct  	.((((((((..(((((((.....))))))).)))))))).))
mature_arm  	first
mature_beg  	25
mature_end  	44
mature_query  	TGACAGAAGAGAGTGAGCAC_x23
mature_seq  	TGACAGAAGAGAGTGAGCAC
mature_strand  	+
mature_struct  	((((((((((((((((((((
pre_seq  	TGACAGAAGAGAGTGAGCACACAGAGGCACTTGGCATAAAGCGTATGCTATTGCTTTTGCGTGCTCATGTCTCTTTCTGTCAGC
pre_struct  	((((((((((((((((((((.((((((((..(((((((.....))))))).)))))))).)))))))).)))).))))))))).
pri_beg  	1
pri_end  	250
pri_id  	scaffold_1_26766
pri_mfe  	-76.70
pri_seq  	TTTGGTTGGAACAGAGATGGAAATTGACAGAAGAGAGTGAGCACACAGAGGCACTTGGCATAAAGCGTATGCTATTGCTTTTGCGTGCTCATGTCTCTTTCTGTCAGCTTCCCAGTTCCACTGCCGGATTATTTTAATTTCTTATTTACTTCTCATCCATCTCTGGCCTGTGTTTCTTCCACTACTTGTATTCTCTCTCTCTCTCTCTCTCTCTCTCTCTCTCTCTCTCTCTCTCTCCAAATCTTTAATC
pri_struct  	(((((..(((.((((((((((..(((((((((((((((((((((.((((((((..(((((((.....))))))).)))))))).)))))))).)))).)))))))))..((((((.....)))..)))...........................))))))))))....(((.......))).................................................)))..))))).........
star_arm  	second
star_beg  	87
star_end  	108
star_read  	1
star_seq  	GCTCATGTCTCTTTCTGTCAGC
star_struct  	)))))).)))).))))))))).
ATTGACAGAAGAGAGTGAGCAC_x1	22	1..22	scaffold_1_26766	250	23..44	1e-04	1.00	42.1	Plus / Plus
TTGACAGAAGAGAGTGAGCAC_x2	21	1..21	scaffold_1_26766	250	24..44	1e-04	1.00	42.1	Plus / Plus
TGACAGAAGAGAGTGAGCAC_x23	20	1..20	scaffold_1_26766	250	25..44	1e-04	1.00	42.1	Plus / Plus
TGCTCATGTCTCTTTCTGTCAGC_x1	23	1..23	scaffold_1_26766	250	86..108	1e-04	1.00	42.1	Plus / Plus


score_star	3.9
score_mfe	3
score_freq	7.8
score	15
flank_first_end  	144
flank_first_seq  	TTCTCTCGGGTTACCTTTTTCTAGTTTTGCTTTCCTCCCAGTTTCCACTCCCTTCGTTTCTTTGTTATTAATCAAACTTTGCGATTTGTGACTTTAATTTATTGTGCCGTTGGTTGTGAATTTGGTTGGAACAGAGATGGAAAT
flank_first_struct  	.......((....)).................(((...((((................((((((((.(((((((((.((..(((((..((.(.............).))..)))))..))))))))))))))))))).((((.(
flank_second_beg  	229
flank_second_seq  	TTCCCAGTTCCACTGCCGGATT
flank_second_struct  	)))).......))))..)))..
freq  	27
loop_beg  	165
loop_end  	206
loop_seq  	ACAGAGGCACTTGGCATAAAGCGTATGCTATTGCTTTTGCGT
loop_struct  	.((((((((..(((((((.....))))))).)))))))).))
mature_arm  	first
mature_beg  	145
mature_end  	164
mature_query  	TGACAGAAGAGAGTGAGCAC_x23
mature_seq  	TGACAGAAGAGAGTGAGCAC
mature_strand  	+
mature_struct  	((((((((((((((((((((
pre_seq  	TGACAGAAGAGAGTGAGCACACAGAGGCACTTGGCATAAAGCGTATGCTATTGCTTTTGCGTGCTCATGTCTCTTTCTGTCAGC
pre_struct  	((((((((((((((((((((.((((((((..(((((((.....))))))).)))))))).)))))))).)))).))))))))).
pri_beg  	1
pri_end  	250
pri_id  	scaffold_1_26769
pri_mfe  	-80.92
pri_seq  	TTCTCTCGGGTTACCTTTTTCTAGTTTTGCTTTCCTCCCAGTTTCCACTCCCTTCGTTTCTTTGTTATTAATCAAACTTTGCGATTTGTGACTTTAATTTATTGTGCCGTTGGTTGTGAATTTGGTTGGAACAGAGATGGAAATTGACAGAAGAGAGTGAGCACACAGAGGCACTTGGCATAAAGCGTATGCTATTGCTTTTGCGTGCTCATGTCTCTTTCTGTCAGCTTCCCAGTTCCACTGCCGGATT
pri_struct  	.......((....)).................(((...((((................((((((((.(((((((((.((..(((((..((.(.............).))..)))))..))))))))))))))))))).((((.(((((((((((((((((((((.((((((((..(((((((.....))))))).)))))))).)))))))).)))).))))))))).)))).......))))..)))..
star_arm  	second
star_beg  	207
star_end  	228
star_read  	1
star_seq  	GCTCATGTCTCTTTCTGTCAGC
star_struct  	)))))).)))).))))))))).
ATTGACAGAAGAGAGTGAGCAC_x1	22	1..22	scaffold_1_26769	250	143..164	1e-04	1.00	42.1	Plus / Plus
TTGACAGAAGAGAGTGAGCAC_x2	21	1..21	scaffold_1_26769	250	144..164	1e-04	1.00	42.1	Plus / Plus
TGACAGAAGAGAGTGAGCAC_x23	20	1..20	scaffold_1_26769	250	145..164	1e-04	1.00	42.1	Plus / Plus
TGCTCATGTCTCTTTCTGTCAGC_x1	23	1..23	scaffold_1_26769	250	206..228	1e-04	1.00	42.1	Plus / Plus


score_star	-1.3
score_mfe	2.6
score_freq	-0.3
score	1.2
flank_first_end  	22
flank_first_seq  	AGATAAAAGAAATTGAAAATAT
flank_first_struct  	............(((((((.((
flank_second_beg  	165
flank_second_seq  	TTTTTCAAAAATATCTATATATATGTATATATGTATTTTATAATATATATAATATATATGTATATATACATACATATAATATATAT
flank_second_struct  	.)))))))..((((.(((.((((((((((((((((((.((((...)))).)))))))))))))))))).))).)))).........
freq  	11
loop_beg  	47
loop_end  	142
loop_seq  	CTGTCTTGGCATGGACTATGTTTAGGGACTGGTTTGGCTTGGCTTGGCTTGGTCTAAGTTGGATAACATTTATCCTGCGTTTGGTGTATGCTTGGA
loop_struct  	..((((.((((((.((((.(..(((((....(((..((((((((......)).))))))..)))........)))))..).)))).)))))).)))
mature_arm  	first
mature_beg  	23
mature_end  	46
mature_query  	AAAGGGCTCGTTTGGTACACAGGA_x10
mature_seq  	AAAGGGCTCGTTTGGTACACAGGA
mature_strand  	+
mature_struct  	((((((....((((((.((.....
pre_seq  	AAAGGGCTCGTTTGGTACACAGGACTGTCTTGGCATGGACTATGTTTAGGGACTGGTTTGGCTTGGCTTGGCTTGGTCTAAGTTGGATAACATTTATCCTGCGTTTGGTGTATGCTTGGACTATGACTAGAATTTTTTTTAT
pre_struct  	((((((....((((((.((.......((((.((((((.((((.(..(((((....(((..((((((((......)).))))))..)))........)))))..).)))).)))))).))))..))))))))...))))))))
pri_beg  	1
pri_end  	250
pri_id  	scaffold_1_28613
pri_mfe  	-64.00
pri_seq  	AGATAAAAGAAATTGAAAATATAAAGGGCTCGTTTGGTACACAGGACTGTCTTGGCATGGACTATGTTTAGGGACTGGTTTGGCTTGGCTTGGCTTGGTCTAAGTTGGATAACATTTATCCTGCGTTTGGTGTATGCTTGGACTATGACTAGAATTTTTTTTATTTTTTCAAAAATATCTATATATATGTATATATGTATTTTATAATATATATAATATATATGTATATATACATACATATAATATATAT
pri_struct  	............(((((((.((((((((....((((((.((.......((((.((((((.((((.(..(((((....(((..((((((((......)).))))))..)))........)))))..).)))).)))))).))))..))))))))...)))))))).)))))))..((((.(((.((((((((((((((((((.((((...)))).)))))))))))))))))).))).)))).........
star_arm  	second
star_beg  	143
star_end  	164
star_seq  	CTATGACTAGAATTTTTTTTAT
star_struct  	)..))))))))...))))))))
ATAGTCCAAGCATACACCAAACGC_x1	24	1..24	scaffold_1_28613	250	105..128	1e-04	1.00	42.1	Plus / Minus
AAAGGGCTCGTTTGGTACACAGGA_x10	24	1..24	scaffold_1_28613	250	23..46	1e-04	1.00	42.1	Plus / Plus


score_star	-1.3
score_mfe	3.9
score_freq	0
score	2.9
flank_first_end  	24
flank_first_seq  	GATCTCTTGGACTATAGGGGTCCA
flank_first_struct  	(((((((((((.((((((((((((
flank_second_beg  	148
flank_second_seq  	GACTCCTGTGATCTAAGAGATCGGGACTGTAAATTATCCGTCCCCCAGTCCATTTGTTATCAAATCCAACCGATCTGATTTCTCATATGGTGACGTGTCAGTC
flank_second_struct  	)))))))))).))))))))))).((((((................)))))).......((((.(((.....))).))))..((.(((((....))))).))..
freq  	78
loop_beg  	49
loop_end  	124
loop_seq  	GGATGTAAATTCAACGGTTCACTCACTCTTGCACTCCTTTTAAAAAACTTTTTTGAATCATTGGATTAATATCCAA
loop_struct  	((((((.(((((((.((((((................................)))))).))))))).))))))))
mature_arm  	first
mature_beg  	25
mature_end  	48
mature_query  	AGAGATTTGTGGTTACTCACCGTT_x55
mature_seq  	AGAGATTTGTGGTTACTCACCGTT
mature_strand  	+
mature_struct  	(((((((.((((((((((((((((
pre_seq  	AGAGATTTGTGGTTACTCACCGTTGGATGTAAATTCAACGGTTCACTCACTCTTGCACTCCTTTTAAAAAACTTTTTTGAATCATTGGATTAATATCCAACGGTGGGTGATCACAATCTCTTG
pre_struct  	(((((((.((((((((((((((((((((((.(((((((.((((((................................)))))).))))))).)))))))))))))))))))))))))))))))
pri_beg  	1
pri_end  	250
pri_id  	scaffold_1_30618
pri_mfe  	-113.34
pri_seq  	GATCTCTTGGACTATAGGGGTCCAAGAGATTTGTGGTTACTCACCGTTGGATGTAAATTCAACGGTTCACTCACTCTTGCACTCCTTTTAAAAAACTTTTTTGAATCATTGGATTAATATCCAACGGTGGGTGATCACAATCTCTTGGACTCCTGTGATCTAAGAGATCGGGACTGTAAATTATCCGTCCCCCAGTCCATTTGTTATCAAATCCAACCGATCTGATTTCTCATATGGTGACGTGTCAGTC
pri_struct  	(((((((((((.(((((((((((((((((((.((((((((((((((((((((((.(((((((.((((((................................)))))).))))))).))))))))))))))))))))))))))))))))))))))))).))))))))))).((((((................)))))).......((((.(((.....))).))))..((.(((((....))))).))..
star_arm  	second
star_beg  	125
star_end  	147
star_seq  	CGGTGGGTGATCACAATCTCTTG
star_struct  	)))))))))))))))))))))))
ATTGTGATCACCCACCGTTGGATA_x1	24	1..24	scaffold_1_30618	250	110..133	1e-04	1.00	42.1	Plus / Minus
TGATCACCCACCGTTGGATATT_x1	22	1..22	scaffold_1_30618	250	114..135	1e-04	1.00	42.1	Plus / Minus
TGATCACCCACCGTTGGATATTAA_x1	24	1..24	scaffold_1_30618	250	114..137	1e-04	1.00	42.1	Plus / Minus
ATCACCCACCGTTGGATATTAATC_x2	24	1..24	scaffold_1_30618	250	116..139	1e-04	1.00	42.1	Plus / Minus
CAAGAGATTTGTGGTTACTCACCG_x2	24	1..24	scaffold_1_30618	250	23..46	1e-04	1.00	42.1	Plus / Plus
AAGAGATTTGTGGTTACTCAC_x1	21	1..21	scaffold_1_30618	250	24..44	1e-04	1.00	42.1	Plus / Plus
AAGAGATTTGTGGTTACTCACCG_x2	23	1..23	scaffold_1_30618	250	24..46	1e-04	1.00	42.1	Plus / Plus
AAGAGATTTGTGGTTACTCACCGT_x11	24	1..24	scaffold_1_30618	250	24..47	1e-04	1.00	42.1	Plus / Plus
AGAGATTTGTGGTTACTCACCG_x2	22	1..22	scaffold_1_30618	250	25..46	1e-04	1.00	42.1	Plus / Plus
AGAGATTTGTGGTTACTCACCGTT_x55	24	1..24	scaffold_1_30618	250	25..48	1e-04	1.00	42.1	Plus / Plus


score_star	-1.3
score_mfe	3.8
score_freq	0
score	2.8
flank_first_end  	24
flank_first_seq  	GATCTCTTGGACTACAGGGGTCCA
flank_first_struct  	(((((((((((((((((((...((
flank_second_beg  	148
flank_second_seq  	AAATCCTGTGGTCCAAGAGATCGGGACTGAAAATTTTAATTAGTAAATTCAAAACATTGAGAATTAAGAAATAAGATGTAGGGAGGAAAGAAACCCACCTTTG
flank_second_struct  	...)))))))))))))))))))..........((((((.((..(((.(((((....)))))..)))..)).))))))..((((.((........)).))))..
freq  	74
loop_beg  	49
loop_end  	124
loop_seq  	GGATGTAAATTCAACGGTTCACTCACTCTTGCACTCCTTTTAAAAAACTTTTTTGAACCATTGGATTAATATCCAA
loop_struct  	((((((.(((((((.((((((................................)))))).))))))).))))))))
mature_arm  	first
mature_beg  	25
mature_end  	48
mature_query  	AGAGATTTGTGGTTACTCACCGTT_x55
mature_seq  	AGAGATTTGTGGTTACTCACCGTT
mature_strand  	+
mature_struct  	(((((((.((((((((((((((((
pre_seq  	AGAGATTTGTGGTTACTCACCGTTGGATGTAAATTCAACGGTTCACTCACTCTTGCACTCCTTTTAAAAAACTTTTTTGAACCATTGGATTAATATCCAACGGTGGGTGACCACAATCTCTTG
pre_struct  	(((((((.((((((((((((((((((((((.(((((((.((((((................................)))))).))))))).)))))))))))))))))))))))))))))))
pri_beg  	1
pri_end  	250
pri_id  	scaffold_1_30763
pri_mfe  	-108.75
pri_seq  	GATCTCTTGGACTACAGGGGTCCAAGAGATTTGTGGTTACTCACCGTTGGATGTAAATTCAACGGTTCACTCACTCTTGCACTCCTTTTAAAAAACTTTTTTGAACCATTGGATTAATATCCAACGGTGGGTGACCACAATCTCTTGAAATCCTGTGGTCCAAGAGATCGGGACTGAAAATTTTAATTAGTAAATTCAAAACATTGAGAATTAAGAAATAAGATGTAGGGAGGAAAGAAACCCACCTTTG
pri_struct  	(((((((((((((((((((...(((((((((.((((((((((((((((((((((.(((((((.((((((................................)))))).))))))).)))))))))))))))))))))))))))))))...)))))))))))))))))))..........((((((.((..(((.(((((....)))))..)))..)).))))))..((((.((........)).))))..
star_arm  	second
star_beg  	125
star_end  	147
star_seq  	CGGTGGGTGACCACAATCTCTTG
star_struct  	)))))))))))))))))))))))
AACCACAAATCTCTTGGACCCCTG_x1	24	1..24	scaffold_1_30763	250	213..236	1e-04	1.00	42.1	Plus / Minus
CAAGAGATTTGTGGTTACTCACCG_x2	24	1..24	scaffold_1_30763	250	23..46	1e-04	1.00	42.1	Plus / Plus
AAGAGATTTGTGGTTACTCAC_x1	21	1..21	scaffold_1_30763	250	24..44	1e-04	1.00	42.1	Plus / Plus
AAGAGATTTGTGGTTACTCACCG_x2	23	1..23	scaffold_1_30763	250	24..46	1e-04	1.00	42.1	Plus / Plus
AAGAGATTTGTGGTTACTCACCGT_x11	24	1..24	scaffold_1_30763	250	24..47	1e-04	1.00	42.1	Plus / Plus
AGAGATTTGTGGTTACTCACCG_x2	22	1..22	scaffold_1_30763	250	25..46	1e-04	1.00	42.1	Plus / Plus
AGAGATTTGTGGTTACTCACCGTT_x55	24	1..24	scaffold_1_30763	250	25..48	1e-04	1.00	42.1	Plus / Plus


score_star	-1.3
score_mfe	2.4
score_freq	0
score	1.4
flank_first_end  	39
flank_first_seq  	AGCATTATTACCGTACTTTCCTTATTTTCAGCTATTCTG
flank_first_struct  	................(((((.......((((......(
flank_second_beg  	224
flank_second_seq  	GCTGTGGAAGATTAAAAATTTGAACAC
flank_second_struct  	)))).))))).................
freq  	105
loop_beg  	62
loop_end  	199
loop_seq  	GAAAATTGACTTTTCAAATGAATTTTAGGGCAAGGACAATTGGAGAACAAAGCTAAGACATTGAAGATCATTGTGTCAAAGTTTCATAATTTTCTACTAAGCCAAATGCTCTAGACATGCAAGTCAAGACAGCCTAGG
loop_struct  	.....(((((((.....(((...(((((((((.((.....(((((((..(((((..(((((((.....))..)))))..))))).....))))))).....))...))))))))))))..))))))).........))
mature_arm  	second
mature_beg  	200
mature_end  	223
mature_query  	TTGAAATCCCGTCAGAACTGCACT_x97
mature_seq  	TTGAAATCCCGTCAGAACTGCACT
mature_strand  	+
mature_struct  	)))))))))..))))....)))).
pre_seq  	TGCTCTTGGAAGGATTTCGACTGAAAATTGACTTTTCAAATGAATTTTAGGGCAAGGACAATTGGAGAACAAAGCTAAGACATTGAAGATCATTGTGTCAAAGTTTCATAATTTTCTACTAAGCCAAATGCTCTAGACATGCAAGTCAAGACAGCCTAGGTTGAAATCCCGTCAGAACTGCACT
pre_struct  	(((..((((..(((((((((((.....(((((((.....(((...(((((((((.((.....(((((((..(((((..(((((((.....))..)))))..))))).....))))))).....))...))))))))))))..))))))).........)))))))))))..))))....)))).
pri_beg  	1
pri_end  	250
pri_id  	scaffold_13_138
pri_mfe  	-58.64
pri_seq  	AGCATTATTACCGTACTTTCCTTATTTTCAGCTATTCTGTGCTCTTGGAAGGATTTCGACTGAAAATTGACTTTTCAAATGAATTTTAGGGCAAGGACAATTGGAGAACAAAGCTAAGACATTGAAGATCATTGTGTCAAAGTTTCATAATTTTCTACTAAGCCAAATGCTCTAGACATGCAAGTCAAGACAGCCTAGGTTGAAATCCCGTCAGAACTGCACTGCTGTGGAAGATTAAAAATTTGAACAC
pri_struct  	................(((((.......((((......((((..((((..(((((((((((.....(((((((.....(((...(((((((((.((.....(((((((..(((((..(((((((.....))..)))))..))))).....))))))).....))...))))))))))))..))))))).........)))))))))))..))))....)))).)))).))))).................
star_arm  	first
star_beg  	40
star_end  	61
star_seq  	TGCTCTTGGAAGGATTTCGACT
star_struct  	(((..((((..(((((((((((
TTGAAATCCCGTCAGAACTGCAC_x4	23	1..23	scaffold_13_138	250	200..222	1e-04	1.00	42.1	Plus / Plus
TTGAAATCCCGTCAGAACTGCACT_x97	24	1..24	scaffold_13_138	250	200..223	1e-04	1.00	42.1	Plus / Plus
ATCCCGTCAGAACTGCACTGC_x1	21	1..21	scaffold_13_138	250	205..225	1e-04	1.00	42.1	Plus / Plus
ATCCCGTCAGAACTGCACTGCTGT_x3	24	1..24	scaffold_13_138	250	205..228	1e-04	1.00	42.1	Plus / Plus


score_star	3.9
score_mfe	3
score_freq	29.7
score	36.9
flank_first_end  	23
flank_first_seq  	AGGGGCCTTGTTGCAGAGGCAAT
flank_first_struct  	(((((.....((((((((.((.(
flank_second_beg  	118
flank_second_seq  	TGGCTCTGTAAATTTCTCTCTGAGAAACTCACATAGAACACGGGAAAACCTTGGTAATATTCATGTTCAAAAACCCTTGACTTGTGTTGCTCTTGGTGTTTTTATTTTTTACTCTTCTCATGGATTTCTCCTC
flank_second_struct  	)).)))))))).....(((.((((((.......(((((.(..((((.(((..((((((((....((.(((......)))))..))))))).)..))).))))..).)))))...)))))).)))...))))).
freq  	70
loop_beg  	44
loop_end  	97
loop_seq  	ATATTCACTAGTACACATAGAAGAAGTTTCTTTCTTTTATTTTACAAGCTCTGG
loop_struct  	(......((.(((...((((((((((....))))))))))..))).))...)))
mature_arm  	first
mature_beg  	24
mature_end  	43
mature_query  	TTGGCATTCTGTCCACCTCC_x62
mature_seq  	TTGGCATTCTGTCCACCTCC
mature_strand  	+
mature_struct  	(((((((.(((.((((((((
pre_seq  	TTGGCATTCTGTCCACCTCCATATTCACTAGTACACATAGAAGAAGTTTCTTTCTTTTATTTTACAAGCTCTGGAGGTGGTCAGCATGTCAAAC
pre_struct  	(((((((.(((.(((((((((......((.(((...((((((((((....))))))))))..))).))...))))))))).))).)))))))).
pri_beg  	1
pri_end  	250
pri_id  	scaffold_1_33730
pri_mfe  	-79.30
pri_seq  	AGGGGCCTTGTTGCAGAGGCAATTTGGCATTCTGTCCACCTCCATATTCACTAGTACACATAGAAGAAGTTTCTTTCTTTTATTTTACAAGCTCTGGAGGTGGTCAGCATGTCAAACTGGCTCTGTAAATTTCTCTCTGAGAAACTCACATAGAACACGGGAAAACCTTGGTAATATTCATGTTCAAAAACCCTTGACTTGTGTTGCTCTTGGTGTTTTTATTTTTTACTCTTCTCATGGATTTCTCCTC
pri_struct  	(((((.....((((((((.((.((((((((.(((.(((((((((......((.(((...((((((((((....))))))))))..))).))...))))))))).))).)))))))).)).)))))))).....(((.((((((.......(((((.(..((((.(((..((((((((....((.(((......)))))..))))))).)..))).))))..).)))))...)))))).)))...))))).
star_arm  	second
star_beg  	98
star_end  	117
star_read  	1
star_seq  	AGGTGGTCAGCATGTCAAAC
star_struct  	)))))).))).)))))))).
TTTGGCATTCTGTCCACCTCC_x1	21	1..21	scaffold_1_33730	250	23..43	1e-04	1.00	42.1	Plus / Plus
TTGGCATTCTGTCCACCT_x2	18	1..18	scaffold_1_33730	250	24..41	1e-04	1.00	42.1	Plus / Plus
TTGGCATTCTGTCCACCTC_x1	19	1..19	scaffold_1_33730	250	24..42	1e-04	1.00	42.1	Plus / Plus
TTGGCATTCTGTCCACCTCC_x62	20	1..20	scaffold_1_33730	250	24..43	1e-04	1.00	42.1	Plus / Plus
AGGTGGTCAGCATGTCAAACT_x4	21	1..21	scaffold_1_33730	250	98..118	1e-04	1.00	42.1	Plus / Plus


score_star	3.9
score_mfe	2.7
score_freq	29.7
score	36.6
flank_first_end  	133
flank_first_seq  	ATACAAAAAGAGTCATTATGTAAATTCCACAACTGATCACCCTCTGATACCTATTTCTTCTTCTCTCTCTCTCTCTCTCTCTCTCTCTCTCTCTCTCTCTAGGGTTTCTCAGGGGCCTTGTTGCAGAGGCAAT
flank_first_struct  	........((((............................(((((((.((((.................................................))))...))))))).....((((((((.((.(
flank_second_beg  	228
flank_second_seq  	TGGCTCTGTAAATTTCTCTCTGA
flank_second_struct  	)).))))))))......))))..
freq  	70
loop_beg  	154
loop_end  	207
loop_seq  	ATATTCACTAGTACACATAGAAGAAGTTTCTTTCTTTTATTTTACAAGCTCTGG
loop_struct  	(......((.(((...((((((((((....))))))))))..))).))...)))
mature_arm  	first
mature_beg  	134
mature_end  	153
mature_query  	TTGGCATTCTGTCCACCTCC_x62
mature_seq  	TTGGCATTCTGTCCACCTCC
mature_strand  	+
mature_struct  	(((((((.(((.((((((((
pre_seq  	TTGGCATTCTGTCCACCTCCATATTCACTAGTACACATAGAAGAAGTTTCTTTCTTTTATTTTACAAGCTCTGGAGGTGGTCAGCATGTCAAAC
pre_struct  	(((((((.(((.(((((((((......((.(((...((((((((((....))))))))))..))).))...))))))))).))).)))))))).
pri_beg  	1
pri_end  	250
pri_id  	scaffold_1_33733
pri_mfe  	-67.79
pri_seq  	ATACAAAAAGAGTCATTATGTAAATTCCACAACTGATCACCCTCTGATACCTATTTCTTCTTCTCTCTCTCTCTCTCTCTCTCTCTCTCTCTCTCTCTCTAGGGTTTCTCAGGGGCCTTGTTGCAGAGGCAATTTGGCATTCTGTCCACCTCCATATTCACTAGTACACATAGAAGAAGTTTCTTTCTTTTATTTTACAAGCTCTGGAGGTGGTCAGCATGTCAAACTGGCTCTGTAAATTTCTCTCTGA
pri_struct  	........((((............................(((((((.((((.................................................))))...))))))).....((((((((.((.((((((((.(((.(((((((((......((.(((...((((((((((....))))))))))..))).))...))))))))).))).)))))))).)).))))))))......))))..
star_arm  	second
star_beg  	208
star_end  	227
star_read  	1
star_seq  	AGGTGGTCAGCATGTCAAAC
star_struct  	)))))).))).)))))))).
TTTGGCATTCTGTCCACCTCC_x1	21	1..21	scaffold_1_33733	250	133..153	1e-04	1.00	42.1	Plus / Plus
TTGGCATTCTGTCCACCT_x2	18	1..18	scaffold_1_33733	250	134..151	1e-04	1.00	42.1	Plus / Plus
TTGGCATTCTGTCCACCTC_x1	19	1..19	scaffold_1_33733	250	134..152	1e-04	1.00	42.1	Plus / Plus
TTGGCATTCTGTCCACCTCC_x62	20	1..20	scaffold_1_33733	250	134..153	1e-04	1.00	42.1	Plus / Plus
AGGTGGTCAGCATGTCAAACT_x4	21	1..21	scaffold_1_33733	250	208..228	1e-04	1.00	42.1	Plus / Plus


score_star	-1.3
score_mfe	3.6
score_freq	-0.3
score	2.2
flank_first_end  	22
flank_first_seq  	TTATTGTAAAAATTAATAAGGT
flank_first_struct  	((((((((((((((...(((((
flank_second_beg  	159
flank_second_seq  	CTTTTCAATTTTTACAATAACATACCCCGGTCTTTTAAATTTGTTACAAGGATTAATTACAATTTAGTACCTTGTGGTTACACCTTTAAGAT
flank_second_struct  	)))...))))))))))))))............(((((((..(((((((((((((((.......))))).)))))))...)))..))))))).
freq  	11
loop_beg  	47
loop_end  	134
loop_seq  	TAATCACAAGGTACTAAACTATAATTAACCCTTTATATGTCTTATCCTTTTTATTGGGTTAATTACAGTTTAGTACTATGTAGTTACA
loop_struct  	((((.(((.(((((((((((.((((((((((..((................))..)))))))))).))))))))))).))).))))))
mature_arm  	first
mature_beg  	23
mature_end  	46
mature_query  	AGAAATTAACATGTCTTAAGGGTG_x3
mature_seq  	AGAAATTAACATGTCTTAAGGGTG
mature_strand  	+
mature_struct  	((.(((((((((((((((((((((
pre_seq  	AGAAATTAACATGTCTTAAGGGTGTAATCACAAGGTACTAAACTATAATTAACCCTTTATATGTCTTATCCTTTTTATTGGGTTAATTACAGTTTAGTACTATGTAGTTACACCCTTAAGATATGTTAGTTCCTAC
pre_struct  	((.(((((((((((((((((((((((((.(((.(((((((((((.((((((((((..((................))..)))))))))).))))))))))).))).))))))))))))))))))))))))).))))
pri_beg  	1
pri_end  	250
pri_id  	scaffold_1_38401
pri_mfe  	-103.39
pri_seq  	TTATTGTAAAAATTAATAAGGTAGAAATTAACATGTCTTAAGGGTGTAATCACAAGGTACTAAACTATAATTAACCCTTTATATGTCTTATCCTTTTTATTGGGTTAATTACAGTTTAGTACTATGTAGTTACACCCTTAAGATATGTTAGTTCCTACCTTTTCAATTTTTACAATAACATACCCCGGTCTTTTAAATTTGTTACAAGGATTAATTACAATTTAGTACCTTGTGGTTACACCTTTAAGAT
pri_struct  	((((((((((((((...(((((((.(((((((((((((((((((((((((.(((.(((((((((((.((((((((((..((................))..)))))))))).))))))))))).))).))))))))))))))))))))))))).)))))))...))))))))))))))............(((((((..(((((((((((((((.......))))).)))))))...)))..))))))).
star_arm  	second
star_beg  	135
star_end  	158
star_seq  	CCCTTAAGATATGTTAGTTCCTAC
star_struct  	))))))))))))))))))).))))
TTTAGTACTATGTAGTTACACCCT_x2	24	1..24	scaffold_1_38401	250	115..138	1e-04	1.00	42.1	Plus / Plus
TAGTACTATGTAGTTACACCCT_x2	22	1..22	scaffold_1_38401	250	117..138	1e-04	1.00	42.1	Plus / Plus
ATGTAGTTACACCCTTAAGATATG_x1	24	1..24	scaffold_1_38401	250	124..147	1e-04	1.00	42.1	Plus / Plus
CACCCTTAAGATATGTTAGTTCC_x1	23	1..23	scaffold_1_38401	250	133..155	1e-04	1.00	42.1	Plus / Plus
CCTTAAGATATGTTAGTTCCTACC_x1	24	1..24	scaffold_1_38401	250	136..159	1e-04	1.00	42.1	Plus / Plus
AGAAATTAACATGTCTTAAGGGTG_x3	24	1..24	scaffold_1_38401	250	23..46	1e-04	1.00	42.1	Plus / Plus
TTAACATGTCTTAAGGGTGT_x1	20	1..20	scaffold_1_38401	250	28..47	1e-04	1.00	42.1	Plus / Plus


score_star	3.9
score_mfe	2.6
score_freq	32.2
score	39.1
flank_first_end  	22
flank_first_seq  	ACAGATGATCCTCCTTGTGATT
flank_first_struct  	......((((((((..(((..(
flank_second_beg  	122
flank_second_seq  	ACCACTGGCAGGATCTGAATTGGTCATAAAAAGATTCTCATCTTCCTTCTACAGCTCTCTCTCTCTCTCTCTGCCCTTCACTGGTTACTACTTTGCCACTGCAATTCTGAAAGATTATCCTCTTTCTAG
flank_second_struct  	..))).)).)))))).((((((........(((((....)))))..................................((.((((.........)))).)))))))).((((((......))))))...
freq  	75
loop_beg  	44
loop_end  	101
loop_seq  	CTGTGCCCTTTCAGGAACTATCAGATAATTTTCATGCAGTTCCAATAGCACAAAAACA
loop_struct  	.(((((.......((((((..((((......)).)).))))))....)))))...)).
mature_arm  	first
mature_beg  	23
mature_end  	43
mature_query  	TTCCACAGCTTTCTTGAACGT_x59
mature_seq  	TTCCACAGCTTTCTTGAACGT
mature_strand  	+
mature_struct  	(((.(((((((((((((((((
pre_seq  	TTCCACAGCTTTCTTGAACGTCTGTGCCCTTTCAGGAACTATCAGATAATTTTCATGCAGTTCCAATAGCACAAAAACAGTTCAAGAAAGCTGTGAAAC
pre_struct  	(((.(((((((((((((((((.(((((.......((((((..((((......)).)).))))))....)))))...)).))))))))))))))))))).
pri_beg  	1
pri_end  	250
pri_id  	scaffold_1_41364
pri_mfe  	-66.30
pri_seq  	ACAGATGATCCTCCTTGTGATTTTCCACAGCTTTCTTGAACGTCTGTGCCCTTTCAGGAACTATCAGATAATTTTCATGCAGTTCCAATAGCACAAAAACAGTTCAAGAAAGCTGTGAAACACCACTGGCAGGATCTGAATTGGTCATAAAAAGATTCTCATCTTCCTTCTACAGCTCTCTCTCTCTCTCTCTGCCCTTCACTGGTTACTACTTTGCCACTGCAATTCTGAAAGATTATCCTCTTTCTAG
pri_struct  	......((((((((..(((..((((.(((((((((((((((((.(((((.......((((((..((((......)).)).))))))....)))))...)).)))))))))))))))))))...))).)).)))))).((((((........(((((....)))))..................................((.((((.........)))).)))))))).((((((......))))))...
star_arm  	second
star_beg  	102
star_end  	121
star_read  	1
star_seq  	GTTCAAGAAAGCTGTGAAAC
star_struct  	))))))))))))))))))).
TTCAAGAAAGCTGTGAAACACCA_x1	23	1..23	scaffold_1_41364	250	103..125	1e-04	1.00	42.1	Plus / Plus
AAGAAAGCTGTGAAACACCACTG_x1	23	1..23	scaffold_1_41364	250	106..128	1e-04	1.00	42.1	Plus / Plus
AAGAAAGCTGTGAAACACCACTGG_x2	24	1..24	scaffold_1_41364	250	106..129	1e-04	1.00	42.1	Plus / Plus
TTCCACAGCTTTCTTGAAC_x2	19	1..19	scaffold_1_41364	250	23..41	1e-04	1.00	42.1	Plus / Plus
TTCCACAGCTTTCTTGAACG_x9	20	1..20	scaffold_1_41364	250	23..42	1e-04	1.00	42.1	Plus / Plus
TTCCACAGCTTTCTTGAACGT_x59	21	1..21	scaffold_1_41364	250	23..43	1e-04	1.00	42.1	Plus / Plus
TTCCACAGCTTTCTTGAACGTCT_x1	23	1..23	scaffold_1_41364	250	23..45	1e-04	1.00	42.1	Plus / Plus


score_star	-1.3
score_mfe	2.7
score_freq	0
score	1.7
flank_first_end  	174
flank_first_seq  	GTTTTTCATATATACATACGTAGAAAACTTGCTTGCAAACTCGAGGTTTTCTTTCTTTGAGATCAGAGCATCCACAATGGGTTCCTTAAAACCACCTATCCATAGAAAATTTTTAGGGAGGAATTGTAAAAATACAATTCCAACCATACTCCCTATCCACCTCTTAAAATAGGG
flank_first_struct  	(((((..(..((....))..)..)))))..((..(((.....(((((.......(((((....)))))........((((..(((((((((....(((....))).....)))))))))(((((((((....)))))))))..))))...........))))).....((((((
flank_second_beg  	229
flank_second_seq  	CTATAATTTAATGCTGCTTTAT
flank_second_struct  	)))).......))).)).....
freq  	13
loop_beg  	202
loop_end  	204
loop_seq  	GAG
loop_struct  	...
mature_arm  	second
mature_beg  	205
mature_end  	228
mature_query  	AGAGAAAGGACTCTTAGTGGCTCC_x12
mature_seq  	AGAGAAAGGACTCTTAGTGGCTCC
mature_strand  	+
mature_struct  	.)))..))))))))))).))))))
pre_seq  	AGACCTCTAGGAGCTCCTAAACTTGAGGAGAGAGAAAGGACTCTTAGTGGCTCC
pre_struct  	((.((.(((((((.((((...(((.......)))..))))))))))).))))))
pri_beg  	1
pri_end  	250
pri_id  	scaffold_1_41722
pri_mfe  	-69.60
pri_seq  	GTTTTTCATATATACATACGTAGAAAACTTGCTTGCAAACTCGAGGTTTTCTTTCTTTGAGATCAGAGCATCCACAATGGGTTCCTTAAAACCACCTATCCATAGAAAATTTTTAGGGAGGAATTGTAAAAATACAATTCCAACCATACTCCCTATCCACCTCTTAAAATAGGGAGACCTCTAGGAGCTCCTAAACTTGAGGAGAGAGAAAGGACTCTTAGTGGCTCCCTATAATTTAATGCTGCTTTAT
pri_struct  	(((((..(..((....))..)..)))))..((..(((.....(((((.......(((((....)))))........((((..(((((((((....(((....))).....)))))))))(((((((((....)))))))))..))))...........))))).....((((((((.((.(((((((.((((...(((.......)))..))))))))))).)))))))))).......))).)).....
star_arm  	first
star_beg  	175
star_end  	201
star_seq  	AGACCTCTAGGAGCTCCTAAACTTGAG
star_struct  	((.((.(((((((.((((...(((...
AGAGAAAGGACTCTTAGTGGCTCC_x12	24	1..24	scaffold_1_41722	250	205..228	1e-04	1.00	42.1	Plus / Plus
AAGTTTAGGAGCTCCTAGAGGTCT_x1	24	1..24	scaffold_1_41722	250	53..76	1e-04	1.00	42.1	Plus / Minus


score_star	3.9
score_mfe	3.1
score_freq	-2.8
score	4.3
flank_first_end  	22
flank_first_seq  	CTGATCTCATGGACTATTGGGG
flank_first_struct  	.(((((((.((((((((.((((
flank_second_beg  	153
flank_second_seq  	CCTGTGGTCTAAGAAATCGGGACTGTGAGTTTAAGCAAGTAAACATATATATATATATATATAATAGTCAAAGGTAAACGGAGTGTCACTAATTAGTC
flank_second_struct  	)).))))))))....(((..((((((..(((((......))))).(((((((....)))))))))))))...))).....))).))))..........
freq  	6
loop_beg  	47
loop_end  	129
loop_seq  	CGTTGGATATAAATTCAACGGTTCACTCACTCTTGCACTCATTTTAAAAAACTTTTTTCAACCATTGGATTAAATTCAACGGT
loop_struct  	((((((((...(((((((.((((....................................)))).)))))))..))))))))))
mature_arm  	first
mature_beg  	23
mature_end  	46
mature_query  	TTTAAGAGATTTGTGGTCACTCAC_x4
mature_seq  	TTTAAGAGATTTGTGGTCACTCAC
mature_strand  	+
mature_struct  	(((((((((((.(.((((((..((
pre_seq  	TTTAAGAGATTTGTGGTCACTCACCGTTGGATATAAATTCAACGGTTCACTCACTCTTGCACTCATTTTAAAAAACTTTTTTCAACCATTGGATTAAATTCAACGGTAGGTGACCCCAATCTCTTGGACT
pre_struct  	(((((((((((.(.((((((..((((((((((...(((((((.((((....................................)))).)))))))..))))))))))..))))))).)))))))))))))
pri_beg  	1
pri_end  	250
pri_id  	scaffold_1_44472
pri_mfe  	-82.12
pri_seq  	CTGATCTCATGGACTATTGGGGTTTAAGAGATTTGTGGTCACTCACCGTTGGATATAAATTCAACGGTTCACTCACTCTTGCACTCATTTTAAAAAACTTTTTTCAACCATTGGATTAAATTCAACGGTAGGTGACCCCAATCTCTTGGACTCCTGTGGTCTAAGAAATCGGGACTGTGAGTTTAAGCAAGTAAACATATATATATATATATATAATAGTCAAAGGTAAACGGAGTGTCACTAATTAGTC
pri_struct  	.(((((((.((((((((.(((((((((((((((.(.((((((..((((((((((...(((((((.((((....................................)))).)))))))..))))))))))..))))))).))))))))))))))).))))))))....(((..((((((..(((((......))))).(((((((....)))))))))))))...))).....))).))))..........
star_arm  	second
star_beg  	130
star_end  	152
star_read  	1
star_seq  	AGGTGACCCCAATCTCTTGGACT
star_struct  	..))))))).)))))))))))))
AGGTGACCCCAATCTCTTGGACTC_x1	24	1..24	scaffold_1_44472	250	130..153	1e-04	1.00	42.1	Plus / Plus
TTTAAGAGATTTGTGGTCACTCAC_x4	24	1..24	scaffold_1_44472	250	23..46	1e-04	1.00	42.1	Plus / Plus
TTAAGAGATTTGTGGTCACTCAC_x1	23	1..23	scaffold_1_44472	250	24..46	1e-04	1.00	42.1	Plus / Plus


score_star	3.9
score_mfe	3
score_freq	-2.8
score	4.3
flank_first_end  	97
flank_first_seq  	GAAACCTACACAGCACTAAACCTTGTCCCAACCAAAAACAGAAAATAAAGAAAATACAAATGAGTTTAAGCAGTCCTGATCTCATGGACTATTGGGG
flank_first_struct  	............((..((((((((((.............................))))..).))))).)).((((((((.((.((((((((.((((
flank_second_beg  	228
flank_second_seq  	CCTGTGGTCTAAGAAATCGGGAC
flank_second_struct  	)).)))))))).)).))))))))
freq  	6
loop_beg  	122
loop_end  	204
loop_seq  	CGTTGGATATAAATTCAACGGTTCACTCACTCTTGCACTCATTTTAAAAAACTTTTTTCAACCATTGGATTAAATTCAACGGT
loop_struct  	((((((((...(((((((.((((....................................)))).)))))))..))))))))))
mature_arm  	first
mature_beg  	98
mature_end  	121
mature_query  	TTTAAGAGATTTGTGGTCACTCAC_x4
mature_seq  	TTTAAGAGATTTGTGGTCACTCAC
mature_strand  	+
mature_struct  	(((((((((((.(.((((((..((
pre_seq  	TTTAAGAGATTTGTGGTCACTCACCGTTGGATATAAATTCAACGGTTCACTCACTCTTGCACTCATTTTAAAAAACTTTTTTCAACCATTGGATTAAATTCAACGGTAGGTGACCCCAATCTCTTGGACT
pre_struct  	(((((((((((.(.((((((..((((((((((...(((((((.((((....................................)))).)))))))..))))))))))..))))))).)))))))))))))
pri_beg  	1
pri_end  	250
pri_id  	scaffold_1_44475
pri_mfe  	-80.67
pri_seq  	GAAACCTACACAGCACTAAACCTTGTCCCAACCAAAAACAGAAAATAAAGAAAATACAAATGAGTTTAAGCAGTCCTGATCTCATGGACTATTGGGGTTTAAGAGATTTGTGGTCACTCACCGTTGGATATAAATTCAACGGTTCACTCACTCTTGCACTCATTTTAAAAAACTTTTTTCAACCATTGGATTAAATTCAACGGTAGGTGACCCCAATCTCTTGGACTCCTGTGGTCTAAGAAATCGGGAC
pri_struct  	............((..((((((((((.............................))))..).))))).)).((((((((.((.((((((((.(((((((((((((((.(.((((((..((((((((((...(((((((.((((....................................)))).)))))))..))))))))))..))))))).))))))))))))))).)))))))).)).))))))))
star_arm  	second
star_beg  	205
star_end  	227
star_read  	1
star_seq  	AGGTGACCCCAATCTCTTGGACT
star_struct  	..))))))).)))))))))))))
AGGTGACCCCAATCTCTTGGACTC_x1	24	1..24	scaffold_1_44475	250	205..228	1e-04	1.00	42.1	Plus / Plus
TTTAAGAGATTTGTGGTCACTCAC_x4	24	1..24	scaffold_1_44475	250	98..121	1e-04	1.00	42.1	Plus / Plus
TTAAGAGATTTGTGGTCACTCAC_x1	23	1..23	scaffold_1_44475	250	99..121	1e-04	1.00	42.1	Plus / Plus


score_star	-1.3
score_mfe	2.9
score_freq	0
score	1.9
flank_first_end  	22
flank_first_seq  	AACTAGTTCAGGGTAATGGAGG
flank_first_struct  	.(((((((.((((....(..((
flank_second_beg  	111
flank_second_seq  	CACTTTTCTCTCTCTCTCTCTCTCTCACTCTCTCTCCTTCCCTCTCTCTCTTTCTCTCTGTTTCTTTCTGAATCATGTGTGTTTTGTGTTCATAATTTTGCATGAAAGATTAATTAGTACTGATCTGTTTGAATCAATTC
flank_second_struct  	..)....)))).....................................((((((....(((....((.((((.((((.......)))))))).))....))).))))))..)))))))..(((((.....).))))....
freq  	23
loop_beg  	43
loop_end  	89
loop_seq  	ACAAGGTGTTTTCTTGCATGGTGGGTTTCATGCTTGAAGCTTTGCGT
loop_struct  	.((((((...(((..((((((......))))))..))))))))).))
mature_arm  	first
mature_beg  	23
mature_end  	42
mature_query  	TGACAGAAGAGAGTGAGCAC_x23
mature_seq  	TGACAGAAGAGAGTGAGCAC
mature_strand  	+
mature_struct  	((((((((((((((((((((
pre_seq  	TGACAGAAGAGAGTGAGCACACAAGGTGTTTTCTTGCATGGTGGGTTTCATGCTTGAAGCTTTGCGTGCTTACTCTCTATCTGTCACC
pre_struct  	((((((((((((((((((((.((((((...(((..((((((......))))))..))))))))).))))))))))))).)))))))))
pri_beg  	1
pri_end  	250
pri_id  	scaffold_1_44508
pri_mfe  	-75.10
pri_seq  	AACTAGTTCAGGGTAATGGAGGTGACAGAAGAGAGTGAGCACACAAGGTGTTTTCTTGCATGGTGGGTTTCATGCTTGAAGCTTTGCGTGCTTACTCTCTATCTGTCACCCACTTTTCTCTCTCTCTCTCTCTCTCACTCTCTCTCCTTCCCTCTCTCTCTTTCTCTCTGTTTCTTTCTGAATCATGTGTGTTTTGTGTTCATAATTTTGCATGAAAGATTAATTAGTACTGATCTGTTTGAATCAATTC
pri_struct  	.(((((((.((((....(..((((((((((((((((((((((.((((((...(((..((((((......))))))..))))))))).))))))))))))).)))))))))..)....)))).....................................((((((....(((....((.((((.((((.......)))))))).))....))).))))))..)))))))..(((((.....).))))....
star_arm  	second
star_beg  	90
star_end  	110
star_seq  	GCTTACTCTCTATCTGTCACC
star_struct  	))))))))))).)))))))))
TGACAGAAGAGAGTGAGCAC_x23	20	1..20	scaffold_1_44508	250	23..42	1e-04	1.00	42.1	Plus / Plus


score_star	3.9
score_mfe	2.8
score_freq	36.8
score	43.8
flank_first_end  	22
flank_first_seq  	AAAGCGTTTCTTACAGAGTTTA
flank_first_struct  	((((.(...((.((((((((((
flank_second_beg  	105
flank_second_seq  	GAGCTCTGTTGGCTTCTCTTTGTAAAACCCTCGTGACCGACGATGATATCTCCCAGCGCTACATACACTTGCTGATTGTTAAAATCTTGGTAAGAATCATCTTTCTTTTTTCCAGATCATGTGCACCGTCGACCGTTTCTGGTAGT
flank_second_struct  	))))))))).))...).)))).....(((.....((((((((.((((((....(((((...........))))).........((((.((.(((((......)))))....)))))).)))).)).)))))...)))...)))...
freq  	84
loop_beg  	43
loop_end  	84
loop_seq  	TCTCTTTTTCACTCCCTGTGTATTAGAAGATAGTACGTGTGG
loop_struct  	.(((((((.(((.....)))....))))))........).))
mature_arm  	first
mature_beg  	23
mature_end  	42
mature_query  	TTGGCATTCTGTCCACCTCC_x62
mature_seq  	TTGGCATTCTGTCCACCTCC
mature_strand  	+
mature_struct  	((((((.(.(((((((((((
pre_seq  	TTGGCATTCTGTCCACCTCCTCTCTTTTTCACTCCCTGTGTATTAGAAGATAGTACGTGTGGAGGTGGGCATACTGCCAACT
pre_struct  	((((((.(.(((((((((((.(((((((.(((.....)))....))))))........).))))))))))).).)))))).)
pri_beg  	1
pri_end  	250
pri_id  	scaffold_1_46167
pri_mfe  	-71.70
pri_seq  	AAAGCGTTTCTTACAGAGTTTATTGGCATTCTGTCCACCTCCTCTCTTTTTCACTCCCTGTGTATTAGAAGATAGTACGTGTGGAGGTGGGCATACTGCCAACTGAGCTCTGTTGGCTTCTCTTTGTAAAACCCTCGTGACCGACGATGATATCTCCCAGCGCTACATACACTTGCTGATTGTTAAAATCTTGGTAAGAATCATCTTTCTTTTTTCCAGATCATGTGCACCGTCGACCGTTTCTGGTAGT
pri_struct  	((((.(...((.((((((((((((((((.(.(((((((((((.(((((((.(((.....)))....))))))........).))))))))))).).)))))).)))))))))).))...).)))).....(((.....((((((((.((((((....(((((...........))))).........((((.((.(((((......)))))....)))))).)))).)).)))))...)))...)))...
star_arm  	second
star_beg  	85
star_end  	104
star_read  	1
star_seq  	AGGTGGGCATACTGCCAACT
star_struct  	))))))))).).)))))).)
TTGGCATTCTGTCCACCT_x2	18	1..18	scaffold_1_46167	250	23..40	1e-04	1.00	42.1	Plus / Plus
TTGGCATTCTGTCCACCTC_x1	19	1..19	scaffold_1_46167	250	23..41	1e-04	1.00	42.1	Plus / Plus
TTGGCATTCTGTCCACCTCC_x62	20	1..20	scaffold_1_46167	250	23..42	1e-04	1.00	42.1	Plus / Plus
TTGGCATTCTGTCCACCTCCT_x18	21	1..21	scaffold_1_46167	250	23..43	1e-04	1.00	42.1	Plus / Plus
AGGTGGGCATACTGCCAACTG_x1	21	1..21	scaffold_1_46167	250	85..105	1e-04	1.00	42.1	Plus / Plus


score_star	3.9
score_mfe	3.1
score_freq	36.8
score	44.2
flank_first_end  	145
flank_first_seq  	ATATATTTATGTTATCGCTGTCCATCTCTTTCCCCAGCTGAGCTCAAACATAAGGGAGGGAGAAGGGTCGTGAATAATGCAAACAACAGTGCACAGGCTTTGATGAGATCATGTGGGTTTAGCAAAGCGTTTCTTACAGAGTTTA
flank_first_struct  	..............((((..(((.((((((((((....((........))...)))))))))).)))..))))....((((........))))...((((((...(((((.....)))))..))))))....((.((((((((((
flank_second_beg  	228
flank_second_seq  	GAGCTCTGTTGGCTTCTCTTTGT
flank_second_struct  	))))))))).))...........
freq  	84
loop_beg  	166
loop_end  	207
loop_seq  	TCTCTTTTTCACTCCCTGTGTATTAGAAGATAGTACGTGTGG
loop_struct  	.(((((((.(((.....)))....))))))........).))
mature_arm  	first
mature_beg  	146
mature_end  	165
mature_query  	TTGGCATTCTGTCCACCTCC_x62
mature_seq  	TTGGCATTCTGTCCACCTCC
mature_strand  	+
mature_struct  	((((((.(.(((((((((((
pre_seq  	TTGGCATTCTGTCCACCTCCTCTCTTTTTCACTCCCTGTGTATTAGAAGATAGTACGTGTGGAGGTGGGCATACTGCCAACT
pre_struct  	((((((.(.(((((((((((.(((((((.(((.....)))....))))))........).))))))))))).).)))))).)
pri_beg  	1
pri_end  	250
pri_id  	scaffold_1_46170
pri_mfe  	-84.90
pri_seq  	ATATATTTATGTTATCGCTGTCCATCTCTTTCCCCAGCTGAGCTCAAACATAAGGGAGGGAGAAGGGTCGTGAATAATGCAAACAACAGTGCACAGGCTTTGATGAGATCATGTGGGTTTAGCAAAGCGTTTCTTACAGAGTTTATTGGCATTCTGTCCACCTCCTCTCTTTTTCACTCCCTGTGTATTAGAAGATAGTACGTGTGGAGGTGGGCATACTGCCAACTGAGCTCTGTTGGCTTCTCTTTGT
pri_struct  	..............((((..(((.((((((((((....((........))...)))))))))).)))..))))....((((........))))...((((((...(((((.....)))))..))))))....((.((((((((((((((((.(.(((((((((((.(((((((.(((.....)))....))))))........).))))))))))).).)))))).)))))))))).))...........
star_arm  	second
star_beg  	208
star_end  	227
star_read  	1
star_seq  	AGGTGGGCATACTGCCAACT
star_struct  	))))))))).).)))))).)
TTGGCATTCTGTCCACCT_x2	18	1..18	scaffold_1_46170	250	146..163	1e-04	1.00	42.1	Plus / Plus
TTGGCATTCTGTCCACCTC_x1	19	1..19	scaffold_1_46170	250	146..164	1e-04	1.00	42.1	Plus / Plus
TTGGCATTCTGTCCACCTCC_x62	20	1..20	scaffold_1_46170	250	146..165	1e-04	1.00	42.1	Plus / Plus
TTGGCATTCTGTCCACCTCCT_x18	21	1..21	scaffold_1_46170	250	146..166	1e-04	1.00	42.1	Plus / Plus
AGGTGGGCATACTGCCAACTG_x1	21	1..21	scaffold_1_46170	250	208..228	1e-04	1.00	42.1	Plus / Plus


score_star	-1.3
score_mfe	2.9
score_freq	0
score	1.9
flank_first_end  	81
flank_first_seq  	ACGAACAAACAAAAGCGTCGCGCAAGGTTTTCTTTTATAGACTTTGCGCAACAAAGTGGCTGTTCTTCCGTCGAGCAAGGT
flank_first_struct  	..(((((..((.....((.(((((((((((........))))))))))).))....))..)))))....((((((...(((
flank_second_beg  	227
flank_second_seq  	CCCTCGACAATCTTAACACTACGC
flank_second_struct  	))))))))................
freq  	14
loop_beg  	109
loop_end  	202
loop_seq  	AGCTTTGCGGCAGAGAGAAAAAGTGAAAGGTGTGACCCATTTTACGCAACGCATGAACATCTTATTCGTCGCGCAATCATCAACCCTAAGCCCT
loop_struct  	.((((((((((((.((((....(((....((((((......))))))....))).....)))).)).))))))..............)))).))
mature_arm  	second
mature_beg  	203
mature_end  	226
mature_query  	AAACCCTAAACCCTGAACCCTAAA_x7
mature_seq  	AAACCCTAAACCCTGAACCCTAAA
mature_strand  	+
mature_struct  	))))))))))...)))).)...))
pre_seq  	TGTGATTCACCAAAATTTGGGGTTTAGAGCTTTGCGGCAGAGAGAAAAAGTGAAAGGTGTGACCCATTTTACGCAACGCATGAACATCTTATTCGTCGCGCAATCATCAACCCTAAGCCCTAAACCCTAAACCCTGAACCCTAAA
pre_struct  	(..(.((((......((((((((((((.((((((((((((.((((....(((....((((((......))))))....))).....)))).)).))))))..............)))).))))))))))))...)))).)...))
pri_beg  	1
pri_end  	250
pri_id  	scaffold_1_52835
pri_mfe  	-74.13
pri_seq  	ACGAACAAACAAAAGCGTCGCGCAAGGTTTTCTTTTATAGACTTTGCGCAACAAAGTGGCTGTTCTTCCGTCGAGCAAGGTTGTGATTCACCAAAATTTGGGGTTTAGAGCTTTGCGGCAGAGAGAAAAAGTGAAAGGTGTGACCCATTTTACGCAACGCATGAACATCTTATTCGTCGCGCAATCATCAACCCTAAGCCCTAAACCCTAAACCCTGAACCCTAAACCCTCGACAATCTTAACACTACGC
pri_struct  	..(((((..((.....((.(((((((((((........))))))))))).))....))..)))))....((((((...((((..(.((((......((((((((((((.((((((((((((.((((....(((....((((((......))))))....))).....)))).)).))))))..............)))).))))))))))))...)))).)...))))))))))................
star_arm  	first
star_beg  	82
star_end  	108
star_seq  	TGTGATTCACCAAAATTTGGGGTTTAG
star_struct  	(..(.((((......((((((((((((
AAACCCTAAACCCTGAACCCTAAA_x7	24	1..24	scaffold_1_52835	250	203..226	1e-04	1.00	42.1	Plus / Plus
AACCCTAAACCCTGAACCCTAAAC_x4	24	1..24	scaffold_1_52835	250	204..227	1e-04	1.00	42.1	Plus / Plus
ACCCTAAACCCTGAACCCTAAACC_x3	24	1..24	scaffold_1_52835	250	205..228	1e-04	1.00	42.1	Plus / Plus


score_star	-1.3
score_mfe	2.5
score_freq	0
score	1.5
flank_first_end  	166
flank_first_seq  	TTATTCAACATTACAAGGAATTACTAAAAGTGATCTTGCGTGTGTTTCTCTTTTGCTCTGCTTACTTGGGGAGAGGGTGGTGGCCGGTGCCGGTACTCGATGTAATATTGCTTATGAAACCTTGGATAAGGACATATTCCATTGTTCATCTAATTAAGAAGAAAAG
flank_first_struct  	..............((((((.......(((..((.((((((..............((((.(......).)))).(((((.((((....)))).))))).)))))).))..))).........((((((((((.....))).))))))).........(((...(((
flank_second_beg  	228
flank_second_seq  	GTTTGAATTCATCTTTCCTTAAT
flank_second_struct  	))))...)))....))))))...
freq  	12
loop_beg  	194
loop_end  	203
loop_seq  	GTTAAAACGG
loop_struct  	((....))))
mature_arm  	second
mature_beg  	204
mature_end  	227
mature_query  	ATGTGCTTCCCACTCTGCACCCGA_x10
mature_seq  	ATGTGCTTCCCACTCTGCACCCGA
mature_strand  	+
mature_struct  	....))).)))).))))))...))
pre_seq  	CTTTGTAGATATGGGCTTAGCTAAATTGTTAAAACGGATGTGCTTCCCACTCTGCACCCGA
pre_struct  	(((((((((..((((...(((....((((....))))....))).)))).))))))...))
pri_beg  	1
pri_end  	250
pri_id  	scaffold_1_53679
pri_mfe  	-61.10
pri_seq  	TTATTCAACATTACAAGGAATTACTAAAAGTGATCTTGCGTGTGTTTCTCTTTTGCTCTGCTTACTTGGGGAGAGGGTGGTGGCCGGTGCCGGTACTCGATGTAATATTGCTTATGAAACCTTGGATAAGGACATATTCCATTGTTCATCTAATTAAGAAGAAAAGCTTTGTAGATATGGGCTTAGCTAAATTGTTAAAACGGATGTGCTTCCCACTCTGCACCCGAGTTTGAATTCATCTTTCCTTAAT
pri_struct  	..............((((((.......(((..((.((((((..............((((.(......).)))).(((((.((((....)))).))))).)))))).))..))).........((((((((((.....))).))))))).........(((...((((((((((((..((((...(((....((((....))))....))).)))).))))))...))))))...)))....))))))...
star_arm  	first
star_beg  	167
star_end  	193
star_seq  	CTTTGTAGATATGGGCTTAGCTAAATT
star_struct  	(((((((((..((((...(((....((
ATGTGCTTCCCACTCTGCACCCGA_x10	24	1..24	scaffold_1_53679	250	204..227	1e-04	1.00	42.1	Plus / Plus
TGTGCTTCCCACTCTGCACCCGAG_x1	24	1..24	scaffold_1_53679	250	205..228	1e-04	1.00	42.1	Plus / Plus
TGCTTCCCACTCTGCACCCGA_x1	21	1..21	scaffold_1_53679	250	207..227	1e-04	1.00	42.1	Plus / Plus


score_star	3.9
score_mfe	3.3
score_freq	-1.8
score	5.6
flank_first_end  	22
flank_first_seq  	GAGGATAAAGAGCCTTGTTTTG
flank_first_struct  	((((..(((((((((.((((((
flank_second_beg  	148
flank_second_seq  	GAGACAGGTTCTTTTATCTCATGCTGGACCTCTTCTTCCATGGGGCAACAGATTTCCACCGGGATGTATGAGCTTCTTGAGGAACTCATAGATGAGGTACGTG
flank_second_struct  	))))))))))))))..))))..((...(((((.((.(((.(((((.((....)).)).))))))..((((((.(((.....))))))))))).)))))..)).
freq  	8
loop_beg  	44
loop_end  	128
loop_seq  	CAGCCTCCCAAGGGCTCTCTCTCTCTCTCTAAATATAATGTGGCGCTATAGCTAAGCTTGGTTTAGAATCCTTGTGTGATCTACA
loop_struct  	.((..(((((((((.............(((((((......((((......))))......))))))).)))))).).)).)).))
mature_arm  	second
mature_beg  	129
mature_end  	147
mature_query  	GGCAGTCTCCTTGGCTACC_x5
mature_seq  	GGCAGTCTCCTTGGCTACC
mature_strand  	+
mature_struct  	))))))))))))))))).)
pre_seq  	TAGCCAAGGATGACTTGCCTGCAGCCTCCCAAGGGCTCTCTCTCTCTCTCTAAATATAATGTGGCGCTATAGCTAAGCTTGGTTTAGAATCCTTGTGTGATCTACAGGCAGTCTCCTTGGCTACC
pre_struct  	((((((((((.((((.(((((.((..(((((((((.............(((((((......((((......))))......))))))).)))))).).)).)).))))))))))))))))))).)
pri_beg  	1
pri_end  	250
pri_id  	scaffold_1_53706
pri_mfe  	-92.04
pri_seq  	GAGGATAAAGAGCCTTGTTTTGTAGCCAAGGATGACTTGCCTGCAGCCTCCCAAGGGCTCTCTCTCTCTCTCTAAATATAATGTGGCGCTATAGCTAAGCTTGGTTTAGAATCCTTGTGTGATCTACAGGCAGTCTCCTTGGCTACCGAGACAGGTTCTTTTATCTCATGCTGGACCTCTTCTTCCATGGGGCAACAGATTTCCACCGGGATGTATGAGCTTCTTGAGGAACTCATAGATGAGGTACGTG
pri_struct  	((((..(((((((((.((((((((((((((((.((((.(((((.((..(((((((((.............(((((((......((((......))))......))))))).)))))).).)).)).))))))))))))))))))).)))))))))))))))..))))..((...(((((.((.(((.(((((.((....)).)).))))))..((((((.(((.....))))))))))).)))))..)).
star_arm  	first
star_beg  	23
star_end  	43
star_read  	1
star_seq  	TAGCCAAGGATGACTTGCCTG
star_struct  	((((((((((.((((.(((((
GGCAGTCTCCTTGGCTACC_x5	19	1..19	scaffold_1_53706	250	129..147	1e-04	1.00	42.1	Plus / Plus
TAGCCAAGGATGACTTGCCT_x3	20	1..20	scaffold_1_53706	250	23..42	1e-04	1.00	42.1	Plus / Plus


score_star	3.9
score_mfe	3.1
score_freq	-1.8
score	5.4
flank_first_end  	103
flank_first_seq  	TATATATATATATATATATATATATCTTTATATATCTTTTATATTATATGTGATAACGATGAGGGAAGAAAGGTCCTACATGAGGATAAAGAGCCTTGTTTTG
flank_first_struct  	((((((((.(((((...(((((((....)))))))....)))))))))))))......(((.((((.......)))).)))((((..(((((((((.((((((
flank_second_beg  	229
flank_second_seq  	GAGACAGGTTCTTTTATCTCAT
flank_second_struct  	))))))))))))))..))))..
freq  	8
loop_beg  	125
loop_end  	209
loop_seq  	CAGCCTCCCAAGGGCTCTCTCTCTCTCTCTAAATATAATGTGGCGCTATAGCTAAGCTTGGTTTAGAATCCTTGTGTGATCTACA
loop_struct  	.((..(((((((((.............(((((((......((((......))))......))))))).)))))).).)).)).))
mature_arm  	second
mature_beg  	210
mature_end  	228
mature_query  	GGCAGTCTCCTTGGCTACC_x5
mature_seq  	GGCAGTCTCCTTGGCTACC
mature_strand  	+
mature_struct  	))))))))))))))))).)
pre_seq  	TAGCCAAGGATGACTTGCCTGCAGCCTCCCAAGGGCTCTCTCTCTCTCTCTAAATATAATGTGGCGCTATAGCTAAGCTTGGTTTAGAATCCTTGTGTGATCTACAGGCAGTCTCCTTGGCTACC
pre_struct  	((((((((((.((((.(((((.((..(((((((((.............(((((((......((((......))))......))))))).)))))).).)).)).))))))))))))))))))).)
pri_beg  	1
pri_end  	250
pri_id  	scaffold_1_53709
pri_mfe  	-84.54
pri_seq  	TATATATATATATATATATATATATCTTTATATATCTTTTATATTATATGTGATAACGATGAGGGAAGAAAGGTCCTACATGAGGATAAAGAGCCTTGTTTTGTAGCCAAGGATGACTTGCCTGCAGCCTCCCAAGGGCTCTCTCTCTCTCTCTAAATATAATGTGGCGCTATAGCTAAGCTTGGTTTAGAATCCTTGTGTGATCTACAGGCAGTCTCCTTGGCTACCGAGACAGGTTCTTTTATCTCAT
pri_struct  	((((((((.(((((...(((((((....)))))))....)))))))))))))......(((.((((.......)))).)))((((..(((((((((.((((((((((((((((.((((.(((((.((..(((((((((.............(((((((......((((......))))......))))))).)))))).).)).)).))))))))))))))))))).)))))))))))))))..))))..
star_arm  	first
star_beg  	104
star_end  	124
star_read  	1
star_seq  	TAGCCAAGGATGACTTGCCTG
star_struct  	((((((((((.((((.(((((
TAGCCAAGGATGACTTGCCT_x3	20	1..20	scaffold_1_53709	250	104..123	1e-04	1.00	42.1	Plus / Plus
GGCAGTCTCCTTGGCTACC_x5	19	1..19	scaffold_1_53709	250	210..228	1e-04	1.00	42.1	Plus / Plus


score_star	-1.3
score_mfe	3.5
score_freq	0
score	2.5
flank_first_end  	6
flank_first_seq  	TCCCGA
flank_first_struct  	(((.((
flank_second_beg  	174
flank_second_seq  	AGGATTGTAATAACTTGATCGAAGTGCCCCTAGTCTTAGTGTTATGAACCCACTTCGAAATGCCCCTAGTCTTAGTG
flank_second_struct  	.)))..............((((((((.......((..........))...))))))))...................
freq  	45
loop_beg  	31
loop_end  	149
loop_seq  	AGATTGTGGTCACCCACCACAGGATATTAATCCAATGGTTCAAAAAAGTTTCTTAAAATGAGTGCAAGAGTGAGTGAACCGTTGAATTTACATCTAACGGTGAGTGACCACAAATCTCT
loop_struct  	(((((((((((((.((((...((((...(((.((((((((((.......(((((...........)))))....)))))))))).)))...))))...)))).)))))))).)))))))
mature_arm  	second
mature_beg  	150
mature_end  	173
mature_query  	TGAACCCCTGTAGTCCAAGAGATC_x25
mature_seq  	TGAACCCCTGTAGTCCAAGAGATC
mature_strand  	+
mature_struct  	))))).))))).))))))))))))
pre_seq  	TTTCTTGGACAACAGGAGTTTAAGAGATTGTGGTCACCCACCACAGGATATTAATCCAATGGTTCAAAAAAGTTTCTTAAAATGAGTGCAAGAGTGAGTGAACCGTTGAATTTACATCTAACGGTGAGTGACCACAAATCTCTTGAACCCCTGTAGTCCAAGAGATC
pre_struct  	((((((((((.(((((.((((((((((((((((((((.((((...((((...(((.((((((((((.......(((((...........)))))....)))))))))).)))...))))...)))).)))))))).)))))))))))).))))).))))))))))))
pri_beg  	1
pri_end  	250
pri_id  	scaffold_1_66075
pri_mfe  	-96.60
pri_seq  	TCCCGATTTCTTGGACAACAGGAGTTTAAGAGATTGTGGTCACCCACCACAGGATATTAATCCAATGGTTCAAAAAAGTTTCTTAAAATGAGTGCAAGAGTGAGTGAACCGTTGAATTTACATCTAACGGTGAGTGACCACAAATCTCTTGAACCCCTGTAGTCCAAGAGATCAGGATTGTAATAACTTGATCGAAGTGCCCCTAGTCTTAGTGTTATGAACCCACTTCGAAATGCCCCTAGTCTTAGTG
pri_struct  	(((.((((((((((((.(((((.((((((((((((((((((((.((((...((((...(((.((((((((((.......(((((...........)))))....)))))))))).)))...))))...)))).)))))))).)))))))))))).))))).)))))))))))).)))..............((((((((.......((..........))...))))))))...................
star_arm  	first
star_beg  	7
star_end  	30
star_seq  	TTTCTTGGACAACAGGAGTTTAAG
star_struct  	((((((((((.(((((.(((((((
TTGAACCCCTGTAGTCCAAGAGAT_x5	24	1..24	scaffold_1_66075	250	149..172	1e-04	1.00	42.1	Plus / Plus
TGAACCCCTGTAGTCCAAGAGATC_x25	24	1..24	scaffold_1_66075	250	150..173	1e-04	1.00	42.1	Plus / Plus
AACCCCTGTAGTCCAAGAGATCAG_x14	24	1..24	scaffold_1_66075	250	152..175	1e-04	1.00	42.1	Plus / Plus
AGTTTAAGAGATTGTGGTCACCCA_x1	24	1..24	scaffold_1_66075	250	23..46	1e-04	1.00	42.1	Plus / Plus


score_star	-1.3
score_mfe	3.6
score_freq	0
score	2.6
flank_first_end  	59
flank_first_seq  	CAGCACGTTCAAAATGCAAGAAATTCCCGTATGAATTGATTAATAACTTGCAGTCCCGA
flank_first_struct  	..(((.........)))..................((((((((....(((((((((.((
flank_second_beg  	227
flank_second_seq  	AGGATTGTAATAACTTGATCGAAG
flank_second_struct  	.)))))))))....))))))))..
freq  	45
loop_beg  	84
loop_end  	202
loop_seq  	AGATTGTGGTCACCCACCACAGGATATTAATCCAATGGTTCAAAAAAGTTTCTTAAAATGAGTGCAAGAGTGAGTGAACCGTTGAATTTACATCTAACGGTGAGTGACCACAAATCTCT
loop_struct  	(((((((((((((.((((...((((...(((.((((((((((.......(((((...........)))))....)))))))))).)))...))))...)))).)))))))).)))))))
mature_arm  	second
mature_beg  	203
mature_end  	226
mature_query  	TGAACCCCTGTAGTCCAAGAGATC_x25
mature_seq  	TGAACCCCTGTAGTCCAAGAGATC
mature_strand  	+
mature_struct  	))))).))))).))))))))))))
pre_seq  	TTTCTTGGACAACAGGAGTTTAAGAGATTGTGGTCACCCACCACAGGATATTAATCCAATGGTTCAAAAAAGTTTCTTAAAATGAGTGCAAGAGTGAGTGAACCGTTGAATTTACATCTAACGGTGAGTGACCACAAATCTCTTGAACCCCTGTAGTCCAAGAGATC
pre_struct  	((((((((((.(((((.((((((((((((((((((((.((((...((((...(((.((((((((((.......(((((...........)))))....)))))))))).)))...))))...)))).)))))))).)))))))))))).))))).))))))))))))
pri_beg  	1
pri_end  	250
pri_id  	scaffold_1_66078
pri_mfe  	-103.50
pri_seq  	CAGCACGTTCAAAATGCAAGAAATTCCCGTATGAATTGATTAATAACTTGCAGTCCCGATTTCTTGGACAACAGGAGTTTAAGAGATTGTGGTCACCCACCACAGGATATTAATCCAATGGTTCAAAAAAGTTTCTTAAAATGAGTGCAAGAGTGAGTGAACCGTTGAATTTACATCTAACGGTGAGTGACCACAAATCTCTTGAACCCCTGTAGTCCAAGAGATCAGGATTGTAATAACTTGATCGAAG
pri_struct  	..(((.........)))..................((((((((....(((((((((.((((((((((((.(((((.((((((((((((((((((((.((((...((((...(((.((((((((((.......(((((...........)))))....)))))))))).)))...))))...)))).)))))))).)))))))))))).))))).)))))))))))).)))))))))....))))))))..
star_arm  	first
star_beg  	60
star_end  	83
star_seq  	TTTCTTGGACAACAGGAGTTTAAG
star_struct  	((((((((((.(((((.(((((((
TTGAACCCCTGTAGTCCAAGAGAT_x5	24	1..24	scaffold_1_66078	250	202..225	1e-04	1.00	42.1	Plus / Plus
TGAACCCCTGTAGTCCAAGAGATC_x25	24	1..24	scaffold_1_66078	250	203..226	1e-04	1.00	42.1	Plus / Plus
AACCCCTGTAGTCCAAGAGATCAG_x14	24	1..24	scaffold_1_66078	250	205..228	1e-04	1.00	42.1	Plus / Plus
AGTTTAAGAGATTGTGGTCACCCA_x1	24	1..24	scaffold_1_66078	250	76..99	1e-04	1.00	42.1	Plus / Plus


score_star	-1.3
score_mfe	2.3
score_freq	0
score	1.3
flank_first_end  	94
flank_first_seq  	GGCCCTTGTATTTTGTTGGTTGTTCTACTCTATTTCTGATTTGGTGATTTTTGTTTGCTTATTTTTATTTTTCTACCTTATTATTATTAAGGCC
flank_first_struct  	(((.....((((..((..(..((........))..)..))..))))..............................((((((.....(((((((
flank_second_beg  	222
flank_second_seq  	CCTTAGATAAGATCCTCGCTATAAAACGA
flank_second_struct  	)))))))))))......))).........
freq  	12
loop_beg  	119
loop_end  	197
loop_seq  	TCATTGGATACAAAAAATTAATTTAATTCAATCAAATTAATTAACCGTTAATCAAATTAATTAGTTTGATCCAACGGTT
loop_struct  	((.((((((.((((.(((((((((.(((.(((..............)))))).)))))))))..)))))))))).))))
mature_arm  	second
mature_beg  	198
mature_end  	221
mature_query  	AAAGGATAAGACTTCACCTGAGGG_x9
mature_seq  	AAAGGATAAGACTTCACCTGAGGG
mature_strand  	+
mature_struct  	))..)))))).).)))..))))))
pre_seq  	CTTAAATGATGCCTTATCTCTTAATCATTGGATACAAAAAATTAATTTAATTCAATCAAATTAATTAACCGTTAATCAAATTAATTAGTTTGATCCAACGGTTAAAGGATAAGACTTCACCTGAGGG
pre_struct  	((((..(((.(.((((((..((((((.((((((.((((.(((((((((.(((.(((..............)))))).)))))))))..)))))))))).))))))..)))))).).)))..))))))
pri_beg  	1
pri_end  	250
pri_id  	scaffold_1_67825
pri_mfe  	-55.44
pri_seq  	GGCCCTTGTATTTTGTTGGTTGTTCTACTCTATTTCTGATTTGGTGATTTTTGTTTGCTTATTTTTATTTTTCTACCTTATTATTATTAAGGCCCTTAAATGATGCCTTATCTCTTAATCATTGGATACAAAAAATTAATTTAATTCAATCAAATTAATTAACCGTTAATCAAATTAATTAGTTTGATCCAACGGTTAAAGGATAAGACTTCACCTGAGGGCCTTAGATAAGATCCTCGCTATAAAACGA
pri_struct  	(((.....((((..((..(..((........))..)..))..))))..............................((((((.....(((((((((((..(((.(.((((((..((((((.((((((.((((.(((((((((.(((.(((..............)))))).)))))))))..)))))))))).))))))..)))))).).)))..)))))))))))))))))......))).........
star_arm  	first
star_beg  	95
star_end  	118
star_seq  	CTTAAATGATGCCTTATCTCTTAA
star_struct  	((((..(((.(.((((((..((((
AAAGGATAAGACTTCACC_x1	18	1..18	scaffold_1_67825	250	198..215	1e-04	1.00	42.1	Plus / Plus
AAAGGATAAGACTTCACCTGAGGG_x9	24	1..24	scaffold_1_67825	250	198..221	1e-04	1.00	42.1	Plus / Plus
AAGGATAAGACTTCACCTGAGGGC_x1	24	1..24	scaffold_1_67825	250	199..222	1e-04	1.00	42.1	Plus / Plus
AAGACTTCACCTGAGGGCCTTAGA_x1	24	1..24	scaffold_1_67825	250	205..228	1e-04	1.00	42.1	Plus / Plus


score_star	3.9
score_mfe	2.8
score_freq	121483.8
score	121490.8
flank_first_end  	22
flank_first_seq  	AATGAGTCACAAATAGTTGAGG
flank_first_struct  	...............((((.((
flank_second_beg  	105
flank_second_seq  	CCAACATAAAACAAGCCTGCAATACATTCCTTCTTACCAACCATTGATCATATGTACACCCTTTTATGCATCATAGATCAATGTCCTGATGCCGAGAGCTTTCGACAATCTTGTTCCATTTCAACATGTAAGTATATATTGTATAT
flank_second_struct  	.))))............(((((((.((.....(((((....((((((((.((((..((........))...))))))))))))....((((.(((((...........)))))...)))).......))))).)).)))))))...
freq  	238297
loop_beg  	44
loop_end  	83
loop_seq  	CCATTCCTTTGAAGCAAGAAACATGATCATCCGAATGATC
loop_struct  	.(((((...(((..((.......)).)))...))))).))
mature_arm  	second
mature_beg  	84
mature_end  	104
mature_query  	TCGGACCAGGCTTCATTCCCC_x236917
mature_seq  	TCGGACCAGGCTTCATTCCCC
mature_strand  	+
mature_struct  	)))))))))))..))))))))
pre_seq  	GGAATGCTGTCTGGTTCGAGACCATTCCTTTGAAGCAAGAAACATGATCATCCGAATGATCTCGGACCAGGCTTCATTCCCC
pre_struct  	((((((..(((((((((((((.(((((...(((..((.......)).)))...))))).)))))))))))))..))))))))
pri_beg  	1
pri_end  	250
pri_id  	scaffold_1_69754
pri_mfe  	-72.70
pri_seq  	AATGAGTCACAAATAGTTGAGGGGAATGCTGTCTGGTTCGAGACCATTCCTTTGAAGCAAGAAACATGATCATCCGAATGATCTCGGACCAGGCTTCATTCCCCCCAACATAAAACAAGCCTGCAATACATTCCTTCTTACCAACCATTGATCATATGTACACCCTTTTATGCATCATAGATCAATGTCCTGATGCCGAGAGCTTTCGACAATCTTGTTCCATTTCAACATGTAAGTATATATTGTATAT
pri_struct  	...............((((.((((((((..(((((((((((((.(((((...(((..((.......)).)))...))))).)))))))))))))..)))))))).))))............(((((((.((.....(((((....((((((((.((((..((........))...))))))))))))....((((.(((((...........)))))...)))).......))))).)).)))))))...
star_arm  	first
star_beg  	23
star_end  	43
star_read  	1
star_seq  	GGAATGCTGTCTGGTTCGAGA
star_struct  	((((((..(((((((((((((
GGAATGCTGTCTGGTTCGA_x1	19	1..19	scaffold_1_69754	250	23..41	1e-04	1.00	42.1	Plus / Plus
GGAATGCTGTCTGGTTCGAGA_x3	21	1..21	scaffold_1_69754	250	23..43	1e-04	1.00	42.1	Plus / Plus
ATCTCGGACCAGGCTTCATTCCCC_x2	24	1..24	scaffold_1_69754	250	81..104	1e-04	1.00	42.1	Plus / Plus
TCTCGGACCAGGCTTCATTCC_x9	21	1..21	scaffold_1_69754	250	82..102	1e-04	1.00	42.1	Plus / Plus
TCTCGGACCAGGCTTCATTCCCC_x7	23	1..23	scaffold_1_69754	250	82..104	1e-04	1.00	42.1	Plus / Plus
CTCGGACCAGGCTTCATTCC_x1	20	1..20	scaffold_1_69754	250	83..102	1e-04	1.00	42.1	Plus / Plus
CTCGGACCAGGCTTCATTCCC_x7	21	1..21	scaffold_1_69754	250	83..103	1e-04	1.00	42.1	Plus / Plus
CTCGGACCAGGCTTCATTCCCC_x128	22	1..22	scaffold_1_69754	250	83..104	1e-04	1.00	42.1	Plus / Plus
CTCGGACCAGGCTTCATTCCCCC_x1	23	1..23	scaffold_1_69754	250	83..105	1e-04	1.00	42.1	Plus / Plus
TCGGACCAGGCTTCATTC_x33	18	1..18	scaffold_1_69754	250	84..101	1e-04	1.00	42.1	Plus / Plus
TCGGACCAGGCTTCATTCC_x298	19	1..19	scaffold_1_69754	250	84..102	1e-04	1.00	42.1	Plus / Plus
TCGGACCAGGCTTCATTCCC_x454	20	1..20	scaffold_1_69754	250	84..103	1e-04	1.00	42.1	Plus / Plus
TCGGACCAGGCTTCATTCCCC_x236917	21	1..21	scaffold_1_69754	250	84..104	1e-04	1.00	42.1	Plus / Plus
TCGGACCAGGCTTCATTCCCCC_x132	22	1..22	scaffold_1_69754	250	84..105	1e-04	1.00	42.1	Plus / Plus
CGGACCAGGCTTCATTCCC_x1	19	1..19	scaffold_1_69754	250	85..103	1e-04	1.00	42.1	Plus / Plus
CGGACCAGGCTTCATTCCCC_x182	20	1..20	scaffold_1_69754	250	85..104	1e-04	1.00	42.1	Plus / Plus
CGGACCAGGCTTCATTCCCCC_x1	21	1..21	scaffold_1_69754	250	85..105	1e-04	1.00	42.1	Plus / Plus
GGACCAGGCTTCATTCCCC_x120	19	1..19	scaffold_1_69754	250	86..104	1e-04	1.00	42.1	Plus / Plus


score_star	3.9
score_mfe	2.7
score_freq	121483.8
score	121490.7
flank_first_end  	145
flank_first_seq  	ATAAGACACTCCTCTCATCTTCACGTATATAAAGGCCCCATGAAAACCAATGCATGGCCAAATCAAAATCTATACACAAACAGTTCTCTCTCTCTCTCTCTCTCTCTCTCTCTGTGTGGATCAAATGAGTCACAAATAGTTGAGG
flank_first_struct  	....(((..........................((((.(((........)))...))))........(((((((((.....((......................)).....))))))))).......))).......((((.((
flank_second_beg  	228
flank_second_seq  	CCAACATAAAACAAGCCTGCAAT
flank_second_struct  	.))))..................
freq  	238297
loop_beg  	167
loop_end  	206
loop_seq  	CCATTCCTTTGAAGCAAGAAACATGATCATCCGAATGATC
loop_struct  	.(((((...(((..((.......)).)))...))))).))
mature_arm  	second
mature_beg  	207
mature_end  	227
mature_query  	TCGGACCAGGCTTCATTCCCC_x236917
mature_seq  	TCGGACCAGGCTTCATTCCCC
mature_strand  	+
mature_struct  	)))))))))))..))))))))
pre_seq  	GGAATGCTGTCTGGTTCGAGACCATTCCTTTGAAGCAAGAAACATGATCATCCGAATGATCTCGGACCAGGCTTCATTCCCC
pre_struct  	((((((..(((((((((((((.(((((...(((..((.......)).)))...))))).)))))))))))))..))))))))
pri_beg  	1
pri_end  	250
pri_id  	scaffold_1_69757
pri_mfe  	-68.25
pri_seq  	ATAAGACACTCCTCTCATCTTCACGTATATAAAGGCCCCATGAAAACCAATGCATGGCCAAATCAAAATCTATACACAAACAGTTCTCTCTCTCTCTCTCTCTCTCTCTCTCTGTGTGGATCAAATGAGTCACAAATAGTTGAGGGGAATGCTGTCTGGTTCGAGACCATTCCTTTGAAGCAAGAAACATGATCATCCGAATGATCTCGGACCAGGCTTCATTCCCCCCAACATAAAACAAGCCTGCAAT
pri_struct  	....(((..........................((((.(((........)))...))))........(((((((((.....((......................)).....))))))))).......))).......((((.((((((((..(((((((((((((.(((((...(((..((.......)).)))...))))).)))))))))))))..)))))))).))))..................
star_arm  	first
star_beg  	146
star_end  	166
star_read  	1
star_seq  	GGAATGCTGTCTGGTTCGAGA
star_struct  	((((((..(((((((((((((
GGAATGCTGTCTGGTTCGA_x1	19	1..19	scaffold_1_69757	250	146..164	1e-04	1.00	42.1	Plus / Plus
GGAATGCTGTCTGGTTCGAGA_x3	21	1..21	scaffold_1_69757	250	146..166	1e-04	1.00	42.1	Plus / Plus
ATCTCGGACCAGGCTTCATTCCCC_x2	24	1..24	scaffold_1_69757	250	204..227	1e-04	1.00	42.1	Plus / Plus
TCTCGGACCAGGCTTCATTCC_x9	21	1..21	scaffold_1_69757	250	205..225	1e-04	1.00	42.1	Plus / Plus
TCTCGGACCAGGCTTCATTCCCC_x7	23	1..23	scaffold_1_69757	250	205..227	1e-04	1.00	42.1	Plus / Plus
CTCGGACCAGGCTTCATTCC_x1	20	1..20	scaffold_1_69757	250	206..225	1e-04	1.00	42.1	Plus / Plus
CTCGGACCAGGCTTCATTCCC_x7	21	1..21	scaffold_1_69757	250	206..226	1e-04	1.00	42.1	Plus / Plus
CTCGGACCAGGCTTCATTCCCC_x128	22	1..22	scaffold_1_69757	250	206..227	1e-04	1.00	42.1	Plus / Plus
CTCGGACCAGGCTTCATTCCCCC_x1	23	1..23	scaffold_1_69757	250	206..228	1e-04	1.00	42.1	Plus / Plus
TCGGACCAGGCTTCATTC_x33	18	1..18	scaffold_1_69757	250	207..224	1e-04	1.00	42.1	Plus / Plus
TCGGACCAGGCTTCATTCC_x298	19	1..19	scaffold_1_69757	250	207..225	1e-04	1.00	42.1	Plus / Plus
TCGGACCAGGCTTCATTCCC_x454	20	1..20	scaffold_1_69757	250	207..226	1e-04	1.00	42.1	Plus / Plus
TCGGACCAGGCTTCATTCCCC_x236917	21	1..21	scaffold_1_69757	250	207..227	1e-04	1.00	42.1	Plus / Plus
TCGGACCAGGCTTCATTCCCCC_x132	22	1..22	scaffold_1_69757	250	207..228	1e-04	1.00	42.1	Plus / Plus
CGGACCAGGCTTCATTCCC_x1	19	1..19	scaffold_1_69757	250	208..226	1e-04	1.00	42.1	Plus / Plus
CGGACCAGGCTTCATTCCCC_x182	20	1..20	scaffold_1_69757	250	208..227	1e-04	1.00	42.1	Plus / Plus
CGGACCAGGCTTCATTCCCCC_x1	21	1..21	scaffold_1_69757	250	208..228	1e-04	1.00	42.1	Plus / Plus
GGACCAGGCTTCATTCCCC_x120	19	1..19	scaffold_1_69757	250	209..227	1e-04	1.00	42.1	Plus / Plus


score_star	3.9
score_mfe	2.5
score_freq	25.6
score	32.3
flank_first_end  	23
flank_first_seq  	TTTCTCAGGCGGGACACATCCCC
flank_first_struct  	.......(((((((((.(((((.
flank_second_beg  	118
flank_second_seq  	GGATATGTCTCCTCTTTATAACACTGCCGTATTTCTCTTATTTCCCTTTTTTTTTTCTTTTTTTTTGTTTTCCAGTTACTTTTCGTTCCAAAAATTAAAAAAACCATTCATTTTGGCGCCAATTCGGATTACA
flank_second_struct  	)))).))))))..............))).....................................(((..(((.(..((.....))..)..............(((.......))).........)))..)))
freq  	62
loop_beg  	45
loop_end  	96
loop_seq  	CCATCACAGCCGTCCATCTTTATGATCACGATGTTAACTCAATCCAATGGTG
loop_struct  	((((.(((..(((..(((.....))).))).)))............)))).)
mature_arm  	second
mature_beg  	97
mature_end  	117
mature_query  	TTAGATTCACGCACAAACTCG_x52
mature_seq  	TTAGATTCACGCACAAACTCG
mature_strand  	+
mature_struct  	)).)))))))))))))))).)
pre_seq  	AGTTTGTGCGTGAATCGAACCCCATCACAGCCGTCCATCTTTATGATCACGATGTTAACTCAATCCAATGGTGTTAGATTCACGCACAAACTCG
pre_struct  	((((((((((((((((.(((.((((.(((..(((..(((.....))).))).)))............)))).))).)))))))))))))))).)
pri_beg  	1
pri_end  	250
pri_id  	scaffold_1_7052
pri_mfe  	-62.05
pri_seq  	TTTCTCAGGCGGGACACATCCCCAGTTTGTGCGTGAATCGAACCCCATCACAGCCGTCCATCTTTATGATCACGATGTTAACTCAATCCAATGGTGTTAGATTCACGCACAAACTCGGGATATGTCTCCTCTTTATAACACTGCCGTATTTCTCTTATTTCCCTTTTTTTTTTCTTTTTTTTTGTTTTCCAGTTACTTTTCGTTCCAAAAATTAAAAAAACCATTCATTTTGGCGCCAATTCGGATTACA
pri_struct  	.......(((((((((.(((((.((((((((((((((((.(((.((((.(((..(((..(((.....))).))).)))............)))).))).)))))))))))))))).))))).))))))..............))).....................................(((..(((.(..((.....))..)..............(((.......))).........)))..)))
star_arm  	first
star_beg  	24
star_end  	44
star_read  	1
star_seq  	AGTTTGTGCGTGAATCGAACC
star_struct  	((((((((((((((((.(((.
CAGTTTGTGCGTGAATCGAAC_x3	21	1..21	scaffold_1_7052	250	23..43	1e-04	1.00	42.1	Plus / Plus
AGTTTGTGCGTGAATCGAACC_x2	21	1..21	scaffold_1_7052	250	24..44	1e-04	1.00	42.1	Plus / Plus
TTAGATTCACGCACAAAC_x1	18	1..18	scaffold_1_7052	250	97..114	1e-04	1.00	42.1	Plus / Plus
TTAGATTCACGCACAAACT_x3	19	1..19	scaffold_1_7052	250	97..115	1e-04	1.00	42.1	Plus / Plus
TTAGATTCACGCACAAACTC_x1	20	1..20	scaffold_1_7052	250	97..116	1e-04	1.00	42.1	Plus / Plus
TTAGATTCACGCACAAACTCG_x52	21	1..21	scaffold_1_7052	250	97..117	1e-04	1.00	42.1	Plus / Plus


score_star	3.9
score_mfe	2.9
score_freq	25.6
score	32.8
flank_first_end  	134
flank_first_seq  	GCGGTGGGGGTGACGATCGATCTCCATCTCCAAGCCTTCTATTAAAGGCAACATTTCATCCCTTTTTCTTCATTGCAGGCTCATTCATTCATAGCAATCCTGTATCTTCTTTTTCTCAGGCGGGACACATCCCC
flank_first_struct  	(((((((((((((.(((.(....).))).....(((((......)))))......)))))))........))))))..(((...........)))...((((..............)))).((((((.(((((.
flank_second_beg  	229
flank_second_seq  	GGATATGTCTCCTCTTTATAAC
flank_second_struct  	)))).))))))...........
freq  	62
loop_beg  	156
loop_end  	207
loop_seq  	CCATCACAGCCGTCCATCTTTATGATCACGATGTTAACTCAATCCAATGGTG
loop_struct  	((((.(((..(((..(((.....))).))).)))............)))).)
mature_arm  	second
mature_beg  	208
mature_end  	228
mature_query  	TTAGATTCACGCACAAACTCG_x52
mature_seq  	TTAGATTCACGCACAAACTCG
mature_strand  	+
mature_struct  	)).)))))))))))))))).)
pre_seq  	AGTTTGTGCGTGAATCGAACCCCATCACAGCCGTCCATCTTTATGATCACGATGTTAACTCAATCCAATGGTGTTAGATTCACGCACAAACTCG
pre_struct  	((((((((((((((((.(((.((((.(((..(((..(((.....))).))).)))............)))).))).)))))))))))))))).)
pri_beg  	1
pri_end  	250
pri_id  	scaffold_1_7055
pri_mfe  	-77.16
pri_seq  	GCGGTGGGGGTGACGATCGATCTCCATCTCCAAGCCTTCTATTAAAGGCAACATTTCATCCCTTTTTCTTCATTGCAGGCTCATTCATTCATAGCAATCCTGTATCTTCTTTTTCTCAGGCGGGACACATCCCCAGTTTGTGCGTGAATCGAACCCCATCACAGCCGTCCATCTTTATGATCACGATGTTAACTCAATCCAATGGTGTTAGATTCACGCACAAACTCGGGATATGTCTCCTCTTTATAAC
pri_struct  	(((((((((((((.(((.(....).))).....(((((......)))))......)))))))........))))))..(((...........)))...((((..............)))).((((((.(((((.((((((((((((((((.(((.((((.(((..(((..(((.....))).))).)))............)))).))).)))))))))))))))).))))).))))))...........
star_arm  	first
star_beg  	135
star_end  	155
star_read  	1
star_seq  	AGTTTGTGCGTGAATCGAACC
star_struct  	((((((((((((((((.(((.
CAGTTTGTGCGTGAATCGAAC_x3	21	1..21	scaffold_1_7055	250	134..154	1e-04	1.00	42.1	Plus / Plus
AGTTTGTGCGTGAATCGAACC_x2	21	1..21	scaffold_1_7055	250	135..155	1e-04	1.00	42.1	Plus / Plus
TTAGATTCACGCACAAAC_x1	18	1..18	scaffold_1_7055	250	208..225	1e-04	1.00	42.1	Plus / Plus
TTAGATTCACGCACAAACT_x3	19	1..19	scaffold_1_7055	250	208..226	1e-04	1.00	42.1	Plus / Plus
TTAGATTCACGCACAAACTC_x1	20	1..20	scaffold_1_7055	250	208..227	1e-04	1.00	42.1	Plus / Plus
TTAGATTCACGCACAAACTCG_x52	21	1..21	scaffold_1_7055	250	208..228	1e-04	1.00	42.1	Plus / Plus


score_star	-1.3
score_mfe	3.1
score_freq	-0.8
score	1.2
flank_first_end  	75
flank_first_seq  	GATTAGCACATTAATTTGTGTCAATTATTAATTCAACAATTATATATATATATATATATCAGTTTCGATCTCTTG
flank_first_struct  	((((..((((......))))..)))).........................((((((((.(((..((((((((((
flank_second_beg  	229
flank_second_seq  	AGAGATCGGGACTTATATATAT
flank_second_struct  	))))))))..))).))))))))
freq  	10
loop_beg  	100
loop_end  	204
loop_seq  	GGTCACCTACCGTTGGATATTAATCCAATGATTCGAAAAGGTTTCTTAAAAGGAGTGCAAGAGTGAGTGAACTGTTGAATTTACATCCAACGGTGAGTGACCACA
loop_struct  	((((((.(((((((((((...........(((((((...(((((((((....(....).....)))).))))).)))))))...))))))))))).)))))))..
mature_arm  	second
mature_beg  	205
mature_end  	228
mature_query  	AATCTCTTGGACCCCTGTAGTACA_x4
mature_seq  	AATCTCTTGGACCCCTGTAGTACA
mature_strand  	+
mature_struct  	......)))))).).))).)).))
pre_seq  	GACCACATGAGTTCAATATATTATGGTCACCTACCGTTGGATATTAATCCAATGATTCGAAAAGGTTTCTTAAAAGGAGTGCAAGAGTGAGTGAACTGTTGAATTTACATCCAACGGTGAGTGACCACAAATCTCTTGGACCCCTGTAGTACA
pre_struct  	.((.(((.(.((((((.......(((((((.(((((((((((...........(((((((...(((((((((....(....).....)))).))))).)))))))...))))))))))).)))))))........)))))).).))).)).))
pri_beg  	1
pri_end  	250
pri_id  	scaffold_1_7782
pri_mfe  	-81.60
pri_seq  	GATTAGCACATTAATTTGTGTCAATTATTAATTCAACAATTATATATATATATATATATCAGTTTCGATCTCTTGGACCACATGAGTTCAATATATTATGGTCACCTACCGTTGGATATTAATCCAATGATTCGAAAAGGTTTCTTAAAAGGAGTGCAAGAGTGAGTGAACTGTTGAATTTACATCCAACGGTGAGTGACCACAAATCTCTTGGACCCCTGTAGTACAAGAGATCGGGACTTATATATAT
pri_struct  	((((..((((......))))..)))).........................((((((((.(((..((((((((((.((.(((.(.((((((.......(((((((.(((((((((((...........(((((((...(((((((((....(....).....)))).))))).)))))))...))))))))))).)))))))........)))))).).))).)).))))))))))..))).))))))))
star_arm  	first
star_beg  	76
star_end  	99
star_seq  	GACCACATGAGTTCAATATATTAT
star_struct  	.((.(((.(.((((((.......(
CAAATCTCTTGGACCCCTGTAGTA_x3	24	1..24	scaffold_1_7782	250	203..226	1e-04	1.00	42.1	Plus / Plus
AAATCTCTTGGACCCCTGTAGTAC_x2	24	1..24	scaffold_1_7782	250	204..227	1e-04	1.00	42.1	Plus / Plus
AATCTCTTGGACCCCTGTAGTA_x1	22	1..22	scaffold_1_7782	250	205..226	1e-04	1.00	42.1	Plus / Plus
AATCTCTTGGACCCCTGTAGTACA_x4	24	1..24	scaffold_1_7782	250	205..228	1e-04	1.00	42.1	Plus / Plus


score_star	-1.3
score_mfe	2.6
score_freq	0
score	1.6
flank_first_end  	202
flank_first_seq  	TACAGTCCTTTGTAGCCAACATTATAGCCCTTACCACTCAGCCTTATAAGCACGCTTTAGCTGTTTGTACCAATCCCACATCGGCTTCACCAAAGAAGCATGGAAGCGAATGGACCTATAAGAATGGAAATAAGACAAGAGATTAAGCATACCTTTCTCGGCCTTTTGGCTAAGATCAAGTGTAGTATCTGTTCTTATCAGT
flank_first_struct  	....(((((((((..(((..........................((((((((.((....))))))))))..............(((((......))))).)))..))))).))))..(((((((((((.......(....).....((.(((((((((..(((....)))..)))..))).))))).))))))))))).(((
flank_second_beg  	246
flank_second_seq  	TAATT
flank_second_struct  	)....
freq  	28
loop_beg  	224
loop_end  	228
loop_seq  	AATGG
loop_struct  	...))
mature_arm  	first
mature_beg  	203
mature_end  	223
mature_query  	TTAATATCTGATACGTGGGCC_x8
mature_seq  	TTAATATCTGATACGTGGGCC
mature_strand  	+
mature_struct  	((((((((......(((((((
pre_seq  	TTAATATCTGATACGTGGGCCAATGGCTCACATGATATTAAAT
pre_struct  	((((((((......(((((((...)))))))..))))))))))
pri_beg  	1
pri_end  	250
pri_id  	scaffold_1_8368
pri_mfe  	-65.20
pri_seq  	TACAGTCCTTTGTAGCCAACATTATAGCCCTTACCACTCAGCCTTATAAGCACGCTTTAGCTGTTTGTACCAATCCCACATCGGCTTCACCAAAGAAGCATGGAAGCGAATGGACCTATAAGAATGGAAATAAGACAAGAGATTAAGCATACCTTTCTCGGCCTTTTGGCTAAGATCAAGTGTAGTATCTGTTCTTATCAGTTTAATATCTGATACGTGGGCCAATGGCTCACATGATATTAAATTAATT
pri_struct  	....(((((((((..(((..........................((((((((.((....))))))))))..............(((((......))))).)))..))))).))))..(((((((((((.......(....).....((.(((((((((..(((....)))..)))..))).))))).))))))))))).(((((((((((......(((((((...)))))))..)))))))))))....
star_arm  	second
star_beg  	229
star_end  	245
star_seq  	CTCACATGATATTAAAT
star_struct  	)))))..))))))))))
AGTTTAATATCTGATACGTGGGCC_x2	24	1..24	scaffold_1_8368	250	200..223	1e-04	1.00	42.1	Plus / Plus
GTTTAATATCTGATACGTGGGCCA_x2	24	1..24	scaffold_1_8368	250	201..224	1e-04	1.00	42.1	Plus / Plus
TTTAATATCTGATACGTGGGCC_x1	22	1..22	scaffold_1_8368	250	202..223	1e-04	1.00	42.1	Plus / Plus
TTTAATATCTGATACGTGGGCCA_x5	23	1..23	scaffold_1_8368	250	202..224	1e-04	1.00	42.1	Plus / Plus
TTTAATATCTGATACGTGGGCCAA_x1	24	1..24	scaffold_1_8368	250	202..225	1e-04	1.00	42.1	Plus / Plus
TTAATATCTGATACGTGGGCC_x8	21	1..21	scaffold_1_8368	250	203..223	1e-04	1.00	42.1	Plus / Plus
TTAATATCTGATACGTGGGCCA_x4	22	1..22	scaffold_1_8368	250	203..224	1e-04	1.00	42.1	Plus / Plus
TAATATCTGATACGTGGGCCA_x2	21	1..21	scaffold_1_8368	250	204..224	1e-04	1.00	42.1	Plus / Plus
TAATATCTGATACGTGGGCCAA_x1	22	1..22	scaffold_1_8368	250	204..225	1e-04	1.00	42.1	Plus / Plus
TAATATCTGATACGTGGGCCAATG_x1	24	1..24	scaffold_1_8368	250	204..227	1e-04	1.00	42.1	Plus / Plus
AATATCTGATACGTGGGCCA_x1	20	1..20	scaffold_1_8368	250	205..224	1e-04	1.00	42.1	Plus / Plus


score_star	3.9
score_mfe	2.9
score_freq	-4.9
score	2.1
flank_first_end  	22
flank_first_seq  	ATGAGATTGAAAGAGATGATGA
flank_first_struct  	((((((((((((((((.(((((
flank_second_beg  	134
flank_second_seq  	ATCTTTCTTCTTAATCTCATCTCCATTCACATTCTCACTTCTATTCTCCCTCTTTATCCTCTATACTCTAGCACAAAAAATGAAAACTAAAAACTAAAATTGAAACGGACCTTAAAT
flank_second_struct  	))))))))).)))))))))).(((.((((...............................(((.....)))..((.....))..................))))..)))........
freq  	2
loop_beg  	47
loop_end  	109
loop_seq  	AACAAATGTGAAAACAATTTGAAATTGACTTTAGTTTTTAGTTTTTGTTTTCAGTTTTATTAC
loop_struct  	((.(((..(((((((((...(((((((....)))))))......)))))))))..))).))))
mature_arm  	first
mature_beg  	23
mature_end  	46
mature_query  	GAGGGGAGGATGGAAGAGAGGAGT_x1
mature_seq  	GAGGGGAGGATGGAAGAGAGGAGT
mature_strand  	+
mature_struct  	(((((((((((((.((.(((((((
pre_seq  	GAGGGGAGGATGGAAGAGAGGAGTAACAAATGTGAAAACAATTTGAAATTGACTTTAGTTTTTAGTTTTTGTTTTCAGTTTTATTACTCCTCCCTCCCATCCTCTCCTTTT
pre_struct  	(((((((((((((.((.(((((((((.(((..(((((((((...(((((((....)))))))......)))))))))..))).))))))))).)).)))))))))))))))
pri_beg  	1
pri_end  	250
pri_id  	scaffold_1_8407
pri_mfe  	-75.60
pri_seq  	ATGAGATTGAAAGAGATGATGAGAGGGGAGGATGGAAGAGAGGAGTAACAAATGTGAAAACAATTTGAAATTGACTTTAGTTTTTAGTTTTTGTTTTCAGTTTTATTACTCCTCCCTCCCATCCTCTCCTTTTATCTTTCTTCTTAATCTCATCTCCATTCACATTCTCACTTCTATTCTCCCTCTTTATCCTCTATACTCTAGCACAAAAAATGAAAACTAAAAACTAAAATTGAAACGGACCTTAAAT
pri_struct  	((((((((((((((((.((((((((((((((((((.((.(((((((((.(((..(((((((((...(((((((....)))))))......)))))))))..))).))))))))).)).)))))))))))))))))))))))).)))))))))).(((.((((...............................(((.....)))..((.....))..................))))..)))........
star_arm  	second
star_beg  	110
star_end  	133
star_read  	1
star_seq  	TCCTCCCTCCCATCCTCTCCTTTT
star_struct  	))))).)).)))))))))))))))
CTCCTCCCTCCCATCCTCTCC_x1	21	1..21	scaffold_1_8407	250	109..129	1e-04	1.00	42.1	Plus / Plus
GAGGGGAGGATGGAAGAGAGGAGT_x1	24	1..24	scaffold_1_8407	250	23..46	1e-04	1.00	42.1	Plus / Plus


score_star	-1.3
score_mfe	2.5
score_freq	0
score	1.5
flank_first_end  	22
flank_first_seq  	ATTAGCTGCAGTGGTTTTTGCC
flank_first_struct  	...((((((((...((((((((
flank_second_beg  	75
flank_second_seq  	ATCACAAGAGTTTAAAGTATTTATTCACCCATAAGGAATTGAATTTGAGGCAAAGAAGATGGCTAGAGTTGATTAAGGACTACGATTGTACCATTGAGCATCACCCAGGAAGAGCTAATGTTGTACCTGATGCACTCAGCAGGAAATCCTCGGGATCTGTAGCTTATCTCCGAGAG
flank_second_struct  	....)))))).................(((...((((.......((((((((..(..(((((.((.(((((...........))))).)))))))...)......((((.(.(((....))).).)))).))).))))).......)))).)))..))))))))............
freq  	16
loop_beg  	45
loop_end  	52
loop_seq  	TCTATGGG
loop_struct  	((....))
mature_arm  	first
mature_beg  	23
mature_end  	44
mature_query  	TTAAAGATTTGGCGGCACTATC_x13
mature_seq  	TTAAAGATTTGGCGGCACTATC
mature_strand  	+
mature_struct  	.(((((((((((((......((
pre_seq  	TTAAAGATTTGGCGGCACTATCTCTATGGGGAAACATGTCAGATTTTTACGG
pre_struct  	.(((((((((((((......((((....))))....))))))))))))).))
pri_beg  	1
pri_end  	250
pri_id  	scaffold_18_431
pri_mfe  	-61.64
pri_seq  	ATTAGCTGCAGTGGTTTTTGCCTTAAAGATTTGGCGGCACTATCTCTATGGGGAAACATGTCAGATTTTTACGGATCACAAGAGTTTAAAGTATTTATTCACCCATAAGGAATTGAATTTGAGGCAAAGAAGATGGCTAGAGTTGATTAAGGACTACGATTGTACCATTGAGCATCACCCAGGAAGAGCTAATGTTGTACCTGATGCACTCAGCAGGAAATCCTCGGGATCTGTAGCTTATCTCCGAGAG
pri_struct  	...((((((((...((((((((.(((((((((((((......((((....))))....))))))))))))).))....)))))).................(((...((((.......((((((((..(..(((((.((.(((((...........))))).)))))))...)......((((.(.(((....))).).)))).))).))))).......)))).)))..))))))))............
star_arm  	second
star_beg  	53
star_end  	74
star_seq  	GAAACATGTCAGATTTTTACGG
star_struct  	))....))))))))))))).))
TTAAAGATTTGGCGGCACT_x2	19	1..19	scaffold_18_431	250	23..41	1e-04	1.00	42.1	Plus / Plus
TTAAAGATTTGGCGGCACTA_x1	20	1..20	scaffold_18_431	250	23..42	1e-04	1.00	42.1	Plus / Plus
TTAAAGATTTGGCGGCACTATC_x13	22	1..22	scaffold_18_431	250	23..44	1e-04	1.00	42.1	Plus / Plus


score_star	-1.3
score_mfe	3.8
score_freq	0
score	2.8
flank_first_end  	23
flank_first_seq  	ACGGTGAGTTACCACAAATCTCT
flank_first_struct  	(((((...............(((
flank_second_beg  	97
flank_second_seq  	ATATTGTGGTCACATACCGTTGAATATTAATCTCATGGTTCAAAAAAGTTTCTTAAAAGGAGTGCAAGAGAGAGTGAACCATTGAATTTGCATTTAACGGTGAGTGACTACAAATCTCTTGAACCCATGTAGTCCAAGAGATCAGGACTGTATA
flank_second_struct  	)..((((((((((.(((((((((((..(((..((((((((((......((((((...........))))))...))))))).)))..))).))))))))))).)))))))))).(((((((.((.......)).))))))).....)))))...
freq  	46
loop_beg  	48
loop_end  	72
loop_seq  	AGGACTGTATAAGTATCAGTCCTGA
loop_struct  	(((((((.........)))))))))
mature_arm  	first
mature_beg  	24
mature_end  	47
mature_query  	TGAACCCCTGTAGTCCAAGAGATC_x25
mature_seq  	TGAACCCCTGTAGTCCAAGAGATC
mature_strand  	+
mature_struct  	(((((.(((((.((((((((((((
pre_seq  	TGAACCCCTGTAGTCCAAGAGATCAGGACTGTATAAGTATCAGTCCTGATCTCTTGGACCACAGGAGTTCAAG
pre_struct  	(((((.(((((.(((((((((((((((((((.........))))))))))))))))))).))))).)))))))
pri_beg  	1
pri_end  	250
pri_id  	scaffold_2_12830
pri_mfe  	-109.60
pri_seq  	ACGGTGAGTTACCACAAATCTCTTGAACCCCTGTAGTCCAAGAGATCAGGACTGTATAAGTATCAGTCCTGATCTCTTGGACCACAGGAGTTCAAGATATTGTGGTCACATACCGTTGAATATTAATCTCATGGTTCAAAAAAGTTTCTTAAAAGGAGTGCAAGAGAGAGTGAACCATTGAATTTGCATTTAACGGTGAGTGACTACAAATCTCTTGAACCCATGTAGTCCAAGAGATCAGGACTGTATA
pri_struct  	(((((...............((((((((.(((((.(((((((((((((((((((.........))))))))))))))))))).))))).))))))))..((((((((((.(((((((((((..(((..((((((((((......((((((...........))))))...))))))).)))..))).))))))))))).)))))))))).(((((((.((.......)).))))))).....)))))...
star_arm  	second
star_beg  	73
star_end  	96
star_seq  	TCTCTTGGACCACAGGAGTTCAAG
star_struct  	)))))))))).))))).)))))))
TGAACCCATGTAGTCCAAGAGATC_x2	24	1..24	scaffold_2_12830	250	216..239	1e-04	1.00	42.1	Plus / Plus
TTGAACCCCTGTAGTCCAAGAGAT_x5	24	1..24	scaffold_2_12830	250	23..46	1e-04	1.00	42.1	Plus / Plus
TGAACCCCTGTAGTCCAAGAGATC_x25	24	1..24	scaffold_2_12830	250	24..47	1e-04	1.00	42.1	Plus / Plus
AACCCCTGTAGTCCAAGAGATCAG_x14	24	1..24	scaffold_2_12830	250	26..49	1e-04	1.00	42.1	Plus / Plus


score_star	-1.3
score_mfe	3.4
score_freq	0
score	2.4
flank_first_end  	59
flank_first_seq  	GTTAACGTAAACATTAAGAATTGAAATTATAAATTAAATAAGGGTAATATCAGTCCCGA
flank_first_struct  	.....((((.((.......((((...((((.......))))...)))).(((((((.((
flank_second_beg  	227
flank_second_seq  	AGGACTGAGGGTATATGATAAATT
flank_second_struct  	.)))))))..)).)))).......
freq  	44
loop_beg  	84
loop_end  	202
loop_seq  	AGATTGTGGTCACCCACCGTTGGATATTAATCCAATGGTTGAAAAAGGTTTTTTAAAATAAGTGCAACAATGAGTGAACCGTTGAATTTACATCCAACAGTGAGTGACCACAAATTTTT
loop_struct  	(((((((((((((.(((.(((((((...(((.((((((((.(.....(((.((((...))))...)))......).)))))))).)))...))))))).))).)))))))).)))))))
mature_arm  	second
mature_beg  	203
mature_end  	226
mature_query  	TGAACCCCTGTAGTCCAAGAGATC_x25
mature_seq  	TGAACCCCTGTAGTCCAAGAGATC
mature_strand  	+
mature_struct  	)).)).))))).))))))))))))
pre_seq  	TCTCTTGGACCACAGGAGTCCAAGAGATTGTGGTCACCCACCGTTGGATATTAATCCAATGGTTGAAAAAGGTTTTTTAAAATAAGTGCAACAATGAGTGAACCGTTGAATTTACATCCAACAGTGAGTGACCACAAATTTTTTGAACCCCTGTAGTCCAAGAGATC
pre_struct  	((((((((((.(((((.((.(((((((((((((((((.(((.(((((((...(((.((((((((.(.....(((.((((...))))...)))......).)))))))).)))...))))))).))).)))))))).))))))))).)).))))).))))))))))))
pri_beg  	1
pri_end  	250
pri_id  	scaffold_2_13070
pri_mfe  	-95.40
pri_seq  	GTTAACGTAAACATTAAGAATTGAAATTATAAATTAAATAAGGGTAATATCAGTCCCGATCTCTTGGACCACAGGAGTCCAAGAGATTGTGGTCACCCACCGTTGGATATTAATCCAATGGTTGAAAAAGGTTTTTTAAAATAAGTGCAACAATGAGTGAACCGTTGAATTTACATCCAACAGTGAGTGACCACAAATTTTTTGAACCCCTGTAGTCCAAGAGATCAGGACTGAGGGTATATGATAAATT
pri_struct  	.....((((.((.......((((...((((.......))))...)))).(((((((.((((((((((((.(((((.((.(((((((((((((((((.(((.(((((((...(((.((((((((.(.....(((.((((...))))...)))......).)))))))).)))...))))))).))).)))))))).))))))))).)).))))).)))))))))))).)))))))..)).)))).......
star_arm  	first
star_beg  	60
star_end  	83
star_seq  	TCTCTTGGACCACAGGAGTCCAAG
star_struct  	((((((((((.(((((.((.((((
TTGAACCCCTGTAGTCCAAGAGAT_x5	24	1..24	scaffold_2_13070	250	202..225	1e-04	1.00	42.1	Plus / Plus
TGAACCCCTGTAGTCCAAGAGATC_x25	24	1..24	scaffold_2_13070	250	203..226	1e-04	1.00	42.1	Plus / Plus
AACCCCTGTAGTCCAAGAGATCAG_x14	24	1..24	scaffold_2_13070	250	205..228	1e-04	1.00	42.1	Plus / Plus


score_star	-1.3
score_mfe	3.7
score_freq	0
score	2.7
flank_first_end  	23
flank_first_seq  	ATCTCTTGGATTACTGGGGTCCA
flank_first_struct  	.((((((((((((..((((((((
flank_second_beg  	147
flank_second_seq  	GACTCTTATGGTCCAAGAGATCGAGACTCTATATATATATATATAGATTAGCGAACCATACAAATGCAATACAAGTGTGCTACATGCATACAAATGCAATACAA
flank_second_struct  	))))))..))))))))))))(((..(.((((((((....)))))))).)..)))..........((((......((((((.....))))))...))))......
freq  	13
loop_beg  	48
loop_end  	123
loop_seq  	GGATGTAAATTCAACGGTTCACTTATTATTGCACTCCTTTTAAGAAACTTTTTTGAACCATTGGATTAATATCCAA
loop_struct  	((((((.(((((((.((((((((((...............)))).........)))))).))))))).))))))))
mature_arm  	first
mature_beg  	24
mature_end  	47
mature_query  	AGAGATTTGTGGTCACTCATCATT_x11
mature_seq  	AGAGATTTGTGGTCACTCATCATT
mature_strand  	+
mature_struct  	(((...(((((((((((((((.((
pre_seq  	AGAGATTTGTGGTCACTCATCATTGGATGTAAATTCAACGGTTCACTTATTATTGCACTCCTTTTAAGAAACTTTTTTGAACCATTGGATTAATATCCAACGGTGGGTGACCACAATATCTTG
pre_struct  	(((...(((((((((((((((.((((((((.(((((((.((((((((((...............)))).........)))))).))))))).)))))))).)))))))))))))))..)))))
pri_beg  	1
pri_end  	250
pri_id  	scaffold_2_15054
pri_mfe  	-105.26
pri_seq  	ATCTCTTGGATTACTGGGGTCCAAGAGATTTGTGGTCACTCATCATTGGATGTAAATTCAACGGTTCACTTATTATTGCACTCCTTTTAAGAAACTTTTTTGAACCATTGGATTAATATCCAACGGTGGGTGACCACAATATCTTGGACTCTTATGGTCCAAGAGATCGAGACTCTATATATATATATATAGATTAGCGAACCATACAAATGCAATACAAGTGTGCTACATGCATACAAATGCAATACAA
pri_struct  	.((((((((((((..(((((((((((...(((((((((((((((.((((((((.(((((((.((((((((((...............)))).........)))))).))))))).)))))))).)))))))))))))))..)))))))))))..))))))))))))(((..(.((((((((....)))))))).)..)))..........((((......((((((.....))))))...))))......
star_arm  	second
star_beg  	124
star_end  	146
star_seq  	CGGTGGGTGACCACAATATCTTG
star_struct  	.)))))))))))))))..)))))
AAGAGATTTGTGGTCACTCATCA_x1	23	1..23	scaffold_2_15054	250	23..45	1e-04	1.00	42.1	Plus / Plus
AGAGATTTGTGGTCACTCATCA_x1	22	1..22	scaffold_2_15054	250	24..45	1e-04	1.00	42.1	Plus / Plus
AGAGATTTGTGGTCACTCATCATT_x11	24	1..24	scaffold_2_15054	250	24..47	1e-04	1.00	42.1	Plus / Plus


score_star	-1.3
score_mfe	4.1
score_freq	0
score	3.1
flank_first_end  	62
flank_first_seq  	CGGTTCACTCACTCTTGCACTCCTTTTAAAAAAAAATTTTAAACCATTGGATTAATATCCAA
flank_first_struct  	.........................................((((.(((((((.((((((((
flank_second_beg  	229
flank_second_seq  	GGATGTAAATTCAACGGTTCAC
flank_second_struct  	)))))).))))))).))))...
freq  	13
loop_beg  	86
loop_end  	204
loop_seq  	GACTCCTGTGGTCCAAGAGATCGGGACTGTATATATATATATATATATATATATTTGAATGTTTCATGCGGTTGTTTATATATATATACATTCCTGATCTCTTGGATTACTGGGGTCCA
loop_struct  	((((((.(((((((((((((((((((.((((((((((((((.(((..........(((.....)))......))).)))))))))))))).))))))))))))))))))).))))))))
mature_arm  	second
mature_beg  	205
mature_end  	228
mature_query  	AGAGATTTGTGGTCACTCATCATT_x11
mature_seq  	AGAGATTTGTGGTCACTCATCATT
mature_strand  	+
mature_struct  	))))).))))))))))))))).))
pre_seq  	CGATGGGTGACCACAATCTCTTGGACTCCTGTGGTCCAAGAGATCGGGACTGTATATATATATATATATATATATATTTGAATGTTTCATGCGGTTGTTTATATATATATACATTCCTGATCTCTTGGATTACTGGGGTCCAAGAGATTTGTGGTCACTCATCATT
pre_struct  	.((((((((((((((((((((((((((((.(((((((((((((((((((.((((((((((((((.(((..........(((.....)))......))).)))))))))))))).))))))))))))))))))).))))))))))))).))))))))))))))).))
pri_beg  	1
pri_end  	250
pri_id  	scaffold_2_15055
pri_mfe  	-121.29
pri_seq  	CGGTTCACTCACTCTTGCACTCCTTTTAAAAAAAAATTTTAAACCATTGGATTAATATCCAACGATGGGTGACCACAATCTCTTGGACTCCTGTGGTCCAAGAGATCGGGACTGTATATATATATATATATATATATATTTGAATGTTTCATGCGGTTGTTTATATATATATACATTCCTGATCTCTTGGATTACTGGGGTCCAAGAGATTTGTGGTCACTCATCATTGGATGTAAATTCAACGGTTCAC
pri_struct  	.........................................((((.(((((((.((((((((.((((((((((((((((((((((((((((.(((((((((((((((((((.((((((((((((((.(((..........(((.....)))......))).)))))))))))))).))))))))))))))))))).))))))))))))).))))))))))))))).)))))))).))))))).))))...
star_arm  	first
star_beg  	63
star_end  	85
star_seq  	CGATGGGTGACCACAATCTCTTG
star_struct  	.((((((((((((((((((((((
AAGAGATTTGTGGTCACTCATCA_x1	23	1..23	scaffold_2_15055	250	204..226	1e-04	1.00	42.1	Plus / Plus
AGAGATTTGTGGTCACTCATCA_x1	22	1..22	scaffold_2_15055	250	205..226	1e-04	1.00	42.1	Plus / Plus
AGAGATTTGTGGTCACTCATCATT_x11	24	1..24	scaffold_2_15055	250	205..228	1e-04	1.00	42.1	Plus / Plus


score_star	-1.3
score_mfe	2
score_freq	0
score	1
flank_first_end  	25
flank_first_seq  	CATCACATCCAGATATGGGTTTAGC
flank_first_struct  	((((((.((((....(((((((.((
flank_second_beg  	95
flank_second_seq  	TTAGATTAAAGTAAAATATCACTTGTATTAAAAAAAATCATCACATTGGAAACATAAATGTGTCGTAAAGCCTAAGATGATAATCAATGATGGATCTATAATTTTTAGATTGGTGGTGCACCAAAATTTAAAACTTAGTTTTGAATTGAAAATACA
flank_second_struct  	...((((....(((.(((.....))).))).....))))..(((((((....))...)))))..)).))))))).(((....))).....))))((((.......))))...))))))......((((((((((...)))))))))).........
freq  	28
loop_beg  	50
loop_end  	67
loop_seq  	CTCCATTCTACACTTGAG
loop_struct  	(..............)))
mature_arm  	first
mature_beg  	26
mature_end  	49
mature_query  	AAAGTTGGCTAGAGCGGATGTGCT_x14
mature_seq  	AAAGTTGGCTAGAGCGGATGTGCT
mature_strand  	+
mature_struct  	.((((((...((((.((((..(((
pre_seq  	AAAGTTGGCTAGAGCGGATGTGCTCTCCATTCTACACTTGAGTTCGAATCTCACTCTTCATAATTTAGA
pre_struct  	.((((((...((((.((((..((((..............))))....))).).))))...))))))...
pri_beg  	1
pri_end  	250
pri_id  	scaffold_2_15551
pri_mfe  	-46.24
pri_seq  	CATCACATCCAGATATGGGTTTAGCAAAGTTGGCTAGAGCGGATGTGCTCTCCATTCTACACTTGAGTTCGAATCTCACTCTTCATAATTTAGATTAGATTAAAGTAAAATATCACTTGTATTAAAAAAAATCATCACATTGGAAACATAAATGTGTCGTAAAGCCTAAGATGATAATCAATGATGGATCTATAATTTTTAGATTGGTGGTGCACCAAAATTTAAAACTTAGTTTTGAATTGAAAATACA
pri_struct  	((((((.((((....(((((((.((.((((((...((((.((((..((((..............))))....))).).))))...))))))......((((....(((.(((.....))).))).....))))..(((((((....))...)))))..)).))))))).(((....))).....))))((((.......))))...))))))......((((((((((...)))))))))).........
star_arm  	second
star_beg  	68
star_end  	94
star_seq  	TTCGAATCTCACTCTTCATAATTTAGA
star_struct  	)....))).).))))...))))))...
ACTCAAGTGTAGAATGGAGAGCAC_x1	24	1..24	scaffold_2_15551	250	183..206	1e-04	1.00	42.1	Plus / Minus
AGCAAAGTTGGCTAGAGCGGATGT_x1	24	1..24	scaffold_2_15551	250	23..46	1e-04	1.00	42.1	Plus / Plus
CAAAGTTGGCTAGAGCGGATGTGC_x6	24	1..24	scaffold_2_15551	250	25..48	1e-04	1.00	42.1	Plus / Plus
AAAGTTGGCTAGAGCGGATG_x1	20	1..20	scaffold_2_15551	250	26..45	1e-04	1.00	42.1	Plus / Plus
AAAGTTGGCTAGAGCGGATGTGCT_x14	24	1..24	scaffold_2_15551	250	26..49	1e-04	1.00	42.1	Plus / Plus
AAGTTGGCTAGAGCGGATGTGCTC_x5	24	1..24	scaffold_2_15551	250	27..50	1e-04	1.00	42.1	Plus / Plus


score_star	-1.3
score_mfe	2.5
score_freq	0
score	1.5
flank_first_end  	163
flank_first_seq  	CAAGTCCCCTAGAGCTCGCCCCTGCTTCGCGCGCTTGCTCTTCAACGTCGTTTTGGAGGCCCTCATCGAGCTTAGCACGCACGTCGGGGAGTAAAAAAAAGTGATGAGAACTTACATTTTTATCTTTTTACCTAGAGTAAAAGAATAAGGCGGTAGCCTTGGC
flank_first_struct  	((((.........((((.((((.((...(((.(((.((((......(((........))).......))))..))).)))..)).)))).(((((((.....((((((((......)))))))))))))))...))))..(((((((((((....))))))..
flank_second_beg  	229
flank_second_seq  	ATCCAATTTTCTTACCTTGAAA
flank_second_struct  	........)))))..))))...
freq  	14
loop_beg  	186
loop_end  	204
loop_seq  	TCCATGTATAAAGCAAGCA
loop_struct  	(...(((.....)))))).
mature_arm  	second
mature_beg  	205
mature_end  	228
mature_query  	CATAGCACAGTAGAATTCAGACAA_x11
mature_seq  	CATAGCACAGTAGAATTCAGACAA
mature_strand  	+
mature_struct  	))).))...))))))..)))....
pre_seq  	CCCTGTTCATACCAGGCATGGCTCCATGTATAAAGCAAGCACATAGCACAGTAGAATTCAGACAA
pre_struct  	..((((((.(((...((((((((...(((.....)))))).))).))...))))))..)))....
pri_beg  	1
pri_end  	250
pri_id  	scaffold_2_17273
pri_mfe  	-60.22
pri_seq  	CAAGTCCCCTAGAGCTCGCCCCTGCTTCGCGCGCTTGCTCTTCAACGTCGTTTTGGAGGCCCTCATCGAGCTTAGCACGCACGTCGGGGAGTAAAAAAAAGTGATGAGAACTTACATTTTTATCTTTTTACCTAGAGTAAAAGAATAAGGCGGTAGCCTTGGCCCCTGTTCATACCAGGCATGGCTCCATGTATAAAGCAAGCACATAGCACAGTAGAATTCAGACAAATCCAATTTTCTTACCTTGAAA
pri_struct  	((((.........((((.((((.((...(((.(((.((((......(((........))).......))))..))).)))..)).)))).(((((((.....((((((((......)))))))))))))))...))))..(((((((((((....))))))....((((((.(((...((((((((...(((.....)))))).))).))...))))))..)))............)))))..))))...
star_arm  	first
star_beg  	164
star_end  	185
star_seq  	CCCTGTTCATACCAGGCATGGC
star_struct  	..((((((.(((...(((((((
CATAGCACAGTAGAATTCAGAC_x1	22	1..22	scaffold_2_17273	250	205..226	1e-04	1.00	42.1	Plus / Plus
CATAGCACAGTAGAATTCAGACA_x1	23	1..23	scaffold_2_17273	250	205..227	1e-04	1.00	42.1	Plus / Plus
CATAGCACAGTAGAATTCAGACAA_x11	24	1..24	scaffold_2_17273	250	205..228	1e-04	1.00	42.1	Plus / Plus
CCTCATCGAGCTTAGCAC_x1	18	1..18	scaffold_2_17273	250	61..78	1e-04	1.00	42.1	Plus / Plus


score_star	-1.3
score_mfe	2.7
score_freq	0
score	1.7
flank_first_end  	22
flank_first_seq  	TATACTGCAACTAGAGGAAGCA
flank_first_struct  	......((..((((((((.(.(
flank_second_beg  	98
flank_second_seq  	TCTCCTTTGGCAGCTTCAAACTTTTAGATATATATATATCATGCGCATCAACAACCATAGATAATCAAGGAGTTCATCCGATTAACTCCCCGATTTCTTCCCTTTGAGGTAATTCAAACTTACCTATATATATTCTATGCATGATTAATCTCT
flank_second_struct  	).))))))))..)).......................((((((((.............(((.((((..((((((.........))))))..)))))))........((((((.......))))))............))))))))........
freq  	31
loop_beg  	44
loop_end  	77
loop_seq  	CCAACTAGCTATCTCTTCCATGGTTTAATTTGGA
loop_struct  	(.....((((((.......))))))......)))
mature_arm  	first
mature_beg  	23
mature_end  	43
mature_query  	TCCAAAGGGATCGCATTGATC_x29
mature_seq  	TCCAAAGGGATCGCATTGATC
mature_strand  	+
mature_struct  	(((((((((((.((((.((((
pre_seq  	TCCAAAGGGATCGCATTGATCCCAACTAGCTATCTCTTCCATGGTTTAATTTGGATCATGCTATCCCTTTGGATA
pre_struct  	(((((((((((.((((.(((((.....((((((.......))))))......))))))))).)))))))))))).
pri_beg  	1
pri_end  	250
pri_id  	scaffold_2_18335
pri_mfe  	-69.90
pri_seq  	TATACTGCAACTAGAGGAAGCATCCAAAGGGATCGCATTGATCCCAACTAGCTATCTCTTCCATGGTTTAATTTGGATCATGCTATCCCTTTGGATATCTCCTTTGGCAGCTTCAAACTTTTAGATATATATATATCATGCGCATCAACAACCATAGATAATCAAGGAGTTCATCCGATTAACTCCCCGATTTCTTCCCTTTGAGGTAATTCAAACTTACCTATATATATTCTATGCATGATTAATCTCT
pri_struct  	......((..((((((((.(.((((((((((((.((((.(((((.....((((((.......))))))......))))))))).)))))))))))).).))))))))..)).......................((((((((.............(((.((((..((((((.........))))))..)))))))........((((((.......))))))............))))))))........
star_arm  	second
star_beg  	78
star_end  	97
star_seq  	TCATGCTATCCCTTTGGATA
star_struct  	)))))).)))))))))))).
TCCAAAGGGATCGCATTGAT_x1	20	1..20	scaffold_2_18335	250	23..42	1e-04	1.00	42.1	Plus / Plus
TCCAAAGGGATCGCATTGATC_x29	21	1..21	scaffold_2_18335	250	23..43	1e-04	1.00	42.1	Plus / Plus
TCCAAAGGGATCGCATTGATCC_x1	22	1..22	scaffold_2_18335	250	23..44	1e-04	1.00	42.1	Plus / Plus


score_star	3.9
score_mfe	3.2
score_freq	14.9
score	22.3
flank_first_end  	22
flank_first_seq  	TAAACGAGTGCAGGTGGAGGCT
flank_first_struct  	.....((((...((((((((((
flank_second_beg  	110
flank_second_seq  	TTTCTATCGTCAGCTCTAAATCATCATGTTCATGTGGTTCGTTCATCCAGGTAAGAAGTTGAAAGAAAACCCTCCTTTCTGAGTGAACTGTAATCAATTTTTTCAGTGCTTAATGTCACGATATATGGTAATTAAATTTTG
flank_second_struct  	))))))))....))))..(((.(((((((...((..(((((((((...(((.......((....)).......)))...)))))))))..)).............((((.....).)))...))))))).)))........
freq  	41
loop_beg  	44
loop_end  	88
loop_seq  	TAATTAACCAAATCAACATGGTGAGTGTAGATATTTGATATTGGA
loop_struct  	((((.......(((.((((.....)))).))).......))))))
mature_arm  	first
mature_beg  	23
mature_end  	43
mature_query  	TCCAAAGGGATCGCATTGATC_x29
mature_seq  	TCCAAAGGGATCGCATTGATC
mature_strand  	+
mature_struct  	(((.(((((((((((((((((
pre_seq  	TCCAAAGGGATCGCATTGATCTAATTAACCAAATCAACATGGTGAGTGTAGATATTTGATATTGGATCGATGCGATCCCTTGGGAAG
pre_struct  	(((.(((((((((((((((((((((.......(((.((((.....)))).))).......))))))))))))))))))))).)))))
pri_beg  	1
pri_end  	250
pri_id  	scaffold_2_21357
pri_mfe  	-85.68
pri_seq  	TAAACGAGTGCAGGTGGAGGCTTCCAAAGGGATCGCATTGATCTAATTAACCAAATCAACATGGTGAGTGTAGATATTTGATATTGGATCGATGCGATCCCTTGGGAAGTTTCTATCGTCAGCTCTAAATCATCATGTTCATGTGGTTCGTTCATCCAGGTAAGAAGTTGAAAGAAAACCCTCCTTTCTGAGTGAACTGTAATCAATTTTTTCAGTGCTTAATGTCACGATATATGGTAATTAAATTTTG
pri_struct  	.....((((...(((((((((((((.(((((((((((((((((((((.......(((.((((.....)))).))).......))))))))))))))))))))).)))))))))))))....))))..(((.(((((((...((..(((((((((...(((.......((....)).......)))...)))))))))..)).............((((.....).)))...))))))).)))........
star_arm  	second
star_beg  	89
star_end  	109
star_read  	1
star_seq  	TCGATGCGATCCCTTGGGAAG
star_struct  	))))))))))))))).)))))
TCCAAAGGGATCGCATTGAT_x1	20	1..20	scaffold_2_21357	250	23..42	1e-04	1.00	42.1	Plus / Plus
TCCAAAGGGATCGCATTGATC_x29	21	1..21	scaffold_2_21357	250	23..43	1e-04	1.00	42.1	Plus / Plus
TCCAAAGGGATCGCATTGATCT_x9	22	1..22	scaffold_2_21357	250	23..44	1e-04	1.00	42.1	Plus / Plus
TGATATTGGATCGATGCGATC_x1	21	1..21	scaffold_2_21357	250	79..99	1e-04	1.00	42.1	Plus / Plus
TCGATGCGATCCCTTGGGAAG_x1	21	1..21	scaffold_2_21357	250	89..109	1e-04	1.00	42.1	Plus / Plus


score_star	3.9
score_mfe	3.3
score_freq	14.9
score	22.4
flank_first_end  	141
flank_first_seq  	TATATATATGCACGTCAGTATATATCATGTTTCCTCCAAACAAAGGGTGGGTTTTTGAATCGCAAGCAGATATATGAGAGAGCTGTTTCTTGAGAGAGTTTTGGAGTATGCATATCTTATAAACGAGTGCAGGTGGAGGCT
flank_first_struct  	((((.(((((((..((..((((((((.....(((.((........)).))).........(....)..))))))))..((((((.(((....))).)))))).))...)))))))..))))...((((...((((((((((
flank_second_beg  	229
flank_second_seq  	TTTCTATCGTCAGCTCTAAATC
flank_second_struct  	))))))))....))))......
freq  	41
loop_beg  	163
loop_end  	207
loop_seq  	TAATTAACCAAATCAACATGGTGAGTGTAGATATTTGATATTGGA
loop_struct  	((((.......(((.((((.....)))).))).......))))))
mature_arm  	first
mature_beg  	142
mature_end  	162
mature_query  	TCCAAAGGGATCGCATTGATC_x29
mature_seq  	TCCAAAGGGATCGCATTGATC
mature_strand  	+
mature_struct  	(((.(((((((((((((((((
pre_seq  	TCCAAAGGGATCGCATTGATCTAATTAACCAAATCAACATGGTGAGTGTAGATATTTGATATTGGATCGATGCGATCCCTTGGGAAG
pre_struct  	(((.(((((((((((((((((((((.......(((.((((.....)))).))).......))))))))))))))))))))).)))))
pri_beg  	1
pri_end  	250
pri_id  	scaffold_2_21360
pri_mfe  	-90.24
pri_seq  	TATATATATGCACGTCAGTATATATCATGTTTCCTCCAAACAAAGGGTGGGTTTTTGAATCGCAAGCAGATATATGAGAGAGCTGTTTCTTGAGAGAGTTTTGGAGTATGCATATCTTATAAACGAGTGCAGGTGGAGGCTTCCAAAGGGATCGCATTGATCTAATTAACCAAATCAACATGGTGAGTGTAGATATTTGATATTGGATCGATGCGATCCCTTGGGAAGTTTCTATCGTCAGCTCTAAATC
pri_struct  	((((.(((((((..((..((((((((.....(((.((........)).))).........(....)..))))))))..((((((.(((....))).)))))).))...)))))))..))))...((((...(((((((((((((.(((((((((((((((((((((.......(((.((((.....)))).))).......))))))))))))))))))))).)))))))))))))....))))......
star_arm  	second
star_beg  	208
star_end  	228
star_read  	1
star_seq  	TCGATGCGATCCCTTGGGAAG
star_struct  	))))))))))))))).)))))
TCCAAAGGGATCGCATTGAT_x1	20	1..20	scaffold_2_21360	250	142..161	1e-04	1.00	42.1	Plus / Plus
TCCAAAGGGATCGCATTGATC_x29	21	1..21	scaffold_2_21360	250	142..162	1e-04	1.00	42.1	Plus / Plus
TCCAAAGGGATCGCATTGATCT_x9	22	1..22	scaffold_2_21360	250	142..163	1e-04	1.00	42.1	Plus / Plus
TGATATTGGATCGATGCGATC_x1	21	1..21	scaffold_2_21360	250	198..218	1e-04	1.00	42.1	Plus / Plus
TCGATGCGATCCCTTGGGAAG_x1	21	1..21	scaffold_2_21360	250	208..228	1e-04	1.00	42.1	Plus / Plus


score_star	-1.3
score_mfe	3
score_freq	0
score	2
flank_first_end  	22
flank_first_seq  	ATAGATATACAAAGTATATATG
flank_first_struct  	(((((...(((((((...((((
flank_second_beg  	105
flank_second_seq  	TAAACCCATGTGTTTCCTGTGTGTGTTTCAGTACTTTTACCTTCATTCATTCATTTTGTTCTATATTTTCTTCCCAACATGCCAATTCTGCAGTCTTCAGGGGTATTATGGTCATGTTGGGCAGCATTGTAATTTCCCAAGTTTGC
flank_second_struct  	))....((((..(.....)..))))...........................)))))))))))).....((.((((((((((((.(((((.......)))))......))).))))))))).))......................
freq  	80
loop_beg  	44
loop_end  	83
loop_seq  	TTTGCAGAGTCCCACCGAACATCGATGGCCTCCGTGGATG
loop_struct  	((..(.(((..(((.((.....)).))).))).)..))))
mature_arm  	first
mature_beg  	23
mature_end  	43
mature_query  	TGCCTGGCTCCCTGTATGCCA_x75
mature_seq  	TGCCTGGCTCCCTGTATGCCA
mature_strand  	+
mature_struct  	(((.(((((((..((((((((
pre_seq  	TGCCTGGCTCCCTGTATGCCATTTGCAGAGTCCCACCGAACATCGATGGCCTCCGTGGATGGCGTATGAGGAGCCATGCATA
pre_struct  	(((.(((((((..((((((((((..(.(((..(((.((.....)).))).))).)..))))))))))..))))))).)))))
pri_beg  	1
pri_end  	250
pri_id  	scaffold_2_23727
pri_mfe  	-79.70
pri_seq  	ATAGATATACAAAGTATATATGTGCCTGGCTCCCTGTATGCCATTTGCAGAGTCCCACCGAACATCGATGGCCTCCGTGGATGGCGTATGAGGAGCCATGCATATAAACCCATGTGTTTCCTGTGTGTGTTTCAGTACTTTTACCTTCATTCATTCATTTTGTTCTATATTTTCTTCCCAACATGCCAATTCTGCAGTCTTCAGGGGTATTATGGTCATGTTGGGCAGCATTGTAATTTCCCAAGTTTGC
pri_struct  	(((((...(((((((...(((((((.(((((((..((((((((((..(.(((..(((.((.....)).))).))).)..))))))))))..))))))).)))))))....((((..(.....)..))))...........................)))))))))))).....((.((((((((((((.(((((.......)))))......))).))))))))).))......................
star_arm  	second
star_beg  	84
star_end  	104
star_seq  	GCGTATGAGGAGCCATGCATA
star_struct  	))))))..))))))).)))))
TGCCTGGCTCCCTGTATG_x2	18	1..18	scaffold_2_23727	250	23..40	1e-04	1.00	42.1	Plus / Plus
TGCCTGGCTCCCTGTATGCC_x3	20	1..20	scaffold_2_23727	250	23..42	1e-04	1.00	42.1	Plus / Plus
TGCCTGGCTCCCTGTATGCCA_x75	21	1..21	scaffold_2_23727	250	23..43	1e-04	1.00	42.1	Plus / Plus


score_star	-1.3
score_mfe	2.5
score_freq	0
score	1.5
flank_first_end  	22
flank_first_seq  	TCAACCTGTGTATGTTTTGGTT
flank_first_struct  	.....((((..((((((.((((
flank_second_beg  	93
flank_second_seq  	CTTTTGAACATTTTTGTTTATATGAATTTGCTGTATCAGCACAAGAAGCACTTCAAAACTTAACGCTTGCTTGTCTGTGTTTATTATTGCAGCCGTCCTGTGCTGATCTTGGAGAAAATATGGATTCAACCTTTATTTCACCTGAGCAGCTAGCAGCC
flank_second_struct  	))...))))))..................(((((.((((((((.((....((.(((.....(((((..........))))).....))).))...)).))))))))....((.((((....((......))....)))).))...)))))..))))..
freq  	31
loop_beg  	45
loop_end  	69
loop_seq  	TGGTGGCTTCTTCTTGTCTGATTTT
loop_struct  	....(((........))).......
mature_arm  	first
mature_beg  	23
mature_end  	44
mature_query  	CACCTGGTAGCTTTGACGTACC_x23
mature_seq  	CACCTGGTAGCTTTGACGTACC
mature_strand  	+
mature_struct  	(((((.(((((...(((((...
pre_seq  	CACCTGGTAGCTTTGACGTACCTGGTGGCTTCTTCTTGTCTGATTTTGATGATCTGTTTAACGAGGTGAA
pre_struct  	(((((.(((((...(((((.......(((........)))........))).)).)))..)).)))))))
pri_beg  	1
pri_end  	250
pri_id  	scaffold_2_24313
pri_mfe  	-59.16
pri_seq  	TCAACCTGTGTATGTTTTGGTTCACCTGGTAGCTTTGACGTACCTGGTGGCTTCTTCTTGTCTGATTTTGATGATCTGTTTAACGAGGTGAACTTTTGAACATTTTTGTTTATATGAATTTGCTGTATCAGCACAAGAAGCACTTCAAAACTTAACGCTTGCTTGTCTGTGTTTATTATTGCAGCCGTCCTGTGCTGATCTTGGAGAAAATATGGATTCAACCTTTATTTCACCTGAGCAGCTAGCAGCC
pri_struct  	.....((((..((((((.(((((((((.(((((...(((((.......(((........)))........))).)).)))..)).)))))))))...))))))..................(((((.((((((((.((....((.(((.....(((((..........))))).....))).))...)).))))))))....((.((((....((......))....)))).))...)))))..))))..
star_arm  	second
star_beg  	70
star_end  	92
star_seq  	GATGATCTGTTTAACGAGGTGAA
star_struct  	.))).)).)))..)).)))))))
CACCTGGTAGCTTTGACGTA_x2	20	1..20	scaffold_2_24313	250	23..42	1e-04	1.00	42.1	Plus / Plus
CACCTGGTAGCTTTGACGTAC_x3	21	1..21	scaffold_2_24313	250	23..43	1e-04	1.00	42.1	Plus / Plus
CACCTGGTAGCTTTGACGTACC_x23	22	1..22	scaffold_2_24313	250	23..44	1e-04	1.00	42.1	Plus / Plus
TCCAAGATCAGCACAGGACGGC_x3	22	1..22	scaffold_2_24313	250	46..67	1e-04	1.00	42.1	Plus / Minus


score_star	-1.3
score_mfe	2.2
score_freq	0
score	1.2
flank_first_end  	104
flank_first_seq  	TCGATAATGAGGTCAATGTACGTTCTCTCCCTGTCCCAACGTTAGCTGTTTGTTTTCGGTGCCTGCGAATATGATTTCTTATTCTATATTTCAAGTTTAGTAAC
flank_first_struct  	..(((((.(((((((.(((.(((...(.((..(..(.((((.....)))).)..)..)).)...))).)))))))))))))))..........((((.(((..(
flank_second_beg  	183
flank_second_seq  	TCACTAACTATTCATTACTATTCATTTGGAGACTTTGGTAGGGTTTGTCTGTCACGGGTGAATAGTGA
flank_second_struct  	..))))))).....((((((((((((((..(((...(..((...))..).))).))))))))))))))
freq  	49
loop_beg  	125
loop_end  	158
loop_seq  	ATCTTCTGTAGCAGTGTTGCTTATTAATGTTTAT
loop_struct  	(........(((......)))..........)))
mature_arm  	second
mature_beg  	159
mature_end  	182
mature_query  	GTTGTAAAAGTCTTGGTGTGGAGC_x23
mature_seq  	GTTGTAAAAGTCTTGGTGTGGAGC
mature_strand  	+
mature_struct  	).)))).))))).))))...))).
pre_seq  	TCAACTGGACTTCTATGCATATCTTCTGTAGCAGTGTTGCTTATTAATGTTTATGTTGTAAAAGTCTTGGTGTGGAGC
pre_struct  	((.(((((((((.((((((((........(((......)))..........)))).)))).))))).))))...))).
pri_beg  	1
pri_end  	250
pri_id  	scaffold_2_28552
pri_mfe  	-50.67
pri_seq  	TCGATAATGAGGTCAATGTACGTTCTCTCCCTGTCCCAACGTTAGCTGTTTGTTTTCGGTGCCTGCGAATATGATTTCTTATTCTATATTTCAAGTTTAGTAACTCAACTGGACTTCTATGCATATCTTCTGTAGCAGTGTTGCTTATTAATGTTTATGTTGTAAAAGTCTTGGTGTGGAGCTCACTAACTATTCATTACTATTCATTTGGAGACTTTGGTAGGGTTTGTCTGTCACGGGTGAATAGTGA
pri_struct  	..(((((.(((((((.(((.(((...(.((..(..(.((((.....)))).)..)..)).)...))).)))))))))))))))..........((((.(((..(((.(((((((((.((((((((........(((......)))..........)))).)))).))))).))))...)))...))))))).....((((((((((((((..(((...(..((...))..).))).))))))))))))))
star_arm  	first
star_beg  	105
star_end  	124
star_seq  	TCAACTGGACTTCTATGCAT
star_struct  	((.(((((((((.(((((((
GTTGTAAAAGTCTTGGTGTGGA_x1	22	1..22	scaffold_2_28552	250	159..180	1e-04	1.00	42.1	Plus / Plus
GTTGTAAAAGTCTTGGTGTGGAGC_x23	24	1..24	scaffold_2_28552	250	159..182	1e-04	1.00	42.1	Plus / Plus
TTGTAAAAGTCTTGGTGTGGAGC_x4	23	1..23	scaffold_2_28552	250	160..182	1e-04	1.00	42.1	Plus / Plus
TGTAAAAGTCTTGGTGTGGAGC_x12	22	1..22	scaffold_2_28552	250	161..182	1e-04	1.00	42.1	Plus / Plus
GTAAAAGTCTTGGTGTGGAGC_x4	21	1..21	scaffold_2_28552	250	162..182	1e-04	1.00	42.1	Plus / Plus
AAAAGTCTTGGTGTGGAGC_x1	19	1..19	scaffold_2_28552	250	164..182	1e-04	1.00	42.1	Plus / Plus
ACTATTCATTTGGAGACTTTGGTA_x2	24	1..24	scaffold_2_28552	250	199..222	1e-04	1.00	42.1	Plus / Plus
TTCTCTCCCTGTCCCAACGTTAGC_x1	24	1..24	scaffold_2_28552	250	23..46	1e-04	1.00	42.1	Plus / Plus
TCCCTGTCCCAACGTTAGCTGT_x1	22	1..22	scaffold_2_28552	250	28..49	1e-04	1.00	42.1	Plus / Plus


score_star	-1.3
score_mfe	3
score_freq	0
score	2
flank_first_end  	145
flank_first_seq  	TGTGATCCAACGATTTGACGACACTGCACCCAAGGATCGCGTGATATGAAAAATCCGTTCGGGGCTCAAACGAACTCCGAATTGAGATCCGCTAAATCCTACGCGCTCGTGACGACACGAGGGTCACAAAACTGTACAAAATTAC
flank_first_struct  	.....(((..((((((..((((....(((((.(((((.(((.(((........((.((((((((.((....)).)))))))).)).))))))...)))))..((.((((((....)))))).))..............((((..(
flank_second_beg  	203
flank_second_seq  	GATTTCGGGTGGTCGAAAAATCGCGGAACCAGGACTCCAAACTCCTAT
flank_second_struct  	.)))).)))))))))..)))))).)))...((((........))))..
freq  	20
loop_beg  	170
loop_end  	173
loop_seq  	CAGC
loop_struct  	....
mature_arm  	first
mature_beg  	146
mature_end  	169
mature_query  	TTCACCACCCTCGCCCACGCACCC_x8
mature_seq  	TTCACCACCCTCGCCCACGCACCC
mature_strand  	+
mature_struct  	((...(((((((((((.(((....
pre_seq  	TTCACCACCCTCGCCCACGCACCCCAGCACGCGCGGGCAGATTTGGGTGTCTTAAGC
pre_struct  	((...(((((((((((.(((..........))).)))).))...)))))....))).
pri_beg  	1
pri_end  	250
pri_id  	scaffold_2_28803
pri_mfe  	-80.60
pri_seq  	TGTGATCCAACGATTTGACGACACTGCACCCAAGGATCGCGTGATATGAAAAATCCGTTCGGGGCTCAAACGAACTCCGAATTGAGATCCGCTAAATCCTACGCGCTCGTGACGACACGAGGGTCACAAAACTGTACAAAATTACTTCACCACCCTCGCCCACGCACCCCAGCACGCGCGGGCAGATTTGGGTGTCTTAAGCGATTTCGGGTGGTCGAAAAATCGCGGAACCAGGACTCCAAACTCCTAT
pri_struct  	.....(((..((((((..((((....(((((.(((((.(((.(((........((.((((((((.((....)).)))))))).)).))))))...)))))..((.((((((....)))))).))..............((((..(((...(((((((((((.(((..........))).)))).))...)))))....)))..)))).)))))))))..)))))).)))...((((........))))..
star_arm  	second
star_beg  	174
star_end  	202
star_seq  	ACGCGCGGGCAGATTTGGGTGTCTTAAGC
star_struct  	..))).)))).))...)))))....))).
CTTCACCACCCTCGCCCACGCACC_x8	24	1..24	scaffold_2_28803	250	145..168	1e-04	1.00	42.1	Plus / Plus
TTCACCACCCTCGCCCACGCACCC_x8	24	1..24	scaffold_2_28803	250	146..169	1e-04	1.00	42.1	Plus / Plus
TCACCACCCTCGCCCACGCACCC_x1	23	1..23	scaffold_2_28803	250	147..169	1e-04	1.00	42.1	Plus / Plus
CACCACCCTCGCCCACGCACCC_x1	22	1..22	scaffold_2_28803	250	148..169	1e-04	1.00	42.1	Plus / Plus
ACCACCCTCGCCCACGCACCCCAG_x1	24	1..24	scaffold_2_28803	250	149..172	1e-04	1.00	42.1	Plus / Plus
ACTGCACCCAAGGATCGCGTGATA_x1	24	1..24	scaffold_2_28803	250	23..46	1e-04	1.00	42.1	Plus / Plus


score_star	-1.3
score_mfe	2.7
score_freq	-0.3
score	1.3
flank_first_end  	22
flank_first_seq  	CTATCCCTGCGCAATTTGCCAT
flank_first_struct  	.............((((((((.
flank_second_beg  	85
flank_second_seq  	ATATTTGCCAGCACAGACCTGGGTCGACGAACTTTTGTCGCGATAAGTGTTTTGGCTTTTTATTTTAATTTTAAAAATACAAAATTAATTTCTTTACTCTTCTTTTTTGGCCAACTTTTTAAATCTATGTGATTAATTAATATAAATATAATATTTGAAAAGTATA
flank_second_struct  	))....(((((.(.(((...((((((((((....)))))).((.....((((((..((((((.........))))))..)))))).....))...)))).))).).)))))..(((((((((((.(((((...............)))))..)))))))))))...
freq  	11
loop_beg  	44
loop_end  	63
loop_seq  	TTTCGTCGACAGAGGTACTT
loop_struct  	...(.((....)).)...))
mature_arm  	first
mature_beg  	23
mature_end  	43
mature_query  	ATTAGACCTCTCCCGACGAAA_x8
mature_seq  	ATTAGACCTCTCCCGACGAAA
mature_strand  	+
mature_struct  	....((((.((((((((((((
pre_seq  	ATTAGACCTCTCCCGACGAAATTTCGTCGACAGAGGTACTTTTGTCGGGAGTGGTCTGGCAA
pre_struct  	....((((.((((((((((((...(.((....)).)...)))))))))))).))))))))))
pri_beg  	1
pri_end  	250
pri_id  	scaffold_2_2942
pri_mfe  	-67.26
pri_seq  	CTATCCCTGCGCAATTTGCCATATTAGACCTCTCCCGACGAAATTTCGTCGACAGAGGTACTTTTGTCGGGAGTGGTCTGGCAAATATTTGCCAGCACAGACCTGGGTCGACGAACTTTTGTCGCGATAAGTGTTTTGGCTTTTTATTTTAATTTTAAAAATACAAAATTAATTTCTTTACTCTTCTTTTTTGGCCAACTTTTTAAATCTATGTGATTAATTAATATAAATATAATATTTGAAAAGTATA
pri_struct  	.............((((((((.....((((.((((((((((((...(.((....)).)...)))))))))))).))))))))))))....(((((.(.(((...((((((((((....)))))).((.....((((((..((((((.........))))))..)))))).....))...)))).))).).)))))..(((((((((((.(((((...............)))))..)))))))))))...
star_arm  	second
star_beg  	64
star_end  	84
star_seq  	TTGTCGGGAGTGGTCTGGCAA
star_struct  	)))))))))).))))))))))
AAAAGTTCGTCGACCCAGGTCTGT_x1	24	1..24	scaffold_2_2942	250	131..154	1e-04	1.00	42.1	Plus / Minus
ATTAGACCTCTCCCGACGAA_x1	20	1..20	scaffold_2_2942	250	23..42	1e-04	1.00	42.1	Plus / Plus
ATTAGACCTCTCCCGACGAAA_x8	21	1..21	scaffold_2_2942	250	23..43	1e-04	1.00	42.1	Plus / Plus
TTAGACCTCTCCCGACGAA_x1	19	1..19	scaffold_2_2942	250	24..42	1e-04	1.00	42.1	Plus / Plus


score_star	-1.3
score_mfe	2.3
score_freq	0
score	1.3
flank_first_end  	144
flank_first_seq  	GTAAAATTGGAATATAGGAGTTAGTGTCATGGCGTTAGGATGAGATATTAGGAATGGTTGTAACAGATTTAAAGAGTATATGAAGTTTAAACAAAAGCTATACTATATAAAATTGTATTCTTATTCAAGTAGCCAAAAATAATA
flank_first_struct  	................(((.(((.(((((((((....((((((((.((((....))))....((((.((((...(((((....(((((......))))))))))...)))).))))..)))))))).....)))......((((
flank_second_beg  	229
flank_second_seq  	TTCATGGCAGTGAATCCAGAGA
flank_second_struct  	)).)))))).))).))).....
freq  	12
loop_beg  	169
loop_end  	204
loop_seq  	CAAGCAATATTGCCTGATGTTGTAATATATGATGGG
loop_struct  	((..(((((((((........))))))).)).))))
mature_arm  	second
mature_beg  	205
mature_end  	228
mature_query  	TACGATGATGATTTTGCTGAAGTA_x7
mature_seq  	TACGATGATGATTTTGCTGAAGTA
mature_strand  	+
mature_struct  	.)))..))..).....))))))))
pre_seq  	TTTCGGATTGTTTGTCTCTGTTCTCAAGCAATATTGCCTGATGTTGTAATATATGATGGGTACGATGATGATTTTGCTGAAGTA
pre_struct  	((((((.....(..((..(((.((((..(((((((((........))))))).)).)))).)))..))..).....))))))))
pri_beg  	1
pri_end  	250
pri_id  	scaffold_2_31024
pri_mfe  	-54.30
pri_seq  	GTAAAATTGGAATATAGGAGTTAGTGTCATGGCGTTAGGATGAGATATTAGGAATGGTTGTAACAGATTTAAAGAGTATATGAAGTTTAAACAAAAGCTATACTATATAAAATTGTATTCTTATTCAAGTAGCCAAAAATAATATTTCGGATTGTTTGTCTCTGTTCTCAAGCAATATTGCCTGATGTTGTAATATATGATGGGTACGATGATGATTTTGCTGAAGTATTCATGGCAGTGAATCCAGAGA
pri_struct  	................(((.(((.(((((((((....((((((((.((((....))))....((((.((((...(((((....(((((......))))))))))...)))).))))..)))))))).....)))......((((((((((.....(..((..(((.((((..(((((((((........))))))).)).)))).)))..))..).....)))))))))).)))))).))).))).....
star_arm  	first
star_beg  	145
star_end  	168
star_seq  	TTTCGGATTGTTTGTCTCTGTTCT
star_struct  	((((((.....(..((..(((.((
GTACGATGATGATTTTGCTGAAG_x1	23	1..23	scaffold_2_31024	250	204..226	1e-04	1.00	42.1	Plus / Plus
TACGATGATGATTTTGCTGAAGT_x4	23	1..23	scaffold_2_31024	250	205..227	1e-04	1.00	42.1	Plus / Plus
TACGATGATGATTTTGCTGAAGTA_x7	24	1..24	scaffold_2_31024	250	205..228	1e-04	1.00	42.1	Plus / Plus


score_star	-1.3
score_mfe	2.8
score_freq	0
score	1.8
flank_first_end  	26
flank_first_seq  	AATCATTTTCGAGTGAGTATTACACC
flank_first_struct  	.........((((((((((.....((
flank_second_beg  	75
flank_second_seq  	GCTCTACTCGCTCGTCTACGCTCTGACCCAACAAGTTATAATTGAAAAATGATGTTTCCAACCGGGACTGTCAATTCGATCGTTGGAAATAACTGCCCGAACAAGGTCGGGCACCGTCCATTCGGGAGGTAATTGCCTCCCGCTTCTCCCCACCCGCATGCATCTCCTACATATAA
flank_second_struct  	....)))))))))).....((...((((((((........((((((...((((..((((....))))..)))).)))))).))))).......(((((((......)))))))..)))....((((((((....)))))))).............))...................
freq  	22
loop_beg  	48
loop_end  	53
loop_seq  	TGAGTT
loop_struct  	....))
mature_arm  	first
mature_beg  	27
mature_end  	47
mature_query  	AAGAATTAATTGACAAGCGGA_x7
mature_seq  	AAGAATTAATTGACAAGCGGA
mature_strand  	+
mature_struct  	(.(((.((.(..((.((((((
pre_seq  	AAGAATTAATTGACAAGCGGATGAGTTTGCTAGTTGGCTATTTCCTGG
pre_struct  	(.(((.((.(..((.((((((....)))))).))..).)).))).)))
pri_beg  	1
pri_end  	250
pri_id  	scaffold_2_34949
pri_mfe  	-73.20
pri_seq  	AATCATTTTCGAGTGAGTATTACACCAAGAATTAATTGACAAGCGGATGAGTTTGCTAGTTGGCTATTTCCTGGGCTCTACTCGCTCGTCTACGCTCTGACCCAACAAGTTATAATTGAAAAATGATGTTTCCAACCGGGACTGTCAATTCGATCGTTGGAAATAACTGCCCGAACAAGGTCGGGCACCGTCCATTCGGGAGGTAATTGCCTCCCGCTTCTCCCCACCCGCATGCATCTCCTACATATAA
pri_struct  	.........((((((((((.....(((.(((.((.(..((.((((((....)))))).))..).)).))).)))....)))))))))).....((...((((((((........((((((...((((..((((....))))..)))).)))))).))))).......(((((((......)))))))..)))....((((((((....)))))))).............))...................
star_arm  	second
star_beg  	54
star_end  	74
star_seq  	TGCTAGTTGGCTATTTCCTGG
star_struct  	)))).))..).)).))).)))
CACCAAGAATTAATTGACAAGCGG_x1	24	1..24	scaffold_2_34949	250	23..46	1e-04	1.00	42.1	Plus / Plus
CCAAGAATTAATTGACAAGCGG_x2	22	1..22	scaffold_2_34949	250	25..46	1e-04	1.00	42.1	Plus / Plus
CCAAGAATTAATTGACAAGCGGA_x1	23	1..23	scaffold_2_34949	250	25..47	1e-04	1.00	42.1	Plus / Plus
CAAGAATTAATTGACAAGCGG_x1	21	1..21	scaffold_2_34949	250	26..46	1e-04	1.00	42.1	Plus / Plus
AAGAATTAATTGACAAGCGG_x5	20	1..20	scaffold_2_34949	250	27..46	1e-04	1.00	42.1	Plus / Plus
AAGAATTAATTGACAAGCGGA_x7	21	1..21	scaffold_2_34949	250	27..47	1e-04	1.00	42.1	Plus / Plus
GAATTAATTGACAAGCGGA_x1	19	1..19	scaffold_2_34949	250	29..47	1e-04	1.00	42.1	Plus / Plus
AATTAATTGACAAGCGGA_x4	18	1..18	scaffold_2_34949	250	30..47	1e-04	1.00	42.1	Plus / Plus


score_star	-1.3
score_mfe	2.4
score_freq	0
score	1.4
flank_first_end  	170
flank_first_seq  	TTTTAGTTTTTTGGCTTCTTTTTTCCAATACGTTGATTCAATTTTCCAGGATTTGGGATAATAAGAGTATTCATAATGACCTCTCTAAATCACCTTTGAAAACAAATTTTGGGGAGGAATTGGAAAAATAAAACTCCAACCATGCTCTCTATCCACCTCCTAAAATATAG
flank_first_struct  	..........((((..........)))).(((((((...........((((....(((((...(((((((.........((((((((((.....((((....)))).))))))))))..(((((..........)))))..))))))).)))))...))))...(((..(
flank_second_beg  	225
flank_second_seq  	CTATAATTTAATGTTACTTTATTTAA
flank_second_struct  	.)))...)))))))............
freq  	25
loop_beg  	197
loop_end  	200
loop_seq  	GGAA
loop_struct  	....
mature_arm  	second
mature_beg  	201
mature_end  	224
mature_query  	AGAGAAATGACTCCTAGTGGCTCC_x12
mature_seq  	AGAGAAATGACTCCTAGTGGCTCC
mature_strand  	+
mature_struct  	))).....)))))))))..)))).
pre_seq  	AGTATTCTAGGAGCTCCTAAATCTGAGGAAAGAGAAATGACTCCTAGTGGCTCC
pre_struct  	(((...(((((((.((.....(((......))).....)))))))))..)))).
pri_beg  	1
pri_end  	250
pri_id  	scaffold_2_419
pri_mfe  	-55.80
pri_seq  	TTTTAGTTTTTTGGCTTCTTTTTTCCAATACGTTGATTCAATTTTCCAGGATTTGGGATAATAAGAGTATTCATAATGACCTCTCTAAATCACCTTTGAAAACAAATTTTGGGGAGGAATTGGAAAAATAAAACTCCAACCATGCTCTCTATCCACCTCCTAAAATATAGAGTATTCTAGGAGCTCCTAAATCTGAGGAAAGAGAAATGACTCCTAGTGGCTCCCTATAATTTAATGTTACTTTATTTAA
pri_struct  	..........((((..........)))).(((((((...........((((....(((((...(((((((.........((((((((((.....((((....)))).))))))))))..(((((..........)))))..))))))).)))))...))))...(((..((((...(((((((.((.....(((......))).....)))))))))..))))..)))...)))))))............
star_arm  	first
star_beg  	171
star_end  	196
star_seq  	AGTATTCTAGGAGCTCCTAAATCTGA
star_struct  	(((...(((((((.((.....(((..
AAGAGAAATGACTCCTAGTGGCTC_x3	24	1..24	scaffold_2_419	250	200..223	1e-04	1.00	42.1	Plus / Plus
AGAGAAATGACTCCTAGTGGCTC_x2	23	1..23	scaffold_2_419	250	201..223	1e-04	1.00	42.1	Plus / Plus
AGAGAAATGACTCCTAGTGGCTCC_x12	24	1..24	scaffold_2_419	250	201..224	1e-04	1.00	42.1	Plus / Plus
AGAAATGACTCCTAGTGGCTCCCT_x6	24	1..24	scaffold_2_419	250	203..226	1e-04	1.00	42.1	Plus / Plus
AAATGACTCCTAGTGGCTCCCTAT_x2	24	1..24	scaffold_2_419	250	205..228	1e-04	1.00	42.1	Plus / Plus


score_star	-1.3
score_mfe	4
score_freq	0
score	3
flank_first_end  	93
flank_first_seq  	TATTAGTAGAACATACCATTTTATACGCATAAGAATTAAAAATAGGTTAGAAGTCGATGGAAATATTTTTGCTCAGCACTTTAACTCAAGGTG
flank_first_struct  	........((....((((((((.....(....).....))))).)))......))..............((((((.(((((((((((((((((
flank_second_beg  	229
flank_second_seq  	CCTTGGGTTAAAGTGGTGAGCA
flank_second_struct  	))))))))))))))).))))))
freq  	19
loop_beg  	117
loop_end  	205
loop_seq  	CTTGACATGTGTTTATTGGCATAACCATAGTTAACTCTTTGCTTTGTATTTATGAAACTATGATTATGTCAATAGACATGTGCCAAGTG
loop_struct  	((((.(((((((((((((((((((.(((((((.......(((...))).......))))))).))))))))))))))))))).))))))
mature_arm  	second
mature_beg  	206
mature_end  	228
mature_query  	TTGAGAAGGGCGGTGCAGGTACA_x9
mature_seq  	TTGAGAAGGGCGGTGCAGGTACA
mature_strand  	+
mature_struct  	)))))).))))))))..))))))
pre_seq  	TACCCTCACCGCCCCTTTCAACACTTGACATGTGTTTATTGGCATAACCATAGTTAACTCTTTGCTTTGTATTTATGAAACTATGATTATGTCAATAGACATGTGCCAAGTGTTGAGAAGGGCGGTGCAGGTACA
pre_struct  	((((..((((((((.((((((((((((.(((((((((((((((((((.(((((((.......(((...))).......))))))).))))))))))))))))))).)))))))))))).))))))))..))))))
pri_beg  	1
pri_end  	250
pri_id  	scaffold_2_6339
pri_mfe  	-118.04
pri_seq  	TATTAGTAGAACATACCATTTTATACGCATAAGAATTAAAAATAGGTTAGAAGTCGATGGAAATATTTTTGCTCAGCACTTTAACTCAAGGTGTACCCTCACCGCCCCTTTCAACACTTGACATGTGTTTATTGGCATAACCATAGTTAACTCTTTGCTTTGTATTTATGAAACTATGATTATGTCAATAGACATGTGCCAAGTGTTGAGAAGGGCGGTGCAGGTACACCTTGGGTTAAAGTGGTGAGCA
pri_struct  	........((....((((((((.....(....).....))))).)))......))..............((((((.(((((((((((((((((((((..((((((((.((((((((((((.(((((((((((((((((((.(((((((.......(((...))).......))))))).))))))))))))))))))).)))))))))))).))))))))..))))))))))))))))))))).))))))
star_arm  	first
star_beg  	94
star_end  	116
star_seq  	TACCCTCACCGCCCCTTTCAACA
star_struct  	((((..((((((((.((((((((
TGACATGTGTTTATTGGCATAACC_x2	24	1..24	scaffold_2_6339	250	119..142	1e-04	1.00	42.1	Plus / Plus
CTCTTTGCTTTGTATTTA_x1	18	1..18	scaffold_2_6339	250	151..168	1e-04	1.00	42.1	Plus / Plus
TGTTGAGAAGGGCGGTGCAGGTAC_x1	24	1..24	scaffold_2_6339	250	204..227	1e-04	1.00	42.1	Plus / Plus
TTGAGAAGGGCGGTGCAGGTAC_x2	22	1..22	scaffold_2_6339	250	206..227	1e-04	1.00	42.1	Plus / Plus
TTGAGAAGGGCGGTGCAGGTACA_x9	23	1..23	scaffold_2_6339	250	206..228	1e-04	1.00	42.1	Plus / Plus
TGTACCCTCACCGCCCCTTTCAAC_x1	24	1..24	scaffold_2_6339	250	92..115	1e-04	1.00	42.1	Plus / Plus
ACCCTCACCGCCCCTTTCAACACT_x2	24	1..24	scaffold_2_6339	250	95..118	1e-04	1.00	42.1	Plus / Plus
CTCACCGCCCCTTTCAACACT_x1	21	1..21	scaffold_2_6339	250	98..118	1e-04	1.00	42.1	Plus / Plus


score_star	-1.3
score_mfe	3.7
score_freq	0
score	2.7
flank_first_end  	98
flank_first_seq  	TGTTAGTCTCCAAAGTTGGGGCTGGAGGGTTTGTAAGACAAAATAATTGATTATATATATACATATACAGTCCTGATCTCTTGAACTACAGGAGTTCA
flank_first_struct  	..((((((.(((....)))))))))...((.(((((..(((.....))).))))).)).........((((((((((.(.(((.((((((((((((((
flank_second_beg  	222
flank_second_seq  	GACTCCTGTGGTCCAAAAAATCGGGACTG
flank_second_struct  	)))))))))))).))).).))))))))))
freq  	80
loop_beg  	123
loop_end  	198
loop_seq  	TGATGTAATTTCAACGGTTCACTCACTTTTGCACTCCTTTTAAGAGATATTTTTGAACCATTGGATTAATATCCAA
loop_struct  	.(((((...(((((.((((((....((((((.........)))))).......)))))).)))))...))))).))
mature_arm  	first
mature_beg  	99
mature_end  	122
mature_query  	AGAGATTTGTGGTTACTCACCGTT_x55
mature_seq  	AGAGATTTGTGGTTACTCACCGTT
mature_strand  	+
mature_struct  	(((((((.((((((((((((((((
pre_seq  	AGAGATTTGTGGTTACTCACCGTTTGATGTAATTTCAACGGTTCACTCACTTTTGCACTCCTTTTAAGAGATATTTTTGAACCATTGGATTAATATCCAACGGTGGGTGACCGCAATCTCTTG
pre_struct  	(((((((.((((((((((((((((.(((((...(((((.((((((....((((((.........)))))).......)))))).)))))...))))).)))))))))))))))))))))))))
pri_beg  	1
pri_end  	250
pri_id  	scaffold_2_9622
pri_mfe  	-106.80
pri_seq  	TGTTAGTCTCCAAAGTTGGGGCTGGAGGGTTTGTAAGACAAAATAATTGATTATATATATACATATACAGTCCTGATCTCTTGAACTACAGGAGTTCAAGAGATTTGTGGTTACTCACCGTTTGATGTAATTTCAACGGTTCACTCACTTTTGCACTCCTTTTAAGAGATATTTTTGAACCATTGGATTAATATCCAACGGTGGGTGACCGCAATCTCTTGGACTCCTGTGGTCCAAAAAATCGGGACTG
pri_struct  	..((((((.(((....)))))))))...((.(((((..(((.....))).))))).)).........((((((((((.(.(((.(((((((((((((((((((((.((((((((((((((((.(((((...(((((.((((((....((((((.........)))))).......)))))).)))))...))))).))))))))))))))))))))))))))))))))))))).))).).))))))))))
star_arm  	second
star_beg  	199
star_end  	221
star_seq  	CGGTGGGTGACCGCAATCTCTTG
star_struct  	)))))))))))))))))))))))
AGTGAGTGAACCGTTGAAATTACA_x1	24	1..24	scaffold_2_9622	250	102..125	1e-04	1.00	42.1	Plus / Minus
ACGGTTCACTCACTTTTGCACTCC_x1	24	1..24	scaffold_2_9622	250	136..159	1e-04	1.00	42.1	Plus / Plus
ACCGCAATCTCTTGGACTCCT_x1	21	1..21	scaffold_2_9622	250	208..228	1e-04	1.00	42.1	Plus / Plus
AAAGGAGTGCAAAAGTGAGTGAAC_x1	24	1..24	scaffold_2_9622	250	89..112	1e-04	1.00	42.1	Plus / Minus
GTTCAAGAGATTTGTGGTTACTCA_x1	24	1..24	scaffold_2_9622	250	94..117	1e-04	1.00	42.1	Plus / Plus
TTCAAGAGATTTGTGGTTACTCAC_x1	24	1..24	scaffold_2_9622	250	95..118	1e-04	1.00	42.1	Plus / Plus
TCAAGAGATTTGTGGTTACTCACC_x1	24	1..24	scaffold_2_9622	250	96..119	1e-04	1.00	42.1	Plus / Plus
CAAGAGATTTGTGGTTACTCACCG_x2	24	1..24	scaffold_2_9622	250	97..120	1e-04	1.00	42.1	Plus / Plus
AAGAGATTTGTGGTTACTCAC_x1	21	1..21	scaffold_2_9622	250	98..118	1e-04	1.00	42.1	Plus / Plus
AAGAGATTTGTGGTTACTCACCG_x2	23	1..23	scaffold_2_9622	250	98..120	1e-04	1.00	42.1	Plus / Plus
AAGAGATTTGTGGTTACTCACCGT_x11	24	1..24	scaffold_2_9622	250	98..121	1e-04	1.00	42.1	Plus / Plus
AGAGATTTGTGGTTACTCACCG_x2	22	1..22	scaffold_2_9622	250	99..120	1e-04	1.00	42.1	Plus / Plus
AGAGATTTGTGGTTACTCACCGTT_x55	24	1..24	scaffold_2_9622	250	99..122	1e-04	1.00	42.1	Plus / Plus


score_star	-1.3
score_mfe	3.2
score_freq	0
score	2.2
flank_first_end  	84
flank_first_seq  	AAATTTGCTCAATTTGTTGGAGAAAAAAAAGGGTCATAAATCGGTTGCAAAGTAGTATGATCTTTTTGGAGTTCAATTCTTCTG
flank_first_struct  	...............((((((.....((((((((((((...(.........)...))))))))))))....)))))).....((
flank_second_beg  	250
flank_second_seq  	A
flank_second_struct  	.
freq  	18
loop_beg  	107
loop_end  	228
loop_seq  	TCTGTTTCCTTCTTCGTTTTCTACCACCTGTCCTCACACATAATTGATAGAAAAGAGAGTTGACGGGCTTATCTATTAGTTATGTTGAGTACAACAGCAGAAATCGAAAATGGAGACAGGGA
loop_struct  	(((((((((...((((.(((((.(....(((.((((.((((((((((((((.(((...(....)...))).)))))))))))))))))).)))...).))))).))))...)))))))))))
mature_arm  	first
mature_beg  	85
mature_end  	106
mature_query  	TGTCCAACTTATCTGTGCCCTC_x13
mature_seq  	TGTCCAACTTATCTGTGCCCTC
mature_strand  	+
mature_struct  	(((((((.((((.((.(.((((
pre_seq  	TGTCCAACTTATCTGTGCCCTCTCTGTTTCCTTCTTCGTTTTCTACCACCTGTCCTCACACATAATTGATAGAAAAGAGAGTTGACGGGCTTATCTATTAGTTATGTTGAGTACAACAGCAGAAATCGAAAATGGAGACAGGGAGGACCATATAAATTGGACACA
pre_struct  	(((((((.((((.((.(.(((((((((((((...((((.(((((.(....(((.((((.((((((((((((((.(((...(....)...))).)))))))))))))))))).)))...).))))).))))...))))))))))))).))).)))).)))))))))
pri_beg  	1
pri_end  	250
pri_id  	scaffold_3_11397
pri_mfe  	-86.10
pri_seq  	AAATTTGCTCAATTTGTTGGAGAAAAAAAAGGGTCATAAATCGGTTGCAAAGTAGTATGATCTTTTTGGAGTTCAATTCTTCTGTGTCCAACTTATCTGTGCCCTCTCTGTTTCCTTCTTCGTTTTCTACCACCTGTCCTCACACATAATTGATAGAAAAGAGAGTTGACGGGCTTATCTATTAGTTATGTTGAGTACAACAGCAGAAATCGAAAATGGAGACAGGGAGGACCATATAAATTGGACACAA
pri_struct  	...............((((((.....((((((((((((...(.........)...))))))))))))....)))))).....(((((((((.((((.((.(.(((((((((((((...((((.(((((.(....(((.((((.((((((((((((((.(((...(....)...))).)))))))))))))))))).)))...).))))).))))...))))))))))))).))).)))).))))))))).
star_arm  	second
star_beg  	229
star_end  	249
star_seq  	GGACCATATAAATTGGACACA
star_struct  	)).))).)))).)))))))))
CTGTTTCCTTCTTCGTTTTCT_x1	21	1..21	scaffold_3_11397	250	108..128	1e-04	1.00	42.1	Plus / Plus
AGAAATCGAAAATGGAGACAGGGA_x1	24	1..24	scaffold_3_11397	250	205..228	1e-04	1.00	42.1	Plus / Plus
TGTCCAACTTATCTGTGCCCT_x2	21	1..21	scaffold_3_11397	250	85..105	1e-04	1.00	42.1	Plus / Plus
TGTCCAACTTATCTGTGCCCTC_x13	22	1..22	scaffold_3_11397	250	85..106	1e-04	1.00	42.1	Plus / Plus
ATCTGTGCCCTCTCTGTTTCCT_x1	22	1..22	scaffold_3_11397	250	95..116	1e-04	1.00	42.1	Plus / Plus


score_star	-1.3
score_mfe	3.2
score_freq	0
score	2.2
flank_first_end  	69
flank_first_seq  	TATGCTTATAGTGTTTTAGTGTTAGGGTTTTTGTAGTTGCAGCCTGATTGATACCAATGAGGAAGAATG
flank_first_struct  	................((((.((((((.....((((((.(..(((.((((....)))).)))......(
flank_second_beg  	228
flank_second_seq  	GAAATTATTTTTCTTGAAATTAT
flank_second_struct  	).))))))...)))))).)))).
freq  	531
loop_beg  	96
loop_end  	204
loop_seq  	ACACTTTAAACAGCGGCGGCTACACGGAAAGAGCCGCTGCGTTCCCATCCGCCGATGATTGGTTCATTGGTCGGGAACAGGTGGCTCCGGTGTACCGCCGTGTGTGTGA
loop_struct  	((((.....(((.((((((.(((((.(...((((((((..((((((....((((((((.....)))))))).)))))).))))))))).)))))))))))))))))).)
mature_arm  	second
mature_beg  	205
mature_end  	227
mature_query  	TTTGGAACGGGATTCTGAGGGTC_x188
mature_seq  	TTTGGAACGGGATTCTGAGGGTC
mature_strand  	+
mature_struct  	).))).))...)))))..)))).
pre_seq  	CCCAAAGTGATAGGAAGTGCCGTATGACACTTTAAACAGCGGCGGCTACACGGAAAGAGCCGCTGCGTTCCCATCCGCCGATGATTGGTTCATTGGTCGGGAACAGGTGGCTCCGGTGTACCGCCGTGTGTGTGATTTGGAACGGGATTCTGAGGGTC
pre_struct  	(((..((.(((.....((.(((.((.((((.....(((.((((((.(((((.(...((((((((..((((((....((((((((.....)))))))).)))))).))))))))).)))))))))))))))))).)).))).))...)))))..)))).
pri_beg  	1
pri_end  	250
pri_id  	scaffold_3_13075
pri_mfe  	-85.30
pri_seq  	TATGCTTATAGTGTTTTAGTGTTAGGGTTTTTGTAGTTGCAGCCTGATTGATACCAATGAGGAAGAATGCCCAAAGTGATAGGAAGTGCCGTATGACACTTTAAACAGCGGCGGCTACACGGAAAGAGCCGCTGCGTTCCCATCCGCCGATGATTGGTTCATTGGTCGGGAACAGGTGGCTCCGGTGTACCGCCGTGTGTGTGATTTGGAACGGGATTCTGAGGGTCGAAATTATTTTTCTTGAAATTAT
pri_struct  	................((((.((((((.....((((((.(..(((.((((....)))).)))......((((..((.(((.....((.(((.((.((((.....(((.((((((.(((((.(...((((((((..((((((....((((((((.....)))))))).)))))).))))))))).)))))))))))))))))).)).))).))...)))))..)))).).))))))...)))))).)))).
star_arm  	first
star_beg  	70
star_end  	95
star_seq  	CCCAAAGTGATAGGAAGTGCCGTATG
star_struct  	(((..((.(((.....((.(((.((.
CAGCGGCGGCTACACGGA_x2	18	1..18	scaffold_3_13075	250	106..123	1e-04	1.00	42.1	Plus / Plus
GAGCCGCTGCGTTCCCAT_x1	18	1..18	scaffold_3_13075	250	126..143	1e-04	1.00	42.1	Plus / Plus
GAGCCGCTGCGTTCCCATC_x1	19	1..19	scaffold_3_13075	250	126..144	1e-04	1.00	42.1	Plus / Plus
GAGCCGCTGCGTTCCCATCCG_x1	21	1..21	scaffold_3_13075	250	126..146	1e-04	1.00	42.1	Plus / Plus
GAGCCGCTGCGTTCCCATCCGCC_x1	23	1..23	scaffold_3_13075	250	126..148	1e-04	1.00	42.1	Plus / Plus
AGCCGCTGCGTTCCCATC_x1	18	1..18	scaffold_3_13075	250	127..144	1e-04	1.00	42.1	Plus / Plus
AGCCGCTGCGTTCCCATCCG_x1	20	1..20	scaffold_3_13075	250	127..146	1e-04	1.00	42.1	Plus / Plus
GCCGCTGCGTTCCCATCCGCCGA_x1	23	1..23	scaffold_3_13075	250	128..150	1e-04	1.00	42.1	Plus / Plus
GCTGCGTTCCCATCCGCCGATG_x1	22	1..22	scaffold_3_13075	250	131..152	1e-04	1.00	42.1	Plus / Plus
GATGATTGGTTCATTGGTCGGGA_x1	23	1..23	scaffold_3_13075	250	149..171	1e-04	1.00	42.1	Plus / Plus
GATTTGGAACGGGATTCTGAGGGT_x4	24	1..24	scaffold_3_13075	250	203..226	1e-04	1.00	42.1	Plus / Plus
ATTTGGAACGGGATTCTGAGGG_x2	22	1..22	scaffold_3_13075	250	204..225	1e-04	1.00	42.1	Plus / Plus
ATTTGGAACGGGATTCTGAGGGT_x8	23	1..23	scaffold_3_13075	250	204..226	1e-04	1.00	42.1	Plus / Plus
ATTTGGAACGGGATTCTGAGGGTC_x58	24	1..24	scaffold_3_13075	250	204..227	1e-04	1.00	42.1	Plus / Plus
TTTGGAACGGGATTCTGAGGG_x3	21	1..21	scaffold_3_13075	250	205..225	1e-04	1.00	42.1	Plus / Plus
TTTGGAACGGGATTCTGAGGGT_x30	22	1..22	scaffold_3_13075	250	205..226	1e-04	1.00	42.1	Plus / Plus
TTTGGAACGGGATTCTGAGGGTC_x188	23	1..23	scaffold_3_13075	250	205..227	1e-04	1.00	42.1	Plus / Plus
TTTGGAACGGGATTCTGAGGGTCG_x1	24	1..24	scaffold_3_13075	250	205..228	1e-04	1.00	42.1	Plus / Plus
TTGGAACGGGATTCTGAGGGT_x12	21	1..21	scaffold_3_13075	250	206..226	1e-04	1.00	42.1	Plus / Plus
TTGGAACGGGATTCTGAGGGTC_x87	22	1..22	scaffold_3_13075	250	206..227	1e-04	1.00	42.1	Plus / Plus
TGGAACGGGATTCTGAGGG_x1	19	1..19	scaffold_3_13075	250	207..225	1e-04	1.00	42.1	Plus / Plus
TGGAACGGGATTCTGAGGGT_x9	20	1..20	scaffold_3_13075	250	207..226	1e-04	1.00	42.1	Plus / Plus
TGGAACGGGATTCTGAGGGTC_x63	21	1..21	scaffold_3_13075	250	207..227	1e-04	1.00	42.1	Plus / Plus
GGAACGGGATTCTGAGGGTC_x7	20	1..20	scaffold_3_13075	250	208..227	1e-04	1.00	42.1	Plus / Plus
GAACGGGATTCTGAGGGT_x2	18	1..18	scaffold_3_13075	250	209..226	1e-04	1.00	42.1	Plus / Plus
GAACGGGATTCTGAGGGTC_x3	19	1..19	scaffold_3_13075	250	209..227	1e-04	1.00	42.1	Plus / Plus
AACGGGATTCTGAGGGTC_x12	18	1..18	scaffold_3_13075	250	210..227	1e-04	1.00	42.1	Plus / Plus
TACCAATGAGGAAGAATG_x1	18	1..18	scaffold_3_13075	250	52..69	1e-04	1.00	42.1	Plus / Plus
TACCAATGAGGAAGAATGCC_x18	20	1..20	scaffold_3_13075	250	52..71	1e-04	1.00	42.1	Plus / Plus
TACCAATGAGGAAGAATGCCC_x7	21	1..21	scaffold_3_13075	250	52..72	1e-04	1.00	42.1	Plus / Plus
TACCAATGAGGAAGAATGCCCA_x1	22	1..22	scaffold_3_13075	250	52..73	1e-04	1.00	42.1	Plus / Plus
TACCAATGAGGAAGAATGCCCAA_x1	23	1..23	scaffold_3_13075	250	52..74	1e-04	1.00	42.1	Plus / Plus
TACCAATGAGGAAGAATGCCCAAA_x1	24	1..24	scaffold_3_13075	250	52..75	1e-04	1.00	42.1	Plus / Plus
TAGGAAGTGCCGTATGACACT_x1	21	1..21	scaffold_3_13075	250	80..100	1e-04	1.00	42.1	Plus / Plus


score_star	3.9
score_mfe	2.5
score_freq	14.4
score	21.1
flank_first_end  	22
flank_first_seq  	GATGTGAATATATACATAATGA
flank_first_struct  	((((..(.(((((((..(((((
flank_second_beg  	110
flank_second_seq  	TTTTGCATCTCTCTCCATGTTTTCATCCTTCATTTCATGGTATGTGGTTCTTGATCGATCATCCATCCCCGCCCCCACTTCTGTCAATCTTTTTTCTTGTATCTCCCTTTTTCTTTTTCTGTTCTCTCTGGGTTTTATTAC
flank_second_struct  	....((((........))))......)))))))).....)))))))....(((((.((.....................)).))))).........)..)))).(((......................))).........
freq  	40
loop_beg  	44
loop_end  	88
loop_seq  	TGAAGGCATGGTTAATATATGGAGACCTTAGCCATGTGATTCTGA
loop_struct  	.(((.((((((((((.....(....).))))))))))..))).))
mature_arm  	second
mature_beg  	89
mature_end  	109
mature_query  	TTGAGCCGCGTCAATATCTCC_x34
mature_seq  	TTGAGCCGCGTCAATATCTCC
mature_strand  	+
mature_struct  	))))).)))))))))).....
pre_seq  	AGGTATTGGCGCGCCTCAATTTGAAGGCATGGTTAATATATGGAGACCTTAGCCATGTGATTCTGATTGAGCCGCGTCAATATCTCC
pre_struct  	(((((((((((((.(((((((.(((.((((((((((.....(....).))))))))))..))).))))))).)))))))))).....
pri_beg  	1
pri_end  	250
pri_id  	scaffold_3_13245
pri_mfe  	-60.55
pri_seq  	GATGTGAATATATACATAATGAAGGTATTGGCGCGCCTCAATTTGAAGGCATGGTTAATATATGGAGACCTTAGCCATGTGATTCTGATTGAGCCGCGTCAATATCTCCTTTTGCATCTCTCTCCATGTTTTCATCCTTCATTTCATGGTATGTGGTTCTTGATCGATCATCCATCCCCGCCCCCACTTCTGTCAATCTTTTTTCTTGTATCTCCCTTTTTCTTTTTCTGTTCTCTCTGGGTTTTATTAC
pri_struct  	((((..(.(((((((..((((((((((((((((((.(((((((.(((.((((((((((.....(....).))))))))))..))).))))))).)))))))))).........((((........))))......)))))))).....)))))))....(((((.((.....................)).))))).........)..)))).(((......................))).........
star_arm  	first
star_beg  	23
star_end  	43
star_read  	1
star_seq  	AGGTATTGGCGCGCCTCAATT
star_struct  	(((((((((((((.(((((((
AGGTATTGGCGCGCCTCAATT_x4	21	1..21	scaffold_3_13245	250	23..43	1e-04	1.00	42.1	Plus / Plus
TTGAGCCGCGTCAATATCTC_x1	20	1..20	scaffold_3_13245	250	89..108	1e-04	1.00	42.1	Plus / Plus
TTGAGCCGCGTCAATATCTCC_x34	21	1..21	scaffold_3_13245	250	89..109	1e-04	1.00	42.1	Plus / Plus
TTGAGCCGCGTCAATATCTCCT_x1	22	1..22	scaffold_3_13245	250	89..110	1e-04	1.00	42.1	Plus / Plus


score_star	3.9
score_mfe	3.1
score_freq	14.4
score	21.7
flank_first_end  	140
flank_first_seq  	GAGAGAGAGAGAGAGCAACAGAGCTGCAGATGGGTTTTTGAGCACTTGTTGCGGGGAAGAAAGAAGAGGCGCACACACATGTACAGAAAGGTTGTTGTTGCAAAGGTTGATGGAGAAAGATGTGAATATATACATAATGA
flank_first_struct  	((((((((..((.((((((....(((.(.(((.((...((.((.(((.((.(......).)).)))..)).)).)).))).).)))....)))))).))(((((((.............(((((......))))).....
flank_second_beg  	228
flank_second_seq  	TTTTGCATCTCTCTCCATGTTTT
flank_second_struct  	)))))).))))))))........
freq  	40
loop_beg  	162
loop_end  	206
loop_seq  	TGAAGGCATGGTTAATATATGGAGACCTTAGCCATGTGATTCTGA
loop_struct  	.(((.((((((((((.....(....).))))))))))..))).))
mature_arm  	second
mature_beg  	207
mature_end  	227
mature_query  	TTGAGCCGCGTCAATATCTCC_x34
mature_seq  	TTGAGCCGCGTCAATATCTCC
mature_strand  	+
mature_struct  	))))).))))))))))))).)
pre_seq  	AGGTATTGGCGCGCCTCAATTTGAAGGCATGGTTAATATATGGAGACCTTAGCCATGTGATTCTGATTGAGCCGCGTCAATATCTCC
pre_struct  	(((((((((((((.(((((((.(((.((((((((((.....(....).))))))))))..))).))))))).))))))))))))).)
pri_beg  	1
pri_end  	250
pri_id  	scaffold_3_13248
pri_mfe  	-83.70
pri_seq  	GAGAGAGAGAGAGAGCAACAGAGCTGCAGATGGGTTTTTGAGCACTTGTTGCGGGGAAGAAAGAAGAGGCGCACACACATGTACAGAAAGGTTGTTGTTGCAAAGGTTGATGGAGAAAGATGTGAATATATACATAATGAAGGTATTGGCGCGCCTCAATTTGAAGGCATGGTTAATATATGGAGACCTTAGCCATGTGATTCTGATTGAGCCGCGTCAATATCTCCTTTTGCATCTCTCTCCATGTTTT
pri_struct  	((((((((..((.((((((....(((.(.(((.((...((.((.(((.((.(......).)).)))..)).)).)).))).).)))....)))))).))(((((((.............(((((......))))).....(((((((((((((.(((((((.(((.((((((((((.....(....).))))))))))..))).))))))).))))))))))))).))))))).))))))))........
star_arm  	first
star_beg  	141
star_end  	161
star_read  	1
star_seq  	AGGTATTGGCGCGCCTCAATT
star_struct  	(((((((((((((.(((((((
AGGTATTGGCGCGCCTCAATT_x4	21	1..21	scaffold_3_13248	250	141..161	1e-04	1.00	42.1	Plus / Plus
TTGAGCCGCGTCAATATCTC_x1	20	1..20	scaffold_3_13248	250	207..226	1e-04	1.00	42.1	Plus / Plus
TTGAGCCGCGTCAATATCTCC_x34	21	1..21	scaffold_3_13248	250	207..227	1e-04	1.00	42.1	Plus / Plus
TTGAGCCGCGTCAATATCTCCT_x1	22	1..22	scaffold_3_13248	250	207..228	1e-04	1.00	42.1	Plus / Plus


score_star	-1.3
score_mfe	2.7
score_freq	0
score	1.7
flank_first_end  	145
flank_first_seq  	TCAAAAGGAAAGAGGCTGTAGATGAGAGTTGCAGGAAGCTGAACCTATTCATTGTATTCGAAGCCCAAAACCTTTCACCCCTTTTAGCATATGGCTCTCTCAAATCTCTCCAACACTCCATTGCTCTGTTTAAAAGTCGTATGTG
flank_first_struct  	...(((((.....((((...((((((((...(((....)))...)).))))))........)))).....)))))..........((((.((((.......................))))))))..(((((...((((...(((
flank_second_beg  	229
flank_second_seq  	TCTCCGACATCTAAACTAAAAA
flank_second_struct  	)...))))...)))))......
freq  	16
loop_beg  	167
loop_end  	206
loop_seq  	AATTACAACCTCTCTACCTCGATGAGAAACTCCTAATTTG
loop_struct  	(((((.....((((.........))))......)))))))
mature_arm  	second
mature_beg  	207
mature_end  	228
mature_query  	TTTAGTTTCCTCCAATATCTCA_x11
mature_seq  	TTTAGTTTCCTCCAATATCTCA
mature_strand  	+
mature_struct  	))))))..)))))))).)))))
pre_seq  	AGAATTGGAGGGGACTAAACAAATTACAACCTCTCTACCTCGATGAGAAACTCCTAATTTGTTTAGTTTCCTCCAATATCTCA
pre_struct  	(((((((((((..(((((((((((((.....((((.........))))......)))))))))))))..)))))))).)))))
pri_beg  	1
pri_end  	250
pri_id  	scaffold_3_15680
pri_mfe  	-70.00
pri_seq  	TCAAAAGGAAAGAGGCTGTAGATGAGAGTTGCAGGAAGCTGAACCTATTCATTGTATTCGAAGCCCAAAACCTTTCACCCCTTTTAGCATATGGCTCTCTCAAATCTCTCCAACACTCCATTGCTCTGTTTAAAAGTCGTATGTGAGAATTGGAGGGGACTAAACAAATTACAACCTCTCTACCTCGATGAGAAACTCCTAATTTGTTTAGTTTCCTCCAATATCTCATCTCCGACATCTAAACTAAAAA
pri_struct  	...(((((.....((((...((((((((...(((....)))...)).))))))........)))).....)))))..........((((.((((.......................))))))))..(((((...((((...((((((((((((((..(((((((((((((.....((((.........))))......)))))))))))))..)))))))).))))))...))))...)))))......
star_arm  	first
star_beg  	146
star_end  	166
star_seq  	AGAATTGGAGGGGACTAAACA
star_struct  	(((((((((((..((((((((
TTTAGTTTCCTCCAATATC_x4	19	1..19	scaffold_3_15680	250	207..225	1e-04	1.00	42.1	Plus / Plus
TTTAGTTTCCTCCAATATCT_x1	20	1..20	scaffold_3_15680	250	207..226	1e-04	1.00	42.1	Plus / Plus
TTTAGTTTCCTCCAATATCTCA_x11	22	1..22	scaffold_3_15680	250	207..228	1e-04	1.00	42.1	Plus / Plus


score_star	3.9
score_mfe	3.2
score_freq	-4.9
score	2.4
flank_first_end  	122
flank_first_seq  	TTAGTTTTTATTTTTTTATTTTTTTTTTATTTTTTGTGCTAGAATATAGAGGAAAAGAAGGTAGGATAAAAGTGAGAATGAGGGTGAAGATGAAGTTGAGAGGGAAAATGAGAGGGGGGATG
flank_first_struct  	...((((((((((((((((((((.(((((((((((...(((.....)))......))))))))))).)))))))))))....)))))))))......(((((((......((((((((((((
flank_second_beg  	229
flank_second_seq  	TCATCCCCTCTAATCCTCTCTC
flank_second_struct  	)).))))))))..)))))))..
freq  	2
loop_beg  	146
loop_end  	205
loop_seq  	AAACAAAATTAAAAACTGAAATTTATTTGAAATTATTTTTACTTTCAAGTTTTTGTTTTC
loop_struct  	((((((((................((((((((.((....)).)))))))))))))))).)
mature_arm  	second
mature_beg  	206
mature_end  	228
mature_query  	ACTTTTGTTACTCCTTGCTCTCA_x1
mature_seq  	ACTTTTGTTACTCCTTGCTCTCA
mature_strand  	+
mature_struct  	))))))))))))).)).))))))
pre_seq  	AGAGGAATGAGTAATAAAAGTGCAAACAAAATTAAAAACTGAAATTTATTTGAAATTATTTTTACTTTCAAGTTTTTGTTTTCACTTTTGTTACTCCTTGCTCTCA
pre_struct  	((((.((.((((((((((((((.((((((((................((((((((.((....)).)))))))))))))))).)))))))))))))).)).))))))
pri_beg  	1
pri_end  	250
pri_id  	scaffold_3_17492
pri_mfe  	-86.19
pri_seq  	TTAGTTTTTATTTTTTTATTTTTTTTTTATTTTTTGTGCTAGAATATAGAGGAAAAGAAGGTAGGATAAAAGTGAGAATGAGGGTGAAGATGAAGTTGAGAGGGAAAATGAGAGGGGGGATGAGAGGAATGAGTAATAAAAGTGCAAACAAAATTAAAAACTGAAATTTATTTGAAATTATTTTTACTTTCAAGTTTTTGTTTTCACTTTTGTTACTCCTTGCTCTCATCATCCCCTCTAATCCTCTCTC
pri_struct  	...((((((((((((((((((((.(((((((((((...(((.....)))......))))))))))).)))))))))))....)))))))))......(((((((......((((((((((((((((.((.((((((((((((((.((((((((................((((((((.((....)).)))))))))))))))).)))))))))))))).)).)))))))).))))))))..)))))))..
star_arm  	first
star_beg  	123
star_end  	145
star_read  	1
star_seq  	AGAGGAATGAGTAATAAAAGTGC
star_struct  	((((.((.((((((((((((((.
AGAGGAATGAGTAATAAAAGTGCA_x1	24	1..24	scaffold_3_17492	250	123..146	1e-04	1.00	42.1	Plus / Plus
ACTTTTGTTACTCCTTGCTCTCA_x1	23	1..23	scaffold_3_17492	250	206..228	1e-04	1.00	42.1	Plus / Plus


score_star	-1.3
score_mfe	3.3
score_freq	0
score	2.3
flank_first_end  	170
flank_first_seq  	CTAATTGGCAGCAGCAAGCATCTTCCATCTTCCTGTGACATGAACCCCTCTATTTCTTTCTGCAACTCTACCTAATTTAATTTCTCATGGTGTAGATCTAACACTCTCCAAATTGAGAGAGAGAGAGAGAGAGAGAGAGAGAGAGAGAAGAAAAGTTGAGGGATTTATGT
flank_first_struct  	....(..((.((.....)).(((((..(((..((((.......))..((((.(((((((((.....((((((((.............))).))))).......(((((......)))))..))))))))).))))..))..)))..)))))...))..)(((.(((.((.
flank_second_beg  	240
flank_second_seq  	AGAAAACCCTA
flank_second_struct  	).))).)))..
freq  	40
loop_beg  	193
loop_end  	217
loop_seq  	TGTGGTGCAACTAGCTACCAGCAGA
loop_struct  	((((((((.....)).)))).))))
mature_arm  	first
mature_beg  	171
mature_end  	192
mature_query  	TCGCAGGAGAGATGGCACTGTC_x31
mature_seq  	TCGCAGGAGAGATGGCACTGTC
mature_strand  	+
mature_struct  	(((((((((.((((((((((((
pre_seq  	TCGCAGGAGAGATGGCACTGTCTGTGGTGCAACTAGCTACCAGCAGATGGTGTCATCCCTCCTGTGACC
pre_struct  	(((((((((.((((((((((((((((((((.....)).)))).)))))))))))))).))))))))).)
pri_beg  	1
pri_end  	250
pri_id  	scaffold_3_17939
pri_mfe  	-90.82
pri_seq  	CTAATTGGCAGCAGCAAGCATCTTCCATCTTCCTGTGACATGAACCCCTCTATTTCTTTCTGCAACTCTACCTAATTTAATTTCTCATGGTGTAGATCTAACACTCTCCAAATTGAGAGAGAGAGAGAGAGAGAGAGAGAGAGAGAGAAGAAAAGTTGAGGGATTTATGTTCGCAGGAGAGATGGCACTGTCTGTGGTGCAACTAGCTACCAGCAGATGGTGTCATCCCTCCTGTGACCAGAAAACCCTA
pri_struct  	....(..((.((.....)).(((((..(((..((((.......))..((((.(((((((((.....((((((((.............))).))))).......(((((......)))))..))))))))).))))..))..)))..)))))...))..)(((.(((.((.(((((((((.((((((((((((((((((((.....)).)))).)))))))))))))).))))))))).)).))).)))..
star_arm  	second
star_beg  	218
star_end  	239
star_seq  	TGGTGTCATCCCTCCTGTGACC
star_struct  	)))))))))).))))))))).)
TTCGCAGGAGAGATGGCACTGTC_x2	23	1..23	scaffold_3_17939	250	170..192	1e-04	1.00	42.1	Plus / Plus
TCGCAGGAGAGATGGCACTG_x4	20	1..20	scaffold_3_17939	250	171..190	1e-04	1.00	42.1	Plus / Plus
TCGCAGGAGAGATGGCACTGT_x1	21	1..21	scaffold_3_17939	250	171..191	1e-04	1.00	42.1	Plus / Plus
TCGCAGGAGAGATGGCACTGTC_x31	22	1..22	scaffold_3_17939	250	171..192	1e-04	1.00	42.1	Plus / Plus
TTCCATCTTCCTGTGACATGA_x2	21	1..21	scaffold_3_17939	250	23..43	1e-04	1.00	42.1	Plus / Plus


score_star	3.9
score_mfe	3.4
score_freq	-2.8
score	4.6
flank_first_end  	150
flank_first_seq  	TGGCATTGTTTAGGTAATTTCCTGATATATATTTGTGGAAAAACCTTACATTCTCTGAGCTCATAGAGAACCCTGGCCTGACTATAAATAGAGAGGCCCTGAAACCATGAAGAGAGCAACAAAGAAGAGATAAAAGAGGTTGAGGGGTTC
flank_first_struct  	..((.....(((((......)))))......((..(((............(((((((......)))))))....(((((..(((....)))..)))))......)))..))....))...........(...((((((((.(((((((((
flank_second_beg  	229
flank_second_seq  	ACCCCTCTATTTCTTTCTGCAA
flank_second_struct  	))))))).))))))))...)..
freq  	6
loop_beg  	172
loop_end  	208
loop_seq  	GGGAGCTGTGCTCTCTAATTGGCAGCAGCAAGCATCT
loop_struct  	(((((((.((((((((....)).)).))))))).)))
mature_arm  	first
mature_beg  	151
mature_end  	171
mature_query  	ATGTCGCAGGAGAGATGGCAC_x3
mature_seq  	ATGTCGCAGGAGAGATGGCAC
mature_strand  	+
mature_struct  	(((((((((((.((((((...
pre_seq  	ATGTCGCAGGAGAGATGGCACGGGAGCTGTGCTCTCTAATTGGCAGCAGCAAGCATCTTCCATCTTCCTGTGACATGA
pre_struct  	(((((((((((.((((((...(((((((.((((((((....)).)).))))))).)))))))))))))))))))))))
pri_beg  	1
pri_end  	250
pri_id  	scaffold_3_17940
pri_mfe  	-93.80
pri_seq  	TGGCATTGTTTAGGTAATTTCCTGATATATATTTGTGGAAAAACCTTACATTCTCTGAGCTCATAGAGAACCCTGGCCTGACTATAAATAGAGAGGCCCTGAAACCATGAAGAGAGCAACAAAGAAGAGATAAAAGAGGTTGAGGGGTTCATGTCGCAGGAGAGATGGCACGGGAGCTGTGCTCTCTAATTGGCAGCAGCAAGCATCTTCCATCTTCCTGTGACATGAACCCCTCTATTTCTTTCTGCAA
pri_struct  	..((.....(((((......)))))......((..(((............(((((((......)))))))....(((((..(((....)))..)))))......)))..))....))...........(...((((((((.((((((((((((((((((((.((((((...(((((((.((((((((....)).)).))))))).)))))))))))))))))))))))))))))).))))))))...)..
star_arm  	second
star_beg  	209
star_end  	228
star_read  	1
star_seq  	TCCATCTTCCTGTGACATGA
star_struct  	))))))))))))))))))))
TCATGTCGCAGGAGAGATGGCA_x1	22	1..22	scaffold_3_17940	250	149..170	1e-04	1.00	42.1	Plus / Plus
ATGTCGCAGGAGAGATGGCAC_x3	21	1..21	scaffold_3_17940	250	151..171	1e-04	1.00	42.1	Plus / Plus
TTCCATCTTCCTGTGACATGA_x2	21	1..21	scaffold_3_17940	250	208..228	1e-04	1.00	42.1	Plus / Plus


score_star	-1.3
score_mfe	3
score_freq	0
score	2
flank_first_end  	23
flank_first_seq  	AAGAAAAGTTGAGGGATTTATGT
flank_first_struct  	.....((((((((((.(((.((.
flank_second_beg  	93
flank_second_seq  	AGAAAACCCTATAACTTGTAAAACTTTGATCCTTCTCTGCAAGTGATATATCTAAACAGGAGGCCAAAGCGAGAAAATGGTATATATCTATTAATTGTGTTCTCTATCTTTAATAATTGCATCTGGGTCTAATTCATCCATTCATCATCTTCTTAATA
flank_second_struct  	).))).)))).))))))......(((((..((((((.(...((........))..).)))))).))))).(((((.(((((.......((((((..(((.....)))..))))))........(((((.......)))))...))))).)))))....
freq  	38
loop_beg  	46
loop_end  	70
loop_seq  	TGTGGTGCAACTAGCTACCAGCAGA
loop_struct  	((((((((.....)).)))).))))
mature_arm  	first
mature_beg  	24
mature_end  	45
mature_query  	TCGCAGGAGAGATGGCACTGTC_x31
mature_seq  	TCGCAGGAGAGATGGCACTGTC
mature_strand  	+
mature_struct  	(((((((((.((((((((((((
pre_seq  	TCGCAGGAGAGATGGCACTGTCTGTGGTGCAACTAGCTACCAGCAGATGGTGTCATCCCTCCTGTGACC
pre_struct  	(((((((((.((((((((((((((((((((.....)).)))).)))))))))))))).))))))))).)
pri_beg  	1
pri_end  	250
pri_id  	scaffold_3_17941
pri_mfe  	-79.30
pri_seq  	AAGAAAAGTTGAGGGATTTATGTTCGCAGGAGAGATGGCACTGTCTGTGGTGCAACTAGCTACCAGCAGATGGTGTCATCCCTCCTGTGACCAGAAAACCCTATAACTTGTAAAACTTTGATCCTTCTCTGCAAGTGATATATCTAAACAGGAGGCCAAAGCGAGAAAATGGTATATATCTATTAATTGTGTTCTCTATCTTTAATAATTGCATCTGGGTCTAATTCATCCATTCATCATCTTCTTAATA
pri_struct  	.....((((((((((.(((.((.(((((((((.((((((((((((((((((((.....)).)))).)))))))))))))).))))))))).)).))).)))).))))))......(((((..((((((.(...((........))..).)))))).))))).(((((.(((((.......((((((..(((.....)))..))))))........(((((.......)))))...))))).)))))....
star_arm  	second
star_beg  	71
star_end  	92
star_seq  	TGGTGTCATCCCTCCTGTGACC
star_struct  	)))))))))).))))))))).)
TTCGCAGGAGAGATGGCACTGTC_x2	23	1..23	scaffold_3_17941	250	23..45	1e-04	1.00	42.1	Plus / Plus
TCGCAGGAGAGATGGCACTG_x4	20	1..20	scaffold_3_17941	250	24..43	1e-04	1.00	42.1	Plus / Plus
TCGCAGGAGAGATGGCACTGT_x1	21	1..21	scaffold_3_17941	250	24..44	1e-04	1.00	42.1	Plus / Plus
TCGCAGGAGAGATGGCACTGTC_x31	22	1..22	scaffold_3_17941	250	24..45	1e-04	1.00	42.1	Plus / Plus


score_star	-1.3
score_mfe	2.4
score_freq	0
score	1.4
flank_first_end  	6
flank_first_seq  	GCATGT
flank_first_struct  	..((((
flank_second_beg  	48
flank_second_seq  	ATTATTGCCTCCTTTTCTCATGCTAGATTTATGATGATGGTTGCAGCCATGCAAATTGCAATAGAGAAGTGGTCGTGATGAGCCCAAAATTAAAGGCTTATTTCTGGCTTATTTCTTTCTTTATCCACACACACATATTTTCGACCAGACTATTTCATCTAATGTCTCACATAATTTGCAGATAGAAGGCGCCGGTAAATTTG
flank_second_struct  	))..(((((.((((((.((.(((.(((((.(((.(((...(((((....)))))...(((.(((((((((((((..((((((((..........))))))))..(((..((..........)).)))....................))))))))).)))).))).)))))))))))))))).))))))....))))).....
freq  	16
loop_beg  	26
loop_end  	27
loop_seq  	TC
loop_struct  	..
mature_arm  	second
mature_beg  	28
mature_end  	47
mature_query  	GGCAAGTCGTCTCTGGCTAC_x9
mature_seq  	GGCAAGTCGTCTCTGGCTAC
mature_strand  	+
mature_struct  	)))...))))))))))).))
pre_seq  	TGTTGTGAGAATGAGCTGATCGGCAAGTCGTCTCTGGCTAC
pre_struct  	.((((.((((.((((((....)))...))))))))))).))
pri_beg  	1
pri_end  	250
pri_id  	scaffold_3_18163
pri_mfe  	-58.60
pri_seq  	GCATGTTGTTGTGAGAATGAGCTGATCGGCAAGTCGTCTCTGGCTACATTATTGCCTCCTTTTCTCATGCTAGATTTATGATGATGGTTGCAGCCATGCAAATTGCAATAGAGAAGTGGTCGTGATGAGCCCAAAATTAAAGGCTTATTTCTGGCTTATTTCTTTCTTTATCCACACACACATATTTTCGACCAGACTATTTCATCTAATGTCTCACATAATTTGCAGATAGAAGGCGCCGGTAAATTTG
pri_struct  	..((((.((((.((((.((((((....)))...))))))))))).))))..(((((.((((((.((.(((.(((((.(((.(((...(((((....)))))...(((.(((((((((((((..((((((((..........))))))))..(((..((..........)).)))....................))))))))).)))).))).)))))))))))))))).))))))....))))).....
star_arm  	first
star_beg  	7
star_end  	25
star_seq  	TGTTGTGAGAATGAGCTGA
star_struct  	.((((.((((.((((((..
TGATCGGCAAGTCGTCTCTGGC_x1	22	1..22	scaffold_3_18163	250	23..44	1e-04	1.00	42.1	Plus / Plus
GGCAAGTCGTCTCTGGCT_x5	18	1..18	scaffold_3_18163	250	28..45	1e-04	1.00	42.1	Plus / Plus
GGCAAGTCGTCTCTGGCTAC_x9	20	1..20	scaffold_3_18163	250	28..47	1e-04	1.00	42.1	Plus / Plus
GGCAAGTCGTCTCTGGCTACA_x1	21	1..21	scaffold_3_18163	250	28..48	1e-04	1.00	42.1	Plus / Plus


score_star	-1.3
score_mfe	3.2
score_freq	0
score	2.2
flank_first_end  	130
flank_first_seq  	TTTCTTCTTGGTTTCTTACACATTTGGATCTATTTGATTGGTTGGTCATATTATTGTGCGACTTTATTTTTAAATTATGTTATGGTTTTTTCATCTAAAGTCTTGCATGTGGAAATGAGGCGTGTGGTGC
flank_first_struct  	..................((((....((((.(((.....))).)))).......)))).(((((((.....(((((((...))))))).......)))))))..(((((.(((((.((((((.((((((.
flank_second_beg  	228
flank_second_seq  	ATTATTGCCTCCTTTTCTCATGC
flank_second_struct  	))))))))))).))))).)))))
freq  	16
loop_beg  	151
loop_end  	207
loop_seq  	CAATACTTAGCTTGTCATTCTCCAATGCATGCATGTTGTTGTGAGAATGAGCTGATC
loop_struct  	......(((((...(((((((((((((((....)).))))).)))))))))))))))
mature_arm  	second
mature_beg  	208
mature_end  	227
mature_query  	GGCAAGTCGTCTCTGGCTAC_x9
mature_seq  	GGCAAGTCGTCTCTGGCTAC
mature_strand  	+
mature_struct  	)))))))))))..))))).)
pre_seq  	AGCCAAGGATGACTTGCCGGCAATACTTAGCTTGTCATTCTCCAATGCATGCATGTTGTTGTGAGAATGAGCTGATCGGCAAGTCGTCTCTGGCTAC
pre_struct  	(((((..(((((((((((((......(((((...(((((((((((((((....)).))))).))))))))))))))))))))))))))..))))).)
pri_beg  	1
pri_end  	250
pri_id  	scaffold_3_18164
pri_mfe  	-87.30
pri_seq  	TTTCTTCTTGGTTTCTTACACATTTGGATCTATTTGATTGGTTGGTCATATTATTGTGCGACTTTATTTTTAAATTATGTTATGGTTTTTTCATCTAAAGTCTTGCATGTGGAAATGAGGCGTGTGGTGCAGCCAAGGATGACTTGCCGGCAATACTTAGCTTGTCATTCTCCAATGCATGCATGTTGTTGTGAGAATGAGCTGATCGGCAAGTCGTCTCTGGCTACATTATTGCCTCCTTTTCTCATGC
pri_struct  	..................((((....((((.(((.....))).)))).......)))).(((((((.....(((((((...))))))).......)))))))..(((((.(((((.((((((.((((((.(((((..(((((((((((((......(((((...(((((((((((((((....)).))))).))))))))))))))))))))))))))..))))).)))))))))))).))))).)))))
star_arm  	first
star_beg  	131
star_end  	150
star_seq  	AGCCAAGGATGACTTGCCGG
star_struct  	(((((..(((((((((((((
TGATCGGCAAGTCGTCTCTGGC_x1	22	1..22	scaffold_3_18164	250	203..224	1e-04	1.00	42.1	Plus / Plus
GGCAAGTCGTCTCTGGCT_x5	18	1..18	scaffold_3_18164	250	208..225	1e-04	1.00	42.1	Plus / Plus
GGCAAGTCGTCTCTGGCTAC_x9	20	1..20	scaffold_3_18164	250	208..227	1e-04	1.00	42.1	Plus / Plus
GGCAAGTCGTCTCTGGCTACA_x1	21	1..21	scaffold_3_18164	250	208..228	1e-04	1.00	42.1	Plus / Plus


score_star	3.9
score_mfe	1.6
score_freq	-4.4
score	1.3
flank_first_end  	23
flank_first_seq  	TTTGGTCATATGTTGATGAGAAC
flank_first_struct  	.(((((.....((..(((((...
flank_second_beg  	82
flank_second_seq  	TGTTCGTTGATTGTCCACCAAA
flank_second_struct  	..)))))..)).....))))).
freq  	3
loop_beg  	46
loop_end  	60
loop_seq  	CCTCTGAAATTAGGT
loop_struct  	(((........))))
mature_arm  	second
mature_beg  	61
mature_end  	81
mature_query  	CACTGCATATCTTAGGTGATA_x2
mature_seq  	CACTGCATATCTTAGGTGATA
mature_strand  	+
mature_struct  	..))))).)))))))))))..
pre_seq  	TCGCCTGAGATTTTGTAGGTAGCCTCTGAAATTAGGTCACTGCATATCTTAGGTGATA
pre_struct  	(((((((((((..(((((...((((........))))..))))).)))))))))))..
pri_beg  	1
pri_end  	103
pri_id  	scaffold_3_24342
pri_mfe  	-37.90
pri_seq  	TTTGGTCATATGTTGATGAGAACTCGCCTGAGATTTTGTAGGTAGCCTCTGAAATTAGGTCACTGCATATCTTAGGTGATATGTTCGTTGATTGTCCACCAAA
pri_struct  	.(((((.....((..(((((...(((((((((((..(((((...((((........))))..))))).)))))))))))....)))))..)).....))))).
star_arm  	first
star_beg  	24
star_end  	45
star_read  	1
star_seq  	TCGCCTGAGATTTTGTAGGTAG
star_struct  	(((((((((((..(((((...(
CTCGCCTGAGATTTTGTAGGTA_x1	22	1..22	scaffold_3_24342	103	23..44	1e-04	1.00	42.1	Plus / Plus
CACTGCATATCTTAGGTGATA_x2	21	1..21	scaffold_3_24342	103	61..81	1e-04	1.00	42.1	Plus / Plus


score_star	-1.3
score_mfe	2
score_freq	0
score	1
flank_first_end  	22
flank_first_seq  	AATAAATAGTTAATTAATTAGT
flank_first_struct  	.................(((((
flank_second_beg  	98
flank_second_seq  	TAGAGCAATTATGATCTGGAAGTTGATCCGGGGCAAGTGTTCGGATCTATTATGACATAGCCGTTAGGCGCTTAACGGACCCTTTTAATCTTATAAAACCCTTTTCTGGGCTTTGAATTGAAGCAAAAACAATTTTTTTGTGCAACCCAGCGT
flank_second_struct  	))).((......(((.((((((..((((((((.(....))))))))).............(((((((....)))))))...)))))))))...((((.(((......))).))))..(((..(((((((.....))))))).)))....))..
freq  	72
loop_beg  	46
loop_end  	76
loop_seq  	TTAGTTTTTTTCTCTTCCTTCTCCCATCTAT
loop_struct  	.(((.......................))))
mature_arm  	first
mature_beg  	23
mature_end  	45
mature_query  	GAACCTATGAGAGATGTTTAGAC_x57
mature_seq  	GAACCTATGAGAGATGTTTAGAC
mature_strand  	+
mature_struct  	(((.(((.((((((....((((.
pre_seq  	GAACCTATGAGAGATGTTTAGACTTAGTTTTTTTCTCTTCCTTCTCCCATCTATCTATTTTCTTTAGTTATTCAC
pre_struct  	(((.(((.((((((....((((..(((.......................))))))).)))))))))...)))))
pri_beg  	1
pri_end  	250
pri_id  	scaffold_3_27152
pri_mfe  	-45.10
pri_seq  	AATAAATAGTTAATTAATTAGTGAACCTATGAGAGATGTTTAGACTTAGTTTTTTTCTCTTCCTTCTCCCATCTATCTATTTTCTTTAGTTATTCACTAGAGCAATTATGATCTGGAAGTTGATCCGGGGCAAGTGTTCGGATCTATTATGACATAGCCGTTAGGCGCTTAACGGACCCTTTTAATCTTATAAAACCCTTTTCTGGGCTTTGAATTGAAGCAAAAACAATTTTTTTGTGCAACCCAGCGT
pri_struct  	.................((((((((.(((.((((((....((((..(((.......................))))))).)))))))))...)))))))).((......(((.((((((..((((((((.(....))))))))).............(((((((....)))))))...)))))))))...((((.(((......))).))))..(((..(((((((.....))))))).)))....))..
star_arm  	second
star_beg  	77
star_end  	97
star_seq  	CTATTTTCTTTAGTTATTCAC
star_struct  	))).)))))))))...)))))
GCAATTATGATCTGGAAGTTGA_x1	22	1..22	scaffold_3_27152	250	102..123	1e-04	1.00	42.1	Plus / Plus
CCCCGGATCAACTTCCAGATC_x1	21	1..21	scaffold_3_27152	250	121..141	1e-04	1.00	42.1	Plus / Minus
GAACCTATGAGAGATGTTTAGAC_x57	23	1..23	scaffold_3_27152	250	23..45	1e-04	1.00	42.1	Plus / Plus
GAACCTATGAGAGATGTTTAGACT_x11	24	1..24	scaffold_3_27152	250	23..46	1e-04	1.00	42.1	Plus / Plus
TGAGAGATGTTTAGACTTAG_x1	20	1..20	scaffold_3_27152	250	30..49	1e-04	1.00	42.1	Plus / Plus
GAGATGTTTAGACTTAGT_x1	18	1..18	scaffold_3_27152	250	33..50	1e-04	1.00	42.1	Plus / Plus


score_star	3.9
score_mfe	1.1
score_freq	-3.9
score	1.3
flank_first_end  	22
flank_first_seq  	GAGAAGGTGTTCAAACTGAAGA
flank_first_struct  	.....((.((((((.((((((.
flank_second_beg  	82
flank_second_seq  	TTTGCTAAGCTTGGATTTCACAA
flank_second_struct  	)))....)).)))))).))....
freq  	4
loop_beg  	47
loop_end  	57
loop_seq  	CACCTCGAGCT
loop_struct  	(.......)))
mature_arm  	first
mature_beg  	23
mature_end  	46
mature_query  	AAGCACTCTATGGACTGAAACAAG_x1
mature_seq  	AAGCACTCTATGGACTGAAACAAG
mature_strand  	+
mature_struct  	.((((.(((((((((((...((((
pre_seq  	AAGCACTCTATGGACTGAAACAAGCACCTCGAGCTTGGTACAGTCGCATAGATGCTCAC
pre_struct  	.((((.(((((((((((...(((((.......)))))...))))).))))))))))..)
pri_beg  	1
pri_end  	104
pri_id  	scaffold_3_27737
pri_mfe  	-33.30
pri_seq  	GAGAAGGTGTTCAAACTGAAGAAAGCACTCTATGGACTGAAACAAGCACCTCGAGCTTGGTACAGTCGCATAGATGCTCACTTTGCTAAGCTTGGATTTCACAA
pri_struct  	.....((.((((((.((((((..((((.(((((((((((...(((((.......)))))...))))).))))))))))..))))....)).)))))).))....
star_arm  	second
star_beg  	58
star_end  	81
star_read  	1
star_seq  	TGGTACAGTCGCATAGATGCTCAC
star_struct  	))...))))).))))))))))..)
AAGCACTCTATGGACTGAAACAAG_x1	24	1..24	scaffold_3_27737	104	23..46	1e-04	1.00	42.1	Plus / Plus
AGCACTCTATGGACTGAAACAAGC_x1	24	1..24	scaffold_3_27737	104	24..47	1e-04	1.00	42.1	Plus / Plus
GCACTCTATGGACTGAAACAAGCA_x1	24	1..24	scaffold_3_27737	104	25..48	1e-04	1.00	42.1	Plus / Plus
GGTACAGTCGCATAGATGCTCACT_x1	24	1..24	scaffold_3_27737	104	59..82	1e-04	1.00	42.1	Plus / Plus


score_star	3.9
score_mfe	3.3
score_freq	229.5
score	237
flank_first_end  	42
flank_first_seq  	ACCTGTGTAATAAGAAGTGGCGTAGGCAACTGAACCATGAGC
flank_first_struct  	............((((((..(((..((((((((((((((((.
flank_second_beg  	149
flank_second_seq  	TCATGGTTCAGTTGTAGTTGATACAACGAATTTCTCTCCTATA
flank_second_struct  	))))))))))))))).((....)).))).))))))........
freq  	462
loop_beg  	65
loop_end  	126
loop_seq  	ATTCAAAGTATGAGAGTGAGGGATGTTGACACTTGACACTTCCTCAGTCTCATACTCTGAAT
loop_struct  	(((((.(((((((((.((((((((((..(...)..))).))))))).))))))))).)))))
mature_arm  	first
mature_beg  	43
mature_end  	64
mature_query  	TAATAGAATTGTGAGAGCGAGG_x217
mature_seq  	TAATAGAATTGTGAGAGCGAGG
mature_strand  	+
mature_struct  	(((((((((((((((.....((
pre_seq  	TAATAGAATTGTGAGAGCGAGGATTCAAAGTATGAGAGTGAGGGATGTTGACACTTGACACTTCCTCAGTCTCATACTCTGAATTCAAACTCACAATTCTATTACC
pre_struct  	(((((((((((((((.....(((((((.(((((((((.((((((((((..(...)..))).))))))).))))))))).)))))))...))))))))))))))).)
pri_beg  	1
pri_end  	191
pri_id  	scaffold_3_29442
pri_mfe  	-89.70
pri_seq  	ACCTGTGTAATAAGAAGTGGCGTAGGCAACTGAACCATGAGCTAATAGAATTGTGAGAGCGAGGATTCAAAGTATGAGAGTGAGGGATGTTGACACTTGACACTTCCTCAGTCTCATACTCTGAATTCAAACTCACAATTCTATTACCTCATGGTTCAGTTGTAGTTGATACAACGAATTTCTCTCCTATA
pri_struct  	............((((((..(((..((((((((((((((((.(((((((((((((((.....(((((((.(((((((((.((((((((((..(...)..))).))))))).))))))))).)))))))...))))))))))))))).)))))))))))))))).((....)).))).))))))........
star_arm  	second
star_beg  	127
star_end  	148
star_read  	1
star_seq  	TCAAACTCACAATTCTATTACC
star_struct  	))...))))))))))))))).)
CTTCCTCAGTCTCATACTCTGAAT_x1	24	1..24	scaffold_3_29442	191	103..126	1e-04	1.00	42.1	Plus / Plus
CTCAGTCTCATACTCTGAATT_x2	21	1..21	scaffold_3_29442	191	107..127	1e-04	1.00	42.1	Plus / Plus
CTCATACTCTGAATTCAAACT_x1	21	1..21	scaffold_3_29442	191	113..133	1e-04	1.00	42.1	Plus / Plus
CATACTCTGAATTCAAACTCA_x3	21	1..21	scaffold_3_29442	191	115..135	1e-04	1.00	42.1	Plus / Plus
TCTGAATTCAAACTCACAATT_x1	21	1..21	scaffold_3_29442	191	120..140	1e-04	1.00	42.1	Plus / Plus
TTCAAACTCACAATTCTATTACC_x1	23	1..23	scaffold_3_29442	191	126..148	1e-04	1.00	42.1	Plus / Plus
TCAAACTCACAATTCTATTACC_x1	22	1..22	scaffold_3_29442	191	127..148	1e-04	1.00	42.1	Plus / Plus
CAAACTCACAATTCTATTACC_x6	21	1..21	scaffold_3_29442	191	128..148	1e-04	1.00	42.1	Plus / Plus
AAACTCACAATTCTATTACC_x4	20	1..20	scaffold_3_29442	191	129..148	1e-04	1.00	42.1	Plus / Plus
CAATTCTATTACCTCATGGTT_x1	21	1..21	scaffold_3_29442	191	136..156	1e-04	1.00	42.1	Plus / Plus
CCTCATGGTTCAGTTGTAGTTGA_x1	23	1..23	scaffold_3_29442	191	147..169	1e-04	1.00	42.1	Plus / Plus
TAGGCAACTGAACCATGAGCTAA_x1	23	1..23	scaffold_3_29442	191	23..45	1e-04	1.00	42.1	Plus / Plus
CCATGAGCTAATAGAATTG_x1	19	1..19	scaffold_3_29442	191	35..53	1e-04	1.00	42.1	Plus / Plus
GCTAATAGAATTGTGAGAGCGAGG_x1	24	1..24	scaffold_3_29442	191	41..64	1e-04	1.00	42.1	Plus / Plus
CTAATAGAATTGTGAGAGCGA_x1	21	1..21	scaffold_3_29442	191	42..62	1e-04	1.00	42.1	Plus / Plus
CTAATAGAATTGTGAGAGCGAGG_x1	23	1..23	scaffold_3_29442	191	42..64	1e-04	1.00	42.1	Plus / Plus
CTAATAGAATTGTGAGAGCGAGGA_x1	24	1..24	scaffold_3_29442	191	42..65	1e-04	1.00	42.1	Plus / Plus
TAATAGAATTGTGAGAGC_x3	18	1..18	scaffold_3_29442	191	43..60	1e-04	1.00	42.1	Plus / Plus
TAATAGAATTGTGAGAGCG_x11	19	1..19	scaffold_3_29442	191	43..61	1e-04	1.00	42.1	Plus / Plus
TAATAGAATTGTGAGAGCGA_x17	20	1..20	scaffold_3_29442	191	43..62	1e-04	1.00	42.1	Plus / Plus
TAATAGAATTGTGAGAGCGAG_x4	21	1..21	scaffold_3_29442	191	43..63	1e-04	1.00	42.1	Plus / Plus
TAATAGAATTGTGAGAGCGAGG_x217	22	1..22	scaffold_3_29442	191	43..64	1e-04	1.00	42.1	Plus / Plus
TAATAGAATTGTGAGAGCGAGGA_x96	23	1..23	scaffold_3_29442	191	43..65	1e-04	1.00	42.1	Plus / Plus
TAATAGAATTGTGAGAGCGAGGAT_x2	24	1..24	scaffold_3_29442	191	43..66	1e-04	1.00	42.1	Plus / Plus
AATAGAATTGTGAGAGCGAGG_x1	21	1..21	scaffold_3_29442	191	44..64	1e-04	1.00	42.1	Plus / Plus
ATAGAATTGTGAGAGCGAGGAT_x4	22	1..22	scaffold_3_29442	191	45..66	1e-04	1.00	42.1	Plus / Plus
ATTGTGAGAGCGAGGATTCAAAG_x2	23	1..23	scaffold_3_29442	191	50..72	1e-04	1.00	42.1	Plus / Plus
TGAGAGCGAGGATTCAAAGTATG_x1	23	1..23	scaffold_3_29442	191	54..76	1e-04	1.00	42.1	Plus / Plus
ATTCAAAGTATGAGAGTGAGG_x8	21	1..21	scaffold_3_29442	191	65..85	1e-04	1.00	42.1	Plus / Plus
TTCAAAGTATGAGAGTGAGGG_x67	21	1..21	scaffold_3_29442	191	66..86	1e-04	1.00	42.1	Plus / Plus
TGAGAGTGAGGGATGTTGACAC_x1	22	1..22	scaffold_3_29442	191	75..96	1e-04	1.00	42.1	Plus / Plus


score_star	-1.3
score_mfe	2.5
score_freq	0
score	1.5
flank_first_end  	93
flank_first_seq  	GGGCTCCCTAAACCATCTCCTTAGACAAATTTTAGGGAGGATTTGGAAAAATACAACTCCAACCATGCTCCCTATCCACCTCCTAAAATAGGG
flank_first_struct  	((....))........(((..((((((.....(((((((.(((((((..........)))))..)).)))))))........(((((((((((
flank_second_beg  	146
flank_second_seq  	CTATAATTTAGTGCTGCTTTATTTAATGAGTATTCCAAACCTTTAATTTCATGTTTATTATTTTTATATTATTTTTTAATAGAGATTGATCAATTAAAAAAGAGT
flank_second_struct  	))))..)))))...(((((........)))))...................))))))..............(((((((((.((......)).)))))))))))).
freq  	71
loop_beg  	120
loop_end  	121
loop_seq  	AG
loop_struct  	..
mature_arm  	second
mature_beg  	122
mature_end  	145
mature_query  	AGAGAAAGAACTCCTAGTGGCTCC_x49
mature_seq  	AGAGAAAGAACTCCTAGTGGCTCC
mature_strand  	+
mature_struct  	)))....)).))))))).))))))
pre_seq  	AGACCTCTAGGAGCTCATAAATCTATAGAGAGAAAGAACTCCTAGTGGCTCC
pre_struct  	((.((.(((((((.((.....(((....)))....)).))))))).))))))
pri_beg  	1
pri_end  	250
pri_id  	scaffold_3_31976
pri_mfe  	-62.00
pri_seq  	GGGCTCCCTAAACCATCTCCTTAGACAAATTTTAGGGAGGATTTGGAAAAATACAACTCCAACCATGCTCCCTATCCACCTCCTAAAATAGGGAGACCTCTAGGAGCTCATAAATCTATAGAGAGAAAGAACTCCTAGTGGCTCCCTATAATTTAGTGCTGCTTTATTTAATGAGTATTCCAAACCTTTAATTTCATGTTTATTATTTTTATATTATTTTTTAATAGAGATTGATCAATTAAAAAAGAGT
pri_struct  	((....))........(((..((((((.....(((((((.(((((((..........)))))..)).)))))))........(((((((((((((.((.(((((((.((.....(((....)))....)).))))))).))))))))))..)))))...(((((........)))))...................))))))..............(((((((((.((......)).)))))))))))).
star_arm  	first
star_beg  	94
star_end  	119
star_seq  	AGACCTCTAGGAGCTCATAAATCTAT
star_struct  	((.((.(((((((.((.....(((..
AGAGAGAAAGAACTCCTAGTGGCT_x3	24	1..24	scaffold_3_31976	250	120..143	1e-04	1.00	42.1	Plus / Plus
AGAGAAAGAACTCCTAGTGGCTC_x2	23	1..23	scaffold_3_31976	250	122..144	1e-04	1.00	42.1	Plus / Plus
AGAGAAAGAACTCCTAGTGGCTCC_x49	24	1..24	scaffold_3_31976	250	122..145	1e-04	1.00	42.1	Plus / Plus
AGAAAGAACTCCTAGTGGCTCCC_x1	23	1..23	scaffold_3_31976	250	124..146	1e-04	1.00	42.1	Plus / Plus
AGAAAGAACTCCTAGTGGCTCCCT_x6	24	1..24	scaffold_3_31976	250	124..147	1e-04	1.00	42.1	Plus / Plus
GAAAGAACTCCTAGTGGCTCCCT_x1	23	1..23	scaffold_3_31976	250	125..147	1e-04	1.00	42.1	Plus / Plus
AAAGAACTCCTAGTGGCTCCCT_x1	22	1..22	scaffold_3_31976	250	126..147	1e-04	1.00	42.1	Plus / Plus
AAAGAACTCCTAGTGGCTCCCTA_x4	23	1..23	scaffold_3_31976	250	126..148	1e-04	1.00	42.1	Plus / Plus
AAAGAACTCCTAGTGGCTCCCTAT_x2	24	1..24	scaffold_3_31976	250	126..149	1e-04	1.00	42.1	Plus / Plus
ATAGATTTATGAGCTCCTAGAGGT_x1	24	1..24	scaffold_3_31976	250	132..155	1e-04	1.00	42.1	Plus / Minus
AGACAAATTTTAGGGAGGATTTG_x1	23	1..23	scaffold_3_31976	250	23..45	1e-04	1.00	42.1	Plus / Plus


score_star	-1.3
score_mfe	2.8
score_freq	0
score	1.8
flank_first_end  	172
flank_first_seq  	AAAATTGATGTGGGCAAAGTGAGTTTTGCCTTGTCATTTAAAAATGTTCTTAAGTTAGGCTCATTAGAGCATCTACAATGGGCTCCCTAAACCATCTCCTTAGACAAATTTTAGGGAGGATTTGGAAAAATACAACTCCAACCATGCTCCCTATCCACCTCCTAAAATAGGG
flank_first_struct  	.....(((((.((((((((....)))))))))))))..............(((((.((((.(((((((((((..........(((((((((...(((....))).....)))))))))...(((((..........)))))..)))))).................((((((
flank_second_beg  	225
flank_second_seq  	CTATAATTTAGTGCTGCTTTATTTAA
flank_second_struct  	))))....)))))..)))).))))).
freq  	71
loop_beg  	199
loop_end  	200
loop_seq  	AG
loop_struct  	..
mature_arm  	second
mature_beg  	201
mature_end  	224
mature_query  	AGAGAAAGAACTCCTAGTGGCTCC_x49
mature_seq  	AGAGAAAGAACTCCTAGTGGCTCC
mature_strand  	+
mature_struct  	)))....)).))))))).))))))
pre_seq  	AGACCTCTAGGAGCTCATAAATCTATAGAGAGAAAGAACTCCTAGTGGCTCC
pre_struct  	((.((.(((((((.((.....(((....)))....)).))))))).))))))
pri_beg  	1
pri_end  	250
pri_id  	scaffold_3_31979
pri_mfe  	-71.70
pri_seq  	AAAATTGATGTGGGCAAAGTGAGTTTTGCCTTGTCATTTAAAAATGTTCTTAAGTTAGGCTCATTAGAGCATCTACAATGGGCTCCCTAAACCATCTCCTTAGACAAATTTTAGGGAGGATTTGGAAAAATACAACTCCAACCATGCTCCCTATCCACCTCCTAAAATAGGGAGACCTCTAGGAGCTCATAAATCTATAGAGAGAAAGAACTCCTAGTGGCTCCCTATAATTTAGTGCTGCTTTATTTAA
pri_struct  	.....(((((.((((((((....)))))))))))))..............(((((.((((.(((((((((((..........(((((((((...(((....))).....)))))))))...(((((..........)))))..)))))).................((((((((.((.(((((((.((.....(((....)))....)).))))))).))))))))))....)))))..)))).))))).
star_arm  	first
star_beg  	173
star_end  	198
star_seq  	AGACCTCTAGGAGCTCATAAATCTAT
star_struct  	((.((.(((((((.((.....(((..
AGACAAATTTTAGGGAGGATTTG_x1	23	1..23	scaffold_3_31979	250	102..124	1e-04	1.00	42.1	Plus / Plus
AGAGAGAAAGAACTCCTAGTGGCT_x3	24	1..24	scaffold_3_31979	250	199..222	1e-04	1.00	42.1	Plus / Plus
AGAGAAAGAACTCCTAGTGGCTC_x2	23	1..23	scaffold_3_31979	250	201..223	1e-04	1.00	42.1	Plus / Plus
AGAGAAAGAACTCCTAGTGGCTCC_x49	24	1..24	scaffold_3_31979	250	201..224	1e-04	1.00	42.1	Plus / Plus
AGAAAGAACTCCTAGTGGCTCCC_x1	23	1..23	scaffold_3_31979	250	203..225	1e-04	1.00	42.1	Plus / Plus
AGAAAGAACTCCTAGTGGCTCCCT_x6	24	1..24	scaffold_3_31979	250	203..226	1e-04	1.00	42.1	Plus / Plus
GAAAGAACTCCTAGTGGCTCCCT_x1	23	1..23	scaffold_3_31979	250	204..226	1e-04	1.00	42.1	Plus / Plus
AAAGAACTCCTAGTGGCTCCCT_x1	22	1..22	scaffold_3_31979	250	205..226	1e-04	1.00	42.1	Plus / Plus
AAAGAACTCCTAGTGGCTCCCTA_x4	23	1..23	scaffold_3_31979	250	205..227	1e-04	1.00	42.1	Plus / Plus
AAAGAACTCCTAGTGGCTCCCTAT_x2	24	1..24	scaffold_3_31979	250	205..228	1e-04	1.00	42.1	Plus / Plus
ATAGATTTATGAGCTCCTAGAGGT_x1	24	1..24	scaffold_3_31979	250	53..76	1e-04	1.00	42.1	Plus / Minus


score_star	-1.3
score_mfe	3.6
score_freq	-0.8
score	1.7
flank_first_end  	24
flank_first_seq  	CTTACCACATTTCCATACCACCTT
flank_first_struct  	..(((((((((..(((((((((((
flank_second_beg  	142
flank_second_seq  	GGTGGTATGAGAATGTGGTATACAAATGTGGTAAGAGTAGCTTACTCTTTATTGAATATGTTCTTACAATATATTGTATATTTCAGATTGACGGAGGCTCCTTCCTTTC
flank_second_struct  	)))))))))..)))))))))(((((((((.((((((...((.((.((......)).)).)))))))).)))).)))))..............(((((...)))))....
freq  	10
loop_beg  	49
loop_end  	117
loop_seq  	ACATCAATTAAAATTAATGTAACATTTTATTTTCTTTTATGATTTATTGATACTTTTTAGTTGATGTGA
loop_struct  	(((((((((((((.....(((.((...((...((......))..)).)).))).)))))))))))))).
mature_arm  	first
mature_beg  	25
mature_end  	48
mature_query  	ATGTGGCAGATGAGTTGGACAACC_x4
mature_seq  	ATGTGGCAGATGAGTTGGACAACC
mature_strand  	+
mature_struct  	((((((((((((((.((((((..(
pre_seq  	ATGTGGCAGATGAGTTGGACAACCACATCAATTAAAATTAATGTAACATTTTATTTTCTTTTATGATTTATTGATACTTTTTAGTTGATGTGAATGTCCACTTCATTTGCCACATAA
pre_struct  	((((((((((((((.((((((..((((((((((((((.....(((.((...((...((......))..)).)).))).))))))))))))))..)))))).))))))))))))))))
pri_beg  	1
pri_end  	250
pri_id  	scaffold_3_31986
pri_mfe  	-101.20
pri_seq  	CTTACCACATTTCCATACCACCTTATGTGGCAGATGAGTTGGACAACCACATCAATTAAAATTAATGTAACATTTTATTTTCTTTTATGATTTATTGATACTTTTTAGTTGATGTGAATGTCCACTTCATTTGCCACATAAGGTGGTATGAGAATGTGGTATACAAATGTGGTAAGAGTAGCTTACTCTTTATTGAATATGTTCTTACAATATATTGTATATTTCAGATTGACGGAGGCTCCTTCCTTTC
pri_struct  	..(((((((((..(((((((((((((((((((((((((.((((((..((((((((((((((.....(((.((...((...((......))..)).)).))).))))))))))))))..)))))).)))))))))))))))))))))))))..)))))))))(((((((((.((((((...((.((.((......)).)).)))))))).)))).)))))..............(((((...)))))....
star_arm  	second
star_beg  	118
star_end  	141
star_seq  	ATGTCCACTTCATTTGCCACATAA
star_struct  	.)))))).))))))))))))))))
TTATGTGGCAGATGAGTTGGACAA_x1	24	1..24	scaffold_3_31986	250	23..46	1e-04	1.00	42.1	Plus / Plus
ATGTGGCAGATGAGTTGGACAACC_x4	24	1..24	scaffold_3_31986	250	25..48	1e-04	1.00	42.1	Plus / Plus
GTGGCAGATGAGTTGGACAACCA_x1	23	1..23	scaffold_3_31986	250	27..49	1e-04	1.00	42.1	Plus / Plus
CAGATGAGTTGGACAACCACATC_x2	23	1..23	scaffold_3_31986	250	31..53	1e-04	1.00	42.1	Plus / Plus
GATGAGTTGGACAACCACA_x1	19	1..19	scaffold_3_31986	250	33..51	1e-04	1.00	42.1	Plus / Plus
ACCACATTCTCATACCACCTTATG_x1	24	1..24	scaffold_3_31986	250	91..114	1e-04	1.00	42.1	Plus / Minus


score_star	-1.3
score_mfe	2.1
score_freq	0
score	1.1
flank_first_end  	143
flank_first_seq  	TTGAGGGCCTTCTTATGATTGGTTCTCTCGCAGATTCGGACAAAATTTACGTCTTTATTTTTCGATTCTGTACTATTGCTTCGTTTTCTGTTTGTGTTGAATTTTAGGGATTTGGGATTGAAGTGATGCTACTTTCCCCATAT
flank_first_struct  	..(((((((.((....))..)))))))..(((((.(((((..((((..........))))))))).))))).......................((((((..(((.((((..((((...((((((....)))))).))))...
flank_second_beg  	202
flank_second_seq  	TCCCAAATCTCAACAACTCCTTGTTCTTTATTCTTCATTTTGTTTCTTT
flank_second_struct  	)))))))..))))))..................................
freq  	964
loop_beg  	170
loop_end  	180
loop_seq  	ATTTTTAATTT
loop_struct  	((.....))..
mature_arm  	second
mature_beg  	181
mature_end  	201
mature_query  	CCAAGCCAGAACTCTGATCTT_x294
mature_seq  	CCAAGCCAGAACTCTGATCTT
mature_strand  	+
mature_struct  	)))))...))))).)))))..
pre_seq  	GATCGAAGCTGATTCAAACTTGCGCTATTTTTAATTTCCAAGCCAGAACTCTGATCTT
pre_struct  	(((((.((....(((...((((.(..((.....))..)))))...))))).)))))..
pri_beg  	1
pri_end  	250
pri_id  	scaffold_3_33426
pri_mfe  	-46.60
pri_seq  	TTGAGGGCCTTCTTATGATTGGTTCTCTCGCAGATTCGGACAAAATTTACGTCTTTATTTTTCGATTCTGTACTATTGCTTCGTTTTCTGTTTGTGTTGAATTTTAGGGATTTGGGATTGAAGTGATGCTACTTTCCCCATATGATCGAAGCTGATTCAAACTTGCGCTATTTTTAATTTCCAAGCCAGAACTCTGATCTTTCCCAAATCTCAACAACTCCTTGTTCTTTATTCTTCATTTTGTTTCTTT
pri_struct  	..(((((((.((....))..)))))))..(((((.(((((..((((..........))))))))).))))).......................((((((..(((.((((..((((...((((((....)))))).))))...(((((.((....(((...((((.(..((.....))..)))))...))))).)))))..)))))))..))))))..................................
star_arm  	first
star_beg  	144
star_end  	169
star_seq  	GATCGAAGCTGATTCAAACTTGCGCT
star_struct  	(((((.((....(((...((((.(..
TTGAAGTGATGCTACTTTC_x1	19	1..19	scaffold_3_33426	250	118..136	1e-04	1.00	42.1	Plus / Plus
TTGAAGTGATGCTACTTTCCCC_x1	22	1..22	scaffold_3_33426	250	118..139	1e-04	1.00	42.1	Plus / Plus
TGAAGTGATGCTACTTTC_x2	18	1..18	scaffold_3_33426	250	119..136	1e-04	1.00	42.1	Plus / Plus
TGAAGTGATGCTACTTTCCC_x1	20	1..20	scaffold_3_33426	250	119..138	1e-04	1.00	42.1	Plus / Plus
TGAAGTGATGCTACTTTCCCC_x1	21	1..21	scaffold_3_33426	250	119..139	1e-04	1.00	42.1	Plus / Plus
TGAAGTGATGCTACTTTCCCCA_x1	22	1..22	scaffold_3_33426	250	119..140	1e-04	1.00	42.1	Plus / Plus
TGAAGTGATGCTACTTTCCCCATA_x1	24	1..24	scaffold_3_33426	250	119..142	1e-04	1.00	42.1	Plus / Plus
ATATGATCGAAGCTGATTCAAACT_x1	24	1..24	scaffold_3_33426	250	140..163	1e-04	1.00	42.1	Plus / Plus
AATTTCCAAGCCAGAACTCTGAT_x1	23	1..23	scaffold_3_33426	250	176..198	1e-04	1.00	42.1	Plus / Plus
AATTTCCAAGCCAGAACTCTGATC_x1	24	1..24	scaffold_3_33426	250	176..199	1e-04	1.00	42.1	Plus / Plus
ATTTCCAAGCCAGAACTCTGATCT_x8	24	1..24	scaffold_3_33426	250	177..200	1e-04	1.00	42.1	Plus / Plus
TTTCCAAGCCAGAACTCTGATCT_x6	23	1..23	scaffold_3_33426	250	178..200	1e-04	1.00	42.1	Plus / Plus
TTTCCAAGCCAGAACTCTGATCTT_x44	24	1..24	scaffold_3_33426	250	178..201	1e-04	1.00	42.1	Plus / Plus
TTCCAAGCCAGAACTCTGATCT_x5	22	1..22	scaffold_3_33426	250	179..200	1e-04	1.00	42.1	Plus / Plus
TTCCAAGCCAGAACTCTGATCTT_x35	23	1..23	scaffold_3_33426	250	179..201	1e-04	1.00	42.1	Plus / Plus
TTCCAAGCCAGAACTCTGATCTTT_x5	24	1..24	scaffold_3_33426	250	179..202	1e-04	1.00	42.1	Plus / Plus
TCCAAGCCAGAACTCTGATCT_x4	21	1..21	scaffold_3_33426	250	180..200	1e-04	1.00	42.1	Plus / Plus
TCCAAGCCAGAACTCTGATCTT_x52	22	1..22	scaffold_3_33426	250	180..201	1e-04	1.00	42.1	Plus / Plus
TCCAAGCCAGAACTCTGATCTTT_x10	23	1..23	scaffold_3_33426	250	180..202	1e-04	1.00	42.1	Plus / Plus
CCAAGCCAGAACTCTGATC_x2	19	1..19	scaffold_3_33426	250	181..199	1e-04	1.00	42.1	Plus / Plus
CCAAGCCAGAACTCTGATCT_x6	20	1..20	scaffold_3_33426	250	181..200	1e-04	1.00	42.1	Plus / Plus
CCAAGCCAGAACTCTGATCTT_x294	21	1..21	scaffold_3_33426	250	181..201	1e-04	1.00	42.1	Plus / Plus
CCAAGCCAGAACTCTGATCTTT_x73	22	1..22	scaffold_3_33426	250	181..202	1e-04	1.00	42.1	Plus / Plus
CAAGCCAGAACTCTGATC_x4	18	1..18	scaffold_3_33426	250	182..199	1e-04	1.00	42.1	Plus / Plus
CAAGCCAGAACTCTGATCT_x4	19	1..19	scaffold_3_33426	250	182..200	1e-04	1.00	42.1	Plus / Plus
CAAGCCAGAACTCTGATCTT_x132	20	1..20	scaffold_3_33426	250	182..201	1e-04	1.00	42.1	Plus / Plus
CAAGCCAGAACTCTGATCTTT_x38	21	1..21	scaffold_3_33426	250	182..202	1e-04	1.00	42.1	Plus / Plus
AAGCCAGAACTCTGATCT_x5	18	1..18	scaffold_3_33426	250	183..200	1e-04	1.00	42.1	Plus / Plus
AAGCCAGAACTCTGATCTT_x48	19	1..19	scaffold_3_33426	250	183..201	1e-04	1.00	42.1	Plus / Plus
AAGCCAGAACTCTGATCTTT_x12	20	1..20	scaffold_3_33426	250	183..202	1e-04	1.00	42.1	Plus / Plus
AGCCAGAACTCTGATCTT_x104	18	1..18	scaffold_3_33426	250	184..201	1e-04	1.00	42.1	Plus / Plus
AGCCAGAACTCTGATCTTT_x20	19	1..19	scaffold_3_33426	250	184..202	1e-04	1.00	42.1	Plus / Plus
GCCAGAACTCTGATCTTT_x24	18	1..18	scaffold_3_33426	250	185..202	1e-04	1.00	42.1	Plus / Plus
TTCTCTCGCAGATTCGGACAAAA_x2	23	1..23	scaffold_3_33426	250	23..45	1e-04	1.00	42.1	Plus / Plus
TCTCTCGCAGATTCGGACAAAA_x1	22	1..22	scaffold_3_33426	250	24..45	1e-04	1.00	42.1	Plus / Plus
CTCTCGCAGATTCGGACAAA_x1	20	1..20	scaffold_3_33426	250	25..44	1e-04	1.00	42.1	Plus / Plus
CTCTCGCAGATTCGGACAAAA_x5	21	1..21	scaffold_3_33426	250	25..45	1e-04	1.00	42.1	Plus / Plus
TCTCGCAGATTCGGACAAAA_x2	20	1..20	scaffold_3_33426	250	26..45	1e-04	1.00	42.1	Plus / Plus
CTCGCAGATTCGGACAAAA_x4	19	1..19	scaffold_3_33426	250	27..45	1e-04	1.00	42.1	Plus / Plus
TCGCAGATTCGGACAAAA_x3	18	1..18	scaffold_3_33426	250	28..45	1e-04	1.00	42.1	Plus / Plus


score_star	-1.3
score_mfe	3.3
score_freq	-0.3
score	1.9
flank_first_end  	19
flank_first_seq  	GGTTTAGGGAGGTGATTTT
flank_first_struct  	............((((.((
flank_second_beg  	117
flank_second_seq  	CATACAATTTCTAACAAAGAGAGTGTAAGTGGATAAAAGAGTAGTGAGAAAATCAACTCTCATTATTTATGATTTAAATAATTAAATAATGATATAATAGTATATGATTATTTAATTATTTGTCTGCAATCAAA
flank_second_struct  	..((((.(((((.....))))).)))).(..(((((..(((((((((((........))))))))))).........(((((((((((((.(((((....))))).))))))))))))))))))..).))))..
freq  	11
loop_beg  	44
loop_end  	92
loop_seq  	ACTTCCTTTTGTTTTTTAATAGTTTTTACTATAACAAAAAAGAGAGTGT
loop_struct  	(((..((((((((.....(((((....)))))))))..))))..)))))
mature_arm  	second
mature_beg  	93
mature_end  	116
mature_query  	AAGTGGACAAAAGAGGAGTGGGAA_x10
mature_seq  	AAGTGGACAAAAGAGGAGTGGGAA
mature_strand  	+
mature_struct  	))))))))))))).))))))))))
pre_seq  	CTCACTCCCCTTTTGTCCACTTACACTTCCTTTTGTTTTTTAATAGTTTTTACTATAACAAAAAAGAGAGTGTAAGTGGACAAAAGAGGAGTGGGAA
pre_struct  	((((((((.((((((((((((((((((..((((((((.....(((((....)))))))))..))))..)))))))))))))))))).))))))))))
pri_beg  	1
pri_end  	250
pri_id  	scaffold_3_335
pri_mfe  	-91.50
pri_seq  	GGTTTAGGGAGGTGATTTTCTCACTCCCCTTTTGTCCACTTACACTTCCTTTTGTTTTTTAATAGTTTTTACTATAACAAAAAAGAGAGTGTAAGTGGACAAAAGAGGAGTGGGAACATACAATTTCTAACAAAGAGAGTGTAAGTGGATAAAAGAGTAGTGAGAAAATCAACTCTCATTATTTATGATTTAAATAATTAAATAATGATATAATAGTATATGATTATTTAATTATTTGTCTGCAATCAAA
pri_struct  	............((((.((((((((((.((((((((((((((((((..((((((((.....(((((....)))))))))..))))..)))))))))))))))))).))))))))))..((((.(((((.....))))).)))).(..(((((..(((((((((((........))))))))))).........(((((((((((((.(((((....))))).))))))))))))))))))..).))))..
star_arm  	first
star_beg  	20
star_end  	43
star_seq  	CTCACTCCCCTTTTGTCCACTTAC
star_struct  	((((((((.(((((((((((((((
AAAAGAGAGTGTAAGTGGACAAA_x1	23	1..23	scaffold_3_335	250	81..103	1e-04	1.00	42.1	Plus / Plus
AAGTGGACAAAAGAGGAGTGGGAA_x10	24	1..24	scaffold_3_335	250	93..116	1e-04	1.00	42.1	Plus / Plus


score_star	3.9
score_mfe	3.2
score_freq	100.1
score	107.5
flank_first_end  	28
flank_first_seq  	AGGGAGATTGGAGCTACTGGGAATTGTA
flank_first_struct  	(((((((..(((((..((((((((..(.
flank_second_beg  	110
flank_second_seq  	TGATTTCTAGCGGCTCCTCCCTTTCCCTTCCATCTCTATATTGAGACTCATGTTCATGCATATTCAAGACCATCTGATCTCAAGGTATATACAGTTCTTTTTTTCAACATTTTATTTTGTATGTGATGAATCGTTTCATTT
flank_second_struct  	..))))))))..)))))....))))))).............((((((....((((((.(((((.(((((..((((.......)))).......(((.........)))......))))).))))))))))).))))))...
freq  	208
loop_beg  	50
loop_end  	87
loop_seq  	AAGAAAATCACTAAGAAAATTTTCTTGTTGATATTTTC
loop_struct  	(((...((((.((((((....)))))).)))).)))))
mature_arm  	second
mature_beg  	88
mature_end  	109
mature_query  	TTCCCAAGCCCGCCCATTCCAA_x168
mature_seq  	TTCCCAAGCCCGCCCATTCCAA
mature_strand  	+
mature_struct  	.))))))))..))))))))).)
pre_seq  	GGAATGGGCTGTTTGGGATGAAAGAAAATCACTAAGAAAATTTTCTTGTTGATATTTTCTTCCCAAGCCCGCCCATTCCAA
pre_struct  	(((((((((.((((((((.(((((...((((.((((((....)))))).)))).))))).))))))))..))))))))).)
pri_beg  	1
pri_end  	250
pri_id  	scaffold_3_8594
pri_mfe  	-88.20
pri_seq  	AGGGAGATTGGAGCTACTGGGAATTGTAGGAATGGGCTGTTTGGGATGAAAGAAAATCACTAAGAAAATTTTCTTGTTGATATTTTCTTCCCAAGCCCGCCCATTCCAATGATTTCTAGCGGCTCCTCCCTTTCCCTTCCATCTCTATATTGAGACTCATGTTCATGCATATTCAAGACCATCTGATCTCAAGGTATATACAGTTCTTTTTTTCAACATTTTATTTTGTATGTGATGAATCGTTTCATTT
pri_struct  	(((((((..(((((..((((((((..(.(((((((((.((((((((.(((((...((((.((((((....)))))).)))).))))).))))))))..))))))))).)..))))))))..)))))....))))))).............((((((....((((((.(((((.(((((..((((.......)))).......(((.........)))......))))).))))))))))).))))))...
star_arm  	first
star_beg  	29
star_end  	49
star_read  	1
star_seq  	GGAATGGGCTGTTTGGGATGA
star_struct  	(((((((((.((((((((.((
TTTCTTTCATCCCAAACAGCC_x1	21	1..21	scaffold_3_8594	250	196..216	1e-04	1.00	42.1	Plus / Minus
ATTGTAGGAATGGGCTGTTTG_x1	21	1..21	scaffold_3_8594	250	23..43	1e-04	1.00	42.1	Plus / Plus
GGAATGGGCTGTTTGGGA_x3	18	1..18	scaffold_3_8594	250	29..46	1e-04	1.00	42.1	Plus / Plus
GGAATGGGCTGTTTGGGAT_x1	19	1..19	scaffold_3_8594	250	29..47	1e-04	1.00	42.1	Plus / Plus
GGAATGGGCTGTTTGGGATG_x8	20	1..20	scaffold_3_8594	250	29..48	1e-04	1.00	42.1	Plus / Plus
GGAATGGGCTGTTTGGGATGA_x17	21	1..21	scaffold_3_8594	250	29..49	1e-04	1.00	42.1	Plus / Plus
CTTCCCAAGCCCGCCCATTCCA_x1	22	1..22	scaffold_3_8594	250	87..108	1e-04	1.00	42.1	Plus / Plus
TTCCCAAGCCCGCCCATTCC_x5	20	1..20	scaffold_3_8594	250	88..107	1e-04	1.00	42.1	Plus / Plus
TTCCCAAGCCCGCCCATTCCAA_x168	22	1..22	scaffold_3_8594	250	88..109	1e-04	1.00	42.1	Plus / Plus
CCCAAGCCCGCCCATTCC_x2	18	1..18	scaffold_3_8594	250	90..107	1e-04	1.00	42.1	Plus / Plus
CCCAAGCCCGCCCATTCCA_x1	19	1..19	scaffold_3_8594	250	90..108	1e-04	1.00	42.1	Plus / Plus


score_star	3.9
score_mfe	3.3
score_freq	100.1
score	107.5
flank_first_end  	147
flank_first_seq  	ATAGATTGTTCTAGAGACGGCTTGGTAGGTGGGGAGGTAGTCTATTGGTGTATATAAAGGGGTGAAGATGTGGACTATGAGCAAAAACAAACAAGAAGAAGGAGACTGAGAGGAGGGAAAGGGAGATTGGAGCTACTGGGAATTGTA
flank_first_struct  	.....((.((((.....(..((((....((...(..(((((((((.....(((........))).....)))))))))...)....))...))))..).((....))....)))).)).(((((....(((((..((((((((..(.
flank_second_beg  	229
flank_second_seq  	TGATTTCTAGCGGCTCCTCCCT
flank_second_struct  	..))))))))..))))))))))
freq  	208
loop_beg  	169
loop_end  	206
loop_seq  	AAGAAAATCACTAAGAAAATTTTCTTGTTGATATTTTC
loop_struct  	(((...((((.((((((....)))))).)))).)))))
mature_arm  	second
mature_beg  	207
mature_end  	228
mature_query  	TTCCCAAGCCCGCCCATTCCAA_x168
mature_seq  	TTCCCAAGCCCGCCCATTCCAA
mature_strand  	+
mature_struct  	.))))))))..))))))))).)
pre_seq  	GGAATGGGCTGTTTGGGATGAAAGAAAATCACTAAGAAAATTTTCTTGTTGATATTTTCTTCCCAAGCCCGCCCATTCCAA
pre_struct  	(((((((((.((((((((.(((((...((((.((((((....)))))).)))).))))).))))))))..))))))))).)
pri_beg  	1
pri_end  	250
pri_id  	scaffold_3_8597
pri_mfe  	-89.30
pri_seq  	ATAGATTGTTCTAGAGACGGCTTGGTAGGTGGGGAGGTAGTCTATTGGTGTATATAAAGGGGTGAAGATGTGGACTATGAGCAAAAACAAACAAGAAGAAGGAGACTGAGAGGAGGGAAAGGGAGATTGGAGCTACTGGGAATTGTAGGAATGGGCTGTTTGGGATGAAAGAAAATCACTAAGAAAATTTTCTTGTTGATATTTTCTTCCCAAGCCCGCCCATTCCAATGATTTCTAGCGGCTCCTCCCT
pri_struct  	.....((.((((.....(..((((....((...(..(((((((((.....(((........))).....)))))))))...)....))...))))..).((....))....)))).)).(((((....(((((..((((((((..(.(((((((((.((((((((.(((((...((((.((((((....)))))).)))).))))).))))))))..))))))))).)..))))))))..))))))))))
star_arm  	first
star_beg  	148
star_end  	168
star_read  	1
star_seq  	GGAATGGGCTGTTTGGGATGA
star_struct  	(((((((((.((((((((.((
ATTGTAGGAATGGGCTGTTTG_x1	21	1..21	scaffold_3_8597	250	142..162	1e-04	1.00	42.1	Plus / Plus
GGAATGGGCTGTTTGGGA_x3	18	1..18	scaffold_3_8597	250	148..165	1e-04	1.00	42.1	Plus / Plus
GGAATGGGCTGTTTGGGAT_x1	19	1..19	scaffold_3_8597	250	148..166	1e-04	1.00	42.1	Plus / Plus
GGAATGGGCTGTTTGGGATG_x8	20	1..20	scaffold_3_8597	250	148..167	1e-04	1.00	42.1	Plus / Plus
GGAATGGGCTGTTTGGGATGA_x17	21	1..21	scaffold_3_8597	250	148..168	1e-04	1.00	42.1	Plus / Plus
CTTCCCAAGCCCGCCCATTCCA_x1	22	1..22	scaffold_3_8597	250	206..227	1e-04	1.00	42.1	Plus / Plus
TTCCCAAGCCCGCCCATTCC_x5	20	1..20	scaffold_3_8597	250	207..226	1e-04	1.00	42.1	Plus / Plus
TTCCCAAGCCCGCCCATTCCAA_x168	22	1..22	scaffold_3_8597	250	207..228	1e-04	1.00	42.1	Plus / Plus
CCCAAGCCCGCCCATTCC_x2	18	1..18	scaffold_3_8597	250	209..226	1e-04	1.00	42.1	Plus / Plus
CCCAAGCCCGCCCATTCCA_x1	19	1..19	scaffold_3_8597	250	209..227	1e-04	1.00	42.1	Plus / Plus
TTTCTTTCATCCCAAACAGCC_x1	21	1..21	scaffold_3_8597	250	77..97	1e-04	1.00	42.1	Plus / Minus


score_star	3.9
score_mfe	3
score_freq	91.4
score	98.6
flank_first_end  	22
flank_first_seq  	AGAGGAGGCATAGGTGATTTTG
flank_first_struct  	((.(((((...((((((...((
flank_second_beg  	109
flank_second_seq  	CCTTCATCCCCTTACCTCCCCTATTTGCTATTGCTTATTAATTTGATTTCCCATAATTAAATTTATCCATATTCATGTATTGCATAAAGTGGTAATAGCACATATATAAAAAGCATGTCATCAGTAAATCTTGGGATGCACA
flank_second_struct  	...)))...)))..))))).))...((((((((((....(((((((((......)))))))))...........(((.....))).....))))))))))............((((.(((...........))).))))...
freq  	191
loop_beg  	44
loop_end  	86
loop_seq  	AGATGGTGAAATGCATGAACAAGGCAGCATCTCAATCCTTTGT
loop_struct  	(((.(((((.((((.((.......)))))).)))..)))))))
mature_arm  	first
mature_beg  	23
mature_end  	43
mature_query  	CTGACAGAAGATAGAGAGCAC_x180
mature_seq  	CTGACAGAAGATAGAGAGCAC
mature_strand  	+
mature_struct  	.((((((((((((((((((((
pre_seq  	CTGACAGAAGATAGAGAGCACAGATGGTGAAATGCATGAACAAGGCAGCATCTCAATCCTTTGTGCTCTCTATGCTTCTGTCATCA
pre_struct  	.(((((((((((((((((((((((.(((((.((((.((.......)))))).)))..)))))))))))))))).))))))))).))
pri_beg  	1
pri_end  	250
pri_id  	scaffold_3_8618
pri_mfe  	-81.40
pri_seq  	AGAGGAGGCATAGGTGATTTTGCTGACAGAAGATAGAGAGCACAGATGGTGAAATGCATGAACAAGGCAGCATCTCAATCCTTTGTGCTCTCTATGCTTCTGTCATCACCTTCATCCCCTTACCTCCCCTATTTGCTATTGCTTATTAATTTGATTTCCCATAATTAAATTTATCCATATTCATGTATTGCATAAAGTGGTAATAGCACATATATAAAAAGCATGTCATCAGTAAATCTTGGGATGCACA
pri_struct  	((.(((((...((((((...((.(((((((((((((((((((((((.(((((.((((.((.......)))))).)))..)))))))))))))))).))))))))).))...)))...)))..))))).))...((((((((((....(((((((((......)))))))))...........(((.....))).....))))))))))............((((.(((...........))).))))...
star_arm  	second
star_beg  	87
star_end  	108
star_read  	1
star_seq  	GCTCTCTATGCTTCTGTCATCA
star_struct  	))))))))).))))))))).))
CCTTCATCCCCTTACCTCCCCT_x1	22	1..22	scaffold_3_8618	250	109..130	1e-04	1.00	42.1	Plus / Plus
CTGACAGAAGATAGAGAGCAC_x180	21	1..21	scaffold_3_8618	250	23..43	1e-04	1.00	42.1	Plus / Plus
TGACAGAAGATAGAGAGCAC_x3	20	1..20	scaffold_3_8618	250	24..43	1e-04	1.00	42.1	Plus / Plus
GCTCTCTATGCTTCTGTC_x1	18	1..18	scaffold_3_8618	250	87..104	1e-04	1.00	42.1	Plus / Plus
GCTCTCTATGCTTCTGTCATC_x5	21	1..21	scaffold_3_8618	250	87..107	1e-04	1.00	42.1	Plus / Plus
GCTCTCTATGCTTCTGTCATCA_x1	22	1..22	scaffold_3_8618	250	87..108	1e-04	1.00	42.1	Plus / Plus


score_star	3.9
score_mfe	2.9
score_freq	191.3
score	198.4
flank_first_end  	24
flank_first_seq  	TGGGAGAAGAAGCACCAGGTTTTG
flank_first_struct  	.(((((((((..((...((((.((
flank_second_beg  	123
flank_second_seq  	CCTTCAGCCCCATGTCTCTCTCTCTCTCCCCCAAATCTTATTGGGTTTCTTGCTTAAATAATCTAATTCCCATTCATATATGTATATATTTTATCAACCTTGATTCTTGGGAATGTGAATAATTAGTG
flank_second_struct  	.....))))...))..))).))))))...(((((......)))))......(((.((.((.((..(((((((.(((....((.(((.....)))))....)))....)))))))..)).)).))))).
freq  	387
loop_beg  	46
loop_end  	98
loop_seq  	AGATGAAGAAATGCATGGACATCGACATGGCAGGCAGCATCTCTCTCCTTTGT
loop_struct  	(((.(((((.((((.((..(((....))).))....)))).))).)).)))))
mature_arm  	first
mature_beg  	25
mature_end  	45
mature_query  	TTGACAGAAGATAGAGAGCAC_x362
mature_seq  	TTGACAGAAGATAGAGAGCAC
mature_strand  	+
mature_struct  	(((((((((((((((((((((
pre_seq  	TTGACAGAAGATAGAGAGCACAGATGAAGAAATGCATGGACATCGACATGGCAGGCAGCATCTCTCTCCTTTGTGCTCTCTATGCTTCTGTCATCACA
pre_struct  	((((((((((((((((((((((((.(((((.((((.((..(((....))).))....)))).))).)).)))))))))))))).)))))))))..)))
pri_beg  	1
pri_end  	250
pri_id  	scaffold_3_8621
pri_mfe  	-76.50
pri_seq  	TGGGAGAAGAAGCACCAGGTTTTGTTGACAGAAGATAGAGAGCACAGATGAAGAAATGCATGGACATCGACATGGCAGGCAGCATCTCTCTCCTTTGTGCTCTCTATGCTTCTGTCATCACACCTTCAGCCCCATGTCTCTCTCTCTCTCCCCCAAATCTTATTGGGTTTCTTGCTTAAATAATCTAATTCCCATTCATATATGTATATATTTTATCAACCTTGATTCTTGGGAATGTGAATAATTAGTG
pri_struct  	.(((((((((..((...((((.((((((((((((((((((((((((((.(((((.((((.((..(((....))).))....)))).))).)).)))))))))))))).)))))))))..))).....))))...))..))).))))))...(((((......)))))......(((.((.((.((..(((((((.(((....((.(((.....)))))....)))....)))))))..)).)).))))).
star_arm  	second
star_beg  	99
star_end  	122
star_read  	1
star_seq  	GCTCTCTATGCTTCTGTCATCACA
star_struct  	))))))))).)))))))))..)))
TGTTGACAGAAGATAGAGAGC_x2	21	1..21	scaffold_3_8621	250	23..43	1e-04	1.00	42.1	Plus / Plus
TTGACAGAAGATAGAGAG_x3	18	1..18	scaffold_3_8621	250	25..42	1e-04	1.00	42.1	Plus / Plus
TTGACAGAAGATAGAGAGC_x5	19	1..19	scaffold_3_8621	250	25..43	1e-04	1.00	42.1	Plus / Plus
TTGACAGAAGATAGAGAGCA_x5	20	1..20	scaffold_3_8621	250	25..44	1e-04	1.00	42.1	Plus / Plus
TTGACAGAAGATAGAGAGCAC_x362	21	1..21	scaffold_3_8621	250	25..45	1e-04	1.00	42.1	Plus / Plus
TGACAGAAGATAGAGAGCAC_x3	20	1..20	scaffold_3_8621	250	26..45	1e-04	1.00	42.1	Plus / Plus
GCTCTCTATGCTTCTGTC_x1	18	1..18	scaffold_3_8621	250	99..116	1e-04	1.00	42.1	Plus / Plus
GCTCTCTATGCTTCTGTCATC_x5	21	1..21	scaffold_3_8621	250	99..119	1e-04	1.00	42.1	Plus / Plus
GCTCTCTATGCTTCTGTCATCA_x1	22	1..22	scaffold_3_8621	250	99..120	1e-04	1.00	42.1	Plus / Plus


score_star	3.9
score_mfe	3
score_freq	191.3
score	198.5
flank_first_end  	132
flank_first_seq  	GTTTGATAAGAAGAAGGAAATCTCTCCTCTTTGAATCTTACTATAATTAAGAAGTTGAACTCTTGTTTTAAATTTCCCATATTTATAGGGTATATATGTATATGTGTGTGGGAGAAGAAGCACCAGGTTTTG
flank_first_struct  	((..(((..(((((.(((......))))))))..)))..))............(((((.....((((((...((((((((((.((((.(.......).))))...)))))))))).))))))..((((..((
flank_second_beg  	229
flank_second_seq  	CACCTTCAGCCCCATGTCTCTC
flank_second_struct  	.)))))))))............
freq  	387
loop_beg  	154
loop_end  	206
loop_seq  	AGATGAAGAAATGCATGGACATCGACATGGCAGGCAGCATCTCTCTCCTTTGT
loop_struct  	(((.(((((.((((.((..(((....))).))....)))).))).)).)))))
mature_arm  	first
mature_beg  	133
mature_end  	153
mature_query  	TTGACAGAAGATAGAGAGCAC_x362
mature_seq  	TTGACAGAAGATAGAGAGCAC
mature_strand  	+
mature_struct  	.((((((((((((((((((((
pre_seq  	TTGACAGAAGATAGAGAGCACAGATGAAGAAATGCATGGACATCGACATGGCAGGCAGCATCTCTCTCCTTTGTGCTCTCTATGCTTCTGTCATCA
pre_struct  	.(((((((((((((((((((((((.(((((.((((.((..(((....))).))....)))).))).)).)))))))))))))).))))))))).))
pri_beg  	1
pri_end  	250
pri_id  	scaffold_3_8624
pri_mfe  	-80.50
pri_seq  	GTTTGATAAGAAGAAGGAAATCTCTCCTCTTTGAATCTTACTATAATTAAGAAGTTGAACTCTTGTTTTAAATTTCCCATATTTATAGGGTATATATGTATATGTGTGTGGGAGAAGAAGCACCAGGTTTTGTTGACAGAAGATAGAGAGCACAGATGAAGAAATGCATGGACATCGACATGGCAGGCAGCATCTCTCTCCTTTGTGCTCTCTATGCTTCTGTCATCACACCTTCAGCCCCATGTCTCTC
pri_struct  	((..(((..(((((.(((......))))))))..)))..))............(((((.....((((((...((((((((((.((((.(.......).))))...)))))))))).))))))..((((..((.(((((((((((((((((((((((.(((((.((((.((..(((....))).))....)))).))).)).)))))))))))))).))))))))).)).)))))))))............
star_arm  	second
star_beg  	207
star_end  	228
star_read  	1
star_seq  	GCTCTCTATGCTTCTGTCATCA
star_struct  	))))))))).))))))))).))
TGTTGACAGAAGATAGAGAGC_x2	21	1..21	scaffold_3_8624	250	131..151	1e-04	1.00	42.1	Plus / Plus
TTGACAGAAGATAGAGAG_x3	18	1..18	scaffold_3_8624	250	133..150	1e-04	1.00	42.1	Plus / Plus
TTGACAGAAGATAGAGAGC_x5	19	1..19	scaffold_3_8624	250	133..151	1e-04	1.00	42.1	Plus / Plus
TTGACAGAAGATAGAGAGCA_x5	20	1..20	scaffold_3_8624	250	133..152	1e-04	1.00	42.1	Plus / Plus
TTGACAGAAGATAGAGAGCAC_x362	21	1..21	scaffold_3_8624	250	133..153	1e-04	1.00	42.1	Plus / Plus
TGACAGAAGATAGAGAGCAC_x3	20	1..20	scaffold_3_8624	250	134..153	1e-04	1.00	42.1	Plus / Plus
GCTCTCTATGCTTCTGTC_x1	18	1..18	scaffold_3_8624	250	207..224	1e-04	1.00	42.1	Plus / Plus
GCTCTCTATGCTTCTGTCATC_x5	21	1..21	scaffold_3_8624	250	207..227	1e-04	1.00	42.1	Plus / Plus
GCTCTCTATGCTTCTGTCATCA_x1	22	1..22	scaffold_3_8624	250	207..228	1e-04	1.00	42.1	Plus / Plus


score_star	3.9
score_mfe	2.5
score_freq	-4.9
score	1.8
flank_first_end  	22
flank_first_seq  	TTAGAGTAAATACCATACTTAA
flank_first_struct  	.............((((((.((
flank_second_beg  	160
flank_second_seq  	AGTATGTTGTCGCCTCTCTCAACAGGAATGTGTTGAGGCCCAAAAAATCCACAGTTTAGCCCAAATATTCCCAGCCCAATGCGATACCTTA
flank_second_struct  	)))))).((((((...........(((((((.(((.(((...................))))))))))))).........)))))).....
freq  	2
loop_beg  	47
loop_end  	134
loop_seq  	AAGATTTGTAATTCTTCTGCAAAGGACCTACTAGTGTAGTGATTTTGAACAATTACTCCCCTAGGAAAGGTCCTGGGTTCAAGTCTTA
loop_struct  	((((((((.(((((........(((((((.((((.(.(((((((......))))))).).))))...)))))))))))))))))))))
mature_arm  	first
mature_beg  	23
mature_end  	46
mature_query  	ATTTGAGGCTTGCTTATTGTGATT_x1
mature_seq  	ATTTGAGGCTTGCTTATTGTGATT
mature_strand  	+
mature_struct  	((((.(.((.(((((((.(((.((
pre_seq  	ATTTGAGGCTTGCTTATTGTGATTAAGATTTGTAATTCTTCTGCAAAGGACCTACTAGTGTAGTGATTTTGAACAATTACTCCCCTAGGAAAGGTCCTGGGTTCAAGTCTTAGCATTTGTGTAGTGTGTGTGAGTTT
pre_struct  	((((.(.((.(((((((.(((.((((((((((.(((((........(((((((.((((.(.(((((((......))))))).).))))...)))))))))))))))))))))))))..))).)))).)).)))))))
pri_beg  	1
pri_end  	250
pri_id  	scaffold_4_14261
pri_mfe  	-61.86
pri_seq  	TTAGAGTAAATACCATACTTAAATTTGAGGCTTGCTTATTGTGATTAAGATTTGTAATTCTTCTGCAAAGGACCTACTAGTGTAGTGATTTTGAACAATTACTCCCCTAGGAAAGGTCCTGGGTTCAAGTCTTAGCATTTGTGTAGTGTGTGTGAGTTTAGTATGTTGTCGCCTCTCTCAACAGGAATGTGTTGAGGCCCAAAAAATCCACAGTTTAGCCCAAATATTCCCAGCCCAATGCGATACCTTA
pri_struct  	.............((((((.((((((.(.((.(((((((.(((.((((((((((.(((((........(((((((.((((.(.(((((((......))))))).).))))...)))))))))))))))))))))))))..))).)))).)).))))))))))))).((((((...........(((((((.(((.(((...................))))))))))))).........)))))).....
star_arm  	second
star_beg  	135
star_end  	159
star_read  	1
star_seq  	GCATTTGTGTAGTGTGTGTGAGTTT
star_struct  	))))..))).)))).)).)))))))
AGCATTTGTGTAGTGTGTGTGAGT_x1	24	1..24	scaffold_4_14261	250	134..157	1e-04	1.00	42.1	Plus / Plus
ATTTGAGGCTTGCTTATTGTGATT_x1	24	1..24	scaffold_4_14261	250	23..46	1e-04	1.00	42.1	Plus / Plus


score_star	3.9
score_mfe	2.5
score_freq	-4.9
score	1.7
flank_first_end  	93
flank_first_seq  	TTCATAATTTGGTTGATTTTCTTGATGCTTGATCACCATCTAGTTTTATAATTGAGTTTATCTTATGAAAGTTAGAGTAAATACCATACTTAA
flank_first_struct  	(((((((...(((.(((((...(((.(((.(((....))).))).))).....))))).))))))))))....((((...(((.((((((.((
flank_second_beg  	231
flank_second_seq  	AGTATGTTGTCGCCTCTCTC
flank_second_struct  	)))))).)))...))))...
freq  	2
loop_beg  	118
loop_end  	205
loop_seq  	AAGATTTGTAATTCTTCTGCAAAGGACCTACTAGTGTAGTGATTTTGAACAATTACTCCCCTAGGAAAGGTCCTGGGTTCAAGTCTTA
loop_struct  	((((((((.(((((........(((((((.((((.(.(((((((......))))))).).))))...)))))))))))))))))))))
mature_arm  	first
mature_beg  	94
mature_end  	117
mature_query  	ATTTGAGGCTTGCTTATTGTGATT_x1
mature_seq  	ATTTGAGGCTTGCTTATTGTGATT
mature_strand  	+
mature_struct  	((((.(.((.(((((((.(((.((
pre_seq  	ATTTGAGGCTTGCTTATTGTGATTAAGATTTGTAATTCTTCTGCAAAGGACCTACTAGTGTAGTGATTTTGAACAATTACTCCCCTAGGAAAGGTCCTGGGTTCAAGTCTTAGCATTTGTGTAGTGTGTGTGAGTTT
pre_struct  	((((.(.((.(((((((.(((.((((((((((.(((((........(((((((.((((.(.(((((((......))))))).).))))...)))))))))))))))))))))))))..))).)))).)).)))))))
pri_beg  	1
pri_end  	250
pri_id  	scaffold_4_14264
pri_mfe  	-59.30
pri_seq  	TTCATAATTTGGTTGATTTTCTTGATGCTTGATCACCATCTAGTTTTATAATTGAGTTTATCTTATGAAAGTTAGAGTAAATACCATACTTAAATTTGAGGCTTGCTTATTGTGATTAAGATTTGTAATTCTTCTGCAAAGGACCTACTAGTGTAGTGATTTTGAACAATTACTCCCCTAGGAAAGGTCCTGGGTTCAAGTCTTAGCATTTGTGTAGTGTGTGTGAGTTTAGTATGTTGTCGCCTCTCTC
pri_struct  	(((((((...(((.(((((...(((.(((.(((....))).))).))).....))))).))))))))))....((((...(((.((((((.((((((.(.((.(((((((.(((.((((((((((.(((((........(((((((.((((.(.(((((((......))))))).).))))...)))))))))))))))))))))))))..))).)))).)).))))))))))))).)))...))))...
star_arm  	second
star_beg  	206
star_end  	230
star_read  	1
star_seq  	GCATTTGTGTAGTGTGTGTGAGTTT
star_struct  	))))..))).)))).)).)))))))
AGCATTTGTGTAGTGTGTGTGAGT_x1	24	1..24	scaffold_4_14264	250	205..228	1e-04	1.00	42.1	Plus / Plus
ATTTGAGGCTTGCTTATTGTGATT_x1	24	1..24	scaffold_4_14264	250	94..117	1e-04	1.00	42.1	Plus / Plus


score_star	-1.3
score_mfe	3.5
score_freq	-0.8
score	1.6
flank_first_end  	43
flank_first_seq  	GGCTCGGCAGACTTGGTGTCCCGAGACCTGCCAGGATTTATGG
flank_first_struct  	(((..(((((.(((((....)))))..))))).........((
flank_second_beg  	229
flank_second_seq  	CTGCCAGGGGATTTGACGGATT
flank_second_struct  	).))).................
freq  	10
loop_beg  	72
loop_end  	204
loop_seq  	GCCAGGATTGCGGATCAGGCGGACTACGGTCCCCTGTATCTTGTCAGAGCGGCTCGAATTGACTTGGTGTCATCGAGACCTACCGGCGAATCAGGCTGACCATAGTCCCCTGATTTCGCCAGTTTGCGGCTCA
loop_struct  	(((.(((((((((((((((.((((((.((((.((((....(((((.(...(((((((..((((.....))))))))).))..).)))))..))))..)))).))))))))))).)))).))))))..)))..)
mature_arm  	second
mature_beg  	205
mature_end  	228
mature_query  	GTTAGACTTTGTGTCGCCCGAGAC_x4
mature_seq  	GTTAGACTTTGTGTCGCCCGAGAC
mature_strand  	+
mature_struct  	))).)))...).)))).))))).)
pre_seq  	CTCGGCTGACTCTGTGTCCCCGAGACTTGCCAGGATTGCGGATCAGGCGGACTACGGTCCCCTGTATCTTGTCAGAGCGGCTCGAATTGACTTGGTGTCATCGAGACCTACCGGCGAATCAGGCTGACCATAGTCCCCTGATTTCGCCAGTTTGCGGCTCAGTTAGACTTTGTGTCGCCCGAGAC
pre_struct  	(((((.((((.(...(((.....((((.(((.(((((((((((((((.((((((.((((.((((....(((((.(...(((((((..((((.....))))))))).))..).)))))..))))..)))).))))))))))).)))).))))))..)))..)))).)))...).)))).))))).)
pri_beg  	1
pri_end  	250
pri_id  	scaffold_4_16140
pri_mfe  	-99.70
pri_seq  	GGCTCGGCAGACTTGGTGTCCCGAGACCTGCCAGGATTTATGGCTCGGCTGACTCTGTGTCCCCGAGACTTGCCAGGATTGCGGATCAGGCGGACTACGGTCCCCTGTATCTTGTCAGAGCGGCTCGAATTGACTTGGTGTCATCGAGACCTACCGGCGAATCAGGCTGACCATAGTCCCCTGATTTCGCCAGTTTGCGGCTCAGTTAGACTTTGTGTCGCCCGAGACCTGCCAGGGGATTTGACGGATT
pri_struct  	(((..(((((.(((((....)))))..))))).........(((((((.((((.(...(((.....((((.(((.(((((((((((((((.((((((.((((.((((....(((((.(...(((((((..((((.....))))))))).))..).)))))..))))..)))).))))))))))).)))).))))))..)))..)))).)))...).)))).))))).)).))).................
star_arm  	first
star_beg  	44
star_end  	71
star_seq  	CTCGGCTGACTCTGTGTCCCCGAGACTT
star_struct  	(((((.((((.(...(((.....((((.
AGCCGCTCTGACAAGATACAGGGG_x1	24	1..24	scaffold_4_16140	250	126..149	1e-04	1.00	42.1	Plus / Minus
AGTTAGACTTTGTGTCGCCCGAGA_x4	24	1..24	scaffold_4_16140	250	204..227	1e-04	1.00	42.1	Plus / Plus
GTTAGACTTTGTGTCGCCCGAGAC_x4	24	1..24	scaffold_4_16140	250	205..228	1e-04	1.00	42.1	Plus / Plus
ATTGCGGATCAGGCGGACTACGGT_x1	24	1..24	scaffold_4_16140	250	78..101	1e-04	1.00	42.1	Plus / Plus


score_star	-1.3
score_mfe	3.3
score_freq	0
score	2.3
flank_first_end  	152
flank_first_seq  	GTGACATCGGCGTGGAGCCGTTCTACTTCAGCCTGGAGGTGAGCATCGGCTGAAGGCTTCCTCCAGAAGGAGTCCCCACGAGGGGTATGGTGTTGGGTATCGAGACTAGTGTCACTCGGCATAGCGGAGTGCGGGGGGAAGAAGAGATGACG
flank_first_struct  	(((....((((.....))))...))).....((..((((.((((((((((......((((((((.........((((....))))..((((.(((.....))).))))..(.(((((.((...)).)))))).))))))))..........(
flank_second_beg  	229
flank_second_seq  	AGCTGTTGATGCTCTTTTTGGG
flank_second_struct  	....))))))))))))))..))
freq  	22
loop_beg  	172
loop_end  	207
loop_seq  	GCCAGCGAAACTGGTAGAGAGGTGGGATTTGGAAGT
loop_struct  	.((((....(((........))).....))))...)
mature_arm  	second
mature_beg  	208
mature_end  	228
mature_query  	CGTTTCCCACAGACGGCGCCA_x17
mature_seq  	CGTTTCCCACAGACGGCGCCA
mature_strand  	+
mature_struct  	))))))))).....))).)).
pre_seq  	GGGCCAGATGGGAGATGGAGCCAGCGAAACTGGTAGAGAGGTGGGATTTGGAAGTCGTTTCCCACAGACGGCGCCA
pre_struct  	(.(((...((((((((((..((((....(((........))).....))))...)))))))))).....))).)).
pri_beg  	1
pri_end  	250
pri_id  	scaffold_4_17016
pri_mfe  	-92.00
pri_seq  	GTGACATCGGCGTGGAGCCGTTCTACTTCAGCCTGGAGGTGAGCATCGGCTGAAGGCTTCCTCCAGAAGGAGTCCCCACGAGGGGTATGGTGTTGGGTATCGAGACTAGTGTCACTCGGCATAGCGGAGTGCGGGGGGAAGAAGAGATGACGGGGCCAGATGGGAGATGGAGCCAGCGAAACTGGTAGAGAGGTGGGATTTGGAAGTCGTTTCCCACAGACGGCGCCAAGCTGTTGATGCTCTTTTTGGG
pri_struct  	(((....((((.....))))...))).....((..((((.((((((((((......((((((((.........((((....))))..((((.(((.....))).))))..(.(((((.((...)).)))))).))))))))..........((.(((...((((((((((..((((....(((........))).....))))...)))))))))).....))).)).....))))))))))))))..))
star_arm  	first
star_beg  	153
star_end  	171
star_seq  	GGGCCAGATGGGAGATGGA
star_struct  	(.(((...((((((((((.
TCGTTTCCCACAGACGGCGCCA_x5	22	1..22	scaffold_4_17016	250	207..228	1e-04	1.00	42.1	Plus / Plus
CGTTTCCCACAGACGGCGCCA_x17	21	1..21	scaffold_4_17016	250	208..228	1e-04	1.00	42.1	Plus / Plus


score_star	3.9
score_mfe	3.7
score_freq	-4.9
score	2.9
flank_first_end  	22
flank_first_seq  	TTTTGATACTCCAAATGTCACC
flank_first_struct  	......((((((((.(((((((
flank_second_beg  	107
flank_second_seq  	TGATAGTTGGAGTGGCCACAATCATCACCCTTCGAAATGTATGAATTTAAGAGAAGGCAGAGTGGGTTTCAAATGCTTAACTGCTTTAGTCTTTATCTTCCTCTTATGCAATCCTACAGAAGCACTAGGATCCCCAAGGCAAAG
flank_second_struct  	))))).))))))))(((....................(((((((....((((((((((((((..(...............)..)))).)))))).))))....))))))).(((((.........))))).......)))....
freq  	2
loop_beg  	47
loop_end  	82
loop_seq  	ACAAAGAGGAGTGCCAAAATCATACGGTCCTCGTGT
loop_struct  	((...(((((.((...........)).)))))))))
mature_arm  	second
mature_beg  	83
mature_end  	106
mature_query  	GAGAGAGTAGAGAAGTGTGGGAGG_x1
mature_seq  	GAGAGAGTAGAGAAGTGTGGGAGG
mature_strand  	+
mature_struct  	)))))))))))).)))))))))))
pre_seq  	TCCCACACTCCTTTACTCTCTCACACAAAGAGGAGTGCCAAAATCATACGGTCCTCGTGTGAGAGAGTAGAGAAGTGTGGGAGG
pre_struct  	(((((((((.((((((((((((((((...(((((.((...........)).))))))))))))))))))))).)))))))))))
pri_beg  	1
pri_end  	250
pri_id  	scaffold_4_17511
pri_mfe  	-105.36
pri_seq  	TTTTGATACTCCAAATGTCACCTCCCACACTCCTTTACTCTCTCACACAAAGAGGAGTGCCAAAATCATACGGTCCTCGTGTGAGAGAGTAGAGAAGTGTGGGAGGTGATAGTTGGAGTGGCCACAATCATCACCCTTCGAAATGTATGAATTTAAGAGAAGGCAGAGTGGGTTTCAAATGCTTAACTGCTTTAGTCTTTATCTTCCTCTTATGCAATCCTACAGAAGCACTAGGATCCCCAAGGCAAAG
pri_struct  	......((((((((.((((((((((((((((.((((((((((((((((...(((((.((...........)).))))))))))))))))))))).)))))))))))))))).))))))))(((....................(((((((....((((((((((((((..(...............)..)))).)))))).))))....))))))).(((((.........))))).......)))....
star_arm  	first
star_beg  	23
star_end  	46
star_read  	1
star_seq  	TCCCACACTCCTTTACTCTCTCAC
star_struct  	(((((((((.((((((((((((((
TCCCACACTCCTTTACTCTCTC_x1	22	1..22	scaffold_4_17511	250	23..44	1e-04	1.00	42.1	Plus / Plus
GAGAGAGTAGAGAAGTGTGGGAGG_x1	24	1..24	scaffold_4_17511	250	83..106	1e-04	1.00	42.1	Plus / Plus


score_star	3.9
score_mfe	3.5
score_freq	-4.9
score	2.8
flank_first_end  	144
flank_first_seq  	TGCTTGTTTTAAGTATCGCGAGTTGCTGTTATATTTTTGGAATCCAAATAGCTGCTTTTGTTTCTTCAGTTCAGATAAAAATTAGTTTCACAAGCTTGTATGACTTTAAAAGTGGGAGATGATTTTGATACTCCAAATGTCACC
flank_first_struct  	.((((((.((((.((((..((((.((((((.......(((...))))))))).))))(((......)))....))))....))))....))))))................((((.(((....)))..((((((((.(((((((
flank_second_beg  	229
flank_second_seq  	TGATAGTTGGAGTGGCCACAAT
flank_second_struct  	))))).)))))))).))))...
freq  	2
loop_beg  	169
loop_end  	204
loop_seq  	ACAAAGAGGAGTGCCAAAATCATACGGTCCTCGTGT
loop_struct  	((...(((((.((...........)).)))))))))
mature_arm  	second
mature_beg  	205
mature_end  	228
mature_query  	GAGAGAGTAGAGAAGTGTGGGAGG_x1
mature_seq  	GAGAGAGTAGAGAAGTGTGGGAGG
mature_strand  	+
mature_struct  	)))))))))))).)))))))))))
pre_seq  	TCCCACACTCCTTTACTCTCTCACACAAAGAGGAGTGCCAAAATCATACGGTCCTCGTGTGAGAGAGTAGAGAAGTGTGGGAGG
pre_struct  	(((((((((.((((((((((((((((...(((((.((...........)).))))))))))))))))))))).)))))))))))
pri_beg  	1
pri_end  	250
pri_id  	scaffold_4_17514
pri_mfe  	-99.41
pri_seq  	TGCTTGTTTTAAGTATCGCGAGTTGCTGTTATATTTTTGGAATCCAAATAGCTGCTTTTGTTTCTTCAGTTCAGATAAAAATTAGTTTCACAAGCTTGTATGACTTTAAAAGTGGGAGATGATTTTGATACTCCAAATGTCACCTCCCACACTCCTTTACTCTCTCACACAAAGAGGAGTGCCAAAATCATACGGTCCTCGTGTGAGAGAGTAGAGAAGTGTGGGAGGTGATAGTTGGAGTGGCCACAAT
pri_struct  	.((((((.((((.((((..((((.((((((.......(((...))))))))).))))(((......)))....))))....))))....))))))................((((.(((....)))..((((((((.((((((((((((((((.((((((((((((((((...(((((.((...........)).))))))))))))))))))))).)))))))))))))))).)))))))).))))...
star_arm  	first
star_beg  	145
star_end  	168
star_read  	1
star_seq  	TCCCACACTCCTTTACTCTCTCAC
star_struct  	(((((((((.((((((((((((((
TCCCACACTCCTTTACTCTCTC_x1	22	1..22	scaffold_4_17514	250	145..166	1e-04	1.00	42.1	Plus / Plus
GAGAGAGTAGAGAAGTGTGGGAGG_x1	24	1..24	scaffold_4_17514	250	205..228	1e-04	1.00	42.1	Plus / Plus


score_star	-1.3
score_mfe	3.1
score_freq	0
score	2.1
flank_first_end  	133
flank_first_seq  	GAAGTACTCAATTGAGTTGTTCTATATATATGTTCATATGCAAGACATGGATACCAAGTTGTGGCAGTAAAACTAGAACCAAGTTGTGTGGCTAGGTATTATGCTGATGCTAGAGAGGTAGAGGGGTTCCACA
flank_first_struct  	.....((((....)))).((((((.......(((....(((..(((.(((...))).)))...)))....)))))))))........((((...((((((.....)))))).....(((((((((((.(..((
flank_second_beg  	229
flank_second_seq  	CAGTACCTTCCTTTACCCCACG
flank_second_struct  	..).)))..)))))))))))).
freq  	24
loop_beg  	155
loop_end  	207
loop_seq  	CGTCCACCCTCACATTAACACAATGTGCTGCATTGCTAGTGTATTGTGCTCGA
loop_struct  	((..(((....((((((...(((((.....))))).))))))...)))..)))
mature_arm  	second
mature_beg  	208
mature_end  	228
mature_query  	TGTGTTCTCAGGTCGCCCCTG_x24
mature_seq  	TGTGTTCTCAGGTCGCCCCTG
mature_strand  	+
mature_struct  	)))).))))))))))).))))
pre_seq  	GGAGCGACCTGGGATCACATGCGTCCACCCTCACATTAACACAATGTGCTGCATTGCTAGTGTATTGTGCTCGATGTGTTCTCAGGTCGCCCCTG
pre_struct  	((.(((((((((((.(((((.((..(((....((((((...(((((.....))))).))))))...)))..))))))).))))))))))).))))
pri_beg  	1
pri_end  	250
pri_id  	scaffold_4_17748
pri_mfe  	-84.31
pri_seq  	GAAGTACTCAATTGAGTTGTTCTATATATATGTTCATATGCAAGACATGGATACCAAGTTGTGGCAGTAAAACTAGAACCAAGTTGTGTGGCTAGGTATTATGCTGATGCTAGAGAGGTAGAGGGGTTCCACAGGAGCGACCTGGGATCACATGCGTCCACCCTCACATTAACACAATGTGCTGCATTGCTAGTGTATTGTGCTCGATGTGTTCTCAGGTCGCCCCTGCAGTACCTTCCTTTACCCCACG
pri_struct  	.....((((....)))).((((((.......(((....(((..(((.(((...))).)))...)))....)))))))))........((((...((((((.....)))))).....(((((((((((.(..((((.(((((((((((.(((((.((..(((....((((((...(((((.....))))).))))))...)))..))))))).))))))))))).))))..).)))..)))))))))))).
star_arm  	first
star_beg  	134
star_end  	154
star_seq  	GGAGCGACCTGGGATCACATG
star_struct  	((.(((((((((((.(((((.
TGTGTTCTCAGGTCGCCCCTG_x24	21	1..21	scaffold_4_17748	250	208..228	1e-04	1.00	42.1	Plus / Plus


score_star	-1.3
score_mfe	3.5
score_freq	0
score	2.5
flank_first_end  	4
flank_first_seq  	GGAG
flank_first_struct  	((((
flank_second_beg  	131
flank_second_seq  	CCTGTGGTCCAAGAGATCGGGACTGTATATATATATATTCTATGTTATAATAGGTTCAATGTTCATGCATTGTAACATCCCACATCGACCAACGAAGAGGGGGTAATGTACCTTATATGT
flank_second_struct  	)).(..((((.........))))..)....(((((((...((((((((.....(((((((((....)))))).)))..(((.(.(((.....))).).))).))))))))...)))))))
freq  	12
loop_beg  	29
loop_end  	107
loop_seq  	CGTTGGATGTAAATTCAACGGTTCACTCACTCTTACATTTCTTTTAAGAATTTTTTTTGATGGATTAATATCCAACGGT
loop_struct  	((((((((((.((((((.(((.........(((((.........))))).......))).)))))).))))))))))))
mature_arm  	first
mature_beg  	5
mature_end  	28
mature_query  	TCCAAGAGATCTGTGGTCACTCAC_x4
mature_seq  	TCCAAGAGATCTGTGGTCACTCAC
mature_strand  	+
mature_struct  	((((((((((.((((((((..(((
pre_seq  	TCCAAGAGATCTGTGGTCACTCACCGTTGGATGTAAATTCAACGGTTCACTCACTCTTACATTTCTTTTAAGAATTTTTTTTGATGGATTAATATCCAACGGTGGATGACCACAATCTCTTGGACT
pre_struct  	((((((((((.((((((((..(((((((((((((.((((((.(((.........(((((.........))))).......))).)))))).)))))))))))))..))))))))))))))))))))
pri_beg  	1
pri_end  	250
pri_id  	scaffold_4_22165
pri_mfe  	-98.09
pri_seq  	GGAGTCCAAGAGATCTGTGGTCACTCACCGTTGGATGTAAATTCAACGGTTCACTCACTCTTACATTTCTTTTAAGAATTTTTTTTGATGGATTAATATCCAACGGTGGATGACCACAATCTCTTGGACTCCTGTGGTCCAAGAGATCGGGACTGTATATATATATATTCTATGTTATAATAGGTTCAATGTTCATGCATTGTAACATCCCACATCGACCAACGAAGAGGGGGTAATGTACCTTATATGT
pri_struct  	((((((((((((((.((((((((..(((((((((((((.((((((.(((.........(((((.........))))).......))).)))))).)))))))))))))..)))))))))))))))))))))).(..((((.........))))..)....(((((((...((((((((.....(((((((((....)))))).)))..(((.(.(((.....))).).))).))))))))...)))))))
star_arm  	second
star_beg  	108
star_end  	130
star_seq  	GGATGACCACAATCTCTTGGACT
star_struct  	)..))))))))))))))))))))
ACATCCCACATCGACCAACGAAGA_x1	24	1..24	scaffold_4_22165	250	205..228	1e-04	1.00	42.1	Plus / Plus
TCCAAGAGATCTGTGGTCACTCAC_x4	24	1..24	scaffold_4_22165	250	5..28	1e-04	1.00	42.1	Plus / Plus
CAAGAGATCTGTGGTCACTCACCG_x1	24	1..24	scaffold_4_22165	250	7..30	1e-04	1.00	42.1	Plus / Plus
AAGAGATCTGTGGTCACTCAC_x1	21	1..21	scaffold_4_22165	250	8..28	1e-04	1.00	42.1	Plus / Plus
AAGAGATCTGTGGTCACTCACCGT_x1	24	1..24	scaffold_4_22165	250	8..31	1e-04	1.00	42.1	Plus / Plus
AGAGATCTGTGGTCACTCACCGTT_x4	24	1..24	scaffold_4_22165	250	9..32	1e-04	1.00	42.1	Plus / Plus


score_star	-1.3
score_mfe	2.4
score_freq	0
score	1.4
flank_first_end  	22
flank_first_seq  	AGTGTTTGGGGTGAATTTGGTT
flank_first_struct  	.(..(((((..(((.(((.(((
flank_second_beg  	97
flank_second_seq  	CGGAATCAAACCGGATGTAGTTCAGAAAATTTGGTTGGACTTTCAAAGAATAAATGACCCTTGGAAAGAATTTGTATATTTAAGAGATTTGAATTTGATCTCATTGAAATTTGCAGGGTAGATGACCCATGAGAAAATTTGGAATGGTTTTGTA
flank_second_struct  	).))))))..)))))..).((((...((((((..((...(((((.(((...........))).)))))....((((..(((((((((((.......)))))).)))))...))))((((.....))))..))..)))))).)))).........
freq  	18
loop_beg  	47
loop_end  	75
loop_seq  	GCTTGCGGTCGTATCTGGATTGAATTTTC
loop_struct  	(....(((((.......)))))....)))
mature_arm  	first
mature_beg  	23
mature_end  	46
mature_query  	AAGGACACCAGGGATTCTGTTTGG_x10
mature_seq  	AAGGACACCAGGGATTCTGTTTGG
mature_strand  	+
mature_struct  	(((((.((..(((......(((((
pre_seq  	AAGGACACCAGGGATTCTGTTTGGGCTTGCGGTCGTATCTGGATTGAATTTTCAAAATGCCTACGTATCCTTGG
pre_struct  	(((((.((..(((......((((((....(((((.......)))))....))))))...)))..)).)))))))
pri_beg  	1
pri_end  	250
pri_id  	scaffold_4_25971
pri_mfe  	-57.20
pri_seq  	AGTGTTTGGGGTGAATTTGGTTAAGGACACCAGGGATTCTGTTTGGGCTTGCGGTCGTATCTGGATTGAATTTTCAAAATGCCTACGTATCCTTGGCGGAATCAAACCGGATGTAGTTCAGAAAATTTGGTTGGACTTTCAAAGAATAAATGACCCTTGGAAAGAATTTGTATATTTAAGAGATTTGAATTTGATCTCATTGAAATTTGCAGGGTAGATGACCCATGAGAAAATTTGGAATGGTTTTGTA
pri_struct  	.(..(((((..(((.(((.((((((((.((..(((......((((((....(((((.......)))))....))))))...)))..)).)))))))).))))))..)))))..).((((...((((((..((...(((((.(((...........))).)))))....((((..(((((((((((.......)))))).)))))...))))((((.....))))..))..)))))).)))).........
star_arm  	second
star_beg  	76
star_end  	96
star_seq  	AAAATGCCTACGTATCCTTGG
star_struct  	)))...)))..)).)))))))
AATTCAATCCAGATACGACCG_x1	21	1..21	scaffold_4_25971	250	179..199	1e-04	1.00	42.1	Plus / Minus
AAGGACACCAGGGATTCTGTT_x1	21	1..21	scaffold_4_25971	250	23..43	1e-04	1.00	42.1	Plus / Plus
AAGGACACCAGGGATTCTGTTT_x1	22	1..22	scaffold_4_25971	250	23..44	1e-04	1.00	42.1	Plus / Plus
AAGGACACCAGGGATTCTGTTTGG_x10	24	1..24	scaffold_4_25971	250	23..46	1e-04	1.00	42.1	Plus / Plus
AGGACACCAGGGATTCTGTTTGGG_x4	24	1..24	scaffold_4_25971	250	24..47	1e-04	1.00	42.1	Plus / Plus
ACACCAGGGATTCTGTTTGGGCTT_x1	24	1..24	scaffold_4_25971	250	27..50	1e-04	1.00	42.1	Plus / Plus


score_star	-1.3
score_mfe	3.4
score_freq	0
score	2.4
flank_first_end  	22
flank_first_seq  	AAGTGAAAGGTGAATTGGGTTA
flank_first_struct  	(((..(((..(((((.((((.(
flank_second_beg  	108
flank_second_seq  	CCCTCTATCTTTATCTCTCTCTCTCTCTCTTGTTCAATTATTTTGCTTGCTGCATCTGCACATATGTATAAGTGTTTTTATGGTTTTCATATTTGAATCATATATTTCCCTCTGCTTGCTTGTTGTATGTGTTCGATGTAAAA
flank_second_struct  	)))............................)))))....)))..)))..((((((.(((((((((.(((((((....((((((((........))))))))..............))))))))))))))))..))))))...
freq  	80
loop_beg  	44
loop_end  	86
loop_seq  	CAAGCGGAAGCTCAATCTGGTTCTAGATTGGCTACTGCGGGTG
loop_struct  	(..((((.(((.(((((((....)))))))))).))))..)))
mature_arm  	first
mature_beg  	23
mature_end  	43
mature_query  	TGCCTGGCTCCCTGTATGCCA_x75
mature_seq  	TGCCTGGCTCCCTGTATGCCA
mature_strand  	+
mature_struct  	(((.(((((((.(((((((((
pre_seq  	TGCCTGGCTCCCTGTATGCCACAAGCGGAAGCTCAATCTGGTTCTAGATTGGCTACTGCGGGTGGCGTACGAGGAGCCAAGCATA
pre_struct  	(((.(((((((.((((((((((..((((.(((.(((((((....)))))))))).))))..)))))))))).))))))).)))))
pri_beg  	1
pri_end  	250
pri_id  	scaffold_4_2891
pri_mfe  	-93.32
pri_seq  	AAGTGAAAGGTGAATTGGGTTATGCCTGGCTCCCTGTATGCCACAAGCGGAAGCTCAATCTGGTTCTAGATTGGCTACTGCGGGTGGCGTACGAGGAGCCAAGCATACCCTCTATCTTTATCTCTCTCTCTCTCTCTTGTTCAATTATTTTGCTTGCTGCATCTGCACATATGTATAAGTGTTTTTATGGTTTTCATATTTGAATCATATATTTCCCTCTGCTTGCTTGTTGTATGTGTTCGATGTAAAA
pri_struct  	(((..(((..(((((.((((.((((.(((((((.((((((((((..((((.(((.(((((((....)))))))))).))))..)))))))))).))))))).))))))))............................)))))....)))..)))..((((((.(((((((((.(((((((....((((((((........))))))))..............))))))))))))))))..))))))...
star_arm  	second
star_beg  	87
star_end  	107
star_seq  	GCGTACGAGGAGCCAAGCATA
star_struct  	))))))).))))))).)))))
TGCCTGGCTCCCTGTATG_x2	18	1..18	scaffold_4_2891	250	23..40	1e-04	1.00	42.1	Plus / Plus
TGCCTGGCTCCCTGTATGCC_x3	20	1..20	scaffold_4_2891	250	23..42	1e-04	1.00	42.1	Plus / Plus
TGCCTGGCTCCCTGTATGCCA_x75	21	1..21	scaffold_4_2891	250	23..43	1e-04	1.00	42.1	Plus / Plus


score_star	-1.3
score_mfe	3.5
score_freq	0
score	2.5
flank_first_end  	125
flank_first_seq  	TACTGCAGTGTAGTACAAGTTCAACTAGGTGAAGTACTCGGCAGTGCTTATAACAACTACCCATGAGCAACACTTGTGGCATCCCAAAGTTCTCCGCAGAAGCCCAATGGTAGTGGAGCCCCACA
flank_first_struct  	..((((...(((((...((.....))..((.(((((((....)))))))...)).)))))(((..((.....))..)))................))))..((...((((.((..((((((..((
flank_second_beg  	229
flank_second_seq  	CAGGGCTTTCCTCTATCGCACA
flank_second_struct  	..))))))..)))))).))...
freq  	37
loop_beg  	147
loop_end  	207
loop_seq  	TATGTGGCAACAGCAGAACCCAAGAGGGCCATCGTTCGGTCCTGCTGTTCTTTGCATTCCA
loop_struct  	.(((..(.((((((((.(((...((......))....))).))))))))..)..)))..))
mature_arm  	second
mature_beg  	208
mature_end  	228
mature_query  	CGTGTTCTCAGGTCGCCCCTG_x36
mature_seq  	CGTGTTCTCAGGTCGCCCCTG
mature_strand  	+
mature_struct  	.))).))))))))))))))))
pre_seq  	GGGGTGACCTGAGATCACATGTATGTGGCAACAGCAGAACCCAAGAGGGCCATCGTTCGGTCCTGCTGTTCTTTGCATTCCACGTGTTCTCAGGTCGCCCCTG
pre_struct  	((((((((((((((.(((.((.(((..(.((((((((.(((...((......))....))).))))))))..)..)))..)).))).))))))))))))))))
pri_beg  	1
pri_end  	250
pri_id  	scaffold_4_29301
pri_mfe  	-100.20
pri_seq  	TACTGCAGTGTAGTACAAGTTCAACTAGGTGAAGTACTCGGCAGTGCTTATAACAACTACCCATGAGCAACACTTGTGGCATCCCAAAGTTCTCCGCAGAAGCCCAATGGTAGTGGAGCCCCACAGGGGTGACCTGAGATCACATGTATGTGGCAACAGCAGAACCCAAGAGGGCCATCGTTCGGTCCTGCTGTTCTTTGCATTCCACGTGTTCTCAGGTCGCCCCTGCAGGGCTTTCCTCTATCGCACA
pri_struct  	..((((...(((((...((.....))..((.(((((((....)))))))...)).)))))(((..((.....))..)))................))))..((...((((.((..((((((..((((((((((((((((.(((.((.(((..(.((((((((.(((...((......))....))).))))))))..)..)))..)).))).))))))))))))))))..))))))..)))))).))...
star_arm  	first
star_beg  	126
star_end  	146
star_seq  	GGGGTGACCTGAGATCACATG
star_struct  	((((((((((((((.(((.((
CGTGTTCTCAGGTCGCCCC_x1	19	1..19	scaffold_4_29301	250	208..226	1e-04	1.00	42.1	Plus / Plus
CGTGTTCTCAGGTCGCCCCTG_x36	21	1..21	scaffold_4_29301	250	208..228	1e-04	1.00	42.1	Plus / Plus


score_star	-1.3
score_mfe	3.4
score_freq	0
score	2.4
flank_first_end  	55
flank_first_seq  	CACTTGTGGCATCCCAAAGTTCTCCGCAGAAGCCCAATGGTAGTGGAGCCCCACA
flank_first_struct  	.((((.(((....)))))))..((((((((.((...((((.((..((((((..((
flank_second_beg  	159
flank_second_seq  	CAGGGCTTTCCTCTATCGCACAATCGCGCTTATAATTCGGTGAGATAAACAAGTAGATATAGTCCCTCCCCTCGTGTGGAAGTCTTTCTAAG
flank_second_struct  	..))))))..)))))).))...(((.((((........)))).))).........................)).))))))............
freq  	38
loop_beg  	77
loop_end  	137
loop_seq  	TATGTGGCAACAGCAGAACCCAAGAGGGCCATCGTTCGGTCCTGCTGTTCTTTGCATTCCA
loop_struct  	.(((..(.((((((((.(((...((......))....))).))))))))..)..)))..))
mature_arm  	second
mature_beg  	138
mature_end  	158
mature_query  	CGTGTTCTCAGGTCGCCCCTG_x36
mature_seq  	CGTGTTCTCAGGTCGCCCCTG
mature_strand  	+
mature_struct  	.))).))))))))))))))))
pre_seq  	GGGGTGACCTGAGATCACATGTATGTGGCAACAGCAGAACCCAAGAGGGCCATCGTTCGGTCCTGCTGTTCTTTGCATTCCACGTGTTCTCAGGTCGCCCCTG
pre_struct  	((((((((((((((.(((.((.(((..(.((((((((.(((...((......))....))).))))))))..)..)))..)).))).))))))))))))))))
pri_beg  	1
pri_end  	250
pri_id  	scaffold_4_29303
pri_mfe  	-93.80
pri_seq  	CACTTGTGGCATCCCAAAGTTCTCCGCAGAAGCCCAATGGTAGTGGAGCCCCACAGGGGTGACCTGAGATCACATGTATGTGGCAACAGCAGAACCCAAGAGGGCCATCGTTCGGTCCTGCTGTTCTTTGCATTCCACGTGTTCTCAGGTCGCCCCTGCAGGGCTTTCCTCTATCGCACAATCGCGCTTATAATTCGGTGAGATAAACAAGTAGATATAGTCCCTCCCCTCGTGTGGAAGTCTTTCTAAG
pri_struct  	.((((.(((....)))))))..((((((((.((...((((.((..((((((..((((((((((((((((.(((.((.(((..(.((((((((.(((...((......))....))).))))))))..)..)))..)).))).))))))))))))))))..))))))..)))))).))...(((.((((........)))).))).........................)).))))))............
star_arm  	first
star_beg  	56
star_end  	76
star_seq  	GGGGTGACCTGAGATCACATG
star_struct  	((((((((((((((.(((.((
CGTGTTCTCAGGTCGCCCC_x1	19	1..19	scaffold_4_29303	250	138..156	1e-04	1.00	42.1	Plus / Plus
CGTGTTCTCAGGTCGCCCCTG_x36	21	1..21	scaffold_4_29303	250	138..158	1e-04	1.00	42.1	Plus / Plus
AAACAAGTAGATATAGTCCCTCCC_x1	24	1..24	scaffold_4_29303	250	205..228	1e-04	1.00	42.1	Plus / Plus


score_star	-1.3
score_mfe	2.7
score_freq	0
score	1.7
flank_first_end  	22
flank_first_seq  	AGTGTTTGGGGCGAATTTGGTT
flank_first_struct  	.(..(((((...((.(((.(((
flank_second_beg  	97
flank_second_seq  	CGGAATCAAACCGGATGTAGTTCAGAAAAATTTGATTTGACTTTCAAGGAATGAATGATCCCTTGAAAGAATTTGTATATTTGAGAGATTTGAATTTGATCTCATTGAAATTTGCAGGGTAGATGACCCATGTGAAAATTTGGAATGGTTTTGT
flank_second_struct  	).)))))...)))))..)....(((((..((((.(.....(((((((((.((.....)).)))))))))..........((..(((((((.......)))))).)..)).((..((((((.....)))).))..))....).))))..))))).
freq  	17
loop_beg  	47
loop_end  	75
loop_seq  	GCTTGCGGTCGTATCTAGATTGAATTTCC
loop_struct  	(....(((((.......)))))....)))
mature_arm  	first
mature_beg  	23
mature_end  	46
mature_query  	AAGGACACCAGGGATTCTGTTTGG_x10
mature_seq  	AAGGACACCAGGGATTCTGTTTGG
mature_strand  	+
mature_struct  	(((((.((..((((....((((((
pre_seq  	AAGGACACCAGGGATTCTGTTTGGGCTTGCGGTCGTATCTAGATTGAATTTCCAAATTTCCTACGTATCCTTGG
pre_struct  	(((((.((..((((....(((((((....(((((.......)))))....))))))).))))..)).)))))))
pri_beg  	1
pri_end  	250
pri_id  	scaffold_4_31377
pri_mfe  	-67.90
pri_seq  	AGTGTTTGGGGCGAATTTGGTTAAGGACACCAGGGATTCTGTTTGGGCTTGCGGTCGTATCTAGATTGAATTTCCAAATTTCCTACGTATCCTTGGCGGAATCAAACCGGATGTAGTTCAGAAAAATTTGATTTGACTTTCAAGGAATGAATGATCCCTTGAAAGAATTTGTATATTTGAGAGATTTGAATTTGATCTCATTGAAATTTGCAGGGTAGATGACCCATGTGAAAATTTGGAATGGTTTTGT
pri_struct  	.(..(((((...((.(((.((((((((.((..((((....(((((((....(((((.......)))))....))))))).))))..)).)))))))).)))))...)))))..)....(((((..((((.(.....(((((((((.((.....)).)))))))))..........((..(((((((.......)))))).)..)).((..((((((.....)))).))..))....).))))..))))).
star_arm  	second
star_beg  	76
star_end  	96
star_seq  	AAATTTCCTACGTATCCTTGG
star_struct  	)))).))))..)).)))))))
AAGGACACCAGGGATTCTGTT_x1	21	1..21	scaffold_4_31377	250	23..43	1e-04	1.00	42.1	Plus / Plus
AAGGACACCAGGGATTCTGTTT_x1	22	1..22	scaffold_4_31377	250	23..44	1e-04	1.00	42.1	Plus / Plus
AAGGACACCAGGGATTCTGTTTGG_x10	24	1..24	scaffold_4_31377	250	23..46	1e-04	1.00	42.1	Plus / Plus
AGGACACCAGGGATTCTGTTTGGG_x4	24	1..24	scaffold_4_31377	250	24..47	1e-04	1.00	42.1	Plus / Plus
ACACCAGGGATTCTGTTTGGGCTT_x1	24	1..24	scaffold_4_31377	250	27..50	1e-04	1.00	42.1	Plus / Plus


score_star	-1.3
score_mfe	5.4
score_freq	-0.8
score	3.5
flank_first_end  	23
flank_first_seq  	GACATCTGCCCAGCCCTCGGGCT
flank_first_struct  	..........(((((((((((((
flank_second_beg  	240
flank_second_seq  	CCCGAGGGTTG
flank_second_struct  	)))))))))))
freq  	10
loop_beg  	45
loop_end  	218
loop_seq  	TGAGGGCCAGCCCGACTTCGTGTGCTCATTCCAAACGGGCCCTGGGCTCTCGCTGGGAATGGGTTTTTTTTTTTCTCCCCCCAGCCTCTGGGGGAGAAAAAAAAAACGACGTTCCAACAGGGAGCCCAGGCCCGAGTTGGGAGTGGGACCCACGAAGTCAGGCTGGTCCTCAAG
loop_struct  	((((((((((((.(((((((((.(((((((((...((((((.(((((((((....((((((...(((((((((((((((((........)))))))))))))))))...))))))....))))))))))))))).....)))))))).).))))))))).)))))))))))).)
mature_arm  	first
mature_beg  	24
mature_end  	44
mature_query  	CGAGCTCGGGCTGAACTGGCC_x3
mature_seq  	CGAGCTCGGGCTGAACTGGCC
mature_strand  	+
mature_struct  	((((((((((((((((((((.
pre_seq  	CGAGCTCGGGCTGAACTGGCCTGAGGGCCAGCCCGACTTCGTGTGCTCATTCCAAACGGGCCCTGGGCTCTCGCTGGGAATGGGTTTTTTTTTTTCTCCCCCCAGCCTCTGGGGGAGAAAAAAAAAACGACGTTCCAACAGGGAGCCCAGGCCCGAGTTGGGAGTGGGACCCACGAAGTCAGGCTGGTCCTCAAGCCAGTTTAGCTCGAGCTCGAG
pre_struct  	((((((((((((((((((((.((((((((((((.(((((((((.(((((((((...((((((.(((((((((....((((((...(((((((((((((((((........)))))))))))))))))...))))))....))))))))))))))).....)))))))).).))))))))).)))))))))))).))))))))))))))))))))))
pri_beg  	1
pri_end  	250
pri_id  	scaffold_4_31805
pri_mfe  	-195.00
pri_seq  	GACATCTGCCCAGCCCTCGGGCTCGAGCTCGGGCTGAACTGGCCTGAGGGCCAGCCCGACTTCGTGTGCTCATTCCAAACGGGCCCTGGGCTCTCGCTGGGAATGGGTTTTTTTTTTTCTCCCCCCAGCCTCTGGGGGAGAAAAAAAAAACGACGTTCCAACAGGGAGCCCAGGCCCGAGTTGGGAGTGGGACCCACGAAGTCAGGCTGGTCCTCAAGCCAGTTTAGCTCGAGCTCGAGCCCGAGGGTTG
pri_struct  	..........(((((((((((((((((((((((((((((((((.((((((((((((.(((((((((.(((((((((...((((((.(((((((((....((((((...(((((((((((((((((........)))))))))))))))))...))))))....))))))))))))))).....)))))))).).))))))))).)))))))))))).)))))))))))))))))))))))))))))))))
star_arm  	second
star_beg  	219
star_end  	239
star_seq  	CCAGTTTAGCTCGAGCTCGAG
star_struct  	)))))))))))))))))))))
CCCGAGTTGGGAGTGGGACCCACG_x1	24	1..24	scaffold_4_31805	250	175..198	1e-04	1.00	42.1	Plus / Plus
CCCACGAAGTCAGGCTGGTCC_x1	21	1..21	scaffold_4_31805	250	193..213	1e-04	1.00	42.1	Plus / Plus
CCCACGAAGTCAGGCTGGTCCT_x1	22	1..22	scaffold_4_31805	250	193..214	1e-04	1.00	42.1	Plus / Plus
CCCACGAAGTCAGGCTGGTCCTC_x1	23	1..23	scaffold_4_31805	250	193..215	1e-04	1.00	42.1	Plus / Plus
CCACGAAGTCAGGCTGGTCC_x1	20	1..20	scaffold_4_31805	250	194..213	1e-04	1.00	42.1	Plus / Plus
TCGAGCTCGGGCTGAACTGGCCTG_x1	24	1..24	scaffold_4_31805	250	23..46	1e-04	1.00	42.1	Plus / Plus
CGAGCTCGGGCTGAACTGGCC_x3	21	1..21	scaffold_4_31805	250	24..44	1e-04	1.00	42.1	Plus / Plus
AGCTCGGGCTGAACTGGC_x1	18	1..18	scaffold_4_31805	250	26..43	1e-04	1.00	42.1	Plus / Plus


score_star	3.9
score_mfe	3.4
score_freq	-4.9
score	2.6
flank_first_end  	23
flank_first_seq  	ATAGTGACCATTATTTGGTGATA
flank_first_struct  	..(((.(((((((((((((((((
flank_second_beg  	124
flank_second_seq  	TCACTAAATAATGGTGACTGTTACCACTTTTTTTTTGTAGTGACAATACCATCCTTGACAGGGAATTTTAAAAATTTAGAGATTCACATACCAGCCTCTAATTTTACCCCGAAATCTTCCCGATTAA
flank_second_struct  	))))))))))))))).)))(((((.((.........)).)))))...........(((..(((((((((..(((.((((((..............)))))).))).....)))))..))))..))).
freq  	2
loop_beg  	47
loop_end  	100
loop_seq  	TAGTCACAAAAGGCATTTTTGAAGTCACCAAAAAAGACTTTTTTAGTGACTAAA
loop_struct  	((((((((((((((.((((((.......)))))).).))))))..)))))))))
mature_arm  	second
mature_beg  	101
mature_end  	123
mature_query  	ACCTTTAATCGCCCCAGCAAATG_x1
mature_seq  	ACCTTTAATCGCCCCAGCAAATG
mature_strand  	+
mature_struct  	.)))))).)))))))))))))))
pre_seq  	TTTGTTGGGGTGACTAAAGGCTTTAGTCACAAAAGGCATTTTTGAAGTCACCAAAAAAGACTTTTTTAGTGACTAAAACCTTTAATCGCCCCAGCAAATG
pre_struct  	(((((((((((((.((((((.((((((((((((((((.((((((.......)))))).).))))))..))))))))).)))))).)))))))))))))))
pri_beg  	1
pri_end  	250
pri_id  	scaffold_4_32942
pri_mfe  	-93.94
pri_seq  	ATAGTGACCATTATTTGGTGATATTTGTTGGGGTGACTAAAGGCTTTAGTCACAAAAGGCATTTTTGAAGTCACCAAAAAAGACTTTTTTAGTGACTAAAACCTTTAATCGCCCCAGCAAATGTCACTAAATAATGGTGACTGTTACCACTTTTTTTTTGTAGTGACAATACCATCCTTGACAGGGAATTTTAAAAATTTAGAGATTCACATACCAGCCTCTAATTTTACCCCGAAATCTTCCCGATTAA
pri_struct  	..(((.((((((((((((((((((((((((((((((.((((((.((((((((((((((((.((((((.......)))))).).))))))..))))))))).)))))).)))))))))))))))))))))))))))))).)))(((((.((.........)).)))))...........(((..(((((((((..(((.((((((..............)))))).))).....)))))..))))..))).
star_arm  	first
star_beg  	24
star_end  	46
star_read  	1
star_seq  	TTTGTTGGGGTGACTAAAGGCTT
star_struct  	(((((((((((((.((((((.((
ACCTTTAATCGCCCCAGCAAATG_x1	23	1..23	scaffold_4_32942	250	101..123	1e-04	1.00	42.1	Plus / Plus
ATTTGTTGGGGTGACTAAAGGCTT_x1	24	1..24	scaffold_4_32942	250	23..46	1e-04	1.00	42.1	Plus / Plus


score_star	3.9
score_mfe	3.6
score_freq	-4.9
score	2.8
flank_first_end  	128
flank_first_seq  	ACTCTAACCCTAGTGGCCAAAAGTGTTTTTTTACCCAAATAAATATTTCCCTTATTAGACCGGGTTTGGAGAAGGGGATAACACCTCAAAAAAACAAAAGTGGCAATAGTGACCATTATTTGGTGATA
flank_first_struct  	...............((((....((((((((...(((((.........(((..........))))))))....((((......)))).))))))))....)))).(((((.(((((((((((((((((
flank_second_beg  	229
flank_second_seq  	TCACTAAATAATGGTGACTGTT
flank_second_struct  	))))))))))))))).))))).
freq  	2
loop_beg  	152
loop_end  	205
loop_seq  	TAGTCACAAAAGGCATTTTTGAAGTCACCAAAAAAGACTTTTTTAGTGACTAAA
loop_struct  	((((((((((((((.((((((.......)))))).).))))))..)))))))))
mature_arm  	second
mature_beg  	206
mature_end  	228
mature_query  	ACCTTTAATCGCCCCAGCAAATG_x1
mature_seq  	ACCTTTAATCGCCCCAGCAAATG
mature_strand  	+
mature_struct  	.)))))).)))))))))))))))
pre_seq  	TTTGTTGGGGTGACTAAAGGCTTTAGTCACAAAAGGCATTTTTGAAGTCACCAAAAAAGACTTTTTTAGTGACTAAAACCTTTAATCGCCCCAGCAAATG
pre_struct  	(((((((((((((.((((((.((((((((((((((((.((((((.......)))))).).))))))..))))))))).)))))).)))))))))))))))
pri_beg  	1
pri_end  	250
pri_id  	scaffold_4_32945
pri_mfe  	-102.90
pri_seq  	ACTCTAACCCTAGTGGCCAAAAGTGTTTTTTTACCCAAATAAATATTTCCCTTATTAGACCGGGTTTGGAGAAGGGGATAACACCTCAAAAAAACAAAAGTGGCAATAGTGACCATTATTTGGTGATATTTGTTGGGGTGACTAAAGGCTTTAGTCACAAAAGGCATTTTTGAAGTCACCAAAAAAGACTTTTTTAGTGACTAAAACCTTTAATCGCCCCAGCAAATGTCACTAAATAATGGTGACTGTT
pri_struct  	...............((((....((((((((...(((((.........(((..........))))))))....((((......)))).))))))))....)))).(((((.((((((((((((((((((((((((((((((.((((((.((((((((((((((((.((((((.......)))))).).))))))..))))))))).)))))).)))))))))))))))))))))))))))))).))))).
star_arm  	first
star_beg  	129
star_end  	151
star_read  	1
star_seq  	TTTGTTGGGGTGACTAAAGGCTT
star_struct  	(((((((((((((.((((((.((
ATTTGTTGGGGTGACTAAAGGCTT_x1	24	1..24	scaffold_4_32945	250	128..151	1e-04	1.00	42.1	Plus / Plus
ACCTTTAATCGCCCCAGCAAATG_x1	23	1..23	scaffold_4_32945	250	206..228	1e-04	1.00	42.1	Plus / Plus


score_star	-1.3
score_mfe	2.7
score_freq	0
score	1.7
flank_first_end  	164
flank_first_seq  	AACGGTCAAACTGACGAAAAGTGTACATTGGTTGAATTTTAAAAAGTTAGGGCGTAAATTGACAAAATTGAAGCTCCGTTGTAACATCCCACATCGACTAACGAAGAGGGGGTGATGTGCCTTATATGTACATGCCCACCTCTATCTAGCATGAGGCTTTTTGA
flank_first_struct  	..(((.....))).((((((((.(.((((((((((..............((((...((((.....))))...)))).((....))........)))))))..(((((((((((.((((((.......)))))))))).))))).))....)))).)))))))).
flank_second_beg  	227
flank_second_seq  	CCAGGATGGGTGACTCACTGGTAA
flank_second_struct  	((((...((....))..))))...
freq  	63
loop_beg  	192
loop_end  	202
loop_seq  	ACTCTAAAGTT
loop_struct  	(((....))))
mature_arm  	second
mature_beg  	203
mature_end  	226
mature_query  	AAACGAGTTTGGGCTAGAGCAATC_x50
mature_seq  	AAACGAGTTTGGGCTAGAGCAATC
mature_strand  	+
mature_struct  	....)).)))))))))))))....
pre_seq  	AAGCTCACTAGCATCGAAGTCATGGGAACTCTAAAGTTAAACGAGTTTGGGCTAGAGCAATC
pre_struct  	..((((..((((.(((((.((.....((((....))))....)).)))))))))))))....
pri_beg  	1
pri_end  	250
pri_id  	scaffold_4_37955
pri_mfe  	-67.10
pri_seq  	AACGGTCAAACTGACGAAAAGTGTACATTGGTTGAATTTTAAAAAGTTAGGGCGTAAATTGACAAAATTGAAGCTCCGTTGTAACATCCCACATCGACTAACGAAGAGGGGGTGATGTGCCTTATATGTACATGCCCACCTCTATCTAGCATGAGGCTTTTTGAAAGCTCACTAGCATCGAAGTCATGGGAACTCTAAAGTTAAACGAGTTTGGGCTAGAGCAATCCCAGGATGGGTGACTCACTGGTAA
pri_struct  	..(((.....))).((((((((.(.((((((((((..............((((...((((.....))))...)))).((....))........)))))))..(((((((((((.((((((.......)))))))))).))))).))....)))).))))))))...((((..((((.(((((.((.....((((....))))....)).)))))))))))))....((((...((....))..))))...
star_arm  	first
star_beg  	165
star_end  	191
star_seq  	AAGCTCACTAGCATCGAAGTCATGGGA
star_struct  	..((((..((((.(((((.((.....(
ACATCACCCCCTCTTCGTTAGTCG_x1	24	1..24	scaffold_4_37955	250	133..156	1e-04	1.00	42.1	Plus / Minus
AAACGAGTTTGGGCTAGAGCAATC_x50	24	1..24	scaffold_4_37955	250	203..226	1e-04	1.00	42.1	Plus / Plus
AACGAGTTTGGGCTAGAGCAATC_x1	23	1..23	scaffold_4_37955	250	204..226	1e-04	1.00	42.1	Plus / Plus
AACGAGTTTGGGCTAGAGCAATCC_x3	24	1..24	scaffold_4_37955	250	204..227	1e-04	1.00	42.1	Plus / Plus
ACGAGTTTGGGCTAGAGCAATCCC_x8	24	1..24	scaffold_4_37955	250	205..228	1e-04	1.00	42.1	Plus / Plus


score_star	-1.3
score_mfe	2.8
score_freq	0
score	1.8
flank_first_end  	94
flank_first_seq  	ATATAGCTAGAGAGAGCTGTAGGGGGAGAATTGTCACGAGGCTTCTCTTTCTCTTACCTAAAACATGCATGCCTCGAGTGTTTGTGTGCAAGGA
flank_first_struct  	(((((((((..(((.(((((((..((((((..(((....)))))))))..))..............))).))))).((.(((.((((((....(
flank_second_beg  	228
flank_second_seq  	GTATACTTAACCTATAGCTATAT
flank_second_struct  	))))))..))))).)))))))))
freq  	529
loop_beg  	120
loop_end  	206
loop_seq  	CCTTAATTTCCATCAAAGGCCAAACCTTTATGCAGCGTCTTGCTTCTTCTTTCTATTCTCTTGTCTGGTTTTGTTGGTTTGAGAGCT
loop_struct  	((((((...(((...(((((((.((......((((....))))...................)).)))))))..))).))))).)))
mature_arm  	second
mature_beg  	207
mature_end  	227
mature_query  	TGAAGCTGCCAGCATGATCTG_x384
mature_seq  	TGAAGCTGCCAGCATGATCTG
mature_strand  	+
mature_struct  	).)))).))))))..))))).
pre_seq  	GATTCAGCTGGTTGCTTAAAAAGAGCCTTAATTTCCATCAAAGGCCAAACCTTTATGCAGCGTCTTGCTTCTTCTTTCTATTCTCTTGTCTGGTTTTGTTGGTTTGAGAGCTTGAAGCTGCCAGCATGATCTG
pre_struct  	((((..((((((.((((.....(((((((((...(((...(((((((.((......((((....))))...................)).)))))))..))).))))).)))).)))).))))))..))))).
pri_beg  	1
pri_end  	250
pri_id  	scaffold_4_42938
pri_mfe  	-73.54
pri_seq  	ATATAGCTAGAGAGAGCTGTAGGGGGAGAATTGTCACGAGGCTTCTCTTTCTCTTACCTAAAACATGCATGCCTCGAGTGTTTGTGTGCAAGGAGATTCAGCTGGTTGCTTAAAAAGAGCCTTAATTTCCATCAAAGGCCAAACCTTTATGCAGCGTCTTGCTTCTTCTTTCTATTCTCTTGTCTGGTTTTGTTGGTTTGAGAGCTTGAAGCTGCCAGCATGATCTGGTATACTTAACCTATAGCTATAT
pri_struct  	(((((((((..(((.(((((((..((((((..(((....)))))))))..))..............))).))))).((.(((.((((((....(((((..((((((.((((.....(((((((((...(((...(((((((.((......((((....))))...................)).)))))))..))).))))).)))).)))).))))))..))))).))))))..))))).)))))))))
star_arm  	first
star_beg  	95
star_end  	119
star_seq  	GATTCAGCTGGTTGCTTAAAAAGAG
star_struct  	((((..((((((.((((.....(((
TGAAGCTGCCAGCATGATC_x20	19	1..19	scaffold_4_42938	250	207..225	1e-04	1.00	42.1	Plus / Plus
TGAAGCTGCCAGCATGATCT_x119	20	1..20	scaffold_4_42938	250	207..226	1e-04	1.00	42.1	Plus / Plus
TGAAGCTGCCAGCATGATCTG_x384	21	1..21	scaffold_4_42938	250	207..227	1e-04	1.00	42.1	Plus / Plus
TGAAGCTGCCAGCATGATCTGG_x6	22	1..22	scaffold_4_42938	250	207..228	1e-04	1.00	42.1	Plus / Plus


score_star	3.9
score_mfe	3.9
score_freq	28.7
score	36.8
flank_first_end  	28
flank_first_seq  	TGAAAATGAGTATGGGAATGTTATTTAG
flank_first_struct  	((((((((((((((((((((((((((((
flank_second_beg  	187
flank_second_seq  	AAATAACATTCCCATATTCATTTTCAATCTATCAAAAAGAAAAAGAAAATTCAGGTTGCAGTTT
flank_second_struct  	))))))))))))))))))))))))))......................................
freq  	68
loop_beg  	53
loop_end  	162
loop_seq  	AATTTACAATGGGTGTGCTTTGCTGAATTTTTCAAGATTGATGTGCCTTGATTGTGGAGCAACATCAATCTTGAAAGATTCCGCCAACCCAACACGCCATTGTAAATATT
loop_struct  	.(((((((((((((((.....((.((((((((((((((((((((((((.......)).)).)))))))))))))))))))).)).......)))).))))))))))).))
mature_arm  	first
mature_beg  	29
mature_end  	52
mature_query  	TACTACGAGGATGAAGGAAAGTGA_x21
mature_seq  	TACTACGAGGATGAAGGAAAGTGA
mature_strand  	+
mature_struct  	((((..(.((((((((.((((.((
pre_seq  	TACTACGAGGATGAAGGAAAGTGAAATTTACAATGGGTGTGCTTTGCTGAATTTTTCAAGATTGATGTGCCTTGATTGTGGAGCAACATCAATCTTGAAAGATTCCGCCAACCCAACACGCCATTGTAAATATTTCTTTACTTCATCCCCACAGTACT
pre_struct  	((((..(.((((((((.((((.((.(((((((((((((((.....((.((((((((((((((((((((((((.......)).)).)))))))))))))))))))).)).......)))).))))))))))).)).)))).)))))))).)..))))))
pri_beg  	1
pri_end  	250
pri_id  	scaffold_4_5492
pri_mfe  	-113.80
pri_seq  	TGAAAATGAGTATGGGAATGTTATTTAGTACTACGAGGATGAAGGAAAGTGAAATTTACAATGGGTGTGCTTTGCTGAATTTTTCAAGATTGATGTGCCTTGATTGTGGAGCAACATCAATCTTGAAAGATTCCGCCAACCCAACACGCCATTGTAAATATTTCTTTACTTCATCCCCACAGTACTAAATAACATTCCCATATTCATTTTCAATCTATCAAAAAGAAAAAGAAAATTCAGGTTGCAGTTT
pri_struct  	((((((((((((((((((((((((((((((((..(.((((((((.((((.((.(((((((((((((((.....((.((((((((((((((((((((((((.......)).)).)))))))))))))))))))).)).......)))).))))))))))).)).)))).)))))))).)..))))))))))))))))))))))))))))))))......................................
star_arm  	second
star_beg  	163
star_end  	186
star_read  	1
star_seq  	TCTTTACTTCATCCCCACAGTACT
star_struct  	.)))).)))))))).)..))))))
AGATTCCGCCAACCCAACACGCC_x5	23	1..23	scaffold_4_5492	250	128..150	1e-04	1.00	42.1	Plus / Plus
TTCCGCCAACCCAACACGCCATTG_x1	24	1..24	scaffold_4_5492	250	131..154	1e-04	1.00	42.1	Plus / Plus
CCGCCAACCCAACACGCCAT_x1	20	1..20	scaffold_4_5492	250	133..152	1e-04	1.00	42.1	Plus / Plus
TCTTTACTTCATCCCCACAGTACT_x19	24	1..24	scaffold_4_5492	250	163..186	1e-04	1.00	42.1	Plus / Plus
TTACTTCATCCCCACAGTACT_x1	21	1..21	scaffold_4_5492	250	166..186	1e-04	1.00	42.1	Plus / Plus
ACTTCATCCCCACAGTACTAAATA_x1	24	1..24	scaffold_4_5492	250	168..191	1e-04	1.00	42.1	Plus / Plus
TCATCCCCACAGTACTAAATAAC_x1	23	1..23	scaffold_4_5492	250	171..193	1e-04	1.00	42.1	Plus / Plus
ATCCCCACAGTACTAAATAACATT_x3	24	1..24	scaffold_4_5492	250	173..196	1e-04	1.00	42.1	Plus / Plus
ATTTAGTACTACGAGGATGAA_x1	21	1..21	scaffold_4_5492	250	23..43	1e-04	1.00	42.1	Plus / Plus
TAGTACTACGAGGATGAAGGAAAG_x1	24	1..24	scaffold_4_5492	250	26..49	1e-04	1.00	42.1	Plus / Plus
AGTACTACGAGGATGAAGGAAAGT_x6	24	1..24	scaffold_4_5492	250	27..50	1e-04	1.00	42.1	Plus / Plus
TACTACGAGGATGAAGGAAAG_x3	21	1..21	scaffold_4_5492	250	29..49	1e-04	1.00	42.1	Plus / Plus
TACTACGAGGATGAAGGAAAGTGA_x21	24	1..24	scaffold_4_5492	250	29..52	1e-04	1.00	42.1	Plus / Plus
ACTACGAGGATGAAGGAAAGTG_x1	22	1..22	scaffold_4_5492	250	30..51	1e-04	1.00	42.1	Plus / Plus
ACTACGAGGATGAAGGAAAGTGAA_x3	24	1..24	scaffold_4_5492	250	30..53	1e-04	1.00	42.1	Plus / Plus


score_star	-1.3
score_mfe	3.2
score_freq	0
score	2.2
flank_first_end  	29
flank_first_seq  	CAACGTATTAAATCTGACCCAATTACGCA
flank_first_struct  	((((((.((((...((((..(((((.(((
flank_second_beg  	194
flank_second_seq  	CATAATTTAGTCATGTTAAAAAACGTTGGGTTTCATATTGATGAAATTGAAACCTGG
flank_second_struct  	).)))))..))))..))))...))))))(((((((.(((.....))))))))))...
freq  	76
loop_beg  	51
loop_end  	172
loop_seq  	ATTTTTTGTTAACTTGGTGACATGGCAGGTAGGATAGTCACTTTTATGCTGATGTGTAAAAGAAAACAATGAAGAAAATGACAATGGTGTGTGTAATTTGATAACAATTTTACAGAAAATCA
loop_struct  	(((((((((.((.(((.((.((..(((..((..((.(((((((((((((....)))))))))................)))).))..))..)))....)).)).))).)).)))))))))))
mature_arm  	first
mature_beg  	30
mature_end  	50
mature_query  	CTCCGTCAACTTCACCGTTTG_x68
mature_seq  	CTCCGTCAACTTCACCGTTTG
mature_strand  	+
mature_struct  	(((.(((((((((((((((((
pre_seq  	CTCCGTCAACTTCACCGTTTGATTTTTTGTTAACTTGGTGACATGGCAGGTAGGATAGTCACTTTTATGCTGATGTGTAAAAGAAAACAATGAAGAAAATGACAATGGTGTGTGTAATTTGATAACAATTTTACAGAAAATCAAACGGTGAAGTTGACAGAGTG
pre_struct  	(((.((((((((((((((((((((((((((.((.(((.((.((..(((..((..((.(((((((((((((....)))))))))................)))).))..))..)))....)).)).))).)).)))))))))))))))))))))))))).)))))
pri_beg  	1
pri_end  	250
pri_id  	scaffold_5_12242
pri_mfe  	-86.59
pri_seq  	CAACGTATTAAATCTGACCCAATTACGCACTCCGTCAACTTCACCGTTTGATTTTTTGTTAACTTGGTGACATGGCAGGTAGGATAGTCACTTTTATGCTGATGTGTAAAAGAAAACAATGAAGAAAATGACAATGGTGTGTGTAATTTGATAACAATTTTACAGAAAATCAAACGGTGAAGTTGACAGAGTGCATAATTTAGTCATGTTAAAAAACGTTGGGTTTCATATTGATGAAATTGAAACCTGG
pri_struct  	((((((.((((...((((..(((((.((((((.((((((((((((((((((((((((((.((.(((.((.((..(((..((..((.(((((((((((((....)))))))))................)))).))..))..)))....)).)).))).)).)))))))))))))))))))))))))).)))))).)))))..))))..))))...))))))(((((((.(((.....))))))))))...
star_arm  	second
star_beg  	173
star_end  	193
star_seq  	AACGGTGAAGTTGACAGAGTG
star_struct  	))))))))))))))).)))))
TTACGCACTCCGTCAACTTCA_x1	21	1..21	scaffold_5_12242	250	23..43	1e-04	1.00	42.1	Plus / Plus
ACGCACTCCGTCAACTTCACC_x4	21	1..21	scaffold_5_12242	250	25..45	1e-04	1.00	42.1	Plus / Plus
ACTCCGTCAACTTCACCGTTT_x3	21	1..21	scaffold_5_12242	250	29..49	1e-04	1.00	42.1	Plus / Plus
CTCCGTCAACTTCACCGTTTG_x68	21	1..21	scaffold_5_12242	250	30..50	1e-04	1.00	42.1	Plus / Plus


score_star	3.9
score_mfe	2.8
score_freq	191.3
score	198.4
flank_first_end  	24
flank_first_seq  	AAGCAGTGGTGTGGTGATATGCTG
flank_first_struct  	..(((..((((..(((......((
flank_second_beg  	109
flank_second_seq  	CCTACCTAGCCATCCATCCATCCATCGAGCTACCTCTCTTCCCCCCTTCAGGCTGCACTGCACCTCCCATATTTCCTTCCTTTTAACTCATGAAAATCCAAGATTATTTCATTGCTTCCTTGCAATTGCATATATATTGTTT
flank_second_struct  	......(((((...............(((....)))..............))))))))..))))..............................................(((((......)))))))).............
freq  	387
loop_beg  	46
loop_end  	86
loop_seq  	AGATGGATGATTTGCAATCAATATGCATCTCACTCCTTTGT
loop_struct  	(((.((((((..((((.......))))..))).))))))))
mature_arm  	first
mature_beg  	25
mature_end  	45
mature_query  	TTGACAGAAGATAGAGAGCAC_x362
mature_seq  	TTGACAGAAGATAGAGAGCAC
mature_strand  	+
mature_struct  	.((((((((((((((((((((
pre_seq  	TTGACAGAAGATAGAGAGCACAGATGGATGATTTGCAATCAATATGCATCTCACTCCTTTGTGCTCTCTATGCTTCTGTCATCA
pre_struct  	.(((((((((((((((((((((((.((((((..((((.......))))..))).))))))))))))))))).))))))))).))
pri_beg  	1
pri_end  	250
pri_id  	scaffold_5_12465
pri_mfe  	-73.55
pri_seq  	AAGCAGTGGTGTGGTGATATGCTGTTGACAGAAGATAGAGAGCACAGATGGATGATTTGCAATCAATATGCATCTCACTCCTTTGTGCTCTCTATGCTTCTGTCATCACCTACCTAGCCATCCATCCATCCATCGAGCTACCTCTCTTCCCCCCTTCAGGCTGCACTGCACCTCCCATATTTCCTTCCTTTTAACTCATGAAAATCCAAGATTATTTCATTGCTTCCTTGCAATTGCATATATATTGTTT
pri_struct  	..(((..((((..(((......((.(((((((((((((((((((((((.((((((..((((.......))))..))).))))))))))))))))).))))))))).))......(((((...............(((....)))..............))))))))..))))..............................................(((((......)))))))).............
star_arm  	second
star_beg  	87
star_end  	108
star_read  	1
star_seq  	GCTCTCTATGCTTCTGTCATCA
star_struct  	))))))))).))))))))).))
TGTTGACAGAAGATAGAGAGC_x2	21	1..21	scaffold_5_12465	250	23..43	1e-04	1.00	42.1	Plus / Plus
TTGACAGAAGATAGAGAG_x3	18	1..18	scaffold_5_12465	250	25..42	1e-04	1.00	42.1	Plus / Plus
TTGACAGAAGATAGAGAGC_x5	19	1..19	scaffold_5_12465	250	25..43	1e-04	1.00	42.1	Plus / Plus
TTGACAGAAGATAGAGAGCA_x5	20	1..20	scaffold_5_12465	250	25..44	1e-04	1.00	42.1	Plus / Plus
TTGACAGAAGATAGAGAGCAC_x362	21	1..21	scaffold_5_12465	250	25..45	1e-04	1.00	42.1	Plus / Plus
TGACAGAAGATAGAGAGCAC_x3	20	1..20	scaffold_5_12465	250	26..45	1e-04	1.00	42.1	Plus / Plus
GCTCTCTATGCTTCTGTC_x1	18	1..18	scaffold_5_12465	250	87..104	1e-04	1.00	42.1	Plus / Plus
GCTCTCTATGCTTCTGTCATC_x5	21	1..21	scaffold_5_12465	250	87..107	1e-04	1.00	42.1	Plus / Plus
GCTCTCTATGCTTCTGTCATCA_x1	22	1..22	scaffold_5_12465	250	87..108	1e-04	1.00	42.1	Plus / Plus


score_star	3.9
score_mfe	3.2
score_freq	191.3
score	198.7
flank_first_end  	144
flank_first_seq  	CTCCTATAAATAGGGACCATTGGTGAGAGTCTTTTAAAGTGTCTGCAGCTACAACTACTTTCCATTTAATAATAATTTATATTATTAAATTATTAAAGTTAGGGTAGGGAGGGAGAGAGGAAGCAGTGGTGTGGTGATATGCTG
flank_first_struct  	(((((........((((.(((..(((((...))))).)))))))....((((....(((((..(((((((((((.....)))))))))))....)))))....))))...)))))...(((.((...((((.(((((.......
flank_second_beg  	229
flank_second_seq  	CCTACCTAGCCATCCATCCATC
flank_second_struct  	))))))..))..))).......
freq  	387
loop_beg  	166
loop_end  	206
loop_seq  	AGATGGATGATTTGCAATCAATATGCATCTCACTCCTTTGT
loop_struct  	(((.((((((..((((.......))))..))).))))))))
mature_arm  	first
mature_beg  	145
mature_end  	165
mature_query  	TTGACAGAAGATAGAGAGCAC_x362
mature_seq  	TTGACAGAAGATAGAGAGCAC
mature_strand  	+
mature_struct  	.((((((((((((((((((((
pre_seq  	TTGACAGAAGATAGAGAGCACAGATGGATGATTTGCAATCAATATGCATCTCACTCCTTTGTGCTCTCTATGCTTCTGTCATCA
pre_struct  	.(((((((((((((((((((((((.((((((..((((.......))))..))).))))))))))))))))).))))))))))))
pri_beg  	1
pri_end  	250
pri_id  	scaffold_5_12468
pri_mfe  	-85.80
pri_seq  	CTCCTATAAATAGGGACCATTGGTGAGAGTCTTTTAAAGTGTCTGCAGCTACAACTACTTTCCATTTAATAATAATTTATATTATTAAATTATTAAAGTTAGGGTAGGGAGGGAGAGAGGAAGCAGTGGTGTGGTGATATGCTGTTGACAGAAGATAGAGAGCACAGATGGATGATTTGCAATCAATATGCATCTCACTCCTTTGTGCTCTCTATGCTTCTGTCATCACCTACCTAGCCATCCATCCATC
pri_struct  	(((((........((((.(((..(((((...))))).)))))))....((((....(((((..(((((((((((.....)))))))))))....)))))....))))...)))))...(((.((...((((.(((((........(((((((((((((((((((((((.((((((..((((.......))))..))).))))))))))))))))).))))))))))))))))))..))..))).......
star_arm  	second
star_beg  	207
star_end  	228
star_read  	1
star_seq  	GCTCTCTATGCTTCTGTCATCA
star_struct  	))))))))).))))))))))))
TGTTGACAGAAGATAGAGAGC_x2	21	1..21	scaffold_5_12468	250	143..163	1e-04	1.00	42.1	Plus / Plus
TTGACAGAAGATAGAGAG_x3	18	1..18	scaffold_5_12468	250	145..162	1e-04	1.00	42.1	Plus / Plus
TTGACAGAAGATAGAGAGC_x5	19	1..19	scaffold_5_12468	250	145..163	1e-04	1.00	42.1	Plus / Plus
TTGACAGAAGATAGAGAGCA_x5	20	1..20	scaffold_5_12468	250	145..164	1e-04	1.00	42.1	Plus / Plus
TTGACAGAAGATAGAGAGCAC_x362	21	1..21	scaffold_5_12468	250	145..165	1e-04	1.00	42.1	Plus / Plus
TGACAGAAGATAGAGAGCAC_x3	20	1..20	scaffold_5_12468	250	146..165	1e-04	1.00	42.1	Plus / Plus
GCTCTCTATGCTTCTGTC_x1	18	1..18	scaffold_5_12468	250	207..224	1e-04	1.00	42.1	Plus / Plus
GCTCTCTATGCTTCTGTCATC_x5	21	1..21	scaffold_5_12468	250	207..227	1e-04	1.00	42.1	Plus / Plus
GCTCTCTATGCTTCTGTCATCA_x1	22	1..22	scaffold_5_12468	250	207..228	1e-04	1.00	42.1	Plus / Plus


score_star	-1.3
score_mfe	2.9
score_freq	0
score	1.9
flank_first_end  	22
flank_first_seq  	ACCACAGGAGTCCAAGATGTTG
flank_first_struct  	((.(((((.(((((((((.(((
flank_second_beg  	129
flank_second_seq  	AATCTTGTAGACCCCTGTAGTCCAAGAGATCGGGACTGTCTAACCTAATTGTAAACATCAAATAAATAACGTCCCATTGTCATTAATATGAATTTCCTACTGATTGAAGAGGAATTCAACAT
flank_second_struct  	)))))))..))).))))).))....((.(..(((((.............((....)).............)))))..).)).......((((((.(((.((......)))))))))))....
freq  	13
loop_beg  	44
loop_end  	107
loop_seq  	TAATCCAATGGTTCAAAAAAGTTTCTTAAAAGGAGTGCAAGAGTGAGTGAACCGTTGAATTTAC
loop_struct  	.(((.((((((((((.......(((((...........)))))....)))))))))).)))...
mature_arm  	first
mature_beg  	23
mature_end  	43
mature_query  	TGGCCACCCACCGTTGGATAT_x8
mature_seq  	TGGCCACCCACCGTTGGATAT
mature_strand  	+
mature_struct  	(((.((...((((((((((..
pre_seq  	TGGCCACCCACCGTTGGATATTAATCCAATGGTTCAAAAAAGTTTCTTAAAAGGAGTGCAAGAGTGAGTGAACCGTTGAATTTACATCCAACGGTAAATGACCACA
pre_struct  	(((.((...((((((((((...(((.((((((((((.......(((((...........)))))....)))))))))).)))...))))))))))...)).)))))
pri_beg  	1
pri_end  	250
pri_id  	scaffold_5_13415
pri_mfe  	-75.47
pri_seq  	ACCACAGGAGTCCAAGATGTTGTGGCCACCCACCGTTGGATATTAATCCAATGGTTCAAAAAAGTTTCTTAAAAGGAGTGCAAGAGTGAGTGAACCGTTGAATTTACATCCAACGGTAAATGACCACAAATCTTGTAGACCCCTGTAGTCCAAGAGATCGGGACTGTCTAACCTAATTGTAAACATCAAATAAATAACGTCCCATTGTCATTAATATGAATTTCCTACTGATTGAAGAGGAATTCAACAT
pri_struct  	((.(((((.(((((((((.((((((.((...((((((((((...(((.((((((((((.......(((((...........)))))....)))))))))).)))...))))))))))...)).))))))))))))..))).))))).))....((.(..(((((.............((....)).............)))))..).)).......((((((.(((.((......)))))))))))....
star_arm  	second
star_beg  	108
star_end  	128
star_seq  	ATCCAACGGTAAATGACCACA
star_struct  	))))))))))...)).)))))
ATTTACCGTTGGATGTAAATTCAA_x1	24	1..24	scaffold_5_13415	250	130..153	1e-04	1.00	42.1	Plus / Minus
TGGCCACCCACCGTTGGATA_x2	20	1..20	scaffold_5_13415	250	23..42	1e-04	1.00	42.1	Plus / Plus
TGGCCACCCACCGTTGGATAT_x8	21	1..21	scaffold_5_13415	250	23..43	1e-04	1.00	42.1	Plus / Plus
TGGCCACCCACCGTTGGATATT_x2	22	1..22	scaffold_5_13415	250	23..44	1e-04	1.00	42.1	Plus / Plus


score_star	-1.3
score_mfe	3.7
score_freq	-1.3
score	1.3
flank_first_end  	149
flank_first_seq  	GATCATATGTAATGTTTTCTGCAGGCCTCATTTTAGCTAGTTGGCTGTGTTTAGTACTTATTGGGTTTCTTGTGTCTAGGCCCAAACAAATTGGTTACACCACCAGTAAAGAGTCATTCTATAGTGAGGGCCTTATGTATGGTCCTTAA
flank_first_struct  	..........((((..((((...((((((((...(.(((((..((((....))))....))))).).....)))...))))).......((((((......))))))..)))).))))..((((((((((((((((.((((..(((((.
flank_second_beg  	224
flank_second_seq  	AAGGGACATAAATAAGGCCCTCATTAT
flank_second_struct  	))))..)))).))))))))))))))))
freq  	9
loop_beg  	170
loop_end  	203
loop_seq  	CGTCGGATTAGGCTAACTAATTTGATCCAAGGGT
loop_struct  	(((((((((((.....)))))))))).....)))
mature_arm  	second
mature_beg  	204
mature_end  	223
mature_query  	TAAGAGATAGGGCCTCACCT_x5
mature_seq  	TAAGAGATAGGGCCTCACCT
mature_strand  	+
mature_struct  	)))))))))))))))))).)
pre_seq  	GTGAGGTTCTATCTCTTAACCGTCGGATTAGGCTAACTAATTTGATCCAAGGGTTAAGAGATAGGGCCTCACCT
pre_struct  	(((((((((((((((((((((((((((((((.....)))))))))).....))))))))))))))))))))).)
pri_beg  	1
pri_end  	250
pri_id  	scaffold_5_13653
pri_mfe  	-105.50
pri_seq  	GATCATATGTAATGTTTTCTGCAGGCCTCATTTTAGCTAGTTGGCTGTGTTTAGTACTTATTGGGTTTCTTGTGTCTAGGCCCAAACAAATTGGTTACACCACCAGTAAAGAGTCATTCTATAGTGAGGGCCTTATGTATGGTCCTTAAGTGAGGTTCTATCTCTTAACCGTCGGATTAGGCTAACTAATTTGATCCAAGGGTTAAGAGATAGGGCCTCACCTAAGGGACATAAATAAGGCCCTCATTAT
pri_struct  	..........((((..((((...((((((((...(.(((((..((((....))))....))))).).....)))...))))).......((((((......))))))..)))).))))..((((((((((((((((.((((..(((((.(((((((((((((((((((((((((((((((.....)))))))))).....))))))))))))))))))))).)))))..)))).))))))))))))))))
star_arm  	first
star_beg  	150
star_end  	169
star_seq  	GTGAGGTTCTATCTCTTAAC
star_struct  	((((((((((((((((((((
TAAGAGATAGGGCCTCACCT_x5	20	1..20	scaffold_5_13653	250	204..223	1e-04	1.00	42.1	Plus / Plus
TAAGAGATAGGGCCTCACCTA_x1	21	1..21	scaffold_5_13653	250	204..224	1e-04	1.00	42.1	Plus / Plus
AAGAGATAGGGCCTCACCTAAGGG_x1	24	1..24	scaffold_5_13653	250	205..228	1e-04	1.00	42.1	Plus / Plus
AGATAGGGCCTCACCTAAGGG_x2	21	1..21	scaffold_5_13653	250	208..228	1e-04	1.00	42.1	Plus / Plus


score_star	-1.3
score_mfe	3
score_freq	0
score	2
flank_first_end  	148
flank_first_seq  	ATTTGCTTTTGGTTGGCCATACGTTGAAGTTTTAAAAACTAAAAAAGCGAGAACAAGAATCCGAGAGTAATACCTGAAAAGGCGCCACAAAGCTGCTAATGCCTGTATCTGAGGAAAAAAACCTACCTATAACAGGATAACACTATTT
flank_first_struct  	..(((((((((((((..(...((((....(((((.....))))).)))).)..)))....))))))))))..(((....)))...........((.(((((.((((.....(((.......))).......))))((((.((((.(((
flank_second_beg  	229
flank_second_seq  	AAGTGCTATCTACATTACATGA
flank_second_struct  	))))).))))..)))))))...
freq  	26
loop_beg  	170
loop_end  	207
loop_seq  	CAATGACAAGTGGAAAAGTTATTCTACATGTCACTGCG
loop_struct  	((.(((((.((((((......)))))).))))).)).)
mature_arm  	second
mature_beg  	208
mature_end  	228
mature_query  	TTATTGGTCGGGGATAGCAAA_x24
mature_seq  	TTATTGGTCGGGGATAGCAAA
mature_strand  	+
mature_struct  	))))))..)))))))))))))
pre_seq  	TGTTATCCCCGGTCAATAACACAATGACAAGTGGAAAAGTTATTCTACATGTCACTGCGTTATTGGTCGGGGATAGCAAA
pre_struct  	(((((((((((..(((((((.((.(((((.((((((......)))))).))))).)).)))))))..)))))))))))))
pri_beg  	1
pri_end  	250
pri_id  	scaffold_5_139
pri_mfe  	-80.60
pri_seq  	ATTTGCTTTTGGTTGGCCATACGTTGAAGTTTTAAAAACTAAAAAAGCGAGAACAAGAATCCGAGAGTAATACCTGAAAAGGCGCCACAAAGCTGCTAATGCCTGTATCTGAGGAAAAAAACCTACCTATAACAGGATAACACTATTTTGTTATCCCCGGTCAATAACACAATGACAAGTGGAAAAGTTATTCTACATGTCACTGCGTTATTGGTCGGGGATAGCAAAAAGTGCTATCTACATTACATGA
pri_struct  	..(((((((((((((..(...((((....(((((.....))))).)))).)..)))....))))))))))..(((....)))...........((.(((((.((((.....(((.......))).......))))((((.((((.((((((((((((((..(((((((.((.(((((.((((((......)))))).))))).)).)))))))..)))))))))))))))))).))))..)))))))...
star_arm  	first
star_beg  	149
star_end  	169
star_seq  	TGTTATCCCCGGTCAATAACA
star_struct  	(((((((((((..(((((((.
TTATTGGTCGGGGATAGCAAA_x24	21	1..21	scaffold_5_139	250	208..228	1e-04	1.00	42.1	Plus / Plus
TTGCTATCCCCGACCAATAAC_x1	21	1..21	scaffold_5_139	250	24..44	1e-04	1.00	42.1	Plus / Minus
AACGCAGTGACATGTAGAATAACT_x1	24	1..24	scaffold_5_139	250	42..65	1e-04	1.00	42.1	Plus / Minus


score_star	3.9
score_mfe	2.8
score_freq	180.6
score	187.6
flank_first_end  	22
flank_first_seq  	CTTTTGGTGGGGTGGAGTCACT
flank_first_struct  	....((..((((((.((.(.((
flank_second_beg  	106
flank_second_seq  	CGCTCACTCTCTCATTCTTGTGTTTTTCTTTTTCCTTGTATTTCTGAACTTGCTCTGTTTGAACTTTGATGTTGTACGAGCCTCTAACCGGGACCCAGAAGGCAAAAAGTCTGTTAATTTATTTATAGAAGGTAAAGACACAGAC
flank_second_struct  	.)))))))))..))...((((((((((((((((((((.(..(((((.....((((.((...(((......)))..)))))).......)))))...).)))).))))))(((((..........)))))....))))))))))..
freq  	366
loop_beg  	44
loop_end  	84
loop_seq  	TCTTCCTGAGATTTGTTGTGAAAATACAAAACATGAATCGG
loop_struct  	..(((.((...(((((.((....))))))).)).)))..))
mature_arm  	second
mature_beg  	85
mature_end  	105
mature_query  	TCGATAAACCTCTGCATCCAG_x312
mature_seq  	TCGATAAACCTCTGCATCCAG
mature_strand  	+
mature_struct  	))))).)))).)))).)))))
pre_seq  	GGAGGCAGCGGTTCATCGATCTCTTCCTGAGATTTGTTGTGAAAATACAAAACATGAATCGGTCGATAAACCTCTGCATCCAG
pre_struct  	(((.((((.((((.(((((((..(((.((...(((((.((....))))))).)).)))..))))))).)))).)))).)))))
pri_beg  	1
pri_end  	250
pri_id  	scaffold_5_13945
pri_mfe  	-71.60
pri_seq  	CTTTTGGTGGGGTGGAGTCACTGGAGGCAGCGGTTCATCGATCTCTTCCTGAGATTTGTTGTGAAAATACAAAACATGAATCGGTCGATAAACCTCTGCATCCAGCGCTCACTCTCTCATTCTTGTGTTTTTCTTTTTCCTTGTATTTCTGAACTTGCTCTGTTTGAACTTTGATGTTGTACGAGCCTCTAACCGGGACCCAGAAGGCAAAAAGTCTGTTAATTTATTTATAGAAGGTAAAGACACAGAC
pri_struct  	....((..((((((.((.(.(((((.((((.((((.(((((((..(((.((...(((((.((....))))))).)).)))..))))))).)))).)))).))))).)))))))))..))...((((((((((((((((((((.(..(((((.....((((.((...(((......)))..)))))).......)))))...).)))).))))))(((((..........)))))....))))))))))..
star_arm  	first
star_beg  	23
star_end  	43
star_read  	1
star_seq  	GGAGGCAGCGGTTCATCGATC
star_struct  	(((.((((.((((.(((((((
GGAGGCAGCGGTTCATCGATC_x28	21	1..21	scaffold_5_13945	250	23..43	1e-04	1.00	42.1	Plus / Plus
TCGATAAACCTCTGCATCC_x5	19	1..19	scaffold_5_13945	250	85..103	1e-04	1.00	42.1	Plus / Plus
TCGATAAACCTCTGCATCCA_x18	20	1..20	scaffold_5_13945	250	85..104	1e-04	1.00	42.1	Plus / Plus
TCGATAAACCTCTGCATCCAG_x312	21	1..21	scaffold_5_13945	250	85..105	1e-04	1.00	42.1	Plus / Plus
TCGATAAACCTCTGCATCCAGC_x1	22	1..22	scaffold_5_13945	250	85..106	1e-04	1.00	42.1	Plus / Plus
CGATAAACCTCTGCATCCAG_x1	20	1..20	scaffold_5_13945	250	86..105	1e-04	1.00	42.1	Plus / Plus
TAAACCTCTGCATCCAGCGCT_x1	21	1..21	scaffold_5_13945	250	89..109	1e-04	1.00	42.1	Plus / Plus


score_star	3.9
score_mfe	2.6
score_freq	180.6
score	187.4
flank_first_end  	141
flank_first_seq  	TTTGTTTCTTAGATTAGATCTATGGTGGTTGACATGTTAAGTTCAATCGTTTGCAGCTACTGACCTTTTGATTTTTTGGTTTTTGGTTTTTGGTTATTATTTTTTTTAATGGAATAATTCTTTTGGTGGGGTGGAGTCACT
flank_first_struct  	.((((((((((((..((((.......(((((((.......).))))))......(((((..((((....((((....))))...))))..)))))...))))..))))).)))))))......((..((((((.((.(.((
flank_second_beg  	225
flank_second_seq  	CGCTCACTCTCTCATTCTTGTGTTTT
flank_second_struct  	.)))))))))..))............
freq  	366
loop_beg  	163
loop_end  	203
loop_seq  	TCTTCCTGAGATTTGTTGTGAAAATACAAAACATGAATCGG
loop_struct  	..(((.((...(((((.((....))))))).)).)))..))
mature_arm  	second
mature_beg  	204
mature_end  	224
mature_query  	TCGATAAACCTCTGCATCCAG_x312
mature_seq  	TCGATAAACCTCTGCATCCAG
mature_strand  	+
mature_struct  	))))).)))).)))).)))))
pre_seq  	GGAGGCAGCGGTTCATCGATCTCTTCCTGAGATTTGTTGTGAAAATACAAAACATGAATCGGTCGATAAACCTCTGCATCCAG
pre_struct  	(((.((((.((((.(((((((..(((.((...(((((.((....))))))).)).)))..))))))).)))).)))).)))))
pri_beg  	1
pri_end  	250
pri_id  	scaffold_5_13948
pri_mfe  	-65.80
pri_seq  	TTTGTTTCTTAGATTAGATCTATGGTGGTTGACATGTTAAGTTCAATCGTTTGCAGCTACTGACCTTTTGATTTTTTGGTTTTTGGTTTTTGGTTATTATTTTTTTTAATGGAATAATTCTTTTGGTGGGGTGGAGTCACTGGAGGCAGCGGTTCATCGATCTCTTCCTGAGATTTGTTGTGAAAATACAAAACATGAATCGGTCGATAAACCTCTGCATCCAGCGCTCACTCTCTCATTCTTGTGTTTT
pri_struct  	.((((((((((((..((((.......(((((((.......).))))))......(((((..((((....((((....))))...))))..)))))...))))..))))).)))))))......((..((((((.((.(.(((((.((((.((((.(((((((..(((.((...(((((.((....))))))).)).)))..))))))).)))).)))).))))).)))))))))..))............
star_arm  	first
star_beg  	142
star_end  	162
star_read  	1
star_seq  	GGAGGCAGCGGTTCATCGATC
star_struct  	(((.((((.((((.(((((((
GGAGGCAGCGGTTCATCGATC_x28	21	1..21	scaffold_5_13948	250	142..162	1e-04	1.00	42.1	Plus / Plus
TCGATAAACCTCTGCATCC_x5	19	1..19	scaffold_5_13948	250	204..222	1e-04	1.00	42.1	Plus / Plus
TCGATAAACCTCTGCATCCA_x18	20	1..20	scaffold_5_13948	250	204..223	1e-04	1.00	42.1	Plus / Plus
TCGATAAACCTCTGCATCCAG_x312	21	1..21	scaffold_5_13948	250	204..224	1e-04	1.00	42.1	Plus / Plus
TCGATAAACCTCTGCATCCAGC_x1	22	1..22	scaffold_5_13948	250	204..225	1e-04	1.00	42.1	Plus / Plus
CGATAAACCTCTGCATCCAG_x1	20	1..20	scaffold_5_13948	250	205..224	1e-04	1.00	42.1	Plus / Plus
TAAACCTCTGCATCCAGCGCT_x1	21	1..21	scaffold_5_13948	250	208..228	1e-04	1.00	42.1	Plus / Plus


score_star	3.9
score_mfe	3.3
score_freq	552.8
score	560.2
flank_first_end  	22
flank_first_seq  	TTGACTATTTAGTTTGGTGAAG
flank_first_struct  	..............(((((((.
flank_second_beg  	190
flank_second_seq  	CAACTATATATTTCAATATATTCCTCTACTTAATTATCCTATATATGTATTTGTTTACCAT
flank_second_struct  	(((.(((((((...............................))))))).)))))))))).
freq  	1096
loop_beg  	44
loop_end  	168
loop_seq  	ATGGGTGGCAGTAGGATTTAATTAGCTGCCGAGTCATTCATCCAAATACTGGGTAAATTAGCTCAGGACACCCAGTAAATGTGTGAATGAAGCGGGAGACAAATTGGATCTTAAGCTTCCTGTAC
loop_struct  	(((((.(((..((((((((((((.(((.(((..(((((((..((..((((((((...............))))))))..))..)))))))..))).)).).)))))))))))).))).)))))..
mature_arm  	second
mature_beg  	169
mature_end  	189
mature_query  	TTGGACTGAAGGGAGCTCCCT_x649
mature_seq  	TTGGACTGAAGGGAGCTCCCT
mature_strand  	+
mature_struct  	.))))))))))..)))))...
pre_seq  	AGAGCTTTCTTCAGTCCACTCATGGGTGGCAGTAGGATTTAATTAGCTGCCGAGTCATTCATCCAAATACTGGGTAAATTAGCTCAGGACACCCAGTAAATGTGTGAATGAAGCGGGAGACAAATTGGATCTTAAGCTTCCTGTACTTGGACTGAAGGGAGCTCCCT
pre_struct  	.(((((..((((((((((...(((((.(((..((((((((((((.(((.(((..(((((((..((..((((((((...............))))))))..))..)))))))..))).)).).)))))))))))).))).)))))...))))))))))..)))))...
pri_beg  	1
pri_end  	250
pri_id  	scaffold_5_17095
pri_mfe  	-89.34
pri_seq  	TTGACTATTTAGTTTGGTGAAGAGAGCTTTCTTCAGTCCACTCATGGGTGGCAGTAGGATTTAATTAGCTGCCGAGTCATTCATCCAAATACTGGGTAAATTAGCTCAGGACACCCAGTAAATGTGTGAATGAAGCGGGAGACAAATTGGATCTTAAGCTTCCTGTACTTGGACTGAAGGGAGCTCCCTCAACTATATATTTCAATATATTCCTCTACTTAATTATCCTATATATGTATTTGTTTACCAT
pri_struct  	..............(((((((..(((((..((((((((((...(((((.(((..((((((((((((.(((.(((..(((((((..((..((((((((...............))))))))..))..)))))))..))).)).).)))))))))))).))).)))))...))))))))))..)))))...(((.(((((((...............................))))))).)))))))))).
star_arm  	first
star_beg  	23
star_end  	43
star_read  	1
star_seq  	AGAGCTTTCTTCAGTCCACTC
star_struct  	.(((((..((((((((((...
CTTGGACTGAAGGGAGCTCC_x1	20	1..20	scaffold_5_17095	250	168..187	1e-04	1.00	42.1	Plus / Plus
CTTGGACTGAAGGGAGCTCCC_x10	21	1..21	scaffold_5_17095	250	168..188	1e-04	1.00	42.1	Plus / Plus
CTTGGACTGAAGGGAGCTCCCT_x40	22	1..22	scaffold_5_17095	250	168..189	1e-04	1.00	42.1	Plus / Plus
CTTGGACTGAAGGGAGCTCCCTC_x1	23	1..23	scaffold_5_17095	250	168..190	1e-04	1.00	42.1	Plus / Plus
TTGGACTGAAGGGAGCTCC_x2	19	1..19	scaffold_5_17095	250	169..187	1e-04	1.00	42.1	Plus / Plus
TTGGACTGAAGGGAGCTCCC_x388	20	1..20	scaffold_5_17095	250	169..188	1e-04	1.00	42.1	Plus / Plus
TTGGACTGAAGGGAGCTCCCT_x649	21	1..21	scaffold_5_17095	250	169..189	1e-04	1.00	42.1	Plus / Plus
TTGGACTGAAGGGAGCTCCCTC_x2	22	1..22	scaffold_5_17095	250	169..190	1e-04	1.00	42.1	Plus / Plus
TGGACTGAAGGGAGCTCCCT_x1	20	1..20	scaffold_5_17095	250	170..189	1e-04	1.00	42.1	Plus / Plus
AGAGCTTTCTTCAGTCCACT_x1	20	1..20	scaffold_5_17095	250	23..42	1e-04	1.00	42.1	Plus / Plus
GAGCTTTCTTCAGTCCAC_x1	18	1..18	scaffold_5_17095	250	24..41	1e-04	1.00	42.1	Plus / Plus


score_star	3.9
score_mfe	3.4
score_freq	552.8
score	560.4
flank_first_end  	60
flank_first_seq  	TGGGACATGGGAAATCTTCCTTAGATTTCATTTCATATTTGACTATTTAGTTTGGTGAAG
flank_first_struct  	((((......(((((((.....))))))).((((((....((((....))))..))))))
flank_second_beg  	228
flank_second_seq  	CAACTATATATTTCAATATATTC
flank_second_struct  	))...((((((....))))))..
freq  	1096
loop_beg  	82
loop_end  	206
loop_seq  	ATGGGTGGCAGTAGGATTTAATTAGCTGCCGAGTCATTCATCCAAATACTGGGTAAATTAGCTCAGGACACCCAGTAAATGTGTGAATGAAGCGGGAGACAAATTGGATCTTAAGCTTCCTGTAC
loop_struct  	(((((.(((..((((((((((((.(((.(((..(((((((..((..((((((((...............))))))))..))..)))))))..))).)).).)))))))))))).))).)))))..
mature_arm  	second
mature_beg  	207
mature_end  	227
mature_query  	TTGGACTGAAGGGAGCTCCCT_x649
mature_seq  	TTGGACTGAAGGGAGCTCCCT
mature_strand  	+
mature_struct  	.))))))))))..))))).))
pre_seq  	AGAGCTTTCTTCAGTCCACTCATGGGTGGCAGTAGGATTTAATTAGCTGCCGAGTCATTCATCCAAATACTGGGTAAATTAGCTCAGGACACCCAGTAAATGTGTGAATGAAGCGGGAGACAAATTGGATCTTAAGCTTCCTGTACTTGGACTGAAGGGAGCTCCCT
pre_struct  	.(((((..((((((((((...(((((.(((..((((((((((((.(((.(((..(((((((..((..((((((((...............))))))))..))..)))))))..))).)).).)))))))))))).))).)))))...))))))))))..))))).))
pri_beg  	1
pri_end  	250
pri_id  	scaffold_5_17098
pri_mfe  	-95.46
pri_seq  	TGGGACATGGGAAATCTTCCTTAGATTTCATTTCATATTTGACTATTTAGTTTGGTGAAGAGAGCTTTCTTCAGTCCACTCATGGGTGGCAGTAGGATTTAATTAGCTGCCGAGTCATTCATCCAAATACTGGGTAAATTAGCTCAGGACACCCAGTAAATGTGTGAATGAAGCGGGAGACAAATTGGATCTTAAGCTTCCTGTACTTGGACTGAAGGGAGCTCCCTCAACTATATATTTCAATATATTC
pri_struct  	((((......(((((((.....))))))).((((((....((((....))))..)))))).(((((..((((((((((...(((((.(((..((((((((((((.(((.(((..(((((((..((..((((((((...............))))))))..))..)))))))..))).)).).)))))))))))).))).)))))...))))))))))..))))).))))...((((((....))))))..
star_arm  	first
star_beg  	61
star_end  	81
star_read  	1
star_seq  	AGAGCTTTCTTCAGTCCACTC
star_struct  	.(((((..((((((((((...
CTTGGACTGAAGGGAGCTCC_x1	20	1..20	scaffold_5_17098	250	206..225	1e-04	1.00	42.1	Plus / Plus
CTTGGACTGAAGGGAGCTCCC_x10	21	1..21	scaffold_5_17098	250	206..226	1e-04	1.00	42.1	Plus / Plus
CTTGGACTGAAGGGAGCTCCCT_x40	22	1..22	scaffold_5_17098	250	206..227	1e-04	1.00	42.1	Plus / Plus
CTTGGACTGAAGGGAGCTCCCTC_x1	23	1..23	scaffold_5_17098	250	206..228	1e-04	1.00	42.1	Plus / Plus
TTGGACTGAAGGGAGCTCC_x2	19	1..19	scaffold_5_17098	250	207..225	1e-04	1.00	42.1	Plus / Plus
TTGGACTGAAGGGAGCTCCC_x388	20	1..20	scaffold_5_17098	250	207..226	1e-04	1.00	42.1	Plus / Plus
TTGGACTGAAGGGAGCTCCCT_x649	21	1..21	scaffold_5_17098	250	207..227	1e-04	1.00	42.1	Plus / Plus
TTGGACTGAAGGGAGCTCCCTC_x2	22	1..22	scaffold_5_17098	250	207..228	1e-04	1.00	42.1	Plus / Plus
TGGACTGAAGGGAGCTCCCT_x1	20	1..20	scaffold_5_17098	250	208..227	1e-04	1.00	42.1	Plus / Plus
AGAGCTTTCTTCAGTCCACT_x1	20	1..20	scaffold_5_17098	250	61..80	1e-04	1.00	42.1	Plus / Plus
GAGCTTTCTTCAGTCCAC_x1	18	1..18	scaffold_5_17098	250	62..79	1e-04	1.00	42.1	Plus / Plus


score_star	-1.3
score_mfe	2.3
score_freq	0
score	1.3
flank_first_end  	26
flank_first_seq  	AATATTTATTAGGGATTTTACTATAT
flank_first_struct  	((((..((((((........)))...
flank_second_beg  	228
flank_second_seq  	ATCATTTTATGTATTTATTATTA
flank_second_struct  	..........)))..))))....
freq  	21
loop_beg  	51
loop_end  	199
loop_seq  	ACAAAATAGTCCAACCCCATAAAAATTAGATAAATTGGTTGAGTCACTATCCAACAGTGGCATAAAGAGTTATTTCATGTCATTATCGAACATTGACTGGACCGATTTGTCCAATTCTAGAGGAACTCGACCATTTTAACATTATGTCT
loop_struct  	(((((((.(((.....((.....((((.((((((((((((.(((((.........(((((((((((......))).)))))))).........))))).)))))))))))).)))).....)).....))).))))........)))))
mature_arm  	first
mature_beg  	27
mature_end  	50
mature_query  	AAGGACAAATAGGAGGGCACCAAG_x14
mature_seq  	AAGGACAAATAGGAGGGCACCAAG
mature_strand  	+
mature_struct  	..(((((((.(((((..(((((((
pre_seq  	AAGGACAAATAGGAGGGCACCAAGACAAAATAGTCCAACCCCATAAAAATTAGATAAATTGGTTGAGTCACTATCCAACAGTGGCATAAAGAGTTATTTCATGTCATTATCGAACATTGACTGGACCGATTTGTCCAATTCTAGAGGAACTCGACCATTTTAACATTATGTCTTGTGTGAAGGATTTTTTTTTGTTTATTT
pre_struct  	..(((((((.(((((..((((((((((((((.(((.....((.....((((.((((((((((((.(((((.........(((((((((((......))).)))))))).........))))).)))))))))))).)))).....)).....))).))))........))))))).))).....))))).)))))))....
pri_beg  	1
pri_end  	250
pri_id  	scaffold_5_18109
pri_mfe  	-52.57
pri_seq  	AATATTTATTAGGGATTTTACTATATAAGGACAAATAGGAGGGCACCAAGACAAAATAGTCCAACCCCATAAAAATTAGATAAATTGGTTGAGTCACTATCCAACAGTGGCATAAAGAGTTATTTCATGTCATTATCGAACATTGACTGGACCGATTTGTCCAATTCTAGAGGAACTCGACCATTTTAACATTATGTCTTGTGTGAAGGATTTTTTTTTGTTTATTTATCATTTTATGTATTTATTATTA
pri_struct  	((((..((((((........))).....(((((((.(((((..((((((((((((((.(((.....((.....((((.((((((((((((.(((((.........(((((((((((......))).)))))))).........))))).)))))))))))).)))).....)).....))).))))........))))))).))).....))))).)))))))..............)))..))))....
star_arm  	second
star_beg  	200
star_end  	227
star_seq  	TGTGTGAAGGATTTTTTTTTGTTTATTT
star_struct  	)).))).....))))).)))))))....
ATATAAGGACAAATAGGAGGGCAC_x1	24	1..24	scaffold_5_18109	250	23..46	1e-04	1.00	42.1	Plus / Plus
ATAAGGACAAATAGGAGGGCACCA_x4	24	1..24	scaffold_5_18109	250	25..48	1e-04	1.00	42.1	Plus / Plus
AAGGACAAATAGGAGGGCACCAAG_x14	24	1..24	scaffold_5_18109	250	27..50	1e-04	1.00	42.1	Plus / Plus
AGGACAAATAGGAGGGCACCAAG_x1	23	1..23	scaffold_5_18109	250	28..50	1e-04	1.00	42.1	Plus / Plus
AGGACAAATAGGAGGGCACCAAGA_x1	24	1..24	scaffold_5_18109	250	28..51	1e-04	1.00	42.1	Plus / Plus


score_star	3.9
score_mfe	4.1
score_freq	-3.9
score	4.3
flank_first_end  	94
flank_first_seq  	CTCATAGCTAGCGTCTTTCTATATTATTCAATTATACATATTTTATACACCACACTATATTATGACATCAGTCCTGATCTCTTGGACTATAGGG
flank_first_struct  	.((((((.(((.((.....((((..((............))..))))....)).)))..)))))).....((((((((((((((((((((((((
flank_second_beg  	229
flank_second_seq  	CTGTGGTCCAAGAGATCGGGGC
flank_second_struct  	))))))))))))))))))))))
freq  	4
loop_beg  	117
loop_end  	207
loop_seq  	CACCGTTGGATGTAAATTCAACGATTCACTCACTCTTGCACTCCTTTTAAGAAACTTTTTTGAACCGTTGGATGTTACATCTAACGGTGGG
loop_struct  	(((((((((((((((((((((((.((((.....(((((.........)))))........)))).)))))))).)))))))))))))))))
mature_arm  	second
mature_beg  	208
mature_end  	228
mature_query  	TGACCATAGTCTCTTGGACCC_x2
mature_seq  	TGACCATAGTCTCTTGGACCC
mature_strand  	+
mature_struct  	)))))))))))))))))).))
pre_seq  	ATCCAAGAGATTTGTGGTCACTCACCGTTGGATGTAAATTCAACGATTCACTCACTCTTGCACTCCTTTTAAGAAACTTTTTTGAACCGTTGGATGTTACATCTAACGGTGGGTGACCATAGTCTCTTGGACCC
pre_struct  	.(((((((((((.((((((((((((((((((((((((((((((((.((((.....(((((.........)))))........)))).)))))))).))))))))))))))))))))))))))))))))))).))
pri_beg  	1
pri_end  	250
pri_id  	scaffold_5_20981
pri_mfe  	-120.72
pri_seq  	CTCATAGCTAGCGTCTTTCTATATTATTCAATTATACATATTTTATACACCACACTATATTATGACATCAGTCCTGATCTCTTGGACTATAGGGATCCAAGAGATTTGTGGTCACTCACCGTTGGATGTAAATTCAACGATTCACTCACTCTTGCACTCCTTTTAAGAAACTTTTTTGAACCGTTGGATGTTACATCTAACGGTGGGTGACCATAGTCTCTTGGACCCCTGTGGTCCAAGAGATCGGGGC
pri_struct  	.((((((.(((.((.....((((..((............))..))))....)).)))..)))))).....((((((((((((((((((((((((.(((((((((((.((((((((((((((((((((((((((((((((.((((.....(((((.........)))))........)))).)))))))).))))))))))))))))))))))))))))))))))).))))))))))))))))))))))))
star_arm  	first
star_beg  	95
star_end  	116
star_read  	1
star_seq  	ATCCAAGAGATTTGTGGTCACT
star_struct  	.(((((((((((.(((((((((
ACGATTCACTCACTCTTGCACTCC_x1	24	1..24	scaffold_5_20981	250	137..160	1e-04	1.00	42.1	Plus / Plus
TGACCATAGTCTCTTGGACCC_x2	21	1..21	scaffold_5_20981	250	208..228	1e-04	1.00	42.1	Plus / Plus
ATCCAAGAGATTTGTGGTCACTCA_x1	24	1..24	scaffold_5_20981	250	95..118	1e-04	1.00	42.1	Plus / Plus


score_star	3.9
score_mfe	3.5
score_freq	120.4
score	128.1
flank_first_end  	22
flank_first_seq  	TCAGTTACTGGCGGTCTCTAAT
flank_first_struct  	((..((((((.(((((((..((
flank_second_beg  	150
flank_second_seq  	CGGAGACCGCGGTGAAGAGAGGGGTTGGGTTGTTTGGTGGTTCATGGATCTCGCGTTTTTTGCTTTTGCTCGTTTCTCAGATCTCATCTCAGGTTGGCCAC
flank_second_struct  	..)))))))))))))...))..(((..(.(((...((((......((((((.(.(......((....))......).))))))))))).))).)..)))..
freq  	248
loop_beg  	44
loop_end  	128
loop_seq  	CTGCTTCGCGTTTAGGGCCTTTTTTTCGTACAAGACCTATGAGCCAGGTGGCGCCATGGTATTGGTCGGTGGGTGCGAAATGGGT
loop_struct  	((..(((((.......((((.....(((..(((.(((.(((.(((....)))..)))))).)))..))).)))))))))..)).)
mature_arm  	first
mature_beg  	23
mature_end  	43
mature_query  	TCGCTTGGTGCAGGTCGGGAA_x150
mature_seq  	TCGCTTGGTGCAGGTCGGGAA
mature_strand  	+
mature_struct  	(((.((((((((((.(((((.
pre_seq  	TCGCTTGGTGCAGGTCGGGAACTGCTTCGCGTTTAGGGCCTTTTTTTCGTACAAGACCTATGAGCCAGGTGGCGCCATGGTATTGGTCGGTGGGTGCGAAATGGGTCCCGCCTTGCATCAACTGAAT
pre_struct  	(((.((((((((((.(((((.((..(((((.......((((.....(((..(((.(((.(((.(((....)))..)))))).)))..))).)))))))))..)).))))).)))))))))).)))))
pri_beg  	1
pri_end  	250
pri_id  	scaffold_5_24388
pri_mfe  	-96.81
pri_seq  	TCAGTTACTGGCGGTCTCTAATTCGCTTGGTGCAGGTCGGGAACTGCTTCGCGTTTAGGGCCTTTTTTTCGTACAAGACCTATGAGCCAGGTGGCGCCATGGTATTGGTCGGTGGGTGCGAAATGGGTCCCGCCTTGCATCAACTGAATCGGAGACCGCGGTGAAGAGAGGGGTTGGGTTGTTTGGTGGTTCATGGATCTCGCGTTTTTTGCTTTTGCTCGTTTCTCAGATCTCATCTCAGGTTGGCCAC
pri_struct  	((..((((((.(((((((..(((((.((((((((((.(((((.((..(((((.......((((.....(((..(((.(((.(((.(((....)))..)))))).)))..))).)))))))))..)).))))).)))))))))).)))))..)))))))))))))...))..(((..(.(((...((((......((((((.(.(......((....))......).))))))))))).))).)..)))..
star_arm  	second
star_beg  	129
star_end  	149
star_read  	1
star_seq  	CCCGCCTTGCATCAACTGAAT
star_struct  	)))).)))))))))).)))))
TGGGTCCCGCCTTGCATCAAC_x22	21	1..21	scaffold_5_24388	250	124..144	1e-04	1.00	42.1	Plus / Plus
CCCGCCTTGCATCAACTGAA_x1	20	1..20	scaffold_5_24388	250	129..148	1e-04	1.00	42.1	Plus / Plus
CCCGCCTTGCATCAACTGAAT_x48	21	1..21	scaffold_5_24388	250	129..149	1e-04	1.00	42.1	Plus / Plus
CCGCCTTGCATCAACTGAAT_x2	20	1..20	scaffold_5_24388	250	130..149	1e-04	1.00	42.1	Plus / Plus
TCGCTTGGTGCAGGTCGGGA_x21	20	1..20	scaffold_5_24388	250	23..42	1e-04	1.00	42.1	Plus / Plus
TCGCTTGGTGCAGGTCGGGAA_x150	21	1..21	scaffold_5_24388	250	23..43	1e-04	1.00	42.1	Plus / Plus
TCGCTTGGTGCAGGTCGGGAACT_x3	23	1..23	scaffold_5_24388	250	23..45	1e-04	1.00	42.1	Plus / Plus
GCTTGGTGCAGGTCGGGAA_x1	19	1..19	scaffold_5_24388	250	25..43	1e-04	1.00	42.1	Plus / Plus


score_star	3.9
score_mfe	3.5
score_freq	120.4
score	128.1
flank_first_end  	101
flank_first_seq  	AAAATAAAAACAACCTCAAAACAGACGTATTTTGCTTTGCTTTTGCTCTGAGAGGGAGGCTTGTGTTGTGGGCGTTGATTCAGTTACTGGCGGTCTCTAAT
flank_first_struct  	..........((((((((.....((((((....(((((.(((((.....))))).))))).)))))).)))).)))).(((..((((((.(((((((..((
flank_second_beg  	229
flank_second_seq  	CGGAGACCGCGGTGAAGAGAGG
flank_second_struct  	..)))))))))))))...))).
freq  	248
loop_beg  	123
loop_end  	207
loop_seq  	CTGCTTCGCGTTTAGGGCCTTTTTTTCGTACAAGACCTATGAGCCAGGTGGCGCCATGGTATTGGTCGGTGGGTGCGAAATGGGT
loop_struct  	((..(((((.......((((.....(((..(((.(((.(((.(((....)))..)))))).)))..))).)))))))))..)).)
mature_arm  	first
mature_beg  	102
mature_end  	122
mature_query  	TCGCTTGGTGCAGGTCGGGAA_x150
mature_seq  	TCGCTTGGTGCAGGTCGGGAA
mature_strand  	+
mature_struct  	(((.((((((((((.(((((.
pre_seq  	TCGCTTGGTGCAGGTCGGGAACTGCTTCGCGTTTAGGGCCTTTTTTTCGTACAAGACCTATGAGCCAGGTGGCGCCATGGTATTGGTCGGTGGGTGCGAAATGGGTCCCGCCTTGCATCAACTGAAT
pre_struct  	(((.((((((((((.(((((.((..(((((.......((((.....(((..(((.(((.(((.(((....)))..)))))).)))..))).)))))))))..)).))))).)))))))))).)))))
pri_beg  	1
pri_end  	250
pri_id  	scaffold_5_24391
pri_mfe  	-97.81
pri_seq  	AAAATAAAAACAACCTCAAAACAGACGTATTTTGCTTTGCTTTTGCTCTGAGAGGGAGGCTTGTGTTGTGGGCGTTGATTCAGTTACTGGCGGTCTCTAATTCGCTTGGTGCAGGTCGGGAACTGCTTCGCGTTTAGGGCCTTTTTTTCGTACAAGACCTATGAGCCAGGTGGCGCCATGGTATTGGTCGGTGGGTGCGAAATGGGTCCCGCCTTGCATCAACTGAATCGGAGACCGCGGTGAAGAGAGG
pri_struct  	..........((((((((.....((((((....(((((.(((((.....))))).))))).)))))).)))).)))).(((..((((((.(((((((..(((((.((((((((((.(((((.((..(((((.......((((.....(((..(((.(((.(((.(((....)))..)))))).)))..))).)))))))))..)).))))).)))))))))).)))))..)))))))))))))...))).
star_arm  	second
star_beg  	208
star_end  	228
star_read  	1
star_seq  	CCCGCCTTGCATCAACTGAAT
star_struct  	)))).)))))))))).)))))
TCGCTTGGTGCAGGTCGGGA_x21	20	1..20	scaffold_5_24391	250	102..121	1e-04	1.00	42.1	Plus / Plus
TCGCTTGGTGCAGGTCGGGAA_x150	21	1..21	scaffold_5_24391	250	102..122	1e-04	1.00	42.1	Plus / Plus
TCGCTTGGTGCAGGTCGGGAACT_x3	23	1..23	scaffold_5_24391	250	102..124	1e-04	1.00	42.1	Plus / Plus
GCTTGGTGCAGGTCGGGAA_x1	19	1..19	scaffold_5_24391	250	104..122	1e-04	1.00	42.1	Plus / Plus
TGGGTCCCGCCTTGCATCAAC_x22	21	1..21	scaffold_5_24391	250	203..223	1e-04	1.00	42.1	Plus / Plus
CCCGCCTTGCATCAACTGAA_x1	20	1..20	scaffold_5_24391	250	208..227	1e-04	1.00	42.1	Plus / Plus
CCCGCCTTGCATCAACTGAAT_x48	21	1..21	scaffold_5_24391	250	208..228	1e-04	1.00	42.1	Plus / Plus
CCGCCTTGCATCAACTGAAT_x2	20	1..20	scaffold_5_24391	250	209..228	1e-04	1.00	42.1	Plus / Plus


score_star	-1.3
score_mfe	2
score_freq	0
score	1
flank_first_end  	24
flank_first_seq  	GGTTGGAATGCTTCTTTGCTTTGG
flank_first_struct  	((..(((((((......))...((
flank_second_beg  	110
flank_second_seq  	TTGTTCTTTTCCATATTCACCTTGGCATATCTGTGTGTTTCTAGATTGTTTCTGTCCGTTTGAATTACTTTTTTATTGCCATTCTCATTACCAAAATCACTTTTCATTATTTATTGTGGTCTTAAAATGGTGGCTATTTTG
flank_second_struct  	..)))))...))....(((((.(((((.......(((.(((.((((.(.......).))))))).)))........)))))..............(((((...............)))))........)))))........
freq  	256
loop_beg  	49
loop_end  	89
loop_seq  	AATGGGTAATTTGCATCTGAAATATTCATTGATGTTTTATC
loop_struct  	....(((((...((((((((.....)))..))))).)))))
mature_arm  	second
mature_beg  	90
mature_end  	109
mature_query  	ATCTTGGAGAACTGATGCCC_x76
mature_seq  	ATCTTGGAGAACTGATGCCC
mature_strand  	+
mature_struct  	)))...))))))...)))))
pre_seq  	GCAGCTGATGATTCTCATTGATATAATGGGTAATTTGCATCTGAAATATTCATTGATGTTTTATCATCTTGGAGAACTGATGCCC
pre_struct  	(((......(.(((((...(((......(((((...((((((((.....)))..))))).))))))))...))))))...)))))
pri_beg  	1
pri_end  	250
pri_id  	scaffold_5_4098
pri_mfe  	-45.22
pri_seq  	GGTTGGAATGCTTCTTTGCTTTGGGCAGCTGATGATTCTCATTGATATAATGGGTAATTTGCATCTGAAATATTCATTGATGTTTTATCATCTTGGAGAACTGATGCCCTTGTTCTTTTCCATATTCACCTTGGCATATCTGTGTGTTTCTAGATTGTTTCTGTCCGTTTGAATTACTTTTTTATTGCCATTCTCATTACCAAAATCACTTTTCATTATTTATTGTGGTCTTAAAATGGTGGCTATTTTG
pri_struct  	((..(((((((......))...(((((......(.(((((...(((......(((((...((((((((.....)))..))))).))))))))...))))))...)))))..)))))...))....(((((.(((((.......(((.(((.((((.(.......).))))))).)))........)))))..............(((((...............)))))........)))))........
star_arm  	first
star_beg  	25
star_end  	48
star_seq  	GCAGCTGATGATTCTCATTGATAT
star_struct  	(((......(.(((((...(((..
GGGCAGCTGATGATTCTCATTGA_x1	23	1..23	scaffold_5_4098	250	23..45	1e-04	1.00	42.1	Plus / Plus
TTATCATCTTGGAGAACTGATGCC_x5	24	1..24	scaffold_5_4098	250	85..108	1e-04	1.00	42.1	Plus / Plus
TATCATCTTGGAGAACTGATGCCC_x6	24	1..24	scaffold_5_4098	250	86..109	1e-04	1.00	42.1	Plus / Plus
ATCATCTTGGAGAACTGATGCC_x2	22	1..22	scaffold_5_4098	250	87..108	1e-04	1.00	42.1	Plus / Plus
ATCATCTTGGAGAACTGATGCCC_x4	23	1..23	scaffold_5_4098	250	87..109	1e-04	1.00	42.1	Plus / Plus
ATCATCTTGGAGAACTGATGCCCT_x1	24	1..24	scaffold_5_4098	250	87..110	1e-04	1.00	42.1	Plus / Plus
TCATCTTGGAGAACTGATGCC_x1	21	1..21	scaffold_5_4098	250	88..108	1e-04	1.00	42.1	Plus / Plus
TCATCTTGGAGAACTGATGCCC_x9	22	1..22	scaffold_5_4098	250	88..109	1e-04	1.00	42.1	Plus / Plus
TCATCTTGGAGAACTGATGCCCT_x4	23	1..23	scaffold_5_4098	250	88..110	1e-04	1.00	42.1	Plus / Plus
CATCTTGGAGAACTGATGCC_x2	20	1..20	scaffold_5_4098	250	89..108	1e-04	1.00	42.1	Plus / Plus
CATCTTGGAGAACTGATGCCC_x7	21	1..21	scaffold_5_4098	250	89..109	1e-04	1.00	42.1	Plus / Plus
ATCTTGGAGAACTGATGCC_x13	19	1..19	scaffold_5_4098	250	90..108	1e-04	1.00	42.1	Plus / Plus
ATCTTGGAGAACTGATGCCC_x76	20	1..20	scaffold_5_4098	250	90..109	1e-04	1.00	42.1	Plus / Plus
ATCTTGGAGAACTGATGCCCT_x10	21	1..21	scaffold_5_4098	250	90..110	1e-04	1.00	42.1	Plus / Plus
TCTTGGAGAACTGATGCC_x5	18	1..18	scaffold_5_4098	250	91..108	1e-04	1.00	42.1	Plus / Plus
TCTTGGAGAACTGATGCCC_x17	19	1..19	scaffold_5_4098	250	91..109	1e-04	1.00	42.1	Plus / Plus
TCTTGGAGAACTGATGCCCT_x3	20	1..20	scaffold_5_4098	250	91..110	1e-04	1.00	42.1	Plus / Plus
CTTGGAGAACTGATGCCC_x32	18	1..18	scaffold_5_4098	250	92..109	1e-04	1.00	42.1	Plus / Plus
CTTGGAGAACTGATGCCCT_x12	19	1..19	scaffold_5_4098	250	92..110	1e-04	1.00	42.1	Plus / Plus
TTGGAGAACTGATGCCCT_x46	18	1..18	scaffold_5_4098	250	93..110	1e-04	1.00	42.1	Plus / Plus


score_star	-1.3
score_mfe	2.6
score_freq	0
score	1.6
flank_first_end  	142
flank_first_seq  	GTGTATTGCAAGGAGAAGAATTCATGTATGTCAGTACCCTGATAACAGTGTAATGTTACTGTGAATCCCGACAGGGTTTGATTGCTTTCTAGCTAACTTCCTTCCTTTTCCCTTGGATGGTTGGAATGCTTCTTTGCTTTGG
flank_first_struct  	...........((((((((((....(((.(((((.((((((...((((((......)))))).........))))))))))).((.(((((((((...(((.............)))))))))))).)).....)))...((
flank_second_beg  	228
flank_second_seq  	TTGTTCTTTTCCATATTCACCTT
flank_second_struct  	..))))))))))...........
freq  	256
loop_beg  	167
loop_end  	207
loop_seq  	AATGGGTAATTTGCATCTGAAATATTCATTGATGTTTTATC
loop_struct  	....(((((...((((((((.....)))..))))).)))))
mature_arm  	second
mature_beg  	208
mature_end  	227
mature_query  	ATCTTGGAGAACTGATGCCC_x76
mature_seq  	ATCTTGGAGAACTGATGCCC
mature_strand  	+
mature_struct  	)))...))))))...)))))
pre_seq  	GCAGCTGATGATTCTCATTGATATAATGGGTAATTTGCATCTGAAATATTCATTGATGTTTTATCATCTTGGAGAACTGATGCCC
pre_struct  	(((......(.(((((...(((......(((((...((((((((.....)))..))))).))))))))...))))))...)))))
pri_beg  	1
pri_end  	250
pri_id  	scaffold_5_4101
pri_mfe  	-63.72
pri_seq  	GTGTATTGCAAGGAGAAGAATTCATGTATGTCAGTACCCTGATAACAGTGTAATGTTACTGTGAATCCCGACAGGGTTTGATTGCTTTCTAGCTAACTTCCTTCCTTTTCCCTTGGATGGTTGGAATGCTTCTTTGCTTTGGGCAGCTGATGATTCTCATTGATATAATGGGTAATTTGCATCTGAAATATTCATTGATGTTTTATCATCTTGGAGAACTGATGCCCTTGTTCTTTTCCATATTCACCTT
pri_struct  	...........((((((((((....(((.(((((.((((((...((((((......)))))).........))))))))))).((.(((((((((...(((.............)))))))))))).)).....)))...(((((......(.(((((...(((......(((((...((((((((.....)))..))))).))))))))...))))))...)))))..))))))))))...........
star_arm  	first
star_beg  	143
star_end  	166
star_seq  	GCAGCTGATGATTCTCATTGATAT
star_struct  	(((......(.(((((...(((..
GGGCAGCTGATGATTCTCATTGA_x1	23	1..23	scaffold_5_4101	250	141..163	1e-04	1.00	42.1	Plus / Plus
TTATCATCTTGGAGAACTGATGCC_x5	24	1..24	scaffold_5_4101	250	203..226	1e-04	1.00	42.1	Plus / Plus
TATCATCTTGGAGAACTGATGCCC_x6	24	1..24	scaffold_5_4101	250	204..227	1e-04	1.00	42.1	Plus / Plus
ATCATCTTGGAGAACTGATGCC_x2	22	1..22	scaffold_5_4101	250	205..226	1e-04	1.00	42.1	Plus / Plus
ATCATCTTGGAGAACTGATGCCC_x4	23	1..23	scaffold_5_4101	250	205..227	1e-04	1.00	42.1	Plus / Plus
ATCATCTTGGAGAACTGATGCCCT_x1	24	1..24	scaffold_5_4101	250	205..228	1e-04	1.00	42.1	Plus / Plus
TCATCTTGGAGAACTGATGCC_x1	21	1..21	scaffold_5_4101	250	206..226	1e-04	1.00	42.1	Plus / Plus
TCATCTTGGAGAACTGATGCCC_x9	22	1..22	scaffold_5_4101	250	206..227	1e-04	1.00	42.1	Plus / Plus
TCATCTTGGAGAACTGATGCCCT_x4	23	1..23	scaffold_5_4101	250	206..228	1e-04	1.00	42.1	Plus / Plus
CATCTTGGAGAACTGATGCC_x2	20	1..20	scaffold_5_4101	250	207..226	1e-04	1.00	42.1	Plus / Plus
CATCTTGGAGAACTGATGCCC_x7	21	1..21	scaffold_5_4101	250	207..227	1e-04	1.00	42.1	Plus / Plus
ATCTTGGAGAACTGATGCC_x13	19	1..19	scaffold_5_4101	250	208..226	1e-04	1.00	42.1	Plus / Plus
ATCTTGGAGAACTGATGCCC_x76	20	1..20	scaffold_5_4101	250	208..227	1e-04	1.00	42.1	Plus / Plus
ATCTTGGAGAACTGATGCCCT_x10	21	1..21	scaffold_5_4101	250	208..228	1e-04	1.00	42.1	Plus / Plus
TCTTGGAGAACTGATGCC_x5	18	1..18	scaffold_5_4101	250	209..226	1e-04	1.00	42.1	Plus / Plus
TCTTGGAGAACTGATGCCC_x17	19	1..19	scaffold_5_4101	250	209..227	1e-04	1.00	42.1	Plus / Plus
TCTTGGAGAACTGATGCCCT_x3	20	1..20	scaffold_5_4101	250	209..228	1e-04	1.00	42.1	Plus / Plus
CTTGGAGAACTGATGCCC_x32	18	1..18	scaffold_5_4101	250	210..227	1e-04	1.00	42.1	Plus / Plus
CTTGGAGAACTGATGCCCT_x12	19	1..19	scaffold_5_4101	250	210..228	1e-04	1.00	42.1	Plus / Plus
TTGGAGAACTGATGCCCT_x46	18	1..18	scaffold_5_4101	250	211..228	1e-04	1.00	42.1	Plus / Plus


score_star	-1.3
score_mfe	3.5
score_freq	-0.8
score	1.6
flank_first_end  	140
flank_first_seq  	TCATATTAAAAAATTAAAATTAAAAGAAAATTCAGATAATGGGTCCTATTTTTATGGAACACAAATATCAATTATTTTTTTTAATTCTAAAATAAATGAAAATTTTTTTTTTAAAAAAAACTTCTTGCATGTGCGGAAGC
flank_first_struct  	...................(((((((((((....((((.((..(((.........)))...))..))))..((((((.(((((....))))).))))))....)))))))))))..(((((((((((((.((((((((((
flank_second_beg  	229
flank_second_seq  	TTCCGCGCTTGCGAGAGGTTTT
flank_second_struct  	)))))))).)))))))))))))
freq  	10
loop_beg  	165
loop_end  	204
loop_seq  	TAAAGTGAATTAAGAGAGTATCTTTTTATTTTTTTAATTA
loop_struct  	.......(((((((((((((......))))))))))))).
mature_arm  	second
mature_beg  	205
mature_end  	228
mature_query  	AAATACTAGCCTCTCTGCACGCGC_x5
mature_seq  	AAATACTAGCCTCTCTGCACGCGC
mature_strand  	+
mature_struct  	.))))))))))))).)))))))))
pre_seq  	GCGTGCAAAGAGGCTAGTATTAAATAAAGTGAATTAAGAGAGTATCTTTTTATTTTTTTAATTAAAATACTAGCCTCTCTGCACGCGC
pre_struct  	(((((((.(((((((((((((..........(((((((((((((......)))))))))))))..))))))))))))).)))))))))
pri_beg  	1
pri_end  	250
pri_id  	scaffold_5_5090
pri_mfe  	-97.70
pri_seq  	TCATATTAAAAAATTAAAATTAAAAGAAAATTCAGATAATGGGTCCTATTTTTATGGAACACAAATATCAATTATTTTTTTTAATTCTAAAATAAATGAAAATTTTTTTTTTAAAAAAAACTTCTTGCATGTGCGGAAGCGCGTGCAAAGAGGCTAGTATTAAATAAAGTGAATTAAGAGAGTATCTTTTTATTTTTTTAATTAAAATACTAGCCTCTCTGCACGCGCTTCCGCGCTTGCGAGAGGTTTT
pri_struct  	...................(((((((((((....((((.((..(((.........)))...))..))))..((((((.(((((....))))).))))))....)))))))))))..(((((((((((((.(((((((((((((((((.(((((((((((((..........(((((((((((((......)))))))))))))..))))))))))))).))))))))))))))))).)))))))))))))
star_arm  	first
star_beg  	141
star_end  	164
star_seq  	GCGTGCAAAGAGGCTAGTATTAAA
star_struct  	(((((((.(((((((((((((...
AAAATACTAGCCTCTCTGCACGC_x2	23	1..23	scaffold_5_5090	250	204..226	1e-04	1.00	42.1	Plus / Plus
AAAATACTAGCCTCTCTGCACGCG_x2	24	1..24	scaffold_5_5090	250	204..227	1e-04	1.00	42.1	Plus / Plus
AAATACTAGCCTCTCTGCACGCG_x1	23	1..23	scaffold_5_5090	250	205..227	1e-04	1.00	42.1	Plus / Plus
AAATACTAGCCTCTCTGCACGCGC_x5	24	1..24	scaffold_5_5090	250	205..228	1e-04	1.00	42.1	Plus / Plus


score_star	3.9
score_mfe	2.4
score_freq	-3.9
score	2.6
flank_first_end  	22
flank_first_seq  	ATCCAAGGCATTTTTGTTGCTC
flank_first_struct  	...(((((((((((((((....
flank_second_beg  	87
flank_second_seq  	ACAAAAAATGTCTTGATTTATA
flank_second_struct  	)).)))))))))))).......
freq  	4
loop_beg  	45
loop_end  	65
loop_seq  	CAATGTCAGAAATGGCGAGCT
loop_struct  	(..(((((....))))).)))
mature_arm  	second
mature_beg  	66
mature_end  	86
mature_query  	CGAAGCCTTTGGGGAGAGTAA_x3
mature_seq  	CGAAGCCTTTGGGGAGAGTAA
mature_strand  	+
mature_struct  	.)))))))))))))))))).)
pre_seq  	ACTCTCCCTCAAAGGCTTCTAGCAATGTCAGAAATGGCGAGCTCGAAGCCTTTGGGGAGAGTAA
pre_struct  	((((((((.((((((((((.(((..(((((....))))).))).)))))))))))))))))).)
pri_beg  	1
pri_end  	108
pri_id  	scaffold_5_9156
pri_mfe  	-56.70
pri_seq  	ATCCAAGGCATTTTTGTTGCTCACTCTCCCTCAAAGGCTTCTAGCAATGTCAGAAATGGCGAGCTCGAAGCCTTTGGGGAGAGTAAACAAAAAATGTCTTGATTTATA
pri_struct  	...(((((((((((((((....((((((((.((((((((((.(((..(((((....))))).))).)))))))))))))))))).))).)))))))))))).......
star_arm  	first
star_beg  	23
star_end  	44
star_read  	1
star_seq  	ACTCTCCCTCAAAGGCTTCTAG
star_struct  	((((((((.((((((((((.((
ACTCTCCCTCAAAGGCTTCTA_x1	21	1..21	scaffold_5_9156	108	23..43	1e-04	1.00	42.1	Plus / Plus
CGAAGCCTTTGGGGAGAGTAA_x3	21	1..21	scaffold_5_9156	108	66..86	1e-04	1.00	42.1	Plus / Plus


score_star	3.9
score_mfe	3.1
score_freq	121485.3
score	121492.6
flank_first_end  	22
flank_first_seq  	GGAAGCTAATTTGTTTTTGAGG
flank_first_struct  	((((((......((..(((.((
flank_second_beg  	165
flank_second_seq  	CCAATTATTGCTTCCAATCACACAGATCTTCACTTACCCATGTTAGATTTTTGCCTTGATCATCCAAAGGTGAGGCCTTTTTTCAA
flank_second_struct  	.)))..)).)))))).................((((((..((...((((........))))...))..))))))............
freq  	238300
loop_beg  	44
loop_end  	143
loop_seq  	CCCCTAACTAGATCCATGATCTTCATCTCAATTGATGTCAATTTTAATCAACAATATAGACTCAGTTGAGACAGATCATTTGGTTCTACATTTAGTGACG
loop_struct  	.(.((((.((((.(((((((((...((((((((((.(((...................))))))))))))).))))))..))).))))...)))).).).
mature_arm  	second
mature_beg  	144
mature_end  	164
mature_query  	TCGGACCAGGCTTCATTCCCC_x236917
mature_seq  	TCGGACCAGGCTTCATTCCCC
mature_strand  	+
mature_struct  	)))..))))))..))))))))
pre_seq  	GGAATGTTGTCTGGCTCGAGGCCCCTAACTAGATCCATGATCTTCATCTCAATTGATGTCAATTTTAATCAACAATATAGACTCAGTTGAGACAGATCATTTGGTTCTACATTTAGTGACGTCGGACCAGGCTTCATTCCCC
pre_struct  	((((((..((((((..(((.(.(.((((.((((.(((((((((...((((((((((.(((...................))))))))))))).))))))..))).))))...)))).).).)))..))))))..))))))))
pri_beg  	1
pri_end  	250
pri_id  	scaffold_5_9626
pri_mfe  	-82.91
pri_seq  	GGAAGCTAATTTGTTTTTGAGGGGAATGTTGTCTGGCTCGAGGCCCCTAACTAGATCCATGATCTTCATCTCAATTGATGTCAATTTTAATCAACAATATAGACTCAGTTGAGACAGATCATTTGGTTCTACATTTAGTGACGTCGGACCAGGCTTCATTCCCCCCAATTATTGCTTCCAATCACACAGATCTTCACTTACCCATGTTAGATTTTTGCCTTGATCATCCAAAGGTGAGGCCTTTTTTCAA
pri_struct  	((((((......((..(((.((((((((..((((((..(((.(.(.((((.((((.(((((((((...((((((((((.(((...................))))))))))))).))))))..))).))))...)))).).).)))..))))))..)))))))).)))..)).)))))).................((((((..((...((((........))))...))..))))))............
star_arm  	first
star_beg  	23
star_end  	43
star_read  	1
star_seq  	GGAATGTTGTCTGGCTCGAGG
star_struct  	((((((..((((((..(((.(
ACGTCGGACCAGGCTTCATTCCCC_x1	24	1..24	scaffold_5_9626	250	141..164	1e-04	1.00	42.1	Plus / Plus
CGTCGGACCAGGCTTCATTCCCC_x1	23	1..23	scaffold_5_9626	250	142..164	1e-04	1.00	42.1	Plus / Plus
GTCGGACCAGGCTTCATTC_x1	19	1..19	scaffold_5_9626	250	143..161	1e-04	1.00	42.1	Plus / Plus
GTCGGACCAGGCTTCATTCCC_x38	21	1..21	scaffold_5_9626	250	143..163	1e-04	1.00	42.1	Plus / Plus
GTCGGACCAGGCTTCATTCCCC_x24	22	1..22	scaffold_5_9626	250	143..164	1e-04	1.00	42.1	Plus / Plus
GTCGGACCAGGCTTCATTCCCCC_x6	23	1..23	scaffold_5_9626	250	143..165	1e-04	1.00	42.1	Plus / Plus
TCGGACCAGGCTTCATTC_x33	18	1..18	scaffold_5_9626	250	144..161	1e-04	1.00	42.1	Plus / Plus
TCGGACCAGGCTTCATTCC_x298	19	1..19	scaffold_5_9626	250	144..162	1e-04	1.00	42.1	Plus / Plus
TCGGACCAGGCTTCATTCCC_x454	20	1..20	scaffold_5_9626	250	144..163	1e-04	1.00	42.1	Plus / Plus
TCGGACCAGGCTTCATTCCCC_x236917	21	1..21	scaffold_5_9626	250	144..164	1e-04	1.00	42.1	Plus / Plus
TCGGACCAGGCTTCATTCCCCC_x132	22	1..22	scaffold_5_9626	250	144..165	1e-04	1.00	42.1	Plus / Plus
CGGACCAGGCTTCATTCCC_x1	19	1..19	scaffold_5_9626	250	145..163	1e-04	1.00	42.1	Plus / Plus
CGGACCAGGCTTCATTCCCC_x182	20	1..20	scaffold_5_9626	250	145..164	1e-04	1.00	42.1	Plus / Plus
CGGACCAGGCTTCATTCCCCC_x1	21	1..21	scaffold_5_9626	250	145..165	1e-04	1.00	42.1	Plus / Plus
GGACCAGGCTTCATTCCCC_x120	19	1..19	scaffold_5_9626	250	146..164	1e-04	1.00	42.1	Plus / Plus
GGAATGTTGTCTGGCTCG_x7	18	1..18	scaffold_5_9626	250	23..40	1e-04	1.00	42.1	Plus / Plus
GGAATGTTGTCTGGCTCGA_x9	19	1..19	scaffold_5_9626	250	23..41	1e-04	1.00	42.1	Plus / Plus
GGAATGTTGTCTGGCTCGAG_x5	20	1..20	scaffold_5_9626	250	23..42	1e-04	1.00	42.1	Plus / Plus
GGAATGTTGTCTGGCTCGAGG_x58	21	1..21	scaffold_5_9626	250	23..43	1e-04	1.00	42.1	Plus / Plus
GGAATGTTGTCTGGCTCGAGGC_x2	22	1..22	scaffold_5_9626	250	23..44	1e-04	1.00	42.1	Plus / Plus
GAATGTTGTCTGGCTCGA_x1	18	1..18	scaffold_5_9626	250	24..41	1e-04	1.00	42.1	Plus / Plus
GAATGTTGTCTGGCTCGAGG_x1	20	1..20	scaffold_5_9626	250	24..43	1e-04	1.00	42.1	Plus / Plus
AATGTTGTCTGGCTCGAGG_x5	19	1..19	scaffold_5_9626	250	25..43	1e-04	1.00	42.1	Plus / Plus
AATGTTGTCTGGCTCGAGGCC_x1	21	1..21	scaffold_5_9626	250	25..45	1e-04	1.00	42.1	Plus / Plus
AATGTTGTCTGGCTCGAGGCCC_x1	22	1..22	scaffold_5_9626	250	25..46	1e-04	1.00	42.1	Plus / Plus
GTTGTCTGGCTCGAGGCC_x1	18	1..18	scaffold_5_9626	250	28..45	1e-04	1.00	42.1	Plus / Plus


score_star	3.9
score_mfe	3.1
score_freq	121485.3
score	121492.6
flank_first_end  	85
flank_first_seq  	AGGTTTCTTGGGTCAACTTGGTTCTGTGAAATAGAGGCAAAAAACAAAGATGAAAAGAGAAGAGGAAGCTAATTTGTTTTTGAGG
flank_first_struct  	...((((((...(((.((((.((((((...)))))).))........)).)))...)))))).((((((......((..(((.((
flank_second_beg  	228
flank_second_seq  	CCAATTATTGCTTCCAATCACAC
flank_second_struct  	.)))..)).))))))........
freq  	238300
loop_beg  	107
loop_end  	206
loop_seq  	CCCCTAACTAGATCCATGATCTTCATCTCAATTGATGTCAATTTTAATCAACAATATAGACTCAGTTGAGACAGATCATTTGGTTCTACATTTAGTGACG
loop_struct  	.(.((((.((((.(((((((((...((((((((((.(((...................))))))))))))).))))))..))).))))...)))).).).
mature_arm  	second
mature_beg  	207
mature_end  	227
mature_query  	TCGGACCAGGCTTCATTCCCC_x236917
mature_seq  	TCGGACCAGGCTTCATTCCCC
mature_strand  	+
mature_struct  	)))..))))))..))))))))
pre_seq  	GGAATGTTGTCTGGCTCGAGGCCCCTAACTAGATCCATGATCTTCATCTCAATTGATGTCAATTTTAATCAACAATATAGACTCAGTTGAGACAGATCATTTGGTTCTACATTTAGTGACGTCGGACCAGGCTTCATTCCCC
pre_struct  	((((((..((((((..(((.(.(.((((.((((.(((((((((...((((((((((.(((...................))))))))))))).))))))..))).))))...)))).).).)))..))))))..))))))))
pri_beg  	1
pri_end  	250
pri_id  	scaffold_5_9629
pri_mfe  	-83.81
pri_seq  	AGGTTTCTTGGGTCAACTTGGTTCTGTGAAATAGAGGCAAAAAACAAAGATGAAAAGAGAAGAGGAAGCTAATTTGTTTTTGAGGGGAATGTTGTCTGGCTCGAGGCCCCTAACTAGATCCATGATCTTCATCTCAATTGATGTCAATTTTAATCAACAATATAGACTCAGTTGAGACAGATCATTTGGTTCTACATTTAGTGACGTCGGACCAGGCTTCATTCCCCCCAATTATTGCTTCCAATCACAC
pri_struct  	...((((((...(((.((((.((((((...)))))).))........)).)))...)))))).((((((......((..(((.((((((((..((((((..(((.(.(.((((.((((.(((((((((...((((((((((.(((...................))))))))))))).))))))..))).))))...)))).).).)))..))))))..)))))))).)))..)).))))))........
star_arm  	first
star_beg  	86
star_end  	106
star_read  	1
star_seq  	GGAATGTTGTCTGGCTCGAGG
star_struct  	((((((..((((((..(((.(
ACGTCGGACCAGGCTTCATTCCCC_x1	24	1..24	scaffold_5_9629	250	204..227	1e-04	1.00	42.1	Plus / Plus
CGTCGGACCAGGCTTCATTCCCC_x1	23	1..23	scaffold_5_9629	250	205..227	1e-04	1.00	42.1	Plus / Plus
GTCGGACCAGGCTTCATTC_x1	19	1..19	scaffold_5_9629	250	206..224	1e-04	1.00	42.1	Plus / Plus
GTCGGACCAGGCTTCATTCCC_x38	21	1..21	scaffold_5_9629	250	206..226	1e-04	1.00	42.1	Plus / Plus
GTCGGACCAGGCTTCATTCCCC_x24	22	1..22	scaffold_5_9629	250	206..227	1e-04	1.00	42.1	Plus / Plus
GTCGGACCAGGCTTCATTCCCCC_x6	23	1..23	scaffold_5_9629	250	206..228	1e-04	1.00	42.1	Plus / Plus
TCGGACCAGGCTTCATTC_x33	18	1..18	scaffold_5_9629	250	207..224	1e-04	1.00	42.1	Plus / Plus
TCGGACCAGGCTTCATTCC_x298	19	1..19	scaffold_5_9629	250	207..225	1e-04	1.00	42.1	Plus / Plus
TCGGACCAGGCTTCATTCCC_x454	20	1..20	scaffold_5_9629	250	207..226	1e-04	1.00	42.1	Plus / Plus
TCGGACCAGGCTTCATTCCCC_x236917	21	1..21	scaffold_5_9629	250	207..227	1e-04	1.00	42.1	Plus / Plus
TCGGACCAGGCTTCATTCCCCC_x132	22	1..22	scaffold_5_9629	250	207..228	1e-04	1.00	42.1	Plus / Plus
CGGACCAGGCTTCATTCCC_x1	19	1..19	scaffold_5_9629	250	208..226	1e-04	1.00	42.1	Plus / Plus
CGGACCAGGCTTCATTCCCC_x182	20	1..20	scaffold_5_9629	250	208..227	1e-04	1.00	42.1	Plus / Plus
CGGACCAGGCTTCATTCCCCC_x1	21	1..21	scaffold_5_9629	250	208..228	1e-04	1.00	42.1	Plus / Plus
GGACCAGGCTTCATTCCCC_x120	19	1..19	scaffold_5_9629	250	209..227	1e-04	1.00	42.1	Plus / Plus
GGAATGTTGTCTGGCTCG_x7	18	1..18	scaffold_5_9629	250	86..103	1e-04	1.00	42.1	Plus / Plus
GGAATGTTGTCTGGCTCGA_x9	19	1..19	scaffold_5_9629	250	86..104	1e-04	1.00	42.1	Plus / Plus
GGAATGTTGTCTGGCTCGAG_x5	20	1..20	scaffold_5_9629	250	86..105	1e-04	1.00	42.1	Plus / Plus
GGAATGTTGTCTGGCTCGAGG_x58	21	1..21	scaffold_5_9629	250	86..106	1e-04	1.00	42.1	Plus / Plus
GGAATGTTGTCTGGCTCGAGGC_x2	22	1..22	scaffold_5_9629	250	86..107	1e-04	1.00	42.1	Plus / Plus
GAATGTTGTCTGGCTCGA_x1	18	1..18	scaffold_5_9629	250	87..104	1e-04	1.00	42.1	Plus / Plus
GAATGTTGTCTGGCTCGAGG_x1	20	1..20	scaffold_5_9629	250	87..106	1e-04	1.00	42.1	Plus / Plus
AATGTTGTCTGGCTCGAGG_x5	19	1..19	scaffold_5_9629	250	88..106	1e-04	1.00	42.1	Plus / Plus
AATGTTGTCTGGCTCGAGGCC_x1	21	1..21	scaffold_5_9629	250	88..108	1e-04	1.00	42.1	Plus / Plus
AATGTTGTCTGGCTCGAGGCCC_x1	22	1..22	scaffold_5_9629	250	88..109	1e-04	1.00	42.1	Plus / Plus
GTTGTCTGGCTCGAGGCC_x1	18	1..18	scaffold_5_9629	250	91..108	1e-04	1.00	42.1	Plus / Plus


score_star	3.9
score_mfe	-1.4
score_freq	1.7
score	4.4
flank_first_end  	22
flank_first_seq  	CCTTCTTCTCTACTTTCTCCTT
flank_first_struct  	..........(((((...((((
flank_second_beg  	79
flank_second_seq  	GGCATTTTGGGTATCAA
flank_second_struct  	))......)))))....
freq  	15
loop_beg  	47
loop_end  	52
loop_seq  	AAGTGA
loop_struct  	....))
mature_arm  	first
mature_beg  	23
mature_end  	46
mature_query  	TTCTTACGCTCTGCGGCTGGCATC_x11
mature_seq  	TTCTTACGCTCTGCGGCTGGCATC
mature_strand  	+
mature_struct  	((((..((....((((((((.(((
pre_seq  	TTCTTACGCTCTGCGGCTGGCATCAAGTGATAATACCACCGCCGCTCGAGGGAAAA
pre_struct  	((((..((....((((((((.(((....)))....)))..))))).))..))))))
pri_beg  	1
pri_end  	95
pri_id  	scaffold_6_10326
pri_mfe  	-24.80
pri_seq  	CCTTCTTCTCTACTTTCTCCTTTTCTTACGCTCTGCGGCTGGCATCAAGTGATAATACCACCGCCGCTCGAGGGAAAAGGCATTTTGGGTATCAA
pri_struct  	..........(((((...((((((((..((....((((((((.(((....)))....)))..))))).))..))))))))......)))))....
star_arm  	second
star_beg  	53
star_end  	78
star_read  	1
star_seq  	TAATACCACCGCCGCTCGAGGGAAAA
star_struct  	)....)))..))))).))..))))))
TTCTTACGCTCTGCGGCTGGCATC_x11	24	1..24	scaffold_6_10326	95	23..46	1e-04	1.00	42.1	Plus / Plus
TTACGCTCTGCGGCTGGCATCAAG_x1	24	1..24	scaffold_6_10326	95	26..49	1e-04	1.00	42.1	Plus / Plus
TACGCTCTGCGGCTGGCATCA_x1	21	1..21	scaffold_6_10326	95	27..47	1e-04	1.00	42.1	Plus / Plus
ATAATACCACCGCCGCTCGAGG_x1	22	1..22	scaffold_6_10326	95	52..73	1e-04	1.00	42.1	Plus / Plus
ACCCAAAATGCCTTTTCCCTCGAG_x1	24	1..24	scaffold_6_10326	95	6..29	1e-04	1.00	42.1	Plus / Minus


score_star	3.9
score_mfe	3.2
score_freq	55.2
score	62.5
flank_first_end  	22
flank_first_seq  	ATTGAGTAAGGGAGAATCTGTA
flank_first_struct  	....(((((((.((((.((((.
flank_second_beg  	108
flank_second_seq  	TGGCTTCTTCTTACTATACATCTCTCTCTATCTCTGCTGCAAATCTCAGCAAAATCCTGAGTTATGGATCATAACAGGTATGAAACTATATGTTTTATTTGTTTTGATTTCATTTCATTAATCAGGGGATCGTTGCAAGGTCA
flank_second_struct  	))).)))))))))))...................(((((.......)))))....(((((...((((((((.(((((..(((((((.....)))))))))))).)))))......)))...))))).((((.......)))).
freq  	120
loop_beg  	44
loop_end  	86
loop_seq  	ATATGAACAAAATGGTTTAATTTATATTAGGCATTTGTTTTGG
loop_struct  	(...(((((((...(((((((....))))))).))))))))))
mature_arm  	first
mature_beg  	23
mature_end  	43
mature_query  	AAGCTCAGGAGGGATAGCGCC_x119
mature_seq  	AAGCTCAGGAGGGATAGCGCC
mature_strand  	+
mature_struct  	((((((((((.((((((((((
pre_seq  	AAGCTCAGGAGGGATAGCGCCATATGAACAAAATGGTTTAATTTATATTAGGCATTTGTTTTGGCGCTATCTATCCTGAGTTTCA
pre_struct  	((((((((((.(((((((((((...(((((((...(((((((....))))))).)))))))))))))))))).)))))))))).)
pri_beg  	1
pri_end  	250
pri_id  	scaffold_6_1219
pri_mfe  	-85.40
pri_seq  	ATTGAGTAAGGGAGAATCTGTAAAGCTCAGGAGGGATAGCGCCATATGAACAAAATGGTTTAATTTATATTAGGCATTTGTTTTGGCGCTATCTATCCTGAGTTTCATGGCTTCTTCTTACTATACATCTCTCTCTATCTCTGCTGCAAATCTCAGCAAAATCCTGAGTTATGGATCATAACAGGTATGAAACTATATGTTTTATTTGTTTTGATTTCATTTCATTAATCAGGGGATCGTTGCAAGGTCA
pri_struct  	....(((((((.((((.((((.((((((((((.(((((((((((...(((((((...(((((((....))))))).)))))))))))))))))).)))))))))).)))).)))))))))))...................(((((.......)))))....(((((...((((((((.(((((..(((((((.....)))))))))))).)))))......)))...))))).((((.......)))).
star_arm  	second
star_beg  	87
star_end  	107
star_read  	1
star_seq  	CGCTATCTATCCTGAGTTTCA
star_struct  	)))))))).)))))))))).)
AAGCTCAGGAGGGATAGCGCC_x119	21	1..21	scaffold_6_1219	250	23..43	1e-04	1.00	42.1	Plus / Plus
CGCTATCTATCCTGAGTTTCA_x1	21	1..21	scaffold_6_1219	250	87..107	1e-04	1.00	42.1	Plus / Plus


score_star	3.9
score_mfe	3.2
score_freq	55.2
score	62.6
flank_first_end  	143
flank_first_seq  	AGTGATGAGCTCTCTCTCTCTCTCTCTCTCTCTCTCTCTCTCTCTCTCTCTATTCACTATACAGCCTCTGCGGCCTTGCTTAGGTTTTCTTGTTGGATATGGGAGGCTTTGAGATTTGAACATTGAGTAAGGGAGAATCTGTA
flank_first_struct  	(((((.(((.......(((((((..(((....((..((((....(((((((((((((.....(((((..(((....)))..))))).....).)))))).))))))....))))...)).....)))..)))))))..((((.
flank_second_beg  	229
flank_second_seq  	TGGCTTCTTCTTACTATACATC
flank_second_struct  	)))...))).))))).......
freq  	120
loop_beg  	165
loop_end  	207
loop_seq  	ATATGAACAAAATGGTTTAATTTATATTAGGCATTTGTTTTGG
loop_struct  	(...(((((((...(((((((....))))))).))))))))))
mature_arm  	first
mature_beg  	144
mature_end  	164
mature_query  	AAGCTCAGGAGGGATAGCGCC_x119
mature_seq  	AAGCTCAGGAGGGATAGCGCC
mature_strand  	+
mature_struct  	((((((((((.((((((((((
pre_seq  	AAGCTCAGGAGGGATAGCGCCATATGAACAAAATGGTTTAATTTATATTAGGCATTTGTTTTGGCGCTATCTATCCTGAGTTTCA
pre_struct  	((((((((((.(((((((((((...(((((((...(((((((....))))))).)))))))))))))))))).)))))))))).)
pri_beg  	1
pri_end  	250
pri_id  	scaffold_6_1222
pri_mfe  	-87.10
pri_seq  	AGTGATGAGCTCTCTCTCTCTCTCTCTCTCTCTCTCTCTCTCTCTCTCTCTATTCACTATACAGCCTCTGCGGCCTTGCTTAGGTTTTCTTGTTGGATATGGGAGGCTTTGAGATTTGAACATTGAGTAAGGGAGAATCTGTAAAGCTCAGGAGGGATAGCGCCATATGAACAAAATGGTTTAATTTATATTAGGCATTTGTTTTGGCGCTATCTATCCTGAGTTTCATGGCTTCTTCTTACTATACATC
pri_struct  	(((((.(((.......(((((((..(((....((..((((....(((((((((((((.....(((((..(((....)))..))))).....).)))))).))))))....))))...)).....)))..)))))))..((((.((((((((((.(((((((((((...(((((((...(((((((....))))))).)))))))))))))))))).)))))))))).))))...))).))))).......
star_arm  	second
star_beg  	208
star_end  	228
star_read  	1
star_seq  	CGCTATCTATCCTGAGTTTCA
star_struct  	)))))))).)))))))))).)
AAGCTCAGGAGGGATAGCGCC_x119	21	1..21	scaffold_6_1222	250	144..164	1e-04	1.00	42.1	Plus / Plus
CGCTATCTATCCTGAGTTTCA_x1	21	1..21	scaffold_6_1222	250	208..228	1e-04	1.00	42.1	Plus / Plus


score_star	3.9
score_mfe	3.3
score_freq	600.2
score	607.7
flank_first_end  	53
flank_first_seq  	GCATCGATATCGTTAGAATAACGTTTATTATGTATTCTTAGAGATGATTTAAG
flank_first_struct  	((((.((((.(((((...)))))..)))))))).......((((..((..(((
flank_second_beg  	226
flank_second_seq  	TTTATTGTCTTCTTTGTTATATTTG
flank_second_struct  	)..))..))))..............
freq  	1189
loop_beg  	75
loop_end  	204
loop_seq  	ATGGAAGGGCAAAGGGTTTGGATTAGCTGCCGACTCATTCATTCAAACACAGTAGAAAAGGGGGTTGATGTTTCTACTGCGAATGTGTGAATGATGCGGGAGATAAATTTCATCCTTTTCTTCTCTGTGC
loop_struct  	(((((..((.(((((((..(((((..((.(((..((((((((.((..(.(((((((((............))))))))).)..)).))))))))..))).))...))))).))))))).))..)))))).
mature_arm  	second
mature_beg  	205
mature_end  	225
mature_query  	TTGGACTGAAGGGAGCTCCCT_x649
mature_seq  	TTGGACTGAAGGGAGCTCCCT
mature_strand  	+
mature_struct  	.))))))))))..))))).))
pre_seq  	TGAGCTTTCTTCAGTCCACTCATGGAAGGGCAAAGGGTTTGGATTAGCTGCCGACTCATTCATTCAAACACAGTAGAAAAGGGGGTTGATGTTTCTACTGCGAATGTGTGAATGATGCGGGAGATAAATTTCATCCTTTTCTTCTCTGTGCTTGGACTGAAGGGAGCTCCCT
pre_struct  	.(((((..((((((((((..((((((..((.(((((((..(((((..((.(((..((((((((.((..(.(((((((((............))))))))).)..)).))))))))..))).))...))))).))))))).))..))))))..))))))))))..))))).))
pri_beg  	1
pri_end  	250
pri_id  	scaffold_6_1596
pri_mfe  	-91.50
pri_seq  	GCATCGATATCGTTAGAATAACGTTTATTATGTATTCTTAGAGATGATTTAAGTGAGCTTTCTTCAGTCCACTCATGGAAGGGCAAAGGGTTTGGATTAGCTGCCGACTCATTCATTCAAACACAGTAGAAAAGGGGGTTGATGTTTCTACTGCGAATGTGTGAATGATGCGGGAGATAAATTTCATCCTTTTCTTCTCTGTGCTTGGACTGAAGGGAGCTCCCTTTTATTGTCTTCTTTGTTATATTTG
pri_struct  	((((.((((.(((((...)))))..)))))))).......((((..((..(((.(((((..((((((((((..((((((..((.(((((((..(((((..((.(((..((((((((.((..(.(((((((((............))))))))).)..)).))))))))..))).))...))))).))))))).))..))))))..))))))))))..))))).)))..))..))))..............
star_arm  	first
star_beg  	54
star_end  	74
star_read  	1
star_seq  	TGAGCTTTCTTCAGTCCACTC
star_struct  	.(((((..((((((((((..(
GCTTGGACTGAAGGGAGCTCC_x1	21	1..21	scaffold_6_1596	250	203..223	1e-04	1.00	42.1	Plus / Plus
CTTGGACTGAAGGGAGCTCC_x1	20	1..20	scaffold_6_1596	250	204..223	1e-04	1.00	42.1	Plus / Plus
CTTGGACTGAAGGGAGCTCCC_x10	21	1..21	scaffold_6_1596	250	204..224	1e-04	1.00	42.1	Plus / Plus
CTTGGACTGAAGGGAGCTCCCT_x40	22	1..22	scaffold_6_1596	250	204..225	1e-04	1.00	42.1	Plus / Plus
CTTGGACTGAAGGGAGCTCCCTT_x4	23	1..23	scaffold_6_1596	250	204..226	1e-04	1.00	42.1	Plus / Plus
TTGGACTGAAGGGAGCTCC_x2	19	1..19	scaffold_6_1596	250	205..223	1e-04	1.00	42.1	Plus / Plus
TTGGACTGAAGGGAGCTCCC_x388	20	1..20	scaffold_6_1596	250	205..224	1e-04	1.00	42.1	Plus / Plus
TTGGACTGAAGGGAGCTCCCT_x649	21	1..21	scaffold_6_1596	250	205..225	1e-04	1.00	42.1	Plus / Plus
TTGGACTGAAGGGAGCTCCCTT_x82	22	1..22	scaffold_6_1596	250	205..226	1e-04	1.00	42.1	Plus / Plus
TTGGACTGAAGGGAGCTCCCTTT_x4	23	1..23	scaffold_6_1596	250	205..227	1e-04	1.00	42.1	Plus / Plus
TTGGACTGAAGGGAGCTCCCTTTT_x4	24	1..24	scaffold_6_1596	250	205..228	1e-04	1.00	42.1	Plus / Plus
TGGACTGAAGGGAGCTCCCT_x1	20	1..20	scaffold_6_1596	250	206..225	1e-04	1.00	42.1	Plus / Plus
TGGACTGAAGGGAGCTCCCTT_x1	21	1..21	scaffold_6_1596	250	206..226	1e-04	1.00	42.1	Plus / Plus
GAGCTTTCTTCAGTCCAC_x1	18	1..18	scaffold_6_1596	250	55..72	1e-04	1.00	42.1	Plus / Plus
AGCTGCCGACTCATTCATTC_x1	20	1..20	scaffold_6_1596	250	99..118	1e-04	1.00	42.1	Plus / Plus


score_star	-1.3
score_mfe	4.1
score_freq	-0.3
score	2.8
flank_first_end  	23
flank_first_seq  	GATCTCTTGGACCACAGGAGTCT
flank_first_struct  	(((((((((((((((((((((((
flank_second_beg  	149
flank_second_seq  	ACTCCTGTGGTCCAAGAGATCGGGACTGCTATATATATAAAGCAAAAGGCAGAGAATGGTGAAACATTCAAAATACCAGAAAATGCCCTTGGTTAATGCAAA
flank_second_struct  	))))))))))))))))))))).....((((.((....)).))))....(((..(((((......))))).....(((((.........)))))...)))...
freq  	11
loop_beg  	48
loop_end  	123
loop_seq  	GGATATTAATCTAATGGTTCAAAAAAGTTTCTTAAAAGGAGTTCAAGATTGAGTGAACCGTTGAATTTACATCCAA
loop_struct  	((((...(((.((((((((((....((((((((.....)))....)))))...)))))))))).)))...))))))
mature_arm  	first
mature_beg  	24
mature_end  	47
mature_query  	AAGAGATTGTGGTCACTCACCATT_x9
mature_seq  	AAGAGATTGTGGTCACTCACCATT
mature_strand  	+
mature_struct  	(((((((((((((((((((((.((
pre_seq  	AAGAGATTGTGGTCACTCACCATTGGATATTAATCTAATGGTTCAAAAAAGTTTCTTAAAAGGAGTTCAAGATTGAGTGAACCGTTGAATTTACATCCAACGGTGAGTGACCACAAATCTCTTGG
pre_struct  	(((((((((((((((((((((.((((((...(((.((((((((((....((((((((.....)))....)))))...)))))))))).)))...)))))).))))))))))))).))))))))))
pri_beg  	1
pri_end  	250
pri_id  	scaffold_6_17318
pri_mfe  	-122.40
pri_seq  	GATCTCTTGGACCACAGGAGTCTAAGAGATTGTGGTCACTCACCATTGGATATTAATCTAATGGTTCAAAAAAGTTTCTTAAAAGGAGTTCAAGATTGAGTGAACCGTTGAATTTACATCCAACGGTGAGTGACCACAAATCTCTTGGACTCCTGTGGTCCAAGAGATCGGGACTGCTATATATATAAAGCAAAAGGCAGAGAATGGTGAAACATTCAAAATACCAGAAAATGCCCTTGGTTAATGCAAA
pri_struct  	((((((((((((((((((((((((((((((((((((((((((((.((((((...(((.((((((((((....((((((((.....)))....)))))...)))))))))).)))...)))))).))))))))))))).))))))))))))))))))))))))))))))).....((((.((....)).))))....(((..(((((......))))).....(((((.........)))))...)))...
star_arm  	second
star_beg  	124
star_end  	148
star_seq  	CGGTGAGTGACCACAAATCTCTTGG
star_struct  	.))))))))))))).))))))))))
TAAGAGATTGTGGTCACTCACCAT_x1	24	1..24	scaffold_6_17318	250	23..46	1e-04	1.00	42.1	Plus / Plus
AAGAGATTGTGGTCACTCACCA_x1	22	1..22	scaffold_6_17318	250	24..45	1e-04	1.00	42.1	Plus / Plus
AAGAGATTGTGGTCACTCACCATT_x9	24	1..24	scaffold_6_17318	250	24..47	1e-04	1.00	42.1	Plus / Plus


score_star	3.9
score_mfe	2.2
score_freq	56.7
score	63.1
flank_first_end  	22
flank_first_seq  	AAACAGTATGGAAGAATCTGTT
flank_first_struct  	....((((.(((((...((((.
flank_second_beg  	95
flank_second_seq  	TGGCTTCCTCTTGCTCTCTCTC
flank_second_struct  	))))))))...)))).......
freq  	123
loop_beg  	44
loop_end  	73
loop_seq  	ATTCTTGGTTTGGTTTTAGACCATGTATTG
loop_struct  	((...(((((((....)))))))...)).)
mature_arm  	first
mature_beg  	23
mature_end  	43
mature_query  	AAGCTCAGGAGGGATAGCGCC_x119
mature_seq  	AAGCTCAGGAGGGATAGCGCC
mature_strand  	+
mature_struct  	((((((((((.(((((((((.
pre_seq  	AAGCTCAGGAGGGATAGCGCCATTCTTGGTTTGGTTTTAGACCATGTATTGCGCTATCCATCCTGAGTTTCA
pre_struct  	((((((((((.(((((((((.((...(((((((....)))))))...)).))))))))).)))))))))).)
pri_beg  	1
pri_end  	116
pri_id  	scaffold_6_19951
pri_mfe  	-50.10
pri_seq  	AAACAGTATGGAAGAATCTGTTAAGCTCAGGAGGGATAGCGCCATTCTTGGTTTGGTTTTAGACCATGTATTGCGCTATCCATCCTGAGTTTCATGGCTTCCTCTTGCTCTCTCTC
pri_struct  	....((((.(((((...((((.((((((((((.(((((((((.((...(((((((....)))))))...)).))))))))).)))))))))).)))))))))...)))).......
star_arm  	second
star_beg  	74
star_end  	94
star_read  	1
star_seq  	CGCTATCCATCCTGAGTTTCA
star_struct  	)))))))).)))))))))).)
AAGCTCAGGAGGGATAGCGCC_x119	21	1..21	scaffold_6_19951	116	23..43	1e-04	1.00	42.1	Plus / Plus
TATTGCGCTATCCATCCTGAGTT_x1	23	1..23	scaffold_6_19951	116	69..91	1e-04	1.00	42.1	Plus / Plus
TTGCGCTATCCATCCTGAG_x1	19	1..19	scaffold_6_19951	116	71..89	1e-04	1.00	42.1	Plus / Plus
CGCTATCCATCCTGAGTTTCA_x2	21	1..21	scaffold_6_19951	116	74..94	1e-04	1.00	42.1	Plus / Plus


score_star	3.9
score_mfe	2.8
score_freq	299.9
score	306.9
flank_first_end  	22
flank_first_seq  	TGGAATTTTAGGAAGGTTATGG
flank_first_struct  	..((((...((((((.(((.((
flank_second_beg  	126
flank_second_seq  	TTAGGTTTCCTCTTATTCATCCCTCTCCTCAATTTCTCTCCTCTACTACTACCACATTTATATATGATATGTTTATTATGTTTGGTAGCTGTTCATCTATAGATTTACTCTTCTTTAGTGTCCAT
flank_second_struct  	.))).))))))...))))..............................((((((.......((((((((....)))))))).)))))).((..((.(((.(((........))).)))))..)).
freq  	600
loop_beg  	44
loop_end  	103
loop_seq  	ATAAAACTAATTACTACTTTTGAGTGGTTACAACTTAGAAGCAGATTAAAAAAAATATTA
loop_struct  	(((..........((.(((((((((.......))))))))).))...........)))))
mature_arm  	second
mature_beg  	104
mature_end  	125
mature_query  	TCTTTCCCAATCCACCCATGCC_x578
mature_seq  	TCTTTCCCAATCCACCCATGCC
mature_strand  	+
mature_struct  	)))))))))....)))))))))
pre_seq  	CATGGGTAAGTGGGGAAGATGATAAAACTAATTACTACTTTTGAGTGGTTACAACTTAGAAGCAGATTAAAAAAAATATTATCTTTCCCAATCCACCCATGCC
pre_struct  	(((((((...((((((((((((((..........((.(((((((((.......))))))))).))...........))))))))))))))....)))))))))
pri_beg  	1
pri_end  	250
pri_id  	scaffold_6_2006
pri_mfe  	-72.80
pri_seq  	TGGAATTTTAGGAAGGTTATGGCATGGGTAAGTGGGGAAGATGATAAAACTAATTACTACTTTTGAGTGGTTACAACTTAGAAGCAGATTAAAAAAAATATTATCTTTCCCAATCCACCCATGCCTTAGGTTTCCTCTTATTCATCCCTCTCCTCAATTTCTCTCCTCTACTACTACCACATTTATATATGATATGTTTATTATGTTTGGTAGCTGTTCATCTATAGATTTACTCTTCTTTAGTGTCCAT
pri_struct  	..((((...((((((.(((.(((((((((...((((((((((((((..........((.(((((((((.......))))))))).))...........))))))))))))))....))))))))).))).))))))...))))..............................((((((.......((((((((....)))))))).)))))).((..((.(((.(((........))).)))))..)).
star_arm  	first
star_beg  	23
star_end  	43
star_read  	1
star_seq  	CATGGGTAAGTGGGGAAGATG
star_struct  	(((((((...(((((((((((
ATCTTTCCCAATCCACCCATGCC_x9	23	1..23	scaffold_6_2006	250	103..125	1e-04	1.00	42.1	Plus / Plus
TCTTTCCCAATCCACCCATG_x2	20	1..20	scaffold_6_2006	250	104..123	1e-04	1.00	42.1	Plus / Plus
TCTTTCCCAATCCACCCATGC_x1	21	1..21	scaffold_6_2006	250	104..124	1e-04	1.00	42.1	Plus / Plus
TCTTTCCCAATCCACCCATGCC_x578	22	1..22	scaffold_6_2006	250	104..125	1e-04	1.00	42.1	Plus / Plus
TCTTTCCCAATCCACCCATGCCT_x2	23	1..23	scaffold_6_2006	250	104..126	1e-04	1.00	42.1	Plus / Plus
CTTTCCCAATCCACCCATGCC_x1	21	1..21	scaffold_6_2006	250	105..125	1e-04	1.00	42.1	Plus / Plus
TTTCCCAATCCACCCATGCCT_x1	21	1..21	scaffold_6_2006	250	106..126	1e-04	1.00	42.1	Plus / Plus
TTTCCCAATCCACCCATGCCTTA_x1	23	1..23	scaffold_6_2006	250	106..128	1e-04	1.00	42.1	Plus / Plus
TTCCCAATCCACCCATGCCT_x1	20	1..20	scaffold_6_2006	250	107..126	1e-04	1.00	42.1	Plus / Plus
TTTCCTCTTATTCATCCCTCT_x1	21	1..21	scaffold_6_2006	250	131..151	1e-04	1.00	42.1	Plus / Plus
CATGGGTAAGTGGGGAAGATG_x1	21	1..21	scaffold_6_2006	250	23..43	1e-04	1.00	42.1	Plus / Plus
CATGGGTAAGTGGGGAAGATGA_x2	22	1..22	scaffold_6_2006	250	23..44	1e-04	1.00	42.1	Plus / Plus


score_star	-1.3
score_mfe	3.1
score_freq	-0.8
score	1.2
flank_first_end  	127
flank_first_seq  	CTCATTCGGAGGCCCATTCACAAGTAAAACCCGTAGCATGAATTCCAAGCCTAAAGAAGAAGTATGAGCCCGAAGGTTCAACAATGAAGAGTCATTTTACAGTGAGGGCTTAAAATATGGCATTTAG
flank_first_struct  	(((.(((..((((..(((((...((..........)).))))).....))))...)))...((.((((((....))))))))......))).........(((((((((((((.(((((((.(((((
flank_second_beg  	223
flank_second_seq  	AAGGGCCATATATTAGGCCCTCACTATA
flank_second_struct  	))).))))))).)))))))))))))...
freq  	10
loop_beg  	148
loop_end  	202
loop_seq  	CATTGGATTAGACTAATCAATTTAATTTAACGATTAATCAATTTAATTCAATGGT
loop_struct  	((((((((((((.(((((.............))))).))....))))))))))))
mature_arm  	second
mature_beg  	203
mature_end  	222
mature_query  	TAAGAGATAGGGCCTCACCT_x5
mature_seq  	TAAGAGATAGGGCCTCACCT
mature_strand  	+
mature_struct  	))))))))).)..))...))
pre_seq  	ATAAGATCATGTCTCTTAATCATTGGATTAGACTAATCAATTTAATTTAACGATTAATCAATTTAATTCAATGGTTAAGAGATAGGGCCTCACCT
pre_struct  	...((..(.(((((((((((((((((((((((.(((((.............))))).))....))))))))))))))))))))).)..))...))
pri_beg  	1
pri_end  	250
pri_id  	scaffold_6_21337
pri_mfe  	-84.02
pri_seq  	CTCATTCGGAGGCCCATTCACAAGTAAAACCCGTAGCATGAATTCCAAGCCTAAAGAAGAAGTATGAGCCCGAAGGTTCAACAATGAAGAGTCATTTTACAGTGAGGGCTTAAAATATGGCATTTAGATAAGATCATGTCTCTTAATCATTGGATTAGACTAATCAATTTAATTTAACGATTAATCAATTTAATTCAATGGTTAAGAGATAGGGCCTCACCTAAGGGCCATATATTAGGCCCTCACTATA
pri_struct  	(((.(((..((((..(((((...((..........)).))))).....))))...)))...((.((((((....))))))))......))).........(((((((((((((.(((((((.(((((...((..(.(((((((((((((((((((((((.(((((.............))))).))....))))))))))))))))))))).)..))...))))).))))))).)))))))))))))...
star_arm  	first
star_beg  	128
star_end  	147
star_seq  	ATAAGATCATGTCTCTTAAT
star_struct  	...((..(.(((((((((((
TAAGAGATAGGGCCTCACCT_x5	20	1..20	scaffold_6_21337	250	203..222	1e-04	1.00	42.1	Plus / Plus
TAAGAGATAGGGCCTCACCTA_x1	21	1..21	scaffold_6_21337	250	203..223	1e-04	1.00	42.1	Plus / Plus
AAGAGATAGGGCCTCACCTAAGGG_x1	24	1..24	scaffold_6_21337	250	204..227	1e-04	1.00	42.1	Plus / Plus
AGATAGGGCCTCACCTAAGGG_x2	21	1..21	scaffold_6_21337	250	207..227	1e-04	1.00	42.1	Plus / Plus
ATAGGGCCTCACCTAAGGGC_x1	20	1..20	scaffold_6_21337	250	209..228	1e-04	1.00	42.1	Plus / Plus


score_star	3.9
score_mfe	2.3
score_freq	467.6
score	474.1
flank_first_end  	22
flank_first_seq  	GTCGTCGTGCACTTCCAACTGT
flank_first_struct  	(((..(((((.((..((((...
flank_second_beg  	90
flank_second_seq  	TGTTGACTGGAGCATGGTAGAC
flank_second_struct  	.))))...)).)))))...)))
freq  	929
loop_beg  	45
loop_end  	68
loop_seq  	GCTTTCTTTTTTATAAGAAAGGCT
loop_struct  	.(((((((......)))))))..)
mature_arm  	first
mature_beg  	23
mature_end  	44
mature_query  	TGAAGCTGCCAGCATGATCTGA_x396
mature_seq  	TGAAGCTGCCAGCATGATCTGA
mature_strand  	+
mature_struct  	(((((((((((.(((((((((.
pre_seq  	TGAAGCTGCCAGCATGATCTGAGCTTTCTTTTTTATAAGAAAGGCTAGATCATGTGGTAGCTTCATC
pre_struct  	(((((((((((.(((((((((..(((((((......)))))))..))))))))))))))))))))..
pri_beg  	1
pri_end  	111
pri_id  	scaffold_6_21935
pri_mfe  	-52.70
pri_seq  	GTCGTCGTGCACTTCCAACTGTTGAAGCTGCCAGCATGATCTGAGCTTTCTTTTTTATAAGAAAGGCTAGATCATGTGGTAGCTTCATCTGTTGACTGGAGCATGGTAGAC
pri_struct  	(((..(((((.((..((((...(((((((((((.(((((((((..(((((((......)))))))..))))))))))))))))))))...))))...)).)))))...)))
star_arm  	second
star_beg  	69
star_end  	89
star_read  	1
star_seq  	AGATCATGTGGTAGCTTCATC
star_struct  	)))))))))))))))))))..
TGAAGCTGCCAGCATGATC_x20	19	1..19	scaffold_6_21935	111	23..41	1e-04	1.00	42.1	Plus / Plus
TGAAGCTGCCAGCATGATCT_x119	20	1..20	scaffold_6_21935	111	23..42	1e-04	1.00	42.1	Plus / Plus
TGAAGCTGCCAGCATGATCTG_x384	21	1..21	scaffold_6_21935	111	23..43	1e-04	1.00	42.1	Plus / Plus
TGAAGCTGCCAGCATGATCTGA_x396	22	1..22	scaffold_6_21935	111	23..44	1e-04	1.00	42.1	Plus / Plus
TGAAGCTGCCAGCATGATCTGAGC_x1	24	1..24	scaffold_6_21935	111	23..46	1e-04	1.00	42.1	Plus / Plus
CTAGATCATGTGGTAGCTTCATC_x1	23	1..23	scaffold_6_21935	111	67..89	1e-04	1.00	42.1	Plus / Plus
GATCATGTGGTAGCTTCATC_x8	20	1..20	scaffold_6_21935	111	70..89	1e-04	1.00	42.1	Plus / Plus


score_star	-1.3
score_mfe	3.1
score_freq	0
score	2.1
flank_first_end  	22
flank_first_seq  	GTGAATGAGCTGAGAGATCATG
flank_first_struct  	....(..((..((((((..(((
flank_second_beg  	110
flank_second_seq  	TCTCTTGCATTCCCACATCTGTGATGTTACCAGCACCGTCTGATCTGCATCTATCTAACACATATGTAAGGTCTTCTCATCAACATGATATGTGTTAATTTGAATGCAAACTAAAACTTTCTTTCTTCTTGTGGATCTGTA
flank_second_struct  	)...((((((((..........(((((...(((......)))....)))))....((((((((((....(((......)))......))))))))))....))))))))..........))))))..))..).........
freq  	29
loop_beg  	44
loop_end  	87
loop_seq  	AACCCGCCATTGGCCAAAGAGATCTTCGCCACTGTTGGGAGTGT
loop_struct  	(.((((.((.((((..(((....))).)))).)).))))..)))
mature_arm  	first
mature_beg  	23
mature_end  	43
mature_query  	TTGACAGAAGAAAGAGAGCAC_x26
mature_seq  	TTGACAGAAGAAAGAGAGCAC
mature_strand  	+
mature_struct  	.((((((((((((((((((((
pre_seq  	TTGACAGAAGAAAGAGAGCACAACCCGCCATTGGCCAAAGAGATCTTCGCCACTGTTGGGAGTGTGCTCTCTCTTCTTCTGTCATCA
pre_struct  	.(((((((((((((((((((((.((((.((.((((..(((....))).)))).)).))))..)))))))))).))))))))))).))
pri_beg  	1
pri_end  	250
pri_id  	scaffold_6_2372
pri_mfe  	-82.70
pri_seq  	GTGAATGAGCTGAGAGATCATGTTGACAGAAGAAAGAGAGCACAACCCGCCATTGGCCAAAGAGATCTTCGCCACTGTTGGGAGTGTGCTCTCTCTTCTTCTGTCATCATCTCTTGCATTCCCACATCTGTGATGTTACCAGCACCGTCTGATCTGCATCTATCTAACACATATGTAAGGTCTTCTCATCAACATGATATGTGTTAATTTGAATGCAAACTAAAACTTTCTTTCTTCTTGTGGATCTGTA
pri_struct  	....(..((..((((((..(((.(((((((((((((((((((((.((((.((.((((..(((....))).)))).)).))))..)))))))))).))))))))))).)))...((((((((..........(((((...(((......)))....)))))....((((((((((....(((......)))......))))))))))....))))))))..........))))))..))..).........
star_arm  	second
star_beg  	88
star_end  	109
star_seq  	GCTCTCTCTTCTTCTGTCATCA
star_struct  	))))))).))))))))))).))
TTGACAGAAGAAAGAGAGCAC_x26	21	1..21	scaffold_6_2372	250	23..43	1e-04	1.00	42.1	Plus / Plus
TTGACAGAAGAAAGAGAGCACA_x1	22	1..22	scaffold_6_2372	250	23..44	1e-04	1.00	42.1	Plus / Plus
TGACAGAAGAAAGAGAGCA_x1	19	1..19	scaffold_6_2372	250	24..42	1e-04	1.00	42.1	Plus / Plus
GACAGAAGAAAGAGAGCAC_x1	19	1..19	scaffold_6_2372	250	25..43	1e-04	1.00	42.1	Plus / Plus


score_star	-1.3
score_mfe	3.3
score_freq	0
score	2.3
flank_first_end  	175
flank_first_seq  	GGATAGGGAGCATGGTTGGAGTTGCATTTTTACGATTCCTCCCTAAAATTTGTCTTAGAAGATGATTTAGGGAGCCCATTGTGGATGCTCTAAATCACCTCCTTATATAAATTTTAGGGACGATTTAGAAAACTAAAACTCCAACATGCTCCCTATCCACCTCTTAAAATATAAA
flank_first_struct  	((((((((((((((.((((((((....((((..((.((.((((((((((((((...((.((.((((((((((..((......))...)))))))))).)).))...)))))))))))))).)).))..))))....)))))))))))))))))))))).....(((((.(((((.
flank_second_beg  	229
flank_second_seq  	TTATAATTTAATGCTATTTTTA
flank_second_struct  	))))).)))))...........
freq  	58
loop_beg  	201
loop_end  	204
loop_seq  	AGAG
loop_struct  	....
mature_arm  	second
mature_beg  	205
mature_end  	228
mature_query  	AGAGAAAGAACTCCTAGTGGCTCC_x49
mature_seq  	AGAGAAAGAACTCCTAGTGGCTCC
mature_strand  	+
mature_struct  	)))..)))).)).)))).))....
pre_seq  	AACCTCTAGCAGCTCTTAAATTTAAAGAGAGAGAAAGAACTCCTAGTGGCTCC
pre_struct  	..((.((((.((.((((...(((......)))..)))).)).)))).))....
pri_beg  	1
pri_end  	250
pri_id  	scaffold_6_25932
pri_mfe  	-89.10
pri_seq  	GGATAGGGAGCATGGTTGGAGTTGCATTTTTACGATTCCTCCCTAAAATTTGTCTTAGAAGATGATTTAGGGAGCCCATTGTGGATGCTCTAAATCACCTCCTTATATAAATTTTAGGGACGATTTAGAAAACTAAAACTCCAACATGCTCCCTATCCACCTCTTAAAATATAAAAACCTCTAGCAGCTCTTAAATTTAAAGAGAGAGAAAGAACTCCTAGTGGCTCCTTATAATTTAATGCTATTTTTA
pri_struct  	((((((((((((((.((((((((....((((..((.((.((((((((((((((...((.((.((((((((((..((......))...)))))))))).)).))...)))))))))))))).)).))..))))....)))))))))))))))))))))).....(((((.(((((...((.((((.((.((((...(((......)))..)))).)).)))).))....))))).)))))...........
star_arm  	first
star_beg  	176
star_end  	200
star_seq  	AACCTCTAGCAGCTCTTAAATTTAA
star_struct  	..((.((((.((.((((...(((..
ATGGTTGGAGTTGCATTTTTACGA_x2	24	1..24	scaffold_6_25932	250	12..35	1e-04	1.00	42.1	Plus / Plus
AGAGAGAAAGAACTCCTAGTGGCT_x3	24	1..24	scaffold_6_25932	250	203..226	1e-04	1.00	42.1	Plus / Plus
AGAGAAAGAACTCCTAGTGGCTC_x2	23	1..23	scaffold_6_25932	250	205..227	1e-04	1.00	42.1	Plus / Plus
AGAGAAAGAACTCCTAGTGGCTCC_x49	24	1..24	scaffold_6_25932	250	205..228	1e-04	1.00	42.1	Plus / Plus
ACGATTCCTCCCTAAAATTTGTCT_x1	24	1..24	scaffold_6_25932	250	32..55	1e-04	1.00	42.1	Plus / Plus
ATTTTAAGAGGTGGATAGGGAGCA_x1	24	1..24	scaffold_6_25932	250	81..104	1e-04	1.00	42.1	Plus / Minus


score_star	-1.3
score_mfe	2.6
score_freq	0
score	1.6
flank_first_end  	138
flank_first_seq  	GCTTGTATCAAAAAATTTATACATCAAGGAAACAAAATATGCAAAAATAGTTTATTAAATTCTTTTATCTTCCCGTTATGGCACAATTAGTGTTTTTGGTATAATGGGAGAAAGACTTTCATGAAACTGGGCTAACAC
flank_first_struct  	.......((((................(....)......(((((......(((((.(((.((((((....((((((((((.((.((.......)).)).)))))))))))))))).))).)))))...(((.((((((
flank_second_beg  	229
flank_second_seq  	GTTGTCCCTATTGTAATTGAGT
flank_second_struct  	)))).)))..))))).))))..
freq  	13
loop_beg  	163
loop_end  	204
loop_seq  	TGTTATAACACGTGCGATAACACTTTCATGTGACATAACATT
loop_struct  	((((((..((((((.((......)).))))))..))))))))
mature_arm  	second
mature_beg  	205
mature_end  	228
mature_query  	ATTGATCGAGGATAGCAAAACAGT_x11
mature_seq  	ATTGATCGAGGATAGCAAAACAGT
mature_strand  	+
mature_struct  	))))....))))))).)))).)))
pre_seq  	TATTTTATTATCGCTAACTAATAATGTTATAACACGTGCGATAACACTTTCATGTGACATAACATTATTGATCGAGGATAGCAAAACAGT
pre_struct  	(.((((.(((((.((...((((((((((((..((((((.((......)).))))))..))))))))))))....))))))).)))).)))
pri_beg  	1
pri_end  	250
pri_id  	scaffold_6_28498
pri_mfe  	-62.90
pri_seq  	GCTTGTATCAAAAAATTTATACATCAAGGAAACAAAATATGCAAAAATAGTTTATTAAATTCTTTTATCTTCCCGTTATGGCACAATTAGTGTTTTTGGTATAATGGGAGAAAGACTTTCATGAAACTGGGCTAACACTATTTTATTATCGCTAACTAATAATGTTATAACACGTGCGATAACACTTTCATGTGACATAACATTATTGATCGAGGATAGCAAAACAGTGTTGTCCCTATTGTAATTGAGT
pri_struct  	.......((((................(....)......(((((......(((((.(((.((((((....((((((((((.((.((.......)).)).)))))))))))))))).))).)))))...(((.(((((((.((((.(((((.((...((((((((((((..((((((.((......)).))))))..))))))))))))....))))))).)))).))))))).)))..))))).))))..
star_arm  	first
star_beg  	139
star_end  	162
star_seq  	TATTTTATTATCGCTAACTAATAA
star_struct  	(.((((.(((((.((...((((((
TATTGATCGAGGATAGCAAAACAG_x1	24	1..24	scaffold_6_28498	250	204..227	1e-04	1.00	42.1	Plus / Plus
ATTGATCGAGGATAGCAAAACAGT_x11	24	1..24	scaffold_6_28498	250	205..228	1e-04	1.00	42.1	Plus / Plus
CAATTACAATAGGGACAACACTGT_x1	24	1..24	scaffold_6_28498	250	4..27	1e-04	1.00	42.1	Plus / Minus


score_star	-1.3
score_mfe	2.1
score_freq	0
score	1.1
flank_first_end  	57
flank_first_seq  	TTTGAGTTTTAACATAAAAATACCATTTTGTCCCTGCATTTAACAGAAAAAGTTAAC
flank_first_struct  	..(((((..((..((((((...((((...((((.(((((((((.......((((..(
flank_second_beg  	124
flank_second_seq  	AAATTGAGGTACTTAAATGCAAATCAGATCTAAGTTCAAGGACTAATAAAACGATTAACCCTATTATTTTATAATGGAGTAGTATTTTGTTGTTGTTATATATTATGGAGTTTTATTATTATTCACT
flank_second_struct  	.)))).......))))))))).....((.......))..))))..(((.((((((.(((..(((((((((.....)))))))))....))))))))).)))...))))..))))))))..)))))..
freq  	21
loop_beg  	82
loop_end  	99
loop_seq  	CCTAACGAAAGTGAAGAT
loop_struct  	(...((....))...)))
mature_arm  	second
mature_beg  	100
mature_end  	123
mature_query  	AAAGGACCACGGGAACCATTTTGA_x14
mature_seq  	AAAGGACCACGGGAACCATTTTGA
mature_strand  	+
mature_struct  	))))).)).))....).)))))).
pre_seq  	AAAATTGACGGCAGGACCATTTGTCCTAACGAAAGTGAAGATAAAGGACCACGGGAACCATTTTGA
pre_struct  	(((((.(.((...((.((.((((((...((....))...)))))))).)).))....).)))))).
pri_beg  	1
pri_end  	250
pri_id  	scaffold_6_28702
pri_mfe  	-46.54
pri_seq  	TTTGAGTTTTAACATAAAAATACCATTTTGTCCCTGCATTTAACAGAAAAAGTTAACAAAATTGACGGCAGGACCATTTGTCCTAACGAAAGTGAAGATAAAGGACCACGGGAACCATTTTGAAAATTGAGGTACTTAAATGCAAATCAGATCTAAGTTCAAGGACTAATAAAACGATTAACCCTATTATTTTATAATGGAGTAGTATTTTGTTGTTGTTATATATTATGGAGTTTTATTATTATTCACT
pri_struct  	..(((((..((..((((((...((((...((((.(((((((((.......((((..((((((.(.((...((.((.((((((...((....))...)))))))).)).))....).))))))..)))).......))))))))).....((.......))..))))..(((.((((((.(((..(((((((((.....)))))))))....))))))))).)))...))))..))))))))..)))))..
star_arm  	first
star_beg  	58
star_end  	81
star_seq  	AAAATTGACGGCAGGACCATTTGT
star_struct  	(((((.(.((...((.((.(((((
AAAGGACCACGGGAACCATTTTGA_x14	24	1..24	scaffold_6_28702	250	100..123	1e-04	1.00	42.1	Plus / Plus
AAGGACCACGGGAACCATTTTGA_x1	23	1..23	scaffold_6_28702	250	101..123	1e-04	1.00	42.1	Plus / Plus
AAGGACCACGGGAACCATTTTGAA_x2	24	1..24	scaffold_6_28702	250	101..124	1e-04	1.00	42.1	Plus / Plus
AGGACCACGGGAACCATTTTGAAA_x2	24	1..24	scaffold_6_28702	250	102..125	1e-04	1.00	42.1	Plus / Plus
TAAATGCAGGGACAAAATGGTA_x1	22	1..22	scaffold_6_28702	250	209..230	1e-04	1.00	42.1	Plus / Minus
CCATTTTGTCCCTGCATTTAACAG_x1	24	1..24	scaffold_6_28702	250	23..46	1e-04	1.00	42.1	Plus / Plus


score_star	-1.3
score_mfe	3.5
score_freq	-0.3
score	2.1
flank_first_end  	22
flank_first_seq  	ATCTCTTGGACCACATGGGTCG
flank_first_struct  	(((((((((((.(((.(((((.
flank_second_beg  	149
flank_second_seq  	ACCCCTGTAGTCCAAGAGATCGGGACTATAAATATCATATACTAAATATCATATACAACTTATACCATGTAGTTATACTCCAATACCACACTATAATACCTC
flank_second_struct  	)))).))).)))))))))))..(((.(((((....(((............................)))...))))).))).....................
freq  	11
loop_beg  	47
loop_end  	123
loop_seq  	GGGTGTAACATCCAACGGTTCAAAAAAGTTTCTTAAAAGGAGTGCAAGAGTGAGTGAACCGTTGAATTTACATCCAA
loop_struct  	((((((((.((.((((((((((.......(((((...........)))))....)))))))))).))))))))))))
mature_arm  	first
mature_beg  	23
mature_end  	46
mature_query  	AAGAGATTGTAGTCACCCACCGTT_x6
mature_seq  	AAGAGATTGTAGTCACCCACCGTT
mature_strand  	+
mature_struct  	((((((((((.(((((.(((((((
pre_seq  	AAGAGATTGTAGTCACCCACCGTTGGGTGTAACATCCAACGGTTCAAAAAAGTTTCTTAAAAGGAGTGCAAGAGTGAGTGAACCGTTGAATTTACATCCAACGGTGAGTGACCACAAATCTCTTGG
pre_struct  	((((((((((.(((((.(((((((((((((((.((.((((((((((.......(((((...........)))))....)))))))))).))))))))))))))))).))))).)).)))))))).)
pri_beg  	1
pri_end  	250
pri_id  	scaffold_6_29679
pri_mfe  	-98.89
pri_seq  	ATCTCTTGGACCACATGGGTCGAAGAGATTGTAGTCACCCACCGTTGGGTGTAACATCCAACGGTTCAAAAAAGTTTCTTAAAAGGAGTGCAAGAGTGAGTGAACCGTTGAATTTACATCCAACGGTGAGTGACCACAAATCTCTTGGACCCCTGTAGTCCAAGAGATCGGGACTATAAATATCATATACTAAATATCATATACAACTTATACCATGTAGTTATACTCCAATACCACACTATAATACCTC
pri_struct  	(((((((((((.(((.(((((.((((((((((.(((((.(((((((((((((((.((.((((((((((.......(((((...........)))))....)))))))))).))))))))))))))))).))))).)).)))))))).))))).))).)))))))))))..(((.(((((....(((............................)))...))))).))).....................
star_arm  	second
star_beg  	124
star_end  	148
star_seq  	CGGTGAGTGACCACAAATCTCTTGG
star_struct  	))))).))))).)).)))))))).)
AAGAGATTGTAGTCACCCAC_x1	20	1..20	scaffold_6_29679	250	23..42	1e-04	1.00	42.1	Plus / Plus
AAGAGATTGTAGTCACCCACCGT_x1	23	1..23	scaffold_6_29679	250	23..45	1e-04	1.00	42.1	Plus / Plus
AAGAGATTGTAGTCACCCACCGTT_x6	24	1..24	scaffold_6_29679	250	23..46	1e-04	1.00	42.1	Plus / Plus
AGAGATTGTAGTCACCCACCGT_x1	22	1..22	scaffold_6_29679	250	24..45	1e-04	1.00	42.1	Plus / Plus
AGAGATTGTAGTCACCCACCGTT_x1	23	1..23	scaffold_6_29679	250	24..46	1e-04	1.00	42.1	Plus / Plus
AGAGATTGTAGTCACCCACCGTTG_x1	24	1..24	scaffold_6_29679	250	24..47	1e-04	1.00	42.1	Plus / Plus


score_star	-1.3
score_mfe	2.9
score_freq	0
score	1.9
flank_first_end  	131
flank_first_seq  	CCACCATGGGCAAAGGGATCTATGGACTAGAGGCATATGCCCCCGCTCAACTTCTTTTTTAGTCAAACAATGTCTTAATGAATTTATAAACATTGGGGCATTCTCCAATAAGTATTTAAGTTAAAGATTGG
flank_first_struct  	...(((((((........)))))))......((...(((((((......(((........))).....(((((..(((.....)))...))))))))))))...))..(((((((((..((((..((((((
flank_second_beg  	229
flank_second_seq  	AATCCCTAACATAAAATATTTA
flank_second_struct  	))))..))))...)))))))))
freq  	20
loop_beg  	153
loop_end  	207
loop_seq  	TGTTGAATTGCATCTAATAGACTACCAACACATTTAATGAATGCAATCTAACGAC
loop_struct  	(((((.(((((((.((.((((...........)))).)).))))))).)))))).
mature_arm  	second
mature_beg  	208
mature_end  	228
mature_query  	CAAGATTAGAAGTATGTAACC_x15
mature_seq  	CAAGATTAGAAGTATGTAACC
mature_strand  	+
mature_struct  	).)))))))))))))))))))
pre_seq  	TTACATACTTCTAATCTCGATTGTTGAATTGCATCTAATAGACTACCAACACATTTAATGAATGCAATCTAACGACCAAGATTAGAAGTATGTAACC
pre_struct  	(((((((((((((((((.(.((((((.(((((((.((.((((...........)))).)).))))))).)))))).).)))))))))))))))))))
pri_beg  	1
pri_end  	250
pri_id  	scaffold_6_35264
pri_mfe  	-77.40
pri_seq  	CCACCATGGGCAAAGGGATCTATGGACTAGAGGCATATGCCCCCGCTCAACTTCTTTTTTAGTCAAACAATGTCTTAATGAATTTATAAACATTGGGGCATTCTCCAATAAGTATTTAAGTTAAAGATTGGTTACATACTTCTAATCTCGATTGTTGAATTGCATCTAATAGACTACCAACACATTTAATGAATGCAATCTAACGACCAAGATTAGAAGTATGTAACCAATCCCTAACATAAAATATTTA
pri_struct  	...(((((((........)))))))......((...(((((((......(((........))).....(((((..(((.....)))...))))))))))))...))..(((((((((..((((..(((((((((((((((((((((((.(.((((((.(((((((.((.((((...........)))).)).))))))).)))))).).)))))))))))))))))))))))..))))...)))))))))
star_arm  	first
star_beg  	132
star_end  	152
star_seq  	TTACATACTTCTAATCTCGAT
star_struct  	(((((((((((((((((.(.(
CCAAGATTAGAAGTATGTAAC_x2	21	1..21	scaffold_6_35264	250	207..227	1e-04	1.00	42.1	Plus / Plus
CCAAGATTAGAAGTATGTAACC_x2	22	1..22	scaffold_6_35264	250	207..228	1e-04	1.00	42.1	Plus / Plus
CAAGATTAGAAGTATGTAACC_x15	21	1..21	scaffold_6_35264	250	208..228	1e-04	1.00	42.1	Plus / Plus
AATCGAGATTAGAAGTATGTAACC_x1	24	1..24	scaffold_6_35264	250	98..121	1e-04	1.00	42.1	Plus / Minus


score_star	3.9
score_mfe	1.1
score_freq	-3.9
score	1.3
flank_first_end  	22
flank_first_seq  	GAGAAGGTGTTCAAACTGAAGA
flank_first_struct  	.....((.((((((.((((((.
flank_second_beg  	82
flank_second_seq  	TTTGCTAAGCTTGGATTTCACAA
flank_second_struct  	)))....)).)))))).))....
freq  	4
loop_beg  	47
loop_end  	57
loop_seq  	CACCTCGAGCT
loop_struct  	(.......)))
mature_arm  	first
mature_beg  	23
mature_end  	46
mature_query  	AAGCACTCTATGGACTGAAACAAG_x1
mature_seq  	AAGCACTCTATGGACTGAAACAAG
mature_strand  	+
mature_struct  	.((((.(((((((((((...((((
pre_seq  	AAGCACTCTATGGACTGAAACAAGCACCTCGAGCTTGGTACAGTCGCATAGATGCTCAC
pre_struct  	.((((.(((((((((((...(((((.......)))))...))))).))))))))))..)
pri_beg  	1
pri_end  	104
pri_id  	scaffold_6_37457
pri_mfe  	-33.30
pri_seq  	GAGAAGGTGTTCAAACTGAAGAAAGCACTCTATGGACTGAAACAAGCACCTCGAGCTTGGTACAGTCGCATAGATGCTCACTTTGCTAAGCTTGGATTTCACAA
pri_struct  	.....((.((((((.((((((..((((.(((((((((((...(((((.......)))))...))))).))))))))))..))))....)).)))))).))....
star_arm  	second
star_beg  	58
star_end  	81
star_read  	1
star_seq  	TGGTACAGTCGCATAGATGCTCAC
star_struct  	))...))))).))))))))))..)
AAGCACTCTATGGACTGAAACAAG_x1	24	1..24	scaffold_6_37457	104	23..46	1e-04	1.00	42.1	Plus / Plus
AGCACTCTATGGACTGAAACAAGC_x1	24	1..24	scaffold_6_37457	104	24..47	1e-04	1.00	42.1	Plus / Plus
GCACTCTATGGACTGAAACAAGCA_x1	24	1..24	scaffold_6_37457	104	25..48	1e-04	1.00	42.1	Plus / Plus
GGTACAGTCGCATAGATGCTCACT_x1	24	1..24	scaffold_6_37457	104	59..82	1e-04	1.00	42.1	Plus / Plus


score_star	-1.3
score_mfe	2
score_freq	0
score	1
flank_first_end  	178
flank_first_seq  	CGTTCTCTCATTTCTCTCCCAAACACATCCAAAATCTATGAATTCTATCATGTGTTATAGACAACTAGGTTAGGCTTGCGAGCTCCTTCCTCCATCTTCCTAAGCAACTGAATAGCAGCACTATTGTTACCTTTCATGCAAAAGCCCTTTACTAGTGTGCTGAAAGTAACCACATCAG
flank_first_struct  	..((((((((........................(((((((...(......)..)))))))......(.(((((..((.(((.......)))))....))))).)....((((((..((......(((((.(((((.(((...((.........)).)))))))))))))......((
flank_second_beg  	227
flank_second_seq  	CCGCCATTCTATTCTTGAGAAGAA
flank_second_struct  	..))....)))))).)))).))))
freq  	14
loop_beg  	202
loop_end  	204
loop_seq  	ATT
loop_struct  	...
mature_arm  	second
mature_beg  	205
mature_end  	226
mature_query  	TTGTTGAAAATTCCTGCCGCCT_x4
mature_seq  	TTGTTGAAAATTCCTGCCGCCT
mature_strand  	+
mature_struct  	)))).)))......))).))))
pre_seq  	GCTGACAATTACCTTCCGCAATCATTTTGTTGAAAATTCCTGCCGCCT
pre_struct  	((.(.((......(((.((((.....)))).)))......))).))))
pri_beg  	1
pri_end  	250
pri_id  	scaffold_6_40100
pri_mfe  	-45.60
pri_seq  	CGTTCTCTCATTTCTCTCCCAAACACATCCAAAATCTATGAATTCTATCATGTGTTATAGACAACTAGGTTAGGCTTGCGAGCTCCTTCCTCCATCTTCCTAAGCAACTGAATAGCAGCACTATTGTTACCTTTCATGCAAAAGCCCTTTACTAGTGTGCTGAAAGTAACCACATCAGGCTGACAATTACCTTCCGCAATCATTTTGTTGAAAATTCCTGCCGCCTCCGCCATTCTATTCTTGAGAAGAA
pri_struct  	..((((((((........................(((((((...(......)..)))))))......(.(((((..((.(((.......)))))....))))).)....((((((..((......(((((.(((((.(((...((.........)).)))))))))))))......((((.(.((......(((.((((.....)))).)))......))).))))..))....)))))).)))).))))
star_arm  	first
star_beg  	179
star_end  	201
star_seq  	GCTGACAATTACCTTCCGCAATC
star_struct  	((.(.((......(((.((((..
ATTTTGTTGAAAATTCCTGCCGCC_x1	24	1..24	scaffold_6_40100	250	202..225	1e-04	1.00	42.1	Plus / Plus
TTTTGTTGAAAATTCCTGCC_x1	20	1..20	scaffold_6_40100	250	203..222	1e-04	1.00	42.1	Plus / Plus
TTTTGTTGAAAATTCCTGCCG_x3	21	1..21	scaffold_6_40100	250	203..223	1e-04	1.00	42.1	Plus / Plus
TTGTTGAAAATTCCTGCCGCC_x3	21	1..21	scaffold_6_40100	250	205..225	1e-04	1.00	42.1	Plus / Plus
TTGTTGAAAATTCCTGCCGCCT_x4	22	1..22	scaffold_6_40100	250	205..226	1e-04	1.00	42.1	Plus / Plus
TTGAAAATTCCTGCCGCCTCC_x2	21	1..21	scaffold_6_40100	250	208..228	1e-04	1.00	42.1	Plus / Plus


score_star	-1.3
score_mfe	2.4
score_freq	0
score	1.4
flank_first_end  	138
flank_first_seq  	ATATGGGGTTCTTTGGAATTTCCTCAAGGCCTTTTGAAAAAAATTAAAAATTAAAAAATCGTATAGACCTCCATAAATTTGGGATAGTTGATTTGAAAGAAGTCTACGATCTAAAACAGGGAAGTAATTATAGTGTAG
flank_first_struct  	...((((((((....)))...)))))..((((.(((.....................(((((..((((.((((......))))........(((....))))))))))))........(((((((...(((.((((.(
flank_second_beg  	225
flank_second_seq  	ATACAATAATTTCTCACAATATGGGC
flank_second_struct  	)))).)))))))))).)))...))))
freq  	17
loop_beg  	163
loop_end  	200
loop_seq  	AACTAATTCACTTATATTATAATACGTGTATAAATTAT
loop_struct  	((......(((.(((......))).)))......))))
mature_arm  	second
mature_beg  	201
mature_end  	224
mature_query  	ACCACGTGACTGTATTCCAGTACC_x9
mature_seq  	ACCACGTGACTGTATTCCAGTACC
mature_strand  	+
mature_struct  	))))).).)..))))))).)))).
pre_seq  	TATAGGAGTATGATGAGGTGGTATAACTAATTCACTTATATTATAATACGTGTATAAATTATACCACGTGACTGTATTCCAGTACC
pre_struct  	(((.(((((((..(.(.(((((((((......(((.(((......))).)))......))))))))).).)..))))))).)))).
pri_beg  	1
pri_end  	250
pri_id  	scaffold_6_41833
pri_mfe  	-58.60
pri_seq  	ATATGGGGTTCTTTGGAATTTCCTCAAGGCCTTTTGAAAAAAATTAAAAATTAAAAAATCGTATAGACCTCCATAAATTTGGGATAGTTGATTTGAAAGAAGTCTACGATCTAAAACAGGGAAGTAATTATAGTGTAGTATAGGAGTATGATGAGGTGGTATAACTAATTCACTTATATTATAATACGTGTATAAATTATACCACGTGACTGTATTCCAGTACCATACAATAATTTCTCACAATATGGGC
pri_struct  	...((((((((....)))...)))))..((((.(((.....................(((((..((((.((((......))))........(((....))))))))))))........(((((((...(((.((((.((((.(((((((..(.(.(((((((((......(((.(((......))).)))......))))))))).).)..))))))).)))).)))).)))))))))).)))...))))
star_arm  	first
star_beg  	139
star_end  	162
star_seq  	TATAGGAGTATGATGAGGTGGTAT
star_struct  	(((.(((((((..(.(.(((((((
ATACCACGTGACTGTATTCCAGTA_x4	24	1..24	scaffold_6_41833	250	199..222	1e-04	1.00	42.1	Plus / Plus
TACCACGTGACTGTATTCCAGTAC_x1	24	1..24	scaffold_6_41833	250	200..223	1e-04	1.00	42.1	Plus / Plus
ACCACGTGACTGTATTCCAGTACC_x9	24	1..24	scaffold_6_41833	250	201..224	1e-04	1.00	42.1	Plus / Plus
ATTGTATGGTACTGGAATACAGTC_x1	24	1..24	scaffold_6_41833	250	20..43	1e-04	1.00	42.1	Plus / Minus
CGTGACTGTATTCCAGTACCATAC_x1	24	1..24	scaffold_6_41833	250	205..228	1e-04	1.00	42.1	Plus / Plus
TGACTGTATTCCAGTACCATAC_x1	22	1..22	scaffold_6_41833	250	207..228	1e-04	1.00	42.1	Plus / Plus


score_star	-1.3
score_mfe	3.8
score_freq	0
score	2.8
flank_first_end  	58
flank_first_seq  	TTCGAATATATTTAAAAAGTATAGGGGGTGATTGTACTATTTAAATATATAGTCCCGA
flank_first_struct  	....(((((((((((..(((((((.......)))))))..........(((((((.((
flank_second_beg  	227
flank_second_seq  	AGGACTGTTTAAATATATTACTCT
flank_second_struct  	.)))))))))))))))))).....
freq  	44
loop_beg  	83
loop_end  	202
loop_seq  	AGATTGTGGTCACCCACCGTGGGATATTAATCCAATGGTTCAAAAAGGTTTTTTTAAAATGAGTGCAAGAGTGAGTGAACCGTTGAATTTACATCCAACGGTGAGTGACCACAAATCTCT
loop_struct  	(((((((((((((.((((((.((((...(((.((((((((((....(.((((..............)))).)...)))))))))).)))...)))).)))))).)))))))).)))))))
mature_arm  	second
mature_beg  	203
mature_end  	226
mature_query  	TGAACCCCTGTAGTCCAAGAGATC_x25
mature_seq  	TGAACCCCTGTAGTCCAAGAGATC
mature_strand  	+
mature_struct  	)).)).))))).))))))))))))
pre_seq  	TCTCTTGGACCACAGGAGTCCAAGAGATTGTGGTCACCCACCGTGGGATATTAATCCAATGGTTCAAAAAGGTTTTTTTAAAATGAGTGCAAGAGTGAGTGAACCGTTGAATTTACATCCAACGGTGAGTGACCACAAATCTCTTGAACCCCTGTAGTCCAAGAGATC
pre_struct  	((((((((((.(((((.((.(((((((((((((((((.((((((.((((...(((.((((((((((....(.((((..............)))).)...)))))))))).)))...)))).)))))).)))))))).))))))))).)).))))).))))))))))))
pri_beg  	1
pri_end  	250
pri_id  	scaffold_6_43565
pri_mfe  	-111.54
pri_seq  	TTCGAATATATTTAAAAAGTATAGGGGGTGATTGTACTATTTAAATATATAGTCCCGATCTCTTGGACCACAGGAGTCCAAGAGATTGTGGTCACCCACCGTGGGATATTAATCCAATGGTTCAAAAAGGTTTTTTTAAAATGAGTGCAAGAGTGAGTGAACCGTTGAATTTACATCCAACGGTGAGTGACCACAAATCTCTTGAACCCCTGTAGTCCAAGAGATCAGGACTGTTTAAATATATTACTCT
pri_struct  	....(((((((((((..(((((((.......)))))))..........(((((((.((((((((((((.(((((.((.(((((((((((((((((.((((((.((((...(((.((((((((((....(.((((..............)))).)...)))))))))).)))...)))).)))))).)))))))).))))))))).)).))))).)))))))))))).)))))))))))))))))).....
star_arm  	first
star_beg  	59
star_end  	82
star_seq  	TCTCTTGGACCACAGGAGTCCAAG
star_struct  	((((((((((.(((((.((.((((
TTGAACCCCTGTAGTCCAAGAGAT_x5	24	1..24	scaffold_6_43565	250	202..225	1e-04	1.00	42.1	Plus / Plus
TGAACCCCTGTAGTCCAAGAGATC_x25	24	1..24	scaffold_6_43565	250	203..226	1e-04	1.00	42.1	Plus / Plus
AACCCCTGTAGTCCAAGAGATCAG_x14	24	1..24	scaffold_6_43565	250	205..228	1e-04	1.00	42.1	Plus / Plus


score_star	-1.3
score_mfe	3.4
score_freq	0
score	2.4
flank_first_end  	24
flank_first_seq  	GATCTCTTGGACTACATAGGTTTA
flank_first_struct  	((((((((((((((((..((((((
flank_second_beg  	148
flank_second_seq  	GACTCCTGTGGTCCAAGAGATCGGGACTGTTGAGTAGGAATGGAAAACAAACTTTGTATAATTTTCCAATTATACCCATATTAAATTAAATTTAAAAAAAATG
flank_second_struct  	))))..))))))))))))))))........((.(((.((.(((((((..............))))))).)).))).)).........................
freq  	72
loop_beg  	49
loop_end  	124
loop_seq  	GGATGTAAATTCAACGGTTTACTCACTCTAGCACTCCTTTTAAGAAACTTTTTTGAACCATTAGATTAATATCCAA
loop_struct  	((((((.(((..((.((((((.....(((.............)))........)))))).))..))).))))))))
mature_arm  	first
mature_beg  	25
mature_end  	48
mature_query  	AGAGATTTGTGGTTACTCACCGTT_x55
mature_seq  	AGAGATTTGTGGTTACTCACCGTT
mature_strand  	+
mature_struct  	(((((((.(((((((..(((((((
pre_seq  	AGAGATTTGTGGTTACTCACCGTTGGATGTAAATTCAACGGTTTACTCACTCTAGCACTCCTTTTAAGAAACTTTTTTGAACCATTAGATTAATATCCAACGGTGGATGACCACAATCTCTTG
pre_struct  	(((((((.(((((((..(((((((((((((.(((..((.((((((.....(((.............)))........)))))).))..))).)))))))))))))..))))))))))))))))
pri_beg  	1
pri_end  	250
pri_id  	scaffold_6_5553
pri_mfe  	-93.78
pri_seq  	GATCTCTTGGACTACATAGGTTTAAGAGATTTGTGGTTACTCACCGTTGGATGTAAATTCAACGGTTTACTCACTCTAGCACTCCTTTTAAGAAACTTTTTTGAACCATTAGATTAATATCCAACGGTGGATGACCACAATCTCTTGGACTCCTGTGGTCCAAGAGATCGGGACTGTTGAGTAGGAATGGAAAACAAACTTTGTATAATTTTCCAATTATACCCATATTAAATTAAATTTAAAAAAAATG
pri_struct  	((((((((((((((((..(((((((((((((.(((((((..(((((((((((((.(((..((.((((((.....(((.............)))........)))))).))..))).)))))))))))))..))))))))))))))))))))..))))))))))))))))........((.(((.((.(((((((..............))))))).)).))).)).........................
star_arm  	second
star_beg  	125
star_end  	147
star_seq  	CGGTGGATGACCACAATCTCTTG
star_struct  	)))))..))))))))))))))))
TAAGAGATTTGTGGTTACT_x1	19	1..19	scaffold_6_5553	250	23..41	1e-04	1.00	42.1	Plus / Plus
AAGAGATTTGTGGTTACTCAC_x1	21	1..21	scaffold_6_5553	250	24..44	1e-04	1.00	42.1	Plus / Plus
AAGAGATTTGTGGTTACTCACCG_x2	23	1..23	scaffold_6_5553	250	24..46	1e-04	1.00	42.1	Plus / Plus
AAGAGATTTGTGGTTACTCACCGT_x11	24	1..24	scaffold_6_5553	250	24..47	1e-04	1.00	42.1	Plus / Plus
AGAGATTTGTGGTTACTCACCG_x2	22	1..22	scaffold_6_5553	250	25..46	1e-04	1.00	42.1	Plus / Plus
AGAGATTTGTGGTTACTCACCGTT_x55	24	1..24	scaffold_6_5553	250	25..48	1e-04	1.00	42.1	Plus / Plus


score_star	3.9
score_mfe	2.3
score_freq	97
score	103.5
flank_first_end  	27
flank_first_seq  	GAAGAGCCTGATGTTCTGTGATTACTC
flank_first_struct  	((((((......(((((..((((((((
flank_second_beg  	115
flank_second_seq  	GTAATTGGAATCTCTTTCAATG
flank_second_struct  	))))))))))))))))).....
freq  	202
loop_beg  	49
loop_end  	92
loop_seq  	CTCTTCCACTGTGCACTGCATGGCTTCCTTCCGGTGTTGGAGCC
loop_struct  	((((..(((((......((...)).......)))))..))))).
mature_arm  	second
mature_beg  	93
mature_end  	114
mature_query  	TAAGGTTGAGCCGGAAATCGGA_x97
mature_seq  	TAAGGTTGAGCCGGAAATCGGA
mature_strand  	+
mature_struct  	..))))))))).)))..)))))
pre_seq  	CGACTCCCGCTCAATCTCATGCTCTTCCACTGTGCACTGCATGGCTTCCTTCCGGTGTTGGAGCCTAAGGTTGAGCCGGAAATCGGA
pre_struct  	(((.(((.(((((((((...(((((..(((((......((...)).......)))))..)))))...))))))))).)))..)))))
pri_beg  	1
pri_end  	136
pri_id  	scaffold_6_6658
pri_mfe  	-53.52
pri_seq  	GAAGAGCCTGATGTTCTGTGATTACTCCGACTCCCGCTCAATCTCATGCTCTTCCACTGTGCACTGCATGGCTTCCTTCCGGTGTTGGAGCCTAAGGTTGAGCCGGAAATCGGAGTAATTGGAATCTCTTTCAATG
pri_struct  	((((((......(((((..(((((((((((.(((.(((((((((...(((((..(((((......((...)).......)))))..)))))...))))))))).)))..)))))))))))))))))))))).....
star_arm  	first
star_beg  	28
star_end  	48
star_read  	1
star_seq  	CGACTCCCGCTCAATCTCATG
star_struct  	(((.(((.(((((((((...(
TACTCCGACTCCCGCTCAATCT_x1	22	1..22	scaffold_6_6658	136	23..44	1e-04	1.00	42.1	Plus / Plus
CGACTCCCGCTCAATCTCA_x3	19	1..19	scaffold_6_6658	136	28..46	1e-04	1.00	42.1	Plus / Plus
CGACTCCCGCTCAATCTCAT_x2	20	1..20	scaffold_6_6658	136	28..47	1e-04	1.00	42.1	Plus / Plus
CGACTCCCGCTCAATCTCATG_x68	21	1..21	scaffold_6_6658	136	28..48	1e-04	1.00	42.1	Plus / Plus
CGACTCCCGCTCAATCTCATGC_x26	22	1..22	scaffold_6_6658	136	28..49	1e-04	1.00	42.1	Plus / Plus
CGACTCCCGCTCAATCTCATGCT_x1	23	1..23	scaffold_6_6658	136	28..50	1e-04	1.00	42.1	Plus / Plus
CTGTGCACTGCATGGCTTCCT_x1	21	1..21	scaffold_6_6658	136	57..77	1e-04	1.00	42.1	Plus / Plus
TAAGGTTGAGCCGGAAAT_x2	18	1..18	scaffold_6_6658	136	93..110	1e-04	1.00	42.1	Plus / Plus
TAAGGTTGAGCCGGAAATCGGA_x97	22	1..22	scaffold_6_6658	136	93..114	1e-04	1.00	42.1	Plus / Plus
AAGGTTGAGCCGGAAATCGGA_x1	21	1..21	scaffold_6_6658	136	94..114	1e-04	1.00	42.1	Plus / Plus


score_star	3.9
score_mfe	3.1
score_freq	81.7
score	89
flank_first_end  	22
flank_first_seq  	TAAACAAGTCCTGGTCATGCTT
flank_first_struct  	......(((((..((((((.((
flank_second_beg  	118
flank_second_seq  	ACATGGCAATTCCGGACTCTGATGAATTGCTGCTTACAATGTAAGTGCAGTGCAGCAGACAGCAGACAACACAAGTACTGTGTACAGACCAATTCTTGTGTTTAGCCGAAGAATTATAAGGTCATCTTCTTCA
flank_second_struct  	.))))))......)))))(((.((.(((((.((((((...))))))))))).)).)))...((....((((((((...((.((....))))...))))))))..)).((((((.............)))))).
freq  	172
loop_beg  	44
loop_end  	96
loop_seq  	CAATTCTTTGCTGTCTAAGCTTATCGCTTTCAAGATTAGCTAGCGCCATCGAA
loop_struct  	(.((....((((.....((((.(((........))).))))))))..)).)))
mature_arm  	first
mature_beg  	23
mature_end  	43
mature_query  	TTCCACAGCTTTCTTGAACTT_x154
mature_seq  	TTCCACAGCTTTCTTGAACTT
mature_strand  	+
mature_struct  	(((((((((((((((((.(((
pre_seq  	TTCCACAGCTTTCTTGAACTTCAATTCTTTGCTGTCTAAGCTTATCGCTTTCAAGATTAGCTAGCGCCATCGAAGCTCAAGAAAGCTGTGGGAGA
pre_struct  	(((((((((((((((((.((((.((....((((.....((((.(((........))).))))))))..)).)))).)))))))))))))))))))
pri_beg  	1
pri_end  	250
pri_id  	scaffold_7_15639
pri_mfe  	-83.72
pri_seq  	TAAACAAGTCCTGGTCATGCTTTTCCACAGCTTTCTTGAACTTCAATTCTTTGCTGTCTAAGCTTATCGCTTTCAAGATTAGCTAGCGCCATCGAAGCTCAAGAAAGCTGTGGGAGAACATGGCAATTCCGGACTCTGATGAATTGCTGCTTACAATGTAAGTGCAGTGCAGCAGACAGCAGACAACACAAGTACTGTGTACAGACCAATTCTTGTGTTTAGCCGAAGAATTATAAGGTCATCTTCTTCA
pri_struct  	......(((((..((((((.(((((((((((((((((((.((((.((....((((.....((((.(((........))).))))))))..)).)))).))))))))))))))))))).))))))......)))))(((.((.(((((.((((((...))))))))))).)).)))...((....((((((((...((.((....))))...))))))))..)).((((((.............)))))).
star_arm  	second
star_beg  	97
star_end  	117
star_read  	1
star_seq  	GCTCAAGAAAGCTGTGGGAGA
star_struct  	).)))))))))))))))))))
AAGAAAGCTGTGGGAGAACATGGC_x1	24	1..24	scaffold_7_15639	250	101..124	1e-04	1.00	42.1	Plus / Plus
TTCCACAGCTTTCTTGAAC_x2	19	1..19	scaffold_7_15639	250	23..41	1e-04	1.00	42.1	Plus / Plus
TTCCACAGCTTTCTTGAACT_x13	20	1..20	scaffold_7_15639	250	23..42	1e-04	1.00	42.1	Plus / Plus
TTCCACAGCTTTCTTGAACTT_x154	21	1..21	scaffold_7_15639	250	23..43	1e-04	1.00	42.1	Plus / Plus
TCCACAGCTTTCTTGAACTT_x1	20	1..20	scaffold_7_15639	250	24..43	1e-04	1.00	42.1	Plus / Plus
GCTCAAGAAAGCTGTGGGAGA_x1	21	1..21	scaffold_7_15639	250	97..117	1e-04	1.00	42.1	Plus / Plus


score_star	3.9
score_mfe	2.7
score_freq	81.7
score	88.6
flank_first_end  	126
flank_first_seq  	TCTCTCTCTCTCTCTCTCTCTCTCTCTCTCTCTCTCTCTCTCTCTCTCTCTCTCATTAGTATATATCTAACTATACAGGATATGTGAGATCTGAAGTGAATTTATAAACAAGTCCTGGTCATGCTT
flank_first_struct  	....................................................(((((((......(((.......((((((.(((.(((((......).))))....))).))))))((((((.((
flank_second_beg  	222
flank_second_seq  	ACATGGCAATTCCGGACTCTGATGAATTG
flank_second_struct  	.))))))......)))..)))))))....
freq  	172
loop_beg  	148
loop_end  	200
loop_seq  	CAATTCTTTGCTGTCTAAGCTTATCGCTTTCAAGATTAGCTAGCGCCATCGAA
loop_struct  	(.((....((((.....((((.(((........))).))))))))..)).)))
mature_arm  	first
mature_beg  	127
mature_end  	147
mature_query  	TTCCACAGCTTTCTTGAACTT_x154
mature_seq  	TTCCACAGCTTTCTTGAACTT
mature_strand  	+
mature_struct  	(((((((((((((((((.(((
pre_seq  	TTCCACAGCTTTCTTGAACTTCAATTCTTTGCTGTCTAAGCTTATCGCTTTCAAGATTAGCTAGCGCCATCGAAGCTCAAGAAAGCTGTGGGAGA
pre_struct  	(((((((((((((((((.((((.((....((((.....((((.(((........))).))))))))..)).)))).)))))))))))))))))))
pri_beg  	1
pri_end  	250
pri_id  	scaffold_7_15642
pri_mfe  	-67.90
pri_seq  	TCTCTCTCTCTCTCTCTCTCTCTCTCTCTCTCTCTCTCTCTCTCTCTCTCTCTCATTAGTATATATCTAACTATACAGGATATGTGAGATCTGAAGTGAATTTATAAACAAGTCCTGGTCATGCTTTTCCACAGCTTTCTTGAACTTCAATTCTTTGCTGTCTAAGCTTATCGCTTTCAAGATTAGCTAGCGCCATCGAAGCTCAAGAAAGCTGTGGGAGAACATGGCAATTCCGGACTCTGATGAATTG
pri_struct  	....................................................(((((((......(((.......((((((.(((.(((((......).))))....))).))))))((((((.(((((((((((((((((((.((((.((....((((.....((((.(((........))).))))))))..)).)))).))))))))))))))))))).))))))......)))..)))))))....
star_arm  	second
star_beg  	201
star_end  	221
star_read  	1
star_seq  	GCTCAAGAAAGCTGTGGGAGA
star_struct  	).)))))))))))))))))))
TTCCACAGCTTTCTTGAAC_x2	19	1..19	scaffold_7_15642	250	127..145	1e-04	1.00	42.1	Plus / Plus
TTCCACAGCTTTCTTGAACT_x13	20	1..20	scaffold_7_15642	250	127..146	1e-04	1.00	42.1	Plus / Plus
TTCCACAGCTTTCTTGAACTT_x154	21	1..21	scaffold_7_15642	250	127..147	1e-04	1.00	42.1	Plus / Plus
TCCACAGCTTTCTTGAACTT_x1	20	1..20	scaffold_7_15642	250	128..147	1e-04	1.00	42.1	Plus / Plus
GCTCAAGAAAGCTGTGGGAGA_x1	21	1..21	scaffold_7_15642	250	201..221	1e-04	1.00	42.1	Plus / Plus
AAGAAAGCTGTGGGAGAACATGGC_x1	24	1..24	scaffold_7_15642	250	205..228	1e-04	1.00	42.1	Plus / Plus


score_star	-1.3
score_mfe	3.4
score_freq	0
score	2.4
flank_first_end  	22
flank_first_seq  	GGAAGCTCAAGCTTGAAGCTAC
flank_first_struct  	(((((.....((((..(((..(
flank_second_beg  	112
flank_second_seq  	TGCTGCTGCCGCCCTTGCCCTTCCAGTCTTTGATCTCACTTAAATTCACAGAGAAGGGCACTGTTCACAGATGCTTTCTCATCAGCGGCCCAGGAAAAAGGAAGGAAAGTAAAGCCAGGGGCCAGGGCCCCCTCTTCTC
flank_second_struct  	.)))...(((((...((((((((...(((.(((............))).))))))))))).........((((......)))).)))))......................))))..(((((....)))))..))))).
freq  	23
loop_beg  	43
loop_end  	89
loop_seq  	ACAAACGCAGGCAATTGTATAAAAGCATATACCTTGGTGCGGTGCGT
loop_struct  	.((..((((..(((..(((((......))))).))).)))).)).))
mature_arm  	first
mature_beg  	23
mature_end  	42
mature_query  	TGACAGAAGAGAGTGAGCAC_x23
mature_seq  	TGACAGAAGAGAGTGAGCAC
mature_strand  	+
mature_struct  	((((((((((((((((((((
pre_seq  	TGACAGAAGAGAGTGAGCACACAAACGCAGGCAATTGTATAAAAGCATATACCTTGGTGCGGTGCGTGCTCACTTCTCTCTCTGTCAGC
pre_struct  	((((((((((((((((((((.((..((((..(((..(((((......))))).))).)))).)).)))))))).))))).)))))))).
pri_beg  	1
pri_end  	250
pri_id  	scaffold_7_16038
pri_mfe  	-93.40
pri_seq  	GGAAGCTCAAGCTTGAAGCTACTGACAGAAGAGAGTGAGCACACAAACGCAGGCAATTGTATAAAAGCATATACCTTGGTGCGGTGCGTGCTCACTTCTCTCTCTGTCAGCTGCTGCTGCCGCCCTTGCCCTTCCAGTCTTTGATCTCACTTAAATTCACAGAGAAGGGCACTGTTCACAGATGCTTTCTCATCAGCGGCCCAGGAAAAAGGAAGGAAAGTAAAGCCAGGGGCCAGGGCCCCCTCTTCTC
pri_struct  	(((((.....((((..(((..(((((((((((((((((((((.((..((((..(((..(((((......))))).))).)))).)).)))))))).))))).))))))))..)))...(((((...((((((((...(((.(((............))).))))))))))).........((((......)))).)))))......................))))..(((((....)))))..))))).
star_arm  	second
star_beg  	90
star_end  	111
star_seq  	GCTCACTTCTCTCTCTGTCAGC
star_struct  	)))))).))))).)))))))).
TGACAGAAGAGAGTGAGCAC_x23	20	1..20	scaffold_7_16038	250	23..42	1e-04	1.00	42.1	Plus / Plus


score_star	-1.3
score_mfe	2
score_freq	0
score	1
flank_first_end  	127
flank_first_seq  	GTTTTTACGGGATCCCTATCTACCAAAATTTTAACTTCTGGTTCCGGCAAACGAATAATCATTGAGTCCTCCTCTTTCCGGACAATACATACAAAGAGACCCGCCAATAAATAGTTAAGTAATTAGT
flank_first_struct  	.........(((((................((((((((..(.((.(((....((....)).....((((..........))))...................))).................(((((
flank_second_beg  	203
flank_second_seq  	TAGAGCAATTATGATCTGGAAGTTGATCCGGGGCAAGTGTTCAGATCT
flank_second_struct  	))).........)).)..))))))))....((((....)))).)))))
freq  	77
loop_beg  	151
loop_end  	181
loop_seq  	TTAGTTTTTTTCTCTTCCATCTCCCATCTAT
loop_struct  	.(((.......................))))
mature_arm  	first
mature_beg  	128
mature_end  	150
mature_query  	GAACCTATGAGAGATGTTTAGAC_x57
mature_seq  	GAACCTATGAGAGATGTTTAGAC
mature_strand  	+
mature_struct  	(((...(..(((((...(((((.
pre_seq  	GAACCTATGAGAGATGTTTAGACTTAGTTTTTTTCTCTTCCATCTCCCATCTATCTAATTTCTTTTGTTATTCAC
pre_struct  	(((...(..(((((...(((((..(((.......................))))))))..)))))..)..)))))
pri_beg  	1
pri_end  	250
pri_id  	scaffold_7_16278
pri_mfe  	-45.20
pri_seq  	GTTTTTACGGGATCCCTATCTACCAAAATTTTAACTTCTGGTTCCGGCAAACGAATAATCATTGAGTCCTCCTCTTTCCGGACAATACATACAAAGAGACCCGCCAATAAATAGTTAAGTAATTAGTGAACCTATGAGAGATGTTTAGACTTAGTTTTTTTCTCTTCCATCTCCCATCTATCTAATTTCTTTTGTTATTCACTAGAGCAATTATGATCTGGAAGTTGATCCGGGGCAAGTGTTCAGATCT
pri_struct  	.........(((((................((((((((..(.((.(((....((....)).....((((..........))))...................))).................((((((((...(..(((((...(((((..(((.......................))))))))..)))))..)..)))))))).........)).)..))))))))....((((....)))).)))))
star_arm  	second
star_beg  	182
star_end  	202
star_seq  	CTAATTTCTTTTGTTATTCAC
star_struct  	))))..)))))..)..)))))
GAACCTATGAGAGATGTTTAGAC_x57	23	1..23	scaffold_7_16278	250	128..150	1e-04	1.00	42.1	Plus / Plus
GAACCTATGAGAGATGTTTAGACT_x11	24	1..24	scaffold_7_16278	250	128..151	1e-04	1.00	42.1	Plus / Plus
CTTAACTATTTATTGGCGGGTCTC_x1	24	1..24	scaffold_7_16278	250	132..155	1e-04	1.00	42.1	Plus / Minus
TGAGAGATGTTTAGACTTAG_x1	20	1..20	scaffold_7_16278	250	135..154	1e-04	1.00	42.1	Plus / Plus
GAGATGTTTAGACTTAGT_x1	18	1..18	scaffold_7_16278	250	138..155	1e-04	1.00	42.1	Plus / Plus
ATTTATTGGCGGGTCTCT_x1	18	1..18	scaffold_7_16278	250	139..156	1e-04	1.00	42.1	Plus / Minus
CCCCGGATCAACTTCCAGATC_x1	21	1..21	scaffold_7_16278	250	16..36	1e-04	1.00	42.1	Plus / Minus
AGGAGGACTCAATGATTATTCGT_x1	23	1..23	scaffold_7_16278	250	178..200	1e-04	1.00	42.1	Plus / Minus
ATTCGTTTGCCGGAACCAGAAGTT_x1	24	1..24	scaffold_7_16278	250	195..218	1e-04	1.00	42.1	Plus / Minus
GCAATTATGATCTGGAAGTTGA_x1	22	1..22	scaffold_7_16278	250	207..228	1e-04	1.00	42.1	Plus / Plus
AGTTAAAATTTTGGTAGATAGGGA_x1	24	1..24	scaffold_7_16278	250	215..238	1e-04	1.00	42.1	Plus / Minus


score_star	-1.3
score_mfe	2.8
score_freq	0
score	1.8
flank_first_end  	142
flank_first_seq  	TCGTGTACGATACTGGTGGTATGGTATCTGACTTGAACCCGTCTCGGATAATATATCAGTTGAGAAGCAGAACTTGAATCCACTGAAAGCTCAAAGTTTGGTAAAAAACAGTTGCAGTTGCAGGTTTGCAGCAGTGAATATG
flank_first_struct  	(((((.....(((..(.((((((.(((((((..((....))..))))))).))))))..(((((...(((............)))....)))))...)..))).......(((((((........))))))).((((((.((
flank_second_beg  	229
flank_second_seq  	CATTCATGAATCATGATATATC
flank_second_struct  	.))))))....)))))......
freq  	17
loop_beg  	164
loop_end  	207
loop_seq  	ATTCTGCTTCAGTATTTTTGTACAATTAATATATGACATAATGA
loop_struct  	(((.((..((((((((..(.....)..))))).))))).)))))
mature_arm  	second
mature_beg  	208
mature_end  	228
mature_query  	TTAGATGACCATCAACAAACA_x14
mature_seq  	TTAGATGACCATCAACAAACA
mature_strand  	+
mature_struct  	.))))))))))).))))))))
pre_seq  	TTTGTTTATGGTCATCTACTTATTCTGCTTCAGTATTTTTGTACAATTAATATATGACATAATGATTAGATGACCATCAACAAACA
pre_struct  	((((((.(((((((((((.(((((.((..((((((((..(.....)..))))).))))).))))).))))))))))).))))))))
pri_beg  	1
pri_end  	250
pri_id  	scaffold_7_16619
pri_mfe  	-70.90
pri_seq  	TCGTGTACGATACTGGTGGTATGGTATCTGACTTGAACCCGTCTCGGATAATATATCAGTTGAGAAGCAGAACTTGAATCCACTGAAAGCTCAAAGTTTGGTAAAAAACAGTTGCAGTTGCAGGTTTGCAGCAGTGAATATGTTTGTTTATGGTCATCTACTTATTCTGCTTCAGTATTTTTGTACAATTAATATATGACATAATGATTAGATGACCATCAACAAACACATTCATGAATCATGATATATC
pri_struct  	(((((.....(((..(.((((((.(((((((..((....))..))))))).))))))..(((((...(((............)))....)))))...)..))).......(((((((........))))))).((((((.((((((((.(((((((((((.(((((.((..((((((((..(.....)..))))).))))).))))).))))))))))).)))))))).))))))....)))))......
star_arm  	first
star_beg  	143
star_end  	163
star_seq  	TTTGTTTATGGTCATCTACTT
star_struct  	((((((.(((((((((((.((
ATTAGATGACCATCAACAAAC_x3	21	1..21	scaffold_7_16619	250	207..227	1e-04	1.00	42.1	Plus / Plus
TTAGATGACCATCAACAAACA_x14	21	1..21	scaffold_7_16619	250	208..228	1e-04	1.00	42.1	Plus / Plus


score_star	3.9
score_mfe	3.8
score_freq	8.8
score	16.8
flank_first_end  	119
flank_first_seq  	TTGATGATTGTGAGTTGTGTGCTGAACACAAAGATACATGCCCGATTCTACAAAAAGTGCATGTGTGCGTCTATATATGCATATGTGAAAATGTTCTTCTGCCAATCAATATGGCACGT
flank_first_struct  	..((((.((((...((((((.....))))))..((((((((.(.............).))))))))...((((((((((....((((((((((((((((((((((.((...((((.(((
flank_second_beg  	196
flank_second_seq  	GAGCCACAGTGTTTGGCAGGAGAACATTTTCATACATATATAGGAATAACATTTT
flank_second_struct  	).))))...)).)))))))))))))))))))))))))))))))).))))))))..
freq  	29
loop_beg  	141
loop_end  	174
loop_seq  	TTAATCATTAATTATGCAAAATTAATGATTCAGA
loop_struct  	(.(((((((((((......))))))))))).)))
mature_arm  	first
mature_beg  	120
mature_end  	140
mature_query  	TATGTTGTCAAATTGTCAATC_x19
mature_seq  	TATGTTGTCAAATTGTCAATC
mature_strand  	+
mature_struct  	(.((((((((..(((((((((
pre_seq  	TATGTTGTCAAATTGTCAATCTTAATCATTAATTATGCAAAATTAATGATTCAGATTGACAACGTGACAACACAAC
pre_struct  	(.((((((((..((((((((((.(((((((((((......))))))))))).))))))))))..)))))))).)))
pri_beg  	1
pri_end  	250
pri_id  	scaffold_7_17055
pri_mfe  	-108.22
pri_seq  	TTGATGATTGTGAGTTGTGTGCTGAACACAAAGATACATGCCCGATTCTACAAAAAGTGCATGTGTGCGTCTATATATGCATATGTGAAAATGTTCTTCTGCCAATCAATATGGCACGTTATGTTGTCAAATTGTCAATCTTAATCATTAATTATGCAAAATTAATGATTCAGATTGACAACGTGACAACACAACGAGCCACAGTGTTTGGCAGGAGAACATTTTCATACATATATAGGAATAACATTTT
pri_struct  	..((((.((((...((((((.....))))))..((((((((.(.............).))))))))...((((((((((....((((((((((((((((((((((.((...((((.((((.((((((((..((((((((((.(((((((((((......))))))))))).))))))))))..)))))))).)))).))))...)).)))))))))))))))))))))))))))))))).))))))))..
star_arm  	second
star_beg  	175
star_end  	195
star_read  	1
star_seq  	TTGACAACGTGACAACACAAC
star_struct  	)))))))..)))))))).)))
ACGTTATGTTGTCAAATTGTC_x1	21	1..21	scaffold_7_17055	250	116..136	1e-04	1.00	42.1	Plus / Plus
TATGTTGTCAAATTGTCAAT_x1	20	1..20	scaffold_7_17055	250	120..139	1e-04	1.00	42.1	Plus / Plus
TATGTTGTCAAATTGTCAATC_x19	21	1..21	scaffold_7_17055	250	120..140	1e-04	1.00	42.1	Plus / Plus
ATGTTGTCAAATTGTCAATC_x1	20	1..20	scaffold_7_17055	250	121..140	1e-04	1.00	42.1	Plus / Plus
TTGACAACGTGACAACACAAC_x4	21	1..21	scaffold_7_17055	250	175..195	1e-04	1.00	42.1	Plus / Plus
CAACGTGACAACACAACGAGCC_x2	22	1..22	scaffold_7_17055	250	179..200	1e-04	1.00	42.1	Plus / Plus
TGAACACAAAGATACATGCCCG_x1	22	1..22	scaffold_7_17055	250	23..44	1e-04	1.00	42.1	Plus / Plus


score_star	3.9
score_mfe	3
score_freq	8.3
score	15.5
flank_first_end  	26
flank_first_seq  	TTCTTCTGCCAATCAATATGGCACGT
flank_first_struct  	((((((((((((.((...((((.(((
flank_second_beg  	103
flank_second_seq  	GAGCCACAGTGTTTGGCAGGAGAACATTTTCATACATATATAGGAATAACATTTTCATACATATACCACATTTTCATATACATAGAACGTTTCCATACTCGACAAGAGAATATTTGTACAAACAGATATTCATATCTAAATGCATACA
flank_second_struct  	).))))...)).))))))))))))............(((((..((((......................))))..)))))..((((..(((.........)))....((((((((((....))))))))))...))))..........
freq  	28
loop_beg  	48
loop_end  	81
loop_seq  	TTAATCATTAATTATGCAAAATTAATGATTCAGA
loop_struct  	(.(((((((((((......))))))))))).)))
mature_arm  	first
mature_beg  	27
mature_end  	47
mature_query  	TATGTTGTCAAATTGTCAATC_x19
mature_seq  	TATGTTGTCAAATTGTCAATC
mature_strand  	+
mature_struct  	(.((((((((..(((((((((
pre_seq  	TATGTTGTCAAATTGTCAATCTTAATCATTAATTATGCAAAATTAATGATTCAGATTGACAACGTGACAACACAAC
pre_struct  	(.((((((((..((((((((((.(((((((((((......))))))))))).))))))))))..)))))))).)))
pri_beg  	1
pri_end  	250
pri_id  	scaffold_7_17057
pri_mfe  	-80.85
pri_seq  	TTCTTCTGCCAATCAATATGGCACGTTATGTTGTCAAATTGTCAATCTTAATCATTAATTATGCAAAATTAATGATTCAGATTGACAACGTGACAACACAACGAGCCACAGTGTTTGGCAGGAGAACATTTTCATACATATATAGGAATAACATTTTCATACATATACCACATTTTCATATACATAGAACGTTTCCATACTCGACAAGAGAATATTTGTACAAACAGATATTCATATCTAAATGCATACA
pri_struct  	((((((((((((.((...((((.((((.((((((((..((((((((((.(((((((((((......))))))))))).))))))))))..)))))))).)))).))))...)).))))))))))))............(((((..((((......................))))..)))))..((((..(((.........)))....((((((((((....))))))))))...))))..........
star_arm  	second
star_beg  	82
star_end  	102
star_read  	1
star_seq  	TTGACAACGTGACAACACAAC
star_struct  	)))))))..)))))))).)))
ACGTTATGTTGTCAAATTGTC_x1	21	1..21	scaffold_7_17057	250	23..43	1e-04	1.00	42.1	Plus / Plus
TATGTTGTCAAATTGTCAAT_x1	20	1..20	scaffold_7_17057	250	27..46	1e-04	1.00	42.1	Plus / Plus
TATGTTGTCAAATTGTCAATC_x19	21	1..21	scaffold_7_17057	250	27..47	1e-04	1.00	42.1	Plus / Plus
ATGTTGTCAAATTGTCAATC_x1	20	1..20	scaffold_7_17057	250	28..47	1e-04	1.00	42.1	Plus / Plus
TTGACAACGTGACAACACAAC_x4	21	1..21	scaffold_7_17057	250	82..102	1e-04	1.00	42.1	Plus / Plus
CAACGTGACAACACAACGAGCC_x2	22	1..22	scaffold_7_17057	250	86..107	1e-04	1.00	42.1	Plus / Plus


score_star	3.9
score_mfe	3.5
score_freq	8.8
score	16.5
flank_first_end  	147
flank_first_seq  	GAAACCCAGAGAACAATTTTTGTTTTTGTTGATGATTGTGAGTTGTGTGCTGAACACAAAGATACATGCCCGATTCTACAAAAAGTGCATGTGTGCGTCTATATATGCATATGTGAAAATGTTCTTCTGCCAATCAATATGGCACGT
flank_first_struct  	.............((.(((((((....((((.....((((..((((((.....))))))...))))....))))...))))))).))(((((((((((......)))))))))))...(((((((((((((((.((...((((.(((
flank_second_beg  	224
flank_second_seq  	GAGCCACAGTGTTTGGCAGGAGAACAT
flank_second_struct  	).))))...)).)))))))))))))))
freq  	29
loop_beg  	169
loop_end  	202
loop_seq  	TTAATCATTAATTATGCAAAATTAATGATTCAGA
loop_struct  	(.(((((((((((......))))))))))).)))
mature_arm  	first
mature_beg  	148
mature_end  	168
mature_query  	TATGTTGTCAAATTGTCAATC_x19
mature_seq  	TATGTTGTCAAATTGTCAATC
mature_strand  	+
mature_struct  	(.((((((((..(((((((((
pre_seq  	TATGTTGTCAAATTGTCAATCTTAATCATTAATTATGCAAAATTAATGATTCAGATTGACAACGTGACAACACAAC
pre_struct  	(.((((((((..((((((((((.(((((((((((......))))))))))).))))))))))..)))))))).)))
pri_beg  	1
pri_end  	250
pri_id  	scaffold_7_17060
pri_mfe  	-99.60
pri_seq  	GAAACCCAGAGAACAATTTTTGTTTTTGTTGATGATTGTGAGTTGTGTGCTGAACACAAAGATACATGCCCGATTCTACAAAAAGTGCATGTGTGCGTCTATATATGCATATGTGAAAATGTTCTTCTGCCAATCAATATGGCACGTTATGTTGTCAAATTGTCAATCTTAATCATTAATTATGCAAAATTAATGATTCAGATTGACAACGTGACAACACAACGAGCCACAGTGTTTGGCAGGAGAACAT
pri_struct  	.............((.(((((((....((((.....((((..((((((.....))))))...))))....))))...))))))).))(((((((((((......)))))))))))...(((((((((((((((.((...((((.((((.((((((((..((((((((((.(((((((((((......))))))))))).))))))))))..)))))))).)))).))))...)).)))))))))))))))
star_arm  	second
star_beg  	203
star_end  	223
star_read  	1
star_seq  	TTGACAACGTGACAACACAAC
star_struct  	)))))))..)))))))).)))
ACGTTATGTTGTCAAATTGTC_x1	21	1..21	scaffold_7_17060	250	144..164	1e-04	1.00	42.1	Plus / Plus
TATGTTGTCAAATTGTCAAT_x1	20	1..20	scaffold_7_17060	250	148..167	1e-04	1.00	42.1	Plus / Plus
TATGTTGTCAAATTGTCAATC_x19	21	1..21	scaffold_7_17060	250	148..168	1e-04	1.00	42.1	Plus / Plus
ATGTTGTCAAATTGTCAATC_x1	20	1..20	scaffold_7_17060	250	149..168	1e-04	1.00	42.1	Plus / Plus
TTGACAACGTGACAACACAAC_x4	21	1..21	scaffold_7_17060	250	203..223	1e-04	1.00	42.1	Plus / Plus
CAACGTGACAACACAACGAGCC_x2	22	1..22	scaffold_7_17060	250	207..228	1e-04	1.00	42.1	Plus / Plus
TGAACACAAAGATACATGCCCG_x1	22	1..22	scaffold_7_17060	250	51..72	1e-04	1.00	42.1	Plus / Plus


score_star	-1.3
score_mfe	3.6
score_freq	0
score	2.6
flank_first_end  	23
flank_first_seq  	TTACTTTCACCTAAGATATTATC
flank_first_struct  	...........(((((.(((...
flank_second_beg  	208
flank_second_seq  	TACCGTTGGATATTAATCCAATTGTTCAAAAAAGTTTCTTAAA
flank_second_struct  	.((.(((((((....))))))).)).......))).)))))..
freq  	17
loop_beg  	48
loop_end  	182
loop_seq  	AGTTCAAGAGATTGTGGTCACCTACCGTTGGATATTAATCTAATGGTTCAAAAAAGTTTCTTAAAATGAGTGCAAGAGTGAGTGAACCGTTGAATTTACATCCAACGGTGAGTGACCACAAATCTCTTGGACCAC
loop_struct  	.((((((((((((((((((((.(((((((((((...(((.((((((((((.......(((((...........)))))....)))))))))).)))...))))))))))).)))))))).))))))))))))..)
mature_arm  	first
mature_beg  	24
mature_end  	47
mature_query  	AATCCCGATCTCTTGGACCACAGG_x13
mature_seq  	AATCCCGATCTCTTGGACCACAGG
mature_strand  	+
mature_struct  	...(((((((((((((((..(.(.
pre_seq  	AATCCCGATCTCTTGGACCACAGGAGTTCAAGAGATTGTGGTCACCTACCGTTGGATATTAATCTAATGGTTCAAAAAAGTTTCTTAAAATGAGTGCAAGAGTGAGTGAACCGTTGAATTTACATCCAACGGTGAGTGACCACAAATCTCTTGGACCACAGGAGTCCAAGAGATTGTGGTCACC
pre_struct  	...(((((((((((((((..(.(..((((((((((((((((((((.(((((((((((...(((.((((((((((.......(((((...........)))))....)))))))))).)))...))))))))))).)))))))).))))))))))))..).)..))))))))))))).)).....
pri_beg  	1
pri_end  	250
pri_id  	scaffold_7_1743
pri_mfe  	-100.80
pri_seq  	TTACTTTCACCTAAGATATTATCAATCCCGATCTCTTGGACCACAGGAGTTCAAGAGATTGTGGTCACCTACCGTTGGATATTAATCTAATGGTTCAAAAAAGTTTCTTAAAATGAGTGCAAGAGTGAGTGAACCGTTGAATTTACATCCAACGGTGAGTGACCACAAATCTCTTGGACCACAGGAGTCCAAGAGATTGTGGTCACCTACCGTTGGATATTAATCCAATTGTTCAAAAAAGTTTCTTAAA
pri_struct  	...........(((((.(((......(((((((((((((((..(.(..((((((((((((((((((((.(((((((((((...(((.((((((((((.......(((((...........)))))....)))))))))).)))...))))))))))).)))))))).))))))))))))..).)..))))))))))))).))......((.(((((((....))))))).)).......))).)))))..
star_arm  	second
star_beg  	183
star_end  	207
star_seq  	AGGAGTCCAAGAGATTGTGGTCACC
star_struct  	.)..))))))))))))).)).....
CAATCCCGATCTCTTGGACCACA_x1	23	1..23	scaffold_7_1743	250	23..45	1e-04	1.00	42.1	Plus / Plus
AATCCCGATCTCTTGGACCAC_x2	21	1..21	scaffold_7_1743	250	24..44	1e-04	1.00	42.1	Plus / Plus
AATCCCGATCTCTTGGACCACAGG_x13	24	1..24	scaffold_7_1743	250	24..47	1e-04	1.00	42.1	Plus / Plus
ATCCCGATCTCTTGGACCACAG_x1	22	1..22	scaffold_7_1743	250	25..46	1e-04	1.00	42.1	Plus / Plus


score_star	3.9
score_mfe	4.1
score_freq	228
score	236.3
flank_first_end  	83
flank_first_seq  	CTCTATAAAAATCCAAAGCCCCTTATCAGAAAAACAGAAAGAAAACTCCAAATCCAATCGCGTAGTCGTCTTCGTTGAAGTCT
flank_first_struct  	....................((((.(((((...((...((((..(((.(............).)))..))))(((((((((((
flank_second_beg  	210
flank_second_seq  	ACTTCAACGAGTGACTCTGGAAAGGAACTCTATCAGAGCTT
flank_second_struct  	))))))))).))...))))).))))..(((.....)))...
freq  	459
loop_beg  	105
loop_end  	188
loop_seq  	TTGACAATTCCGGTGAGGGCAGATTGAAGCATCTGTTTGTTCGAAGCATCTGCCTTCAATCTGCCGTCACCGGAATTGTCAAAA
loop_struct  	((((((((((((((((.((((((((((((((..(((((.....)))))..)).)))))))))))).))))))))))))))))))
mature_arm  	first
mature_beg  	84
mature_end  	104
mature_query  	TTCCACAGATCTTTCCTCATT_x145
mature_seq  	TTCCACAGATCTTTCCTCATT
mature_strand  	+
mature_struct  	(((((((((((((((.(((((
pre_seq  	TTCCACAGATCTTTCCTCATTTTGACAATTCCGGTGAGGGCAGATTGAAGCATCTGTTTGTTCGAAGCATCTGCCTTCAATCTGCCGTCACCGGAATTGTCAAAATGAAGGAAGATTTGTGGAAAG
pre_struct  	(((((((((((((((.(((((((((((((((((((((.((((((((((((((..(((((.....)))))..)).)))))))))))).))))))))))))))))))))).)))))))))))))))))
pri_beg  	1
pri_end  	250
pri_id  	scaffold_7_18753
pri_mfe  	-122.10
pri_seq  	CTCTATAAAAATCCAAAGCCCCTTATCAGAAAAACAGAAAGAAAACTCCAAATCCAATCGCGTAGTCGTCTTCGTTGAAGTCTTTCCACAGATCTTTCCTCATTTTGACAATTCCGGTGAGGGCAGATTGAAGCATCTGTTTGTTCGAAGCATCTGCCTTCAATCTGCCGTCACCGGAATTGTCAAAATGAAGGAAGATTTGTGGAAAGACTTCAACGAGTGACTCTGGAAAGGAACTCTATCAGAGCTT
pri_struct  	....................((((.(((((...((...((((..(((.(............).)))..))))((((((((((((((((((((((((((.(((((((((((((((((((((.((((((((((((((..(((((.....)))))..)).)))))))))))).))))))))))))))))))))).)))))))))))))))))))))))))).))...))))).))))..(((.....)))...
star_arm  	second
star_beg  	189
star_end  	209
star_read  	1
star_seq  	TGAAGGAAGATTTGTGGAAAG
star_struct  	))).)))))))))))))))))
ATTTTGACAATTCCGGTGAGGGCA_x1	24	1..24	scaffold_7_18753	250	102..125	1e-04	1.00	42.1	Plus / Plus
TTTTGACAATTCCGGTGA_x1	18	1..18	scaffold_7_18753	250	103..120	1e-04	1.00	42.1	Plus / Plus
TTTTGACAATTCCGGTGAGGG_x1	21	1..21	scaffold_7_18753	250	103..123	1e-04	1.00	42.1	Plus / Plus
TTTTGACAATTCCGGTGAGGGC_x12	22	1..22	scaffold_7_18753	250	103..124	1e-04	1.00	42.1	Plus / Plus
TTGACAATTCCGGTGAGGGC_x10	20	1..20	scaffold_7_18753	250	105..124	1e-04	1.00	42.1	Plus / Plus
TTGACAATTCCGGTGAGGGCA_x11	21	1..21	scaffold_7_18753	250	105..125	1e-04	1.00	42.1	Plus / Plus
TTGACAATTCCGGTGAGGGCAGA_x1	23	1..23	scaffold_7_18753	250	105..127	1e-04	1.00	42.1	Plus / Plus
TTGACAATTCCGGTGAGGGCAGAT_x74	24	1..24	scaffold_7_18753	250	105..128	1e-04	1.00	42.1	Plus / Plus
TGACAATTCCGGTGAGGGC_x1	19	1..19	scaffold_7_18753	250	106..124	1e-04	1.00	42.1	Plus / Plus
CAATTCCGGTGAGGGCAGATTG_x2	22	1..22	scaffold_7_18753	250	109..130	1e-04	1.00	42.1	Plus / Plus
AATTCCGGTGAGGGCAGATTG_x1	21	1..21	scaffold_7_18753	250	110..130	1e-04	1.00	42.1	Plus / Plus
AATTCCGGTGAGGGCAGATTGAAG_x1	24	1..24	scaffold_7_18753	250	110..133	1e-04	1.00	42.1	Plus / Plus
TCACCGGAATTGTCAAAATGA_x2	21	1..21	scaffold_7_18753	250	131..151	1e-04	1.00	42.1	Plus / Minus
ATCTGCCGTCACCGGAATTG_x1	20	1..20	scaffold_7_18753	250	163..182	1e-04	1.00	42.1	Plus / Plus
TCTGCCGTCACCGGAATTGTC_x1	21	1..21	scaffold_7_18753	250	164..184	1e-04	1.00	42.1	Plus / Plus
TCTGCCGTCACCGGAATTGTCAAA_x3	24	1..24	scaffold_7_18753	250	164..187	1e-04	1.00	42.1	Plus / Plus
CTGCCGTCACCGGAATTGTCA_x1	21	1..21	scaffold_7_18753	250	165..185	1e-04	1.00	42.1	Plus / Plus
CTGCCGTCACCGGAATTGTCAA_x1	22	1..22	scaffold_7_18753	250	165..186	1e-04	1.00	42.1	Plus / Plus
CTGCCGTCACCGGAATTGTCAAA_x2	23	1..23	scaffold_7_18753	250	165..187	1e-04	1.00	42.1	Plus / Plus
CTGCCGTCACCGGAATTGTCAAAA_x5	24	1..24	scaffold_7_18753	250	165..188	1e-04	1.00	42.1	Plus / Plus
TGCCGTCACCGGAATTGTCAAA_x1	22	1..22	scaffold_7_18753	250	166..187	1e-04	1.00	42.1	Plus / Plus
CGTCACCGGAATTGTCAAAA_x2	20	1..20	scaffold_7_18753	250	169..188	1e-04	1.00	42.1	Plus / Plus
CGTCACCGGAATTGTCAAAATG_x2	22	1..22	scaffold_7_18753	250	169..190	1e-04	1.00	42.1	Plus / Plus
GTCACCGGAATTGTCAAAATG_x11	21	1..21	scaffold_7_18753	250	170..190	1e-04	1.00	42.1	Plus / Plus
TCACCGGAATTGTCAAAATGA_x2	21	1..21	scaffold_7_18753	250	171..191	1e-04	1.00	42.1	Plus / Plus
TCAAAATGAAGGAAGATTTGT_x7	21	1..21	scaffold_7_18753	250	183..203	1e-04	1.00	42.1	Plus / Plus
AATGAAGGAAGATTTGTGGAA_x1	21	1..21	scaffold_7_18753	250	187..207	1e-04	1.00	42.1	Plus / Plus
TGAAGGAAGATTTGTGGAAA_x1	20	1..20	scaffold_7_18753	250	189..208	1e-04	1.00	42.1	Plus / Plus
TGAAGGAAGATTTGTGGAAAG_x126	21	1..21	scaffold_7_18753	250	189..209	1e-04	1.00	42.1	Plus / Plus
AAGGAAGATTTGTGGAAAGAC_x13	21	1..21	scaffold_7_18753	250	191..211	1e-04	1.00	42.1	Plus / Plus
AGGAAGATTTGTGGAAAGACT_x2	21	1..21	scaffold_7_18753	250	192..212	1e-04	1.00	42.1	Plus / Plus
TTATCAGAAAAACAGAAAGA_x1	20	1..20	scaffold_7_18753	250	23..42	1e-04	1.00	42.1	Plus / Plus
TTTTGACAATTCCGGTGA_x1	18	1..18	scaffold_7_18753	250	63..80	1e-04	1.00	42.1	Plus / Minus
CTTTCCACAGATCTTTCCT_x1	19	1..19	scaffold_7_18753	250	82..100	1e-04	1.00	42.1	Plus / Plus
CTTTCCACAGATCTTTCCTCA_x5	21	1..21	scaffold_7_18753	250	82..102	1e-04	1.00	42.1	Plus / Plus
TTCCACAGATCTTTCCTCA_x2	19	1..19	scaffold_7_18753	250	84..102	1e-04	1.00	42.1	Plus / Plus
TTCCACAGATCTTTCCTCATT_x145	21	1..21	scaffold_7_18753	250	84..104	1e-04	1.00	42.1	Plus / Plus
TTCCACAGATCTTTCCTCATTT_x1	22	1..22	scaffold_7_18753	250	84..105	1e-04	1.00	42.1	Plus / Plus
TTCCACAGATCTTTCCTCATTTT_x1	23	1..23	scaffold_7_18753	250	84..106	1e-04	1.00	42.1	Plus / Plus
TCCACAGATCTTTCCTCATTT_x3	21	1..21	scaffold_7_18753	250	85..105	1e-04	1.00	42.1	Plus / Plus
CCACAGATCTTTCCTCATTTTGAC_x1	24	1..24	scaffold_7_18753	250	86..109	1e-04	1.00	42.1	Plus / Plus
AGATCTTTCCTCATTTTGACA_x1	21	1..21	scaffold_7_18753	250	90..110	1e-04	1.00	42.1	Plus / Plus


score_star	3.9
score_mfe	3.9
score_freq	227.5
score	235.6
flank_first_end  	24
flank_first_seq  	GCGTAGTCGTCTTCGTTGAAGTCT
flank_first_struct  	.((.(((((.((.(((((((((((
flank_second_beg  	151
flank_second_seq  	ACTTCAACGAGTGACTCTGGAAAGG
flank_second_struct  	)))))))))))))))).))......
freq  	458
loop_beg  	46
loop_end  	129
loop_seq  	TTGACAATTCCGGTGAGGGCAGATTGAAGCATCTGTTTGTTCGAAGCATCTGCCTTCAATCTGCCGTCACCGGAATTGTCAAAA
loop_struct  	((((((((((((((((.((((((((((((((..(((((.....)))))..)).)))))))))))).))))))))))))))))))
mature_arm  	first
mature_beg  	25
mature_end  	45
mature_query  	TTCCACAGATCTTTCCTCATT_x145
mature_seq  	TTCCACAGATCTTTCCTCATT
mature_strand  	+
mature_struct  	(((((((((((((((.(((((
pre_seq  	TTCCACAGATCTTTCCTCATTTTGACAATTCCGGTGAGGGCAGATTGAAGCATCTGTTTGTTCGAAGCATCTGCCTTCAATCTGCCGTCACCGGAATTGTCAAAATGAAGGAAGATTTGTGGAAAG
pre_struct  	(((((((((((((((.(((((((((((((((((((((.((((((((((((((..(((((.....)))))..)).)))))))))))).))))))))))))))))))))).)))))))))))))))))
pri_beg  	1
pri_end  	175
pri_id  	scaffold_7_18755
pri_mfe  	-115.00
pri_seq  	GCGTAGTCGTCTTCGTTGAAGTCTTTCCACAGATCTTTCCTCATTTTGACAATTCCGGTGAGGGCAGATTGAAGCATCTGTTTGTTCGAAGCATCTGCCTTCAATCTGCCGTCACCGGAATTGTCAAAATGAAGGAAGATTTGTGGAAAGACTTCAACGAGTGACTCTGGAAAGG
pri_struct  	.((.(((((.((.((((((((((((((((((((((((((.(((((((((((((((((((((.((((((((((((((..(((((.....)))))..)).)))))))))))).))))))))))))))))))))).))))))))))))))))))))))))))))))))).))......
star_arm  	second
star_beg  	130
star_end  	150
star_read  	1
star_seq  	TGAAGGAAGATTTGTGGAAAG
star_struct  	))).)))))))))))))))))
ATCTGCCGTCACCGGAATTG_x1	20	1..20	scaffold_7_18755	175	104..123	1e-04	1.00	42.1	Plus / Plus
TCTGCCGTCACCGGAATTGTC_x1	21	1..21	scaffold_7_18755	175	105..125	1e-04	1.00	42.1	Plus / Plus
TCTGCCGTCACCGGAATTGTCAAA_x3	24	1..24	scaffold_7_18755	175	105..128	1e-04	1.00	42.1	Plus / Plus
CTGCCGTCACCGGAATTGTCA_x1	21	1..21	scaffold_7_18755	175	106..126	1e-04	1.00	42.1	Plus / Plus
CTGCCGTCACCGGAATTGTCAA_x1	22	1..22	scaffold_7_18755	175	106..127	1e-04	1.00	42.1	Plus / Plus
CTGCCGTCACCGGAATTGTCAAA_x2	23	1..23	scaffold_7_18755	175	106..128	1e-04	1.00	42.1	Plus / Plus
CTGCCGTCACCGGAATTGTCAAAA_x5	24	1..24	scaffold_7_18755	175	106..129	1e-04	1.00	42.1	Plus / Plus
TGCCGTCACCGGAATTGTCAAA_x1	22	1..22	scaffold_7_18755	175	107..128	1e-04	1.00	42.1	Plus / Plus
CGTCACCGGAATTGTCAAAA_x2	20	1..20	scaffold_7_18755	175	110..129	1e-04	1.00	42.1	Plus / Plus
CGTCACCGGAATTGTCAAAATG_x2	22	1..22	scaffold_7_18755	175	110..131	1e-04	1.00	42.1	Plus / Plus
GTCACCGGAATTGTCAAAATG_x11	21	1..21	scaffold_7_18755	175	111..131	1e-04	1.00	42.1	Plus / Plus
TCACCGGAATTGTCAAAATGA_x2	21	1..21	scaffold_7_18755	175	112..132	1e-04	1.00	42.1	Plus / Plus
TCACCGGAATTGTCAAAATGA_x2	21	1..21	scaffold_7_18755	175	115..135	1e-04	1.00	42.1	Plus / Minus
TCAAAATGAAGGAAGATTTGT_x7	21	1..21	scaffold_7_18755	175	124..144	1e-04	1.00	42.1	Plus / Plus
AATGAAGGAAGATTTGTGGAA_x1	21	1..21	scaffold_7_18755	175	128..148	1e-04	1.00	42.1	Plus / Plus
TGAAGGAAGATTTGTGGAAA_x1	20	1..20	scaffold_7_18755	175	130..149	1e-04	1.00	42.1	Plus / Plus
TGAAGGAAGATTTGTGGAAAG_x126	21	1..21	scaffold_7_18755	175	130..150	1e-04	1.00	42.1	Plus / Plus
AAGGAAGATTTGTGGAAAGAC_x13	21	1..21	scaffold_7_18755	175	132..152	1e-04	1.00	42.1	Plus / Plus
AGGAAGATTTGTGGAAAGACT_x2	21	1..21	scaffold_7_18755	175	133..153	1e-04	1.00	42.1	Plus / Plus
CTTTCCACAGATCTTTCCT_x1	19	1..19	scaffold_7_18755	175	23..41	1e-04	1.00	42.1	Plus / Plus
CTTTCCACAGATCTTTCCTCA_x5	21	1..21	scaffold_7_18755	175	23..43	1e-04	1.00	42.1	Plus / Plus
TTCCACAGATCTTTCCTCA_x2	19	1..19	scaffold_7_18755	175	25..43	1e-04	1.00	42.1	Plus / Plus
TTCCACAGATCTTTCCTCATT_x145	21	1..21	scaffold_7_18755	175	25..45	1e-04	1.00	42.1	Plus / Plus
TTCCACAGATCTTTCCTCATTT_x1	22	1..22	scaffold_7_18755	175	25..46	1e-04	1.00	42.1	Plus / Plus
TTCCACAGATCTTTCCTCATTTT_x1	23	1..23	scaffold_7_18755	175	25..47	1e-04	1.00	42.1	Plus / Plus
TCCACAGATCTTTCCTCATTT_x3	21	1..21	scaffold_7_18755	175	26..46	1e-04	1.00	42.1	Plus / Plus
CCACAGATCTTTCCTCATTTTGAC_x1	24	1..24	scaffold_7_18755	175	27..50	1e-04	1.00	42.1	Plus / Plus
AGATCTTTCCTCATTTTGACA_x1	21	1..21	scaffold_7_18755	175	31..51	1e-04	1.00	42.1	Plus / Plus
ATTTTGACAATTCCGGTGAGGGCA_x1	24	1..24	scaffold_7_18755	175	43..66	1e-04	1.00	42.1	Plus / Plus
TTTTGACAATTCCGGTGA_x1	18	1..18	scaffold_7_18755	175	44..61	1e-04	1.00	42.1	Plus / Plus
TTTTGACAATTCCGGTGAGGG_x1	21	1..21	scaffold_7_18755	175	44..64	1e-04	1.00	42.1	Plus / Plus
TTTTGACAATTCCGGTGAGGGC_x12	22	1..22	scaffold_7_18755	175	44..65	1e-04	1.00	42.1	Plus / Plus
TTGACAATTCCGGTGAGGGC_x10	20	1..20	scaffold_7_18755	175	46..65	1e-04	1.00	42.1	Plus / Plus
TTGACAATTCCGGTGAGGGCA_x11	21	1..21	scaffold_7_18755	175	46..66	1e-04	1.00	42.1	Plus / Plus
TTGACAATTCCGGTGAGGGCAGA_x1	23	1..23	scaffold_7_18755	175	46..68	1e-04	1.00	42.1	Plus / Plus
TTGACAATTCCGGTGAGGGCAGAT_x74	24	1..24	scaffold_7_18755	175	46..69	1e-04	1.00	42.1	Plus / Plus
TTTTGACAATTCCGGTGA_x1	18	1..18	scaffold_7_18755	175	47..64	1e-04	1.00	42.1	Plus / Minus
TGACAATTCCGGTGAGGGC_x1	19	1..19	scaffold_7_18755	175	47..65	1e-04	1.00	42.1	Plus / Plus
CAATTCCGGTGAGGGCAGATTG_x2	22	1..22	scaffold_7_18755	175	50..71	1e-04	1.00	42.1	Plus / Plus
AATTCCGGTGAGGGCAGATTG_x1	21	1..21	scaffold_7_18755	175	51..71	1e-04	1.00	42.1	Plus / Plus
AATTCCGGTGAGGGCAGATTGAAG_x1	24	1..24	scaffold_7_18755	175	51..74	1e-04	1.00	42.1	Plus / Plus


score_star	3.9
score_mfe	2.1
score_freq	-0.3
score	6
flank_first_end  	22
flank_first_seq  	CTTTGCCGGCGAAATTTGCAGG
flank_first_struct  	.....(((((.(((((((...(
flank_second_beg  	86
flank_second_seq  	AACAAATTTGGCCGGGATATAC
flank_second_struct  	..))))))).))))).......
freq  	11
loop_beg  	44
loop_end  	64
loop_seq  	CCTATCTCTGCCGAAGAACTT
loop_struct  	......(((.....)))..))
mature_arm  	first
mature_beg  	23
mature_end  	43
mature_query  	ATTAGACCTCTCCCGACGAAA_x8
mature_seq  	ATTAGACCTCTCCCGACGAAA
mature_strand  	+
mature_struct  	((((((.(((((((.((((((
pre_seq  	ATTAGACCTCTCCCGACGAAACCTATCTCTGCCGAAGAACTTTCGTGGGGAGAGATCTAATCG
pre_struct  	((((((.(((((((.((((((......(((.....)))..)))))).))))))).))))))).
pri_beg  	1
pri_end  	107
pri_id  	scaffold_7_19128
pri_mfe  	-48.80
pri_seq  	CTTTGCCGGCGAAATTTGCAGGATTAGACCTCTCCCGACGAAACCTATCTCTGCCGAAGAACTTTCGTGGGGAGAGATCTAATCGAACAAATTTGGCCGGGATATAC
pri_struct  	.....(((((.(((((((...(((((((.(((((((.((((((......(((.....)))..)))))).))))))).)))))))...))))))).))))).......
star_arm  	second
star_beg  	65
star_end  	85
star_read  	1
star_seq  	TCGTGGGGAGAGATCTAATCG
star_struct  	)))).))))))).))))))).
ATTAGACCTCTCCCGACGAA_x1	20	1..20	scaffold_7_19128	107	23..42	1e-04	1.00	42.1	Plus / Plus
ATTAGACCTCTCCCGACGAAA_x8	21	1..21	scaffold_7_19128	107	23..43	1e-04	1.00	42.1	Plus / Plus
TTAGACCTCTCCCGACGAA_x1	19	1..19	scaffold_7_19128	107	24..42	1e-04	1.00	42.1	Plus / Plus
TCGTGGGGAGAGATCTAATCG_x1	21	1..21	scaffold_7_19128	107	65..85	1e-04	1.00	42.1	Plus / Plus


score_star	3.9
score_mfe	2.3
score_freq	-3.3
score	3.1
flank_first_end  	135
flank_first_seq  	TACTTTGTGTGTAAGTAGTCTAAGCCCTTTGATCTAATTGTATGCAACTCAATATATCATTGGGATCGATAGATTGAAACACCTCCCAACTTATTTGTTCTCCTATTAATCTTGGATGATGATTTTTCCACTCTC
flank_first_struct  	....((((((((...(((((((..(((..((((...((((.........))))..))))..))).....))))))).............(((((((................((((.((....)).)))).....
flank_second_beg  	229
flank_second_seq  	AAATAAGAACATACAATTTCCA
flank_second_struct  	))))))).))))))))......
freq  	5
loop_beg  	160
loop_end  	204
loop_seq  	AAAAAAAAAAAAAAAACATTTTACTATAACATACAACTCCCAATA
loop_struct  	............................................)
mature_arm  	second
mature_beg  	205
mature_end  	228
mature_query  	AGAGAGTGTAAGTGAACAAAAGAG_x2
mature_seq  	AGAGAGTGTAAGTGAACAAAAGAG
mature_strand  	+
mature_struct  	)).))))))))))).)))))))..
pre_seq  	CTTTTGTCCACTTACACTCCCTTTAAAAAAAAAAAAAAAACATTTTACTATAACATACAACTCCCAATAAGAGAGTGTAAGTGAACAAAAGAG
pre_struct  	(((((((.(((((((((((.(((.............................................))).))))))))))).)))))))..
pri_beg  	1
pri_end  	250
pri_id  	scaffold_7_20413
pri_mfe  	-53.68
pri_seq  	TACTTTGTGTGTAAGTAGTCTAAGCCCTTTGATCTAATTGTATGCAACTCAATATATCATTGGGATCGATAGATTGAAACACCTCCCAACTTATTTGTTCTCCTATTAATCTTGGATGATGATTTTTCCACTCTCCTTTTGTCCACTTACACTCCCTTTAAAAAAAAAAAAAAAACATTTTACTATAACATACAACTCCCAATAAGAGAGTGTAAGTGAACAAAAGAGAAATAAGAACATACAATTTCCA
pri_struct  	....((((((((...(((((((..(((..((((...((((.........))))..))))..))).....))))))).............(((((((................((((.((....)).)))).....(((((((.(((((((((((.(((.............................................))).))))))))))).)))))))..))))))).))))))))......
star_arm  	first
star_beg  	136
star_end  	159
star_read  	1
star_seq  	CTTTTGTCCACTTACACTCCCTTT
star_struct  	(((((((.(((((((((((.(((.
CCTTTTGTCCACTTACACTCC_x1	21	1..21	scaffold_7_20413	250	135..155	1e-04	1.00	42.1	Plus / Plus
CCTTTTGTCCACTTACACTCCC_x1	22	1..22	scaffold_7_20413	250	135..156	1e-04	1.00	42.1	Plus / Plus
AAGAGAGTGTAAGTGAACAAAAGA_x1	24	1..24	scaffold_7_20413	250	204..227	1e-04	1.00	42.1	Plus / Plus
AGAGAGTGTAAGTGAACAAAAGAG_x2	24	1..24	scaffold_7_20413	250	205..228	1e-04	1.00	42.1	Plus / Plus


score_star	-1.3
score_mfe	4.2
score_freq	0
score	3.2
flank_first_end  	59
flank_first_seq  	GACTAGGACTAGAATTTTTTTATTTTTTCAAAAATATCTATATATATGTACAGTCCCGA
flank_first_struct  	..(((....))).....................((((.((((((((((((((((((.((
flank_second_beg  	227
flank_second_seq  	AGGACTGTATATATGTATATATGT
flank_second_struct  	.)))))))))))))))))).))))
freq  	44
loop_beg  	84
loop_end  	202
loop_seq  	AGATTGTGGTCACCCACCGTTGGATATTAATCCAATGGTTCAAAAAAGTTTTTTAAAAGTAGTGCAAGAGTGAGTGAACCGTTGAATTTATATCCAACGGTGAGTGACCACAAATCTCT
[truncated: 90,778 more chars]
