# Supplementary material for: A Survey of MicroRNA Length Variants Contributing to miRNome Complexity in Peach (Prunus Persica L.)
Source: Front Plant Sci. 2012 Jul 26;3:165. doi: 10.3389/fpls.2012.00165 (PMC3405489; doi:10.3389/fpls.2012.00165)
Supplement: File S4 — Reports the miRNA coding loci identified by miRDeep-P in half-green sample. [file 26922_Faccioli_DataSheet4.ZIP › Supplementary_file_4.txt]

score_star	-1.3
score_mfe	3
score_freq	-0.8
score	1.1
flank_first_end	141
flank_first_seq	TGGTGGGTGGCTGGTGACAATTGAAATTAGAGGAGCTGATGAATGAGGTGTGTGCAAAAGCCAACAAGAGGTAAATCATCCTATTAATTACATATAAATAATAATATAGGGGGTGGAGAAAATGGGAAAGAGACTGATAAG
flank_first_struct	.......(((((..(((((.((.(.(((((.....)))))...).))...))).))..)))))..((((((.......(((((((..((((.((((........))))....))))....)))))))..((((((((..((
flank_second_beg	229
flank_second_seq	GCCGTCCTCAGTCTTCCTTTTC
flank_second_struct	.......)))))))))))))).
freq	10
loop_beg	163
loop_end	207
loop_seq	GATGGAGTTCCCAACAGAAAAATAGAGCTGTTGTGGCTCTACTCA
loop_struct	..(((((((..((((((..........)))))).)))))))..))
mature_arm	second
mature_beg	208
mature_end	228
mature_query	TGCACTGCCTCTTCCCTGGCT_x8
mature_seq	TGCACTGCCTCTTCCCTGGCT
mature_strand	+
mature_struct	))).)))))).))))))).))
pre_seq	ACAGGGAACAGGTAGAGCATGGATGGAGTTCCCAACAGAAAAATAGAGCTGTTGTGGCTCTACTCATGCACTGCCTCTTCCCTGGCT
pre_struct	.(((((((.((((((.(((((..(((((((..((((((..........)))))).)))))))..))))).)))))).))))))).))
pri_beg	1
pri_end	250
pri_id	scaffold_10_127
pri_mfe	-79.90
pri_seq	TGGTGGGTGGCTGGTGACAATTGAAATTAGAGGAGCTGATGAATGAGGTGTGTGCAAAAGCCAACAAGAGGTAAATCATCCTATTAATTACATATAAATAATAATATAGGGGGTGGAGAAAATGGGAAAGAGACTGATAAGACAGGGAACAGGTAGAGCATGGATGGAGTTCCCAACAGAAAAATAGAGCTGTTGTGGCTCTACTCATGCACTGCCTCTTCCCTGGCTGCCGTCCTCAGTCTTCCTTTTC
pri_struct	.......(((((..(((((.((.(.(((((.....)))))...).))...))).))..)))))..((((((.......(((((((..((((.((((........))))....))))....)))))))..((((((((..((.(((((((.((((((.(((((..(((((((..((((((..........)))))).)))))))..))))).)))))).))))))).)).......)))))))))))))).
star_arm	first
star_beg	142
star_end	162
star_seq	ACAGGGAACAGGTAGAGCATG
star_struct	.(((((((.((((((.(((((
TGCACTGCCTCTTCCCTGG_x1	19	1..19	scaffold_10_127	250	208..226	1e-04	1.00	42.1	Plus / Plus
TGCACTGCCTCTTCCCTGGC_x1	20	1..20	scaffold_10_127	250	208..227	1e-04	1.00	42.1	Plus / Plus
TGCACTGCCTCTTCCCTGGCT_x8	21	1..21	scaffold_10_127	250	208..228	1e-04	1.00	42.1	Plus / Plus
score_star	-1.3
score_mfe	3
score_freq	0
score	2
flank_first_end	116
flank_first_seq	ACCCGTGCCTTAGCCCTAGCCATAGATAGACAGAGCCGTACACTCATCTTCAGCTTACAGCGGCGGTACCTTCATCTTTTGCAAAATCAATCGATCAAAGGGTTCATTCCATTTTT
flank_first_struct	....(((((...((((((((...((((.....(((.......)))))))...)))...)).)))))))).((((...((((..(((((((..(((....(((((((...(((((((
flank_second_beg	205
flank_second_seq	AGATGTACTGGACCCGTTCAATCCTTTTGATTTGACAGATTGGATC
flank_second_struct	)))))...))))))).....)))...)))))))..)))).))))..
freq	227
loop_beg	138
loop_end	184
loop_seq	GAGAAAAGAACAGAAGATTCTTTCTGACTCTCTCTCTCTCCTCTCTG
loop_struct	((((..(((..((((((.((.....)).))).))).)))..)))).)
mature_arm	first
mature_beg	117
mature_end	137
mature_query	TTATACAATGAAATCACGGCC_x135
mature_seq	TTATACAATGAAATCACGGCC
mature_strand	+
mature_struct	((((((((.((((.((((((.
pre_seq	TTATACAATGAAATCACGGCCGAGAAAAGAACAGAAGATTCTTTCTGACTCTCTCTCTCTCCTCTCTGCCGTGTTTCTTTGTATAAAG
pre_struct	((((((((.((((.((((((.((((..(((..((((((.((.....)).))).))).)))..)))).)))))))))).))))))))))
pri_beg	1
pri_end	250
pri_id	scaffold_1_1199
pri_mfe	-79.70
pri_seq	ACCCGTGCCTTAGCCCTAGCCATAGATAGACAGAGCCGTACACTCATCTTCAGCTTACAGCGGCGGTACCTTCATCTTTTGCAAAATCAATCGATCAAAGGGTTCATTCCATTTTTTTATACAATGAAATCACGGCCGAGAAAAGAACAGAAGATTCTTTCTGACTCTCTCTCTCTCCTCTCTGCCGTGTTTCTTTGTATAAAGAGATGTACTGGACCCGTTCAATCCTTTTGATTTGACAGATTGGATC
pri_struct	....(((((...((((((((...((((.....(((.......)))))))...)))...)).)))))))).((((...((((..(((((((..(((....(((((((...(((((((((((((((.((((.((((((.((((..(((..((((((.((.....)).))).))).)))..)))).)))))))))).)))))))))))))))...))))))).....)))...)))))))..)))).))))..
star_arm	second
star_beg	185
star_end	204
star_seq	CCGTGTTTCTTTGTATAAAG
star_struct	))))))))).))))))))))
TTATACAATGAAATCACGGC_x8	20	1..20	scaffold_1_1199	250	117..136	1e-04	1.00	42.1	Plus / Plus
TTATACAATGAAATCACGGCC_x135	21	1..21	scaffold_1_1199	250	117..137	1e-04	1.00	42.1	Plus / Plus
TTATACAATGAAATCACGGCCG_x82	22	1..22	scaffold_1_1199	250	117..138	1e-04	1.00	42.1	Plus / Plus
TACAATGAAATCACGGCC_x1	18	1..18	scaffold_1_1199	250	120..137	1e-04	1.00	42.1	Plus / Plus
TATAAAGAGATGTACTGGACC_x1	21	1..21	scaffold_1_1199	250	198..218	1e-04	1.00	42.1	Plus / Plus
score_star	-1.3
score_mfe	2.8
score_freq	0
score	1.8
flank_first_end	22
flank_first_seq	TCAAAGGGTTCATTCCATTTTT
flank_first_struct	.....(((((((...(((((((
flank_second_beg	111
flank_second_seq	AGATGTACTGGACCCGTTCAATCCTTTTGATTTGACAGATTGGATCTGATCTCACTGACGTTATTAACTATGTTTTTGTTCCTTACCCAATATAGTTGTGTTCTTGTTGTTTTTGTTGATGTTAGATATTTTGCAGCTAC
flank_second_struct	)))))...)))))))..(((((((.((((......))))..)))).))).....(((((((((.((((((((((...((.....))..))))))))))..................)))))))))...............
freq	226
loop_beg	44
loop_end	90
loop_seq	GAGAAAAGAACAGAAGATTCTTTCTGACTCTCTCTCTCTCCTCTCTG
loop_struct	((((..(((..((((((.((.....)).))).))).)))..)))).)
mature_arm	first
mature_beg	23
mature_end	43
mature_query	TTATACAATGAAATCACGGCC_x135
mature_seq	TTATACAATGAAATCACGGCC
mature_strand	+
mature_struct	((((((((.((((.((((((.
pre_seq	TTATACAATGAAATCACGGCCGAGAAAAGAACAGAAGATTCTTTCTGACTCTCTCTCTCTCCTCTCTGCCGTGTTTCTTTGTATAAAG
pre_struct	((((((((.((((.((((((.((((..(((..((((((.((.....)).))).))).)))..)))).)))))))))).))))))))))
pri_beg	1
pri_end	250
pri_id	scaffold_1_1201
pri_mfe	-73.61
pri_seq	TCAAAGGGTTCATTCCATTTTTTTATACAATGAAATCACGGCCGAGAAAAGAACAGAAGATTCTTTCTGACTCTCTCTCTCTCCTCTCTGCCGTGTTTCTTTGTATAAAGAGATGTACTGGACCCGTTCAATCCTTTTGATTTGACAGATTGGATCTGATCTCACTGACGTTATTAACTATGTTTTTGTTCCTTACCCAATATAGTTGTGTTCTTGTTGTTTTTGTTGATGTTAGATATTTTGCAGCTAC
pri_struct	.....(((((((...(((((((((((((((.((((.((((((.((((..(((..((((((.((.....)).))).))).)))..)))).)))))))))).)))))))))))))))...)))))))..(((((((.((((......))))..)))).))).....(((((((((.((((((((((...((.....))..))))))))))..................)))))))))...............
star_arm	second
star_beg	91
star_end	110
star_seq	CCGTGTTTCTTTGTATAAAG
star_struct	))))))))).))))))))))
TTATACAATGAAATCACGGC_x8	20	1..20	scaffold_1_1201	250	23..42	1e-04	1.00	42.1	Plus / Plus
TTATACAATGAAATCACGGCC_x135	21	1..21	scaffold_1_1201	250	23..43	1e-04	1.00	42.1	Plus / Plus
TTATACAATGAAATCACGGCCG_x82	22	1..22	scaffold_1_1201	250	23..44	1e-04	1.00	42.1	Plus / Plus
TACAATGAAATCACGGCC_x1	18	1..18	scaffold_1_1201	250	26..43	1e-04	1.00	42.1	Plus / Plus
score_star	-1.3
score_mfe	2.9
score_freq	0
score	1.9
flank_first_end	126
flank_first_seq	ATCATTCATCACCCGTGCCTTAGCCCTAGCCATAGATAGACAGAGCCGTACACTCATCTTCAGCTTACAGCGGCGGTACCTTCATCTTTTGCAAAATCAATCGATCAAAGGGTTCATTCCATTTTT
flank_first_struct	..............(((((...((((((((...((((.....(((.......)))))))...)))...)).))))))))..............(((((((..(((....(((((((...(((((((
flank_second_beg	215
flank_second_seq	AGATGTACTGGACCCGTTCAATCCTTTTGATTTGAC
flank_second_struct	)))))...))))))).....)))...)))))))...
freq	227
loop_beg	148
loop_end	194
loop_seq	GAGAAAAGAACAGAAGATTCTTTCTGACTCTCTCTCTCTCCTCTCTG
loop_struct	((((..(((..((((((.((.....)).))).))).)))..)))).)
mature_arm	first
mature_beg	127
mature_end	147
mature_query	TTATACAATGAAATCACGGCC_x135
mature_seq	TTATACAATGAAATCACGGCC
mature_strand	+
mature_struct	((((((((.((((.((((((.
pre_seq	TTATACAATGAAATCACGGCCGAGAAAAGAACAGAAGATTCTTTCTGACTCTCTCTCTCTCCTCTCTGCCGTGTTTCTTTGTATAAAG
pre_struct	((((((((.((((.((((((.((((..(((..((((((.((.....)).))).))).)))..)))).)))))))))).))))))))))
pri_beg	1
pri_end	250
pri_id	scaffold_1_1204
pri_mfe	-74.70
pri_seq	ATCATTCATCACCCGTGCCTTAGCCCTAGCCATAGATAGACAGAGCCGTACACTCATCTTCAGCTTACAGCGGCGGTACCTTCATCTTTTGCAAAATCAATCGATCAAAGGGTTCATTCCATTTTTTTATACAATGAAATCACGGCCGAGAAAAGAACAGAAGATTCTTTCTGACTCTCTCTCTCTCCTCTCTGCCGTGTTTCTTTGTATAAAGAGATGTACTGGACCCGTTCAATCCTTTTGATTTGAC
pri_struct	..............(((((...((((((((...((((.....(((.......)))))))...)))...)).))))))))..............(((((((..(((....(((((((...(((((((((((((((.((((.((((((.((((..(((..((((((.((.....)).))).))).)))..)))).)))))))))).)))))))))))))))...))))))).....)))...)))))))...
star_arm	second
star_beg	195
star_end	214
star_seq	CCGTGTTTCTTTGTATAAAG
star_struct	))))))))).))))))))))
TTATACAATGAAATCACGGC_x8	20	1..20	scaffold_1_1204	250	127..146	1e-04	1.00	42.1	Plus / Plus
TTATACAATGAAATCACGGCC_x135	21	1..21	scaffold_1_1204	250	127..147	1e-04	1.00	42.1	Plus / Plus
TTATACAATGAAATCACGGCCG_x82	22	1..22	scaffold_1_1204	250	127..148	1e-04	1.00	42.1	Plus / Plus
TACAATGAAATCACGGCC_x1	18	1..18	scaffold_1_1204	250	130..147	1e-04	1.00	42.1	Plus / Plus
TATAAAGAGATGTACTGGACC_x1	21	1..21	scaffold_1_1204	250	208..228	1e-04	1.00	42.1	Plus / Plus
score_star	3.9
score_mfe	2.8
score_freq	526.8
score	533.8
flank_first_end	25
flank_first_seq	GGAGAAAGAGGTTGAGGAAGTTTTG
flank_first_struct	((((((.(((((..((((((((.(.
flank_second_beg	103
flank_second_seq	TGATTTCCTTGGTCTCCTCCTTTTCCCCTTTGCTGTCTGCTGTCCTGTCCAACCCTTTTCCCGACTATTCTCCTGCTGGTAAGTTGGTAAGATCGCTTGGTCTCTCATATTAATTTTCCTTTTTTCTTAATTTAAAAAAAATTATATT
flank_second_struct	.))))))))..)...)))).)))))).....((.....))......(.(((((..((((.((((((.....((....))..)))))).))))..).)))).).........................((((((.....))))))....
freq	1045
loop_beg	48
loop_end	80
loop_seq	AAACTTGATCATATATCTCAATGAACTCGTTTC
loop_struct	((....(.((((........)))).)...))))
mature_arm	second
mature_beg	81
mature_end	102
mature_query	CTACCGATTCCACCCATTCCGA_x1010
mature_seq	CTACCGATTCCACCCATTCCGA
mature_strand	+
mature_struct	.))))))..))))))).))).)
pre_seq	GGATTGGGTGGGTTTGGTAAGAAAACTTGATCATATATCTCAATGAACTCGTTTCCTACCGATTCCACCCATTCCGA
pre_struct	(((.(((((((..((((((.((((....(.((((........)))).)...)))).))))))..))))))).))).)
pri_beg	1
pri_end	250
pri_id	scaffold_1_15448
pri_mfe	-71.60
pri_seq	GGAGAAAGAGGTTGAGGAAGTTTTGGGATTGGGTGGGTTTGGTAAGAAAACTTGATCATATATCTCAATGAACTCGTTTCCTACCGATTCCACCCATTCCGATGATTTCCTTGGTCTCCTCCTTTTCCCCTTTGCTGTCTGCTGTCCTGTCCAACCCTTTTCCCGACTATTCTCCTGCTGGTAAGTTGGTAAGATCGCTTGGTCTCTCATATTAATTTTCCTTTTTTCTTAATTTAAAAAAAATTATATT
pri_struct	((((((.(((((..((((((((.(.(((.(((((((..((((((.((((....(.((((........)))).)...)))).))))))..))))))).))).).))))))))..)...)))).)))))).....((.....))......(.(((((..((((.((((((.....((....))..)))))).))))..).)))).).........................((((((.....))))))....
star_arm	first
star_beg	26
star_end	47
star_read	1
star_seq	GGATTGGGTGGGTTTGGTAAGA
star_struct	(((.(((((((..((((((.((
TGATTTCCTTGGTCTCCTCC_x1	20	1..20	scaffold_1_15448	250	103..122	1e-04	1.00	42.1	Plus / Plus
CTTTGCTGTCTGCTGTCCT_x1	19	1..19	scaffold_1_15448	250	130..148	1e-04	1.00	42.1	Plus / Plus
TTGGGATTGGGTGGGTTTGGT_x1	21	1..21	scaffold_1_15448	250	23..43	1e-04	1.00	42.1	Plus / Plus
GGATTGGGTGGGTTTGGTAAGA_x5	22	1..22	scaffold_1_15448	250	26..47	1e-04	1.00	42.1	Plus / Plus
GATTGGGTGGGTTTGGTAAGA_x1	21	1..21	scaffold_1_15448	250	27..47	1e-04	1.00	42.1	Plus / Plus
CTACCGATTCCACCCATTCC_x3	20	1..20	scaffold_1_15448	250	81..100	1e-04	1.00	42.1	Plus / Plus
CTACCGATTCCACCCATTCCG_x1	21	1..21	scaffold_1_15448	250	81..101	1e-04	1.00	42.1	Plus / Plus
CTACCGATTCCACCCATTCCGA_x1010	22	1..22	scaffold_1_15448	250	81..102	1e-04	1.00	42.1	Plus / Plus
CTACCGATTCCACCCATTCCGAT_x1	23	1..23	scaffold_1_15448	250	81..103	1e-04	1.00	42.1	Plus / Plus
CTACCGATTCCACCCATTC_x1	19	1..19	scaffold_1_15448	250	81..99	1e-04	1.00	42.1	Plus / Plus
TACCGATTCCACCCATTCCGA_x19	21	1..21	scaffold_1_15448	250	82..102	1e-04	1.00	42.1	Plus / Plus
CCGATTCCACCCATTCCGA_x1	19	1..19	scaffold_1_15448	250	84..102	1e-04	1.00	42.1	Plus / Plus
score_star	3.9
score_mfe	2.8
score_freq	359.6
score	366.6
flank_first_end	22
flank_first_seq	GCAAGAGGAAATGGAAATTTTT
flank_first_struct	...(((((((.((((((((.((
flank_second_beg	103
flank_second_seq	TGATTTCCAGCTATTCCTTTCTCTTCTCCAACCTAACCCAACACAAGGCAAGTAGAGTTTGGTAAGCCTTATTTGGTTGTCTCTGTTTCTTGAATTGTTTTGATTTCGTGAACTCATCCTACTTGGATCTTCACTTCCCATGTTCTTT
flank_second_struct	.))))))))....)))))))..................(((.((((..(((((((((.......((((......))))..)))))...))))..)))).))).....(((((...((((.....)))).)))))..............
freq	717
loop_beg	45
loop_end	80
loop_seq	ATACATAATATTCATCCAAGTTTTGATATTAAATTC
loop_struct	((...((((((.((.........)))))))).))))
mature_arm	second
mature_beg	81
mature_end	102
mature_query	TTTCCGAAACCTCCCATTCCAA_x615
mature_seq	TTTCCGAAACCTCCCATTCCAA
mature_strand	+
mature_struct	)))))).)))))).)).)))))
pre_seq	GGGTGAGAGGTTGCCGGAAAGAATACATAATATTCATCCAAGTTTTGATATTAAATTCTTTCCGAAACCTCCCATTCCAA
pre_struct	(((((.((((((..((((((((((...((((((.((.........)))))))).)))))))))).)))))).)).)))))
pri_beg	1
pri_end	250
pri_id	scaffold_1_15451
pri_mfe	-72.10
pri_seq	GCAAGAGGAAATGGAAATTTTTGGGTGAGAGGTTGCCGGAAAGAATACATAATATTCATCCAAGTTTTGATATTAAATTCTTTCCGAAACCTCCCATTCCAATGATTTCCAGCTATTCCTTTCTCTTCTCCAACCTAACCCAACACAAGGCAAGTAGAGTTTGGTAAGCCTTATTTGGTTGTCTCTGTTTCTTGAATTGTTTTGATTTCGTGAACTCATCCTACTTGGATCTTCACTTCCCATGTTCTTT
pri_struct	...(((((((.((((((((.(((((((.((((((..((((((((((...((((((.((.........)))))))).)))))))))).)))))).)).))))).))))))))....)))))))..................(((.((((..(((((((((.......((((......))))..)))))...))))..)))).))).....(((((...((((.....)))).)))))..............
star_arm	first
star_beg	23
star_end	44
star_read	1
star_seq	GGGTGAGAGGTTGCCGGAAAGA
star_struct	(((((.((((((..((((((((
GGGTGAGAGGTTGCCGGAAA_x1	20	1..20	scaffold_1_15451	250	23..42	1e-04	1.00	42.1	Plus / Plus
GGGTGAGAGGTTGCCGGAAAG_x6	21	1..21	scaffold_1_15451	250	23..43	1e-04	1.00	42.1	Plus / Plus
GGGTGAGAGGTTGCCGGAAAGA_x51	22	1..22	scaffold_1_15451	250	23..44	1e-04	1.00	42.1	Plus / Plus
GGTGAGAGGTTGCCGGAAAGAAT_x2	23	1..23	scaffold_1_15451	250	24..46	1e-04	1.00	42.1	Plus / Plus
GAGAGGTTGCCGGAAAGA_x1	18	1..18	scaffold_1_15451	250	27..44	1e-04	1.00	42.1	Plus / Plus
TTTCCGAAACCTCCCATTCC_x5	20	1..20	scaffold_1_15451	250	81..100	1e-04	1.00	42.1	Plus / Plus
TTTCCGAAACCTCCCATTCCA_x8	21	1..21	scaffold_1_15451	250	81..101	1e-04	1.00	42.1	Plus / Plus
TTTCCGAAACCTCCCATTCCAA_x615	22	1..22	scaffold_1_15451	250	81..102	1e-04	1.00	42.1	Plus / Plus
TTTCCGAAACCTCCCATTCCAAT_x10	23	1..23	scaffold_1_15451	250	81..103	1e-04	1.00	42.1	Plus / Plus
TTTCCGAAACCTCCCATTC_x1	19	1..19	scaffold_1_15451	250	81..99	1e-04	1.00	42.1	Plus / Plus
TTCCGAAACCTCCCATTCCAA_x16	21	1..21	scaffold_1_15451	250	82..102	1e-04	1.00	42.1	Plus / Plus
CGAAACCTCCCATTCCAA_x1	18	1..18	scaffold_1_15451	250	85..102	1e-04	1.00	42.1	Plus / Plus
score_star	3.9
score_mfe	2.9
score_freq	359.6
score	366.6
flank_first_end	147
flank_first_seq	TAAGTCTCCTCACTGGTTTCTTCTAGAGTTGTAGTCTCAGAAATATATATATATATGGGAGAGGGAAAGTGACTTTACTCATAACTACTACTCAAATACAGAGAGAAGGAGATCAAAAGCAGGCAGCAAGAGGAAATGGAAATTTTT
flank_first_struct	...((((.((...(((((((((((.((((.(((((..................((((((.((((........)))).))))))))))).))))..........)))).)))))))..)).))))....(((((((.((((((((.((
flank_second_beg	228
flank_second_seq	TGATTTCCAGCTATTCCTTTCTC
flank_second_struct	.))))))))....)))))))...
freq	717
loop_beg	170
loop_end	205
loop_seq	ATACATAATATTCATCCAAGTTTTGATATTAAATTC
loop_struct	((...((((((.((.........)))))))).))))
mature_arm	second
mature_beg	206
mature_end	227
mature_query	TTTCCGAAACCTCCCATTCCAA_x615
mature_seq	TTTCCGAAACCTCCCATTCCAA
mature_strand	+
mature_struct	)))))).)))))).)).)))))
pre_seq	GGGTGAGAGGTTGCCGGAAAGAATACATAATATTCATCCAAGTTTTGATATTAAATTCTTTCCGAAACCTCCCATTCCAA
pre_struct	(((((.((((((..((((((((((...((((((.((.........)))))))).)))))))))).)))))).)).)))))
pri_beg	1
pri_end	250
pri_id	scaffold_1_15454
pri_mfe	-75.06
pri_seq	TAAGTCTCCTCACTGGTTTCTTCTAGAGTTGTAGTCTCAGAAATATATATATATATGGGAGAGGGAAAGTGACTTTACTCATAACTACTACTCAAATACAGAGAGAAGGAGATCAAAAGCAGGCAGCAAGAGGAAATGGAAATTTTTGGGTGAGAGGTTGCCGGAAAGAATACATAATATTCATCCAAGTTTTGATATTAAATTCTTTCCGAAACCTCCCATTCCAATGATTTCCAGCTATTCCTTTCTC
pri_struct	...((((.((...(((((((((((.((((.(((((..................((((((.((((........)))).))))))))))).))))..........)))).)))))))..)).))))....(((((((.((((((((.(((((((.((((((..((((((((((...((((((.((.........)))))))).)))))))))).)))))).)).))))).))))))))....)))))))...
star_arm	first
star_beg	148
star_end	169
star_read	1
star_seq	GGGTGAGAGGTTGCCGGAAAGA
star_struct	(((((.((((((..((((((((
GGGTGAGAGGTTGCCGGAAA_x1	20	1..20	scaffold_1_15454	250	148..167	1e-04	1.00	42.1	Plus / Plus
GGGTGAGAGGTTGCCGGAAAG_x6	21	1..21	scaffold_1_15454	250	148..168	1e-04	1.00	42.1	Plus / Plus
GGGTGAGAGGTTGCCGGAAAGA_x51	22	1..22	scaffold_1_15454	250	148..169	1e-04	1.00	42.1	Plus / Plus
GGTGAGAGGTTGCCGGAAAGAAT_x2	23	1..23	scaffold_1_15454	250	149..171	1e-04	1.00	42.1	Plus / Plus
GAGAGGTTGCCGGAAAGA_x1	18	1..18	scaffold_1_15454	250	152..169	1e-04	1.00	42.1	Plus / Plus
TTTCCGAAACCTCCCATTC_x1	19	1..19	scaffold_1_15454	250	206..224	1e-04	1.00	42.1	Plus / Plus
TTTCCGAAACCTCCCATTCC_x5	20	1..20	scaffold_1_15454	250	206..225	1e-04	1.00	42.1	Plus / Plus
TTTCCGAAACCTCCCATTCCA_x8	21	1..21	scaffold_1_15454	250	206..226	1e-04	1.00	42.1	Plus / Plus
TTTCCGAAACCTCCCATTCCAA_x615	22	1..22	scaffold_1_15454	250	206..227	1e-04	1.00	42.1	Plus / Plus
TTTCCGAAACCTCCCATTCCAAT_x10	23	1..23	scaffold_1_15454	250	206..228	1e-04	1.00	42.1	Plus / Plus
TTCCGAAACCTCCCATTCCAA_x16	21	1..21	scaffold_1_15454	250	207..227	1e-04	1.00	42.1	Plus / Plus
CGAAACCTCCCATTCCAA_x1	18	1..18	scaffold_1_15454	250	210..227	1e-04	1.00	42.1	Plus / Plus
score_star	-1.3
score_mfe	2.9
score_freq	0
score	1.9
flank_first_end	121
flank_first_seq	AAAATAATTTGTTCAATTCACATCAATGGAATGGTTCCTTTCAGTTCCAGATGAAAAGAGACACAGACAGACAGACAGACACAGAGAAGAGGGAAAGGGAGAAGAGCTTGAGGAAGTTTTT
flank_first_struct	.......(((((((..((..((((..((((((((......))).)))))))))..))..)).)))))................................(((.(((((..((((((((.((
flank_second_beg	228
flank_second_seq	TGATTTCCTAATTGGGTTCATCT
flank_second_struct	.)))))))...)..))))).)))
freq	928
loop_beg	144
loop_end	205
loop_seq	AATATTTATTATATATTCTACTACTTCAAGTTCTGTTTGAAGTATGTATGTATAAGTAGTTC
loop_struct	(.(((((((.((((((.....(((((((((.....))))))))).))))))))))))).)))
mature_arm	second
mature_beg	206
mature_end	227
mature_query	TTGCCTATTCCTCCCATGCCAA_x896
mature_seq	TTGCCTATTCCTCCCATGCCAA
mature_strand	+
mature_struct	)))))....).)))))))))))
pre_seq	GGCCATGGGAAGTTTGGCAAGAAATATTTATTATATATTCTACTACTTCAAGTTCTGTTTGAAGTATGTATGTATAAGTAGTTCTTGCCTATTCCTCCCATGCCAA
pre_struct	(((.((((((.(...((((((((.(((((((.((((((.....(((((((((.....))))))))).))))))))))))).))))))))....).)))))))))))
pri_beg	1
pri_end	250
pri_id	scaffold_1_15456
pri_mfe	-74.40
pri_seq	AAAATAATTTGTTCAATTCACATCAATGGAATGGTTCCTTTCAGTTCCAGATGAAAAGAGACACAGACAGACAGACAGACACAGAGAAGAGGGAAAGGGAGAAGAGCTTGAGGAAGTTTTTGGCCATGGGAAGTTTGGCAAGAAATATTTATTATATATTCTACTACTTCAAGTTCTGTTTGAAGTATGTATGTATAAGTAGTTCTTGCCTATTCCTCCCATGCCAATGATTTCCTAATTGGGTTCATCT
pri_struct	.......(((((((..((..((((..((((((((......))).)))))))))..))..)).)))))................................(((.(((((..((((((((.(((((.((((((.(...((((((((.(((((((.((((((.....(((((((((.....))))))))).))))))))))))).))))))))....).))))))))))).)))))))...)..))))).)))
star_arm	first
star_beg	122
star_end	143
star_seq	GGCCATGGGAAGTTTGGCAAGA
star_struct	(((.((((((.(...(((((((
TTGCCTATTCCTCCCATGC_x6	19	1..19	scaffold_1_15456	250	206..224	1e-04	1.00	42.1	Plus / Plus
TTGCCTATTCCTCCCATGCC_x11	20	1..20	scaffold_1_15456	250	206..225	1e-04	1.00	42.1	Plus / Plus
TTGCCTATTCCTCCCATGCCA_x9	21	1..21	scaffold_1_15456	250	206..226	1e-04	1.00	42.1	Plus / Plus
TTGCCTATTCCTCCCATGCCAA_x896	22	1..22	scaffold_1_15456	250	206..227	1e-04	1.00	42.1	Plus / Plus
TTGCCTATTCCTCCCATGCCAAT_x6	23	1..23	scaffold_1_15456	250	206..228	1e-04	1.00	42.1	Plus / Plus
score_star	3.9
score_mfe	2.8
score_freq	192.8
score	199.8
flank_first_end	52
flank_first_seq	TGGAACTGGAAAACAGGGGTGGGAAAGGCATAGTAGGGTTTAGGAAGTTTTT
flank_first_struct	.......((((((((((((.((((((((((..(((((.((((((((((.(((
flank_second_beg	122
flank_second_seq	ATATTTTCTAAGCCTACTGTCTTTCCCTTTCTCTCTTGTTTTTTCACTA
flank_second_struct	).))))))))))))))))))))))))).....)))))))))))).....
freq	390
loop_beg	74
loop_end	99
loop_seq	AAAAAGACTCAACAACCCATGTTTCT
loop_struct	(((..................)))))
mature_arm	second
mature_beg	100
mature_end	121
mature_query	TTGCCAACCCCGCCCATTCCAA_x166
mature_seq	TTGCCAACCCCGCCCATTCCAA
mature_strand	+
mature_struct	)).)))))..))).))))))))
pre_seq	GGAATGAGCGTGTTGGAAAAGAAAAAGACTCAACAACCCATGTTTCTTTGCCAACCCCGCCCATTCCAA
pre_struct	((((((.(((.(((((.(((((((..................))))))).)))))..))).))))))))
pri_beg	1
pri_end	170
pri_id	scaffold_1_15457
pri_mfe	-70.37
pri_seq	TGGAACTGGAAAACAGGGGTGGGAAAGGCATAGTAGGGTTTAGGAAGTTTTTGGAATGAGCGTGTTGGAAAAGAAAAAGACTCAACAACCCATGTTTCTTTGCCAACCCCGCCCATTCCAAATATTTTCTAAGCCTACTGTCTTTCCCTTTCTCTCTTGTTTTTTCACTA
pri_struct	.......((((((((((((.((((((((((..(((((.((((((((((.(((((((((.(((.(((((.(((((((..................))))))).)))))..))).))))))))).))))))))))))))))))))))))).....)))))))))))).....
star_arm	first
star_beg	53
star_end	73
star_read	1
star_seq	GGAATGAGCGTGTTGGAAAAG
star_struct	((((((.(((.(((((.((((
TTGCCAACCCCGCCCATT_x1	18	1..18	scaffold_1_15457	170	100..117	1e-04	1.00	42.1	Plus / Plus
TTGCCAACCCCGCCCATTC_x2	19	1..19	scaffold_1_15457	170	100..118	1e-04	1.00	42.1	Plus / Plus
TTGCCAACCCCGCCCATTCC_x17	20	1..20	scaffold_1_15457	170	100..119	1e-04	1.00	42.1	Plus / Plus
TTGCCAACCCCGCCCATTCCA_x1	21	1..21	scaffold_1_15457	170	100..120	1e-04	1.00	42.1	Plus / Plus
TTGCCAACCCCGCCCATTCCAA_x166	22	1..22	scaffold_1_15457	170	100..121	1e-04	1.00	42.1	Plus / Plus
TGCCAACCCCGCCCATTCCAA_x3	21	1..21	scaffold_1_15457	170	101..121	1e-04	1.00	42.1	Plus / Plus
TGCCAACCCCGCCCATTCCAAA_x7	22	1..22	scaffold_1_15457	170	101..122	1e-04	1.00	42.1	Plus / Plus
ATATTTTCTAAGCCTACTGTC_x8	21	1..21	scaffold_1_15457	170	122..142	1e-04	1.00	42.1	Plus / Plus
TATTTTCTAAGCCTACTGTC_x2	20	1..20	scaffold_1_15457	170	123..142	1e-04	1.00	42.1	Plus / Plus
TCTAAGCCTACTGTCTTTCCC_x1	21	1..21	scaffold_1_15457	170	128..148	1e-04	1.00	42.1	Plus / Plus
GAAAGGCATAGTAGGGTTTAGGA_x1	23	1..23	scaffold_1_15457	170	23..45	1e-04	1.00	42.1	Plus / Plus
AAAGGCATAGTAGGGTTTAGGAAG_x1	24	1..24	scaffold_1_15457	170	24..47	1e-04	1.00	42.1	Plus / Plus
CATAGTAGGGTTTAGGAA_x1	18	1..18	scaffold_1_15457	170	29..46	1e-04	1.00	42.1	Plus / Plus
CATAGTAGGGTTTAGGAAGTTT_x1	22	1..22	scaffold_1_15457	170	29..50	1e-04	1.00	42.1	Plus / Plus
CATAGTAGGGTTTAGGAAGTTTT_x1	23	1..23	scaffold_1_15457	170	29..51	1e-04	1.00	42.1	Plus / Plus
CATAGTAGGGTTTAGGAAGTTTTT_x5	24	1..24	scaffold_1_15457	170	29..52	1e-04	1.00	42.1	Plus / Plus
GGAATGAGCGTGTTGGAAAAG_x5	21	1..21	scaffold_1_15457	170	53..73	1e-04	1.00	42.1	Plus / Plus
GGAATGAGCGTGTTGGAAAAGA_x14	22	1..22	scaffold_1_15457	170	53..74	1e-04	1.00	42.1	Plus / Plus
GGAATGAGCGTGTTGGAAAAGAA_x1	23	1..23	scaffold_1_15457	170	53..75	1e-04	1.00	42.1	Plus / Plus
AAAAAGACTCAACAACCCATGTTT_x1	24	1..24	scaffold_1_15457	170	74..97	1e-04	1.00	42.1	Plus / Plus
AAAAGACTCAACAACCCATGTTT_x1	23	1..23	scaffold_1_15457	170	75..97	1e-04	1.00	42.1	Plus / Plus
TTCTTTGCCAACCCCGCCCATT_x2	22	1..22	scaffold_1_15457	170	96..117	1e-04	1.00	42.1	Plus / Plus
CTTTGCCAACCCCGCCCATTCCAA_x8	24	1..24	scaffold_1_15457	170	98..121	1e-04	1.00	42.1	Plus / Plus
TTTGCCAACCCCGCCCATT_x1	19	1..19	scaffold_1_15457	170	99..117	1e-04	1.00	42.1	Plus / Plus
TTTGCCAACCCCGCCCATTC_x2	20	1..20	scaffold_1_15457	170	99..118	1e-04	1.00	42.1	Plus / Plus
TTTGCCAACCCCGCCCATTCC_x16	21	1..21	scaffold_1_15457	170	99..119	1e-04	1.00	42.1	Plus / Plus
TTTGCCAACCCCGCCCATTCCA_x5	22	1..22	scaffold_1_15457	170	99..120	1e-04	1.00	42.1	Plus / Plus
TTTGCCAACCCCGCCCATTCCAA_x116	23	1..23	scaffold_1_15457	170	99..121	1e-04	1.00	42.1	Plus / Plus
score_star	-1.3
score_mfe	3.9
score_freq	0
score	2.9
flank_first_end	59
flank_first_seq	CAAACTCAAGCTACTTACCACTTGAACTTTCAGATTGTAATTGATTGGTACAGTCCCGA
flank_first_struct	.....(((((..........)))))......(((..(((((.((((...(((((((.((
flank_second_beg	227
flank_second_seq	AGGACTGTTGATTGTTACTCTTTA
flank_second_struct	.))))))).)))))))))..))).
freq	12
loop_beg	84
loop_end	202
loop_seq	AGATTGTGGTCACCTATCGTTGGATATTAATTCAATGGTTTAAAAAAGTTTCTTAAAAGAAGTGCAAGAGTTAGTGAACCGTTGAATTTACATCCAACGATGAGTGACCACAAATCTCT
loop_struct	(((((((((((((.(((((((((((...((((((((((((((.......(((((...........)))))....))))))))))))))...))))))))))).)))))))).)))))))
mature_arm	second
mature_beg	203
mature_end	226
mature_query	TGAACCCCTGTAGTCCAAGAGATC_x6
mature_seq	TGAACCCCTGTAGTCCAAGAGATC
mature_strand	+
mature_struct	)).)).))))).))))))))))))
pre_seq	TCTCTTGGACCACAGGAGTCCAAGAGATTGTGGTCACCTATCGTTGGATATTAATTCAATGGTTTAAAAAAGTTTCTTAAAAGAAGTGCAAGAGTTAGTGAACCGTTGAATTTACATCCAACGATGAGTGACCACAAATCTCTTGAACCCCTGTAGTCCAAGAGATC
pre_struct	((((((((((.(((((.((.(((((((((((((((((.(((((((((((...((((((((((((((.......(((((...........)))))....))))))))))))))...))))))))))).)))))))).))))))))).)).))))).))))))))))))
pri_beg	1
pri_end	250
pri_id	scaffold_1_15938
pri_mfe	-112.40
pri_seq	CAAACTCAAGCTACTTACCACTTGAACTTTCAGATTGTAATTGATTGGTACAGTCCCGATCTCTTGGACCACAGGAGTCCAAGAGATTGTGGTCACCTATCGTTGGATATTAATTCAATGGTTTAAAAAAGTTTCTTAAAAGAAGTGCAAGAGTTAGTGAACCGTTGAATTTACATCCAACGATGAGTGACCACAAATCTCTTGAACCCCTGTAGTCCAAGAGATCAGGACTGTTGATTGTTACTCTTTA
pri_struct	.....(((((..........)))))......(((..(((((.((((...(((((((.((((((((((((.(((((.((.(((((((((((((((((.(((((((((((...((((((((((((((.......(((((...........)))))....))))))))))))))...))))))))))).)))))))).))))))))).)).))))).)))))))))))).))))))).)))))))))..))).
star_arm	first
star_beg	60
star_end	83
star_seq	TCTCTTGGACCACAGGAGTCCAAG
star_struct	((((((((((.(((((.((.((((
TGAACCCCTGTAGTCCAAGAG_x1	21	1..21	scaffold_1_15938	250	203..223	1e-04	1.00	42.1	Plus / Plus
TGAACCCCTGTAGTCCAAGAGAT_x1	23	1..23	scaffold_1_15938	250	203..225	1e-04	1.00	42.1	Plus / Plus
TGAACCCCTGTAGTCCAAGAGATC_x6	24	1..24	scaffold_1_15938	250	203..226	1e-04	1.00	42.1	Plus / Plus
AACCCCTGTAGTCCAAGAGATCA_x1	23	1..23	scaffold_1_15938	250	205..227	1e-04	1.00	42.1	Plus / Plus
AACCCCTGTAGTCCAAGAGATCAG_x2	24	1..24	scaffold_1_15938	250	205..228	1e-04	1.00	42.1	Plus / Plus
ACCTATCGTTGGATATTAATTCAA_x1	24	1..24	scaffold_1_15938	250	95..118	1e-04	1.00	42.1	Plus / Plus
score_star	3.9
score_mfe	2
score_freq	-2.3
score	3.8
flank_first_end	22
flank_first_seq	TTGATTGAAATAGTTACTGCGA
flank_first_struct	.(((.(((((.(((.((((.((
flank_second_beg	88
flank_second_seq	TCAGTGCTCTTTCATTTCATTC
flank_second_struct	.))))))).)))))..)))...
freq	7
loop_beg	44
loop_end	66
loop_seq	GAAGATGAATTCCCTTCTGAATT
loop_struct	..(((.(......).)))...))
mature_arm	second
mature_beg	67
mature_end	87
mature_query	TGATTGAGCCGTGCCAATATC_x4
mature_seq	TGATTGAGCCGTGCCAATATC
mature_strand	+
mature_struct	))).))))))).)))))))))
pre_seq	TGTTGGCCCGGTTCACTCAGAGAAGATGAATTCCCTTCTGAATTTGATTGAGCCGTGCCAATATC
pre_struct	(((((((.(((((((.(((((..(((.(......).)))...))))).))))))).)))))))))
pri_beg	1
pri_end	109
pri_id	scaffold_1_16709
pri_mfe	-46.00
pri_seq	TTGATTGAAATAGTTACTGCGATGTTGGCCCGGTTCACTCAGAGAAGATGAATTCCCTTCTGAATTTGATTGAGCCGTGCCAATATCTCAGTGCTCTTTCATTTCATTC
pri_struct	.(((.(((((.(((.((((.(((((((((.(((((((.(((((..(((.(......).)))...))))).))))))).))))))))).))))))).)))))..)))...
star_arm	first
star_beg	23
star_end	43
star_read	1
star_seq	TGTTGGCCCGGTTCACTCAGA
star_struct	(((((((.(((((((.(((((
TGTTGGCCCGGTTCACTCAGA_x3	21	1..21	scaffold_1_16709	109	23..43	1e-04	1.00	42.1	Plus / Plus
TGATTGAGCCGTGCCAATATC_x4	21	1..21	scaffold_1_16709	109	67..87	1e-04	1.00	42.1	Plus / Plus
score_star	3.9
score_mfe	2.9
score_freq	-2.8
score	4.2
flank_first_end	76
flank_first_seq	GATAACCATTTCAATTTTAGTTTTTAGTTTTCATTTTTTGTGCTAGAGTATGAGAGGAAAATGAGAGTGAGAATTG
flank_first_struct	.....((.(((((((((((((....((........))....)))))))).)))))))..(((((((((((((((((
flank_second_beg	231
flank_second_seq	ATCCCATCTTCACTCTCATT
flank_second_struct	))....)).)))))))))))
freq	6
loop_beg	101
loop_end	206
loop_seq	GGTAGGGCTAACAAAATTGAAAACAAAATCTTGAATTTGAAAACAATTTCAAATAGATATCAGTTTTTAGTTTTAGTTTTCACTTTTTTTTGCGCCTCCCTCCCAG
loop_struct	((.(((((.(((((((((((((((...((((...((((((((....))))))))))))....)))))))))))).))).............)).))).))))....
mature_arm	first
mature_beg	77
mature_end	100
mature_query	AAGTGAGGATGAGATTGAGAGAGA_x5
mature_seq	AAGTGAGGATGAGATTGAGAGAGA
mature_strand	+
mature_struct	(((.((((((((((..(((((.((
pre_seq	AAGTGAGGATGAGATTGAGAGAGAGGTAGGGCTAACAAAATTGAAAACAAAATCTTGAATTTGAAAACAATTTCAAATAGATATCAGTTTTTAGTTTTAGTTTTCACTTTTTTTTGCGCCTCCCTCCCAGCCTCTCCTCTCATCTTCCCTCTCA
pre_struct	(((.((((((((((..(((((.((((.(((((.(((((((((((((((...((((...((((((((....))))))))))))....)))))))))))).))).............)).))).)))).....))))).)))))))))).)).)))
pri_beg	1
pri_end	250
pri_id	scaffold_1_17069
pri_mfe	-75.84
pri_seq	GATAACCATTTCAATTTTAGTTTTTAGTTTTCATTTTTTGTGCTAGAGTATGAGAGGAAAATGAGAGTGAGAATTGAAGTGAGGATGAGATTGAGAGAGAGGTAGGGCTAACAAAATTGAAAACAAAATCTTGAATTTGAAAACAATTTCAAATAGATATCAGTTTTTAGTTTTAGTTTTCACTTTTTTTTGCGCCTCCCTCCCAGCCTCTCCTCTCATCTTCCCTCTCAATCCCATCTTCACTCTCATT
pri_struct	.....((.(((((((((((((....((........))....)))))))).)))))))..((((((((((((((((((((.((((((((((..(((((.((((.(((((.(((((((((((((((...((((...((((((((....))))))))))))....)))))))))))).))).............)).))).)))).....))))).)))))))))).)).)))))....)).)))))))))))
star_arm	second
star_beg	207
star_end	230
star_read	1
star_seq	CCTCTCCTCTCATCTTCCCTCTCA
star_struct	.))))).)))))))))).)).)))
CTCTCCTCTCATCTTCCCTCT_x1	21	1..21	scaffold_1_17069	250	208..228	1e-04	1.00	42.1	Plus / Plus
AAGTGAGGATGAGATTGAGAGAGA_x5	24	1..24	scaffold_1_17069	250	77..100	1e-04	1.00	42.1	Plus / Plus
score_star	3.9
score_mfe	2.9
score_freq	10.3
score	17.4
flank_first_end	23
flank_first_seq	TTGGTTGGAACAGAGATGGAAAT
flank_first_struct	((((..(((.((((((((((..(
flank_second_beg	108
flank_second_seq	TTCCCAGTTCCACTGCCGGATTATTTTAATTTCTTATTTACTTCTCATCCATCTCTGGCCTGTGTTTCTTCCACTACTTGTATTCTCTCTCTCTCTCTCTCTCTCTCTCTCTCTCTCTCTCTCTCTCTCCAAATCTTTAATCT
flank_second_struct	.((((((.....)))..)))...........................))))))))))....(((.......))).................................................)))..))))...........
freq	32
loop_beg	44
loop_end	85
loop_seq	ACAGAGGCACTTGGCATAAAGCGTATGCTATTGCTTTTGCGT
loop_struct	.((((((((..(((((((.....))))))).)))))))).))
mature_arm	first
mature_beg	24
mature_end	43
mature_query	TGACAGAAGAGAGTGAGCAC_x24
mature_seq	TGACAGAAGAGAGTGAGCAC
mature_strand	+
mature_struct	((((((((((((((((((((
pre_seq	TGACAGAAGAGAGTGAGCACACAGAGGCACTTGGCATAAAGCGTATGCTATTGCTTTTGCGTGCTCATGTCTCTTTCTGTCAGC
pre_struct	((((((((((((((((((((.((((((((..(((((((.....))))))).)))))))).)))))))).)))).))))))))).
pri_beg	1
pri_end	250
pri_id	scaffold_1_17639
pri_mfe	-76.00
pri_seq	TTGGTTGGAACAGAGATGGAAATTGACAGAAGAGAGTGAGCACACAGAGGCACTTGGCATAAAGCGTATGCTATTGCTTTTGCGTGCTCATGTCTCTTTCTGTCAGCTTCCCAGTTCCACTGCCGGATTATTTTAATTTCTTATTTACTTCTCATCCATCTCTGGCCTGTGTTTCTTCCACTACTTGTATTCTCTCTCTCTCTCTCTCTCTCTCTCTCTCTCTCTCTCTCTCTCTCCAAATCTTTAATCT
pri_struct	((((..(((.((((((((((..(((((((((((((((((((((.((((((((..(((((((.....))))))).)))))))).)))))))).)))).)))))))))..((((((.....)))..)))...........................))))))))))....(((.......))).................................................)))..))))...........
star_arm	second
star_beg	86
star_end	107
star_read	1
star_seq	GCTCATGTCTCTTTCTGTCAGC
star_struct	)))))).)))).))))))))).
TTGACAGAAGAGAGTGAGCAC_x5	21	1..21	scaffold_1_17639	250	23..43	1e-04	1.00	42.1	Plus / Plus
TGACAGAAGAGAGTGAGCAC_x24	20	1..20	scaffold_1_17639	250	24..43	1e-04	1.00	42.1	Plus / Plus
TGACAGAAGAGAGTGAGCACA_x1	21	1..21	scaffold_1_17639	250	24..44	1e-04	1.00	42.1	Plus / Plus
TGCTCATGTCTCTTTCTGTCAGC_x1	23	1..23	scaffold_1_17639	250	85..107	1e-04	1.00	42.1	Plus / Plus
GCTCATGTCTCTTTCTGTCAGC_x1	22	1..22	scaffold_1_17639	250	86..107	1e-04	1.00	42.1	Plus / Plus
score_star	3.9
score_mfe	3
score_freq	10.3
score	17.6
flank_first_end	144
flank_first_seq	TTCTCTCGGGTTACCTTTTTCTAGTTTTGCTTTCCTCCCAGTTTCCACTCCCTTCGTTTCTTTGTTATTAATCAAACTTTGCGATTTGTGACTTTAATTTATTGTGCCGTTGGTTGTGAATTTGGTTGGAACAGAGATGGAAAT
flank_first_struct	.......((....)).................(((...((((................((((((((.(((((((((.((..(((((..((.(.............).))..)))))..))))))))))))))))))).((((.(
flank_second_beg	229
flank_second_seq	TTCCCAGTTCCACTGCCGGATT
flank_second_struct	)))).......))))..)))..
freq	32
loop_beg	165
loop_end	206
loop_seq	ACAGAGGCACTTGGCATAAAGCGTATGCTATTGCTTTTGCGT
loop_struct	.((((((((..(((((((.....))))))).)))))))).))
mature_arm	first
mature_beg	145
mature_end	164
mature_query	TGACAGAAGAGAGTGAGCAC_x24
mature_seq	TGACAGAAGAGAGTGAGCAC
mature_strand	+
mature_struct	((((((((((((((((((((
pre_seq	TGACAGAAGAGAGTGAGCACACAGAGGCACTTGGCATAAAGCGTATGCTATTGCTTTTGCGTGCTCATGTCTCTTTCTGTCAGC
pre_struct	((((((((((((((((((((.((((((((..(((((((.....))))))).)))))))).)))))))).)))).))))))))).
pri_beg	1
pri_end	250
pri_id	scaffold_1_17642
pri_mfe	-80.92
pri_seq	TTCTCTCGGGTTACCTTTTTCTAGTTTTGCTTTCCTCCCAGTTTCCACTCCCTTCGTTTCTTTGTTATTAATCAAACTTTGCGATTTGTGACTTTAATTTATTGTGCCGTTGGTTGTGAATTTGGTTGGAACAGAGATGGAAATTGACAGAAGAGAGTGAGCACACAGAGGCACTTGGCATAAAGCGTATGCTATTGCTTTTGCGTGCTCATGTCTCTTTCTGTCAGCTTCCCAGTTCCACTGCCGGATT
pri_struct	.......((....)).................(((...((((................((((((((.(((((((((.((..(((((..((.(.............).))..)))))..))))))))))))))))))).((((.(((((((((((((((((((((.((((((((..(((((((.....))))))).)))))))).)))))))).)))).))))))))).)))).......))))..)))..
star_arm	second
star_beg	207
star_end	228
star_read	1
star_seq	GCTCATGTCTCTTTCTGTCAGC
star_struct	)))))).)))).))))))))).
TTGACAGAAGAGAGTGAGCAC_x5	21	1..21	scaffold_1_17642	250	144..164	1e-04	1.00	42.1	Plus / Plus
TGACAGAAGAGAGTGAGCAC_x24	20	1..20	scaffold_1_17642	250	145..164	1e-04	1.00	42.1	Plus / Plus
TGACAGAAGAGAGTGAGCACA_x1	21	1..21	scaffold_1_17642	250	145..165	1e-04	1.00	42.1	Plus / Plus
TGCTCATGTCTCTTTCTGTCAGC_x1	23	1..23	scaffold_1_17642	250	206..228	1e-04	1.00	42.1	Plus / Plus
GCTCATGTCTCTTTCTGTCAGC_x1	22	1..22	scaffold_1_17642	250	207..228	1e-04	1.00	42.1	Plus / Plus
score_star	-1.3
score_mfe	3
score_freq	0
score	2
flank_first_end	23
flank_first_seq	AGGGGCCTTGTTGCAGAGGCAAT
flank_first_struct	(((((.....((((((((.((.(
flank_second_beg	118
flank_second_seq	TGGCTCTGTAAATTTCTCTCTGAGAAACTCACATAGAACACGGGAAAACCTTGGTAATATTCATGTTCAAAAACCCTTGACTTGTGTTGCTCTTGGTGTTTTTATTTTTTACTCTTCTCATGGATTTCTCCTC
flank_second_struct	)).)))))))).....(((.((((((.......(((((.(..((((.(((..((((((((....((.(((......)))))..))))))).)..))).))))..).)))))...)))))).)))...))))).
freq	16
loop_beg	44
loop_end	97
loop_seq	ATATTCACTAGTACACATAGAAGAAGTTTCTTTCTTTTATTTTACAAGCTCTGG
loop_struct	(......((.(((...((((((((((....))))))))))..))).))...)))
mature_arm	first
mature_beg	24
mature_end	43
mature_query	TTGGCATTCTGTCCACCTCC_x13
mature_seq	TTGGCATTCTGTCCACCTCC
mature_strand	+
mature_struct	(((((((.(((.((((((((
pre_seq	TTGGCATTCTGTCCACCTCCATATTCACTAGTACACATAGAAGAAGTTTCTTTCTTTTATTTTACAAGCTCTGGAGGTGGTCAGCATGTCAAAC
pre_struct	(((((((.(((.(((((((((......((.(((...((((((((((....))))))))))..))).))...))))))))).))).)))))))).
pri_beg	1
pri_end	250
pri_id	scaffold_1_22566
pri_mfe	-79.30
pri_seq	AGGGGCCTTGTTGCAGAGGCAATTTGGCATTCTGTCCACCTCCATATTCACTAGTACACATAGAAGAAGTTTCTTTCTTTTATTTTACAAGCTCTGGAGGTGGTCAGCATGTCAAACTGGCTCTGTAAATTTCTCTCTGAGAAACTCACATAGAACACGGGAAAACCTTGGTAATATTCATGTTCAAAAACCCTTGACTTGTGTTGCTCTTGGTGTTTTTATTTTTTACTCTTCTCATGGATTTCTCCTC
pri_struct	(((((.....((((((((.((.((((((((.(((.(((((((((......((.(((...((((((((((....))))))))))..))).))...))))))))).))).)))))))).)).)))))))).....(((.((((((.......(((((.(..((((.(((..((((((((....((.(((......)))))..))))))).)..))).))))..).)))))...)))))).)))...))))).
star_arm	second
star_beg	98
star_end	117
star_seq	AGGTGGTCAGCATGTCAAAC
star_struct	)))))).))).)))))))).
TTTGGCATTCTGTCCACCTCC_x1	21	1..21	scaffold_1_22566	250	23..43	1e-04	1.00	42.1	Plus / Plus
TTGGCATTCTGTCCACCT_x1	18	1..18	scaffold_1_22566	250	24..41	1e-04	1.00	42.1	Plus / Plus
TTGGCATTCTGTCCACCTC_x1	19	1..19	scaffold_1_22566	250	24..42	1e-04	1.00	42.1	Plus / Plus
TTGGCATTCTGTCCACCTCC_x13	20	1..20	scaffold_1_22566	250	24..43	1e-04	1.00	42.1	Plus / Plus
score_star	3.9
score_mfe	0.5
score_freq	-2.8
score	1.7
flank_first_end	22
flank_first_seq	ATATCCACTTTCTAAAATAGGG
flank_first_struct	................((((((
flank_second_beg	77
flank_second_seq	CTATAATTTAATGCTACTTTAT
flank_second_struct	))))..................
freq	6
loop_beg	49
loop_end	52
loop_seq	GGAG
loop_struct	....
mature_arm	second
mature_beg	53
mature_end	76
mature_query	AGAGAAAGGACTCTTAGTGGCTCC_x5
mature_seq	AGAGAAAGGACTCTTAGTGGCTCC
mature_strand	+
mature_struct	)))...)))))))).)).))))))
pre_seq	AGACCTCTTGGAGCTCCTAAATCTGAGGAGAGAGAAAGGACTCTTAGTGGCTCC
pre_struct	((.((.((.((((.((((...(((......)))...)))))))).)).))))))
pri_beg	1
pri_end	98
pri_id	scaffold_1_23155
pri_mfe	-30.00
pri_seq	ATATCCACTTTCTAAAATAGGGAGACCTCTTGGAGCTCCTAAATCTGAGGAGAGAGAAAGGACTCTTAGTGGCTCCCTATAATTTAATGCTACTTTAT
pri_struct	................((((((((.((.((.((((.((((...(((......)))...)))))))).)).))))))))))..................
star_arm	first
star_beg	23
star_end	48
star_read	1
star_seq	AGACCTCTTGGAGCTCCTAAATCTGA
star_struct	((.((.((.((((.((((...(((..
AGACCTCTTGGAGCTCCTAAATCT_x1	24	1..24	scaffold_1_23155	98	23..46	1e-04	1.00	42.1	Plus / Plus
AGAGAAAGGACTCTTAGTGGCTCC_x5	24	1..24	scaffold_1_23155	98	53..76	1e-04	1.00	42.1	Plus / Plus
score_star	3.9
score_mfe	1.1
score_freq	1.1
score	6.4
flank_first_end	22
flank_first_seq	CTATCCACCCCTTAAAATAGGG
flank_first_struct	................((((((
flank_second_beg	77
flank_second_seq	CTATAATTTAATGCTGCTTTAT
flank_second_struct	))))..................
freq	14
loop_beg	49
loop_end	52
loop_seq	AGAG
loop_struct	....
mature_arm	second
mature_beg	53
mature_end	76
mature_query	AGAGAAAGGACTCCTGGTGGCTCC_x9
mature_seq	AGAGAAAGGACTCCTGGTGGCTCC
mature_strand	+
mature_struct	)))...))))))))))).))))))
pre_seq	AGACCTTTAGGAGCTCCTAAATCTGAAGAGAGAGAAAGGACTCCTGGTGGCTCC
pre_struct	((.((.(((((((.((((...(((......)))...))))))))))).))))))
pri_beg	1
pri_end	98
pri_id	scaffold_1_27192
pri_mfe	-33.00
pri_seq	CTATCCACCCCTTAAAATAGGGAGACCTTTAGGAGCTCCTAAATCTGAAGAGAGAGAAAGGACTCCTGGTGGCTCCCTATAATTTAATGCTGCTTTAT
pri_struct	................((((((((.((.(((((((.((((...(((......)))...))))))))))).))))))))))..................
star_arm	first
star_beg	23
star_end	48
star_read	1
star_seq	AGACCTTTAGGAGCTCCTAAATCTGA
star_struct	((.((.(((((((.((((...(((..
AGACCTTTAGGAGCTCCTAAATCT_x1	24	1..24	scaffold_1_27192	98	23..46	1e-04	1.00	42.1	Plus / Plus
AGAGAAAGGACTCCTGGTGG_x3	20	1..20	scaffold_1_27192	98	53..72	1e-04	1.00	42.1	Plus / Plus
AGAGAAAGGACTCCTGGTGGC_x1	21	1..21	scaffold_1_27192	98	53..73	1e-04	1.00	42.1	Plus / Plus
AGAGAAAGGACTCCTGGTGGCTCC_x9	24	1..24	scaffold_1_27192	98	53..76	1e-04	1.00	42.1	Plus / Plus
score_star	-1.3
score_mfe	3.1
score_freq	0
score	2.1
flank_first_end	23
flank_first_seq	ATTTCTTGGACTACAGGGGTTCA
flank_first_struct	(((((((((((((.(((((((((
flank_second_beg	146
flank_second_seq	GACTCCTTTGGTCCAAGAGATCGGGACTGTCTAAAGTAGATATGAATCGGCTACTATATAATATTTATATAATATATTATTCTTATTCAATAATATGTGACAATT
flank_second_struct	))))))).)))))))))))))......((((....((((((((.................))))))))...((((((((((.......))))))))))))))...
freq	26
loop_beg	48
loop_end	122
loop_seq	AGATGTAAATTCGACGGTTCACTCACTCTTGCACTCATTTTAAGAAAAAAAATTAACCATTGGATTAATATTCAA
loop_struct	..((((.(((((((.((((.......(((((.........))))).........)))).))))))).))))..))
mature_arm	first
mature_beg	24
mature_end	47
mature_query	AGAGATTTGTGGTTACTCACCGTT_x22
mature_seq	AGAGATTTGTGGTTACTCACCGTT
mature_strand	+
mature_struct	(((((((.((((((((..((.(((
pre_seq	AGAGATTTGTGGTTACTCACCGTTAGATGTAAATTCGACGGTTCACTCACTCTTGCACTCATTTTAAGAAAAAAAATTAACCATTGGATTAATATTCAACAGTATGTGACCACAATCTCTTG
pre_struct	(((((((.((((((((..((.(((..((((.(((((((.((((.......(((((.........))))).........)))).))))))).))))..))).))..)))))))))))))))))
pri_beg	1
pri_end	250
pri_id	scaffold_1_29346
pri_mfe	-83.82
pri_seq	ATTTCTTGGACTACAGGGGTTCAAGAGATTTGTGGTTACTCACCGTTAGATGTAAATTCGACGGTTCACTCACTCTTGCACTCATTTTAAGAAAAAAAATTAACCATTGGATTAATATTCAACAGTATGTGACCACAATCTCTTGGACTCCTTTGGTCCAAGAGATCGGGACTGTCTAAAGTAGATATGAATCGGCTACTATATAATATTTATATAATATATTATTCTTATTCAATAATATGTGACAATT
pri_struct	(((((((((((((.((((((((((((((((.((((((((..((.(((..((((.(((((((.((((.......(((((.........))))).........)))).))))))).))))..))).))..)))))))))))))))))))))))).)))))))))))))......((((....((((((((.................))))))))...((((((((((.......))))))))))))))...
star_arm	second
star_beg	123
star_end	145
star_seq	CAGTATGTGACCACAATCTCTTG
star_struct	).))..)))))))))))))))))
AAGAGATTTGTGGTTACTCACCGT_x2	24	1..24	scaffold_1_29346	250	23..46	1e-04	1.00	42.1	Plus / Plus
AGAGATTTGTGGTTACTCAC_x1	20	1..20	scaffold_1_29346	250	24..43	1e-04	1.00	42.1	Plus / Plus
AGAGATTTGTGGTTACTCACCG_x1	22	1..22	scaffold_1_29346	250	24..45	1e-04	1.00	42.1	Plus / Plus
AGAGATTTGTGGTTACTCACCGTT_x22	24	1..24	scaffold_1_29346	250	24..47	1e-04	1.00	42.1	Plus / Plus
score_star	-1.3
score_mfe	2.9
score_freq	0
score	1.9
flank_first_end	22
flank_first_seq	AACTAGTTCAGGGTAATGGAGG
flank_first_struct	.(((((((.((((....(..((
flank_second_beg	111
flank_second_seq	CACTTTTCTCTCTCTCTCTCTCTCTCACTCTCTCTCCTTCCCTCTCTCTCTTTCTCTCTGTTTCTTTCTGAATCATGTGTGTTTTGTGTTCATAATTTTGCATGAAAGATTAATTAGTACTGATCTGTTTGAATCAATTC
flank_second_struct	..)....)))).....................................((((((....(((....((.((((.((((.......)))))))).))....))).))))))..)))))))..(((((.....).))))....
freq	25
loop_beg	43
loop_end	89
loop_seq	ACAAGGTGTTTTCTTGCATGGTGGGTTTCATGCTTGAAGCTTTGCGT
loop_struct	.((((((...(((..((((((......))))))..))))))))).))
mature_arm	first
mature_beg	23
mature_end	42
mature_query	TGACAGAAGAGAGTGAGCAC_x24
mature_seq	TGACAGAAGAGAGTGAGCAC
mature_strand	+
mature_struct	((((((((((((((((((((
pre_seq	TGACAGAAGAGAGTGAGCACACAAGGTGTTTTCTTGCATGGTGGGTTTCATGCTTGAAGCTTTGCGTGCTTACTCTCTATCTGTCACC
pre_struct	((((((((((((((((((((.((((((...(((..((((((......))))))..))))))))).))))))))))))).)))))))))
pri_beg	1
pri_end	250
pri_id	scaffold_1_30126
pri_mfe	-75.10
pri_seq	AACTAGTTCAGGGTAATGGAGGTGACAGAAGAGAGTGAGCACACAAGGTGTTTTCTTGCATGGTGGGTTTCATGCTTGAAGCTTTGCGTGCTTACTCTCTATCTGTCACCCACTTTTCTCTCTCTCTCTCTCTCTCACTCTCTCTCCTTCCCTCTCTCTCTTTCTCTCTGTTTCTTTCTGAATCATGTGTGTTTTGTGTTCATAATTTTGCATGAAAGATTAATTAGTACTGATCTGTTTGAATCAATTC
pri_struct	.(((((((.((((....(..((((((((((((((((((((((.((((((...(((..((((((......))))))..))))))))).))))))))))))).)))))))))..)....)))).....................................((((((....(((....((.((((.((((.......)))))))).))....))).))))))..)))))))..(((((.....).))))....
star_arm	second
star_beg	90
star_end	110
star_seq	GCTTACTCTCTATCTGTCACC
star_struct	))))))))))).)))))))))
TGACAGAAGAGAGTGAGCAC_x24	20	1..20	scaffold_1_30126	250	23..42	1e-04	1.00	42.1	Plus / Plus
TGACAGAAGAGAGTGAGCACA_x1	21	1..21	scaffold_1_30126	250	23..43	1e-04	1.00	42.1	Plus / Plus
score_star	-1.3
score_mfe	2.8
score_freq	0
score	1.8
flank_first_end	22
flank_first_seq	AAAGCGTTTCTTACAGAGTTTA
flank_first_struct	((((.(...((.((((((((((
flank_second_beg	105
flank_second_seq	GAGCTCTGTTGGCTTCTCTTTGTAAAACCCTCGTGACCGACGATGATATCTCCCAGCGCTACATACACTTGCTGATTGTTAAAATCTTGGTAAGAATCATCTTTCTTTTTTCCAGATCATGTGCACCGTCGACCGTTTCTGGTAGT
flank_second_struct	))))))))).))...).)))).....(((.....((((((((.((((((....(((((...........))))).........((((.((.(((((......)))))....)))))).)))).)).)))))...)))...)))...
freq	16
loop_beg	43
loop_end	84
loop_seq	TCTCTTTTTCACTCCCTGTGTATTAGAAGATAGTACGTGTGG
loop_struct	.(((((((.(((.....)))....))))))........).))
mature_arm	first
mature_beg	23
mature_end	42
mature_query	TTGGCATTCTGTCCACCTCC_x13
mature_seq	TTGGCATTCTGTCCACCTCC
mature_strand	+
mature_struct	((((((.(.(((((((((((
pre_seq	TTGGCATTCTGTCCACCTCCTCTCTTTTTCACTCCCTGTGTATTAGAAGATAGTACGTGTGGAGGTGGGCATACTGCCAACT
pre_struct	((((((.(.(((((((((((.(((((((.(((.....)))....))))))........).))))))))))).).)))))).)
pri_beg	1
pri_end	250
pri_id	scaffold_1_31339
pri_mfe	-71.70
pri_seq	AAAGCGTTTCTTACAGAGTTTATTGGCATTCTGTCCACCTCCTCTCTTTTTCACTCCCTGTGTATTAGAAGATAGTACGTGTGGAGGTGGGCATACTGCCAACTGAGCTCTGTTGGCTTCTCTTTGTAAAACCCTCGTGACCGACGATGATATCTCCCAGCGCTACATACACTTGCTGATTGTTAAAATCTTGGTAAGAATCATCTTTCTTTTTTCCAGATCATGTGCACCGTCGACCGTTTCTGGTAGT
pri_struct	((((.(...((.((((((((((((((((.(.(((((((((((.(((((((.(((.....)))....))))))........).))))))))))).).)))))).)))))))))).))...).)))).....(((.....((((((((.((((((....(((((...........))))).........((((.((.(((((......)))))....)))))).)))).)).)))))...)))...)))...
star_arm	second
star_beg	85
star_end	104
star_seq	AGGTGGGCATACTGCCAACT
star_struct	))))))))).).)))))).)
TTGGCATTCTGTCCACCT_x1	18	1..18	scaffold_1_31339	250	23..40	1e-04	1.00	42.1	Plus / Plus
TTGGCATTCTGTCCACCTC_x1	19	1..19	scaffold_1_31339	250	23..41	1e-04	1.00	42.1	Plus / Plus
TTGGCATTCTGTCCACCTCC_x13	20	1..20	scaffold_1_31339	250	23..42	1e-04	1.00	42.1	Plus / Plus
TTGGCATTCTGTCCACCTCCT_x1	21	1..21	scaffold_1_31339	250	23..43	1e-04	1.00	42.1	Plus / Plus
score_star	3.9
score_mfe	3.3
score_freq	-2.8
score	4.6
flank_first_end	22
flank_first_seq	GAGGATAAAGAGCCTTGTTTTG
flank_first_struct	((((..(((((((((.((((((
flank_second_beg	148
flank_second_seq	GAGACAGGTTCTTTTATCTCATGCTGGACCTCTTCTTCCATGGGGCAACAGATTTCCACCGGGATGTATGAGCTTCTTGAGGAACTCATAGATGAGGTACGTG
flank_second_struct	))))))))))))))..))))..((...(((((.((.(((.(((((.((....)).)).))))))..((((((.(((.....))))))))))).)))))..)).
freq	6
loop_beg	43
loop_end	129
loop_seq	GCAGCCTCCCAAGGGCTCTCTCTCTCTCTCTAAATATAATGTGGCGCTATAGCTAAGCTTGGTTTAGAATCCTTGTGTGATCTACAG
loop_struct	(.((..(((((((((.............(((((((......((((......))))......))))))).)))))).).)).)).)))
mature_arm	first
mature_beg	23
mature_end	42
mature_query	TAGCCAAGGATGACTTGCCT_x5
mature_seq	TAGCCAAGGATGACTTGCCT
mature_strand	+
mature_struct	((((((((((.((((.((((
pre_seq	TAGCCAAGGATGACTTGCCTGCAGCCTCCCAAGGGCTCTCTCTCTCTCTCTAAATATAATGTGGCGCTATAGCTAAGCTTGGTTTAGAATCCTTGTGTGATCTACAGGCAGTCTCCTTGGCTACC
pre_struct	((((((((((.((((.(((((.((..(((((((((.............(((((((......((((......))))......))))))).)))))).).)).)).))))))))))))))))))).)
pri_beg	1
pri_end	250
pri_id	scaffold_1_36193
pri_mfe	-92.04
pri_seq	GAGGATAAAGAGCCTTGTTTTGTAGCCAAGGATGACTTGCCTGCAGCCTCCCAAGGGCTCTCTCTCTCTCTCTAAATATAATGTGGCGCTATAGCTAAGCTTGGTTTAGAATCCTTGTGTGATCTACAGGCAGTCTCCTTGGCTACCGAGACAGGTTCTTTTATCTCATGCTGGACCTCTTCTTCCATGGGGCAACAGATTTCCACCGGGATGTATGAGCTTCTTGAGGAACTCATAGATGAGGTACGTG
pri_struct	((((..(((((((((.((((((((((((((((.((((.(((((.((..(((((((((.............(((((((......((((......))))......))))))).)))))).).)).)).))))))))))))))))))).)))))))))))))))..))))..((...(((((.((.(((.(((((.((....)).)).))))))..((((((.(((.....))))))))))).)))))..)).
star_arm	second
star_beg	130
star_end	147
star_read	1
star_seq	GCAGTCTCCTTGGCTACC
star_struct	)))))))))))))))).)
GGCAGTCTCCTTGGCTACC_x1	19	1..19	scaffold_1_36193	250	129..147	1e-04	1.00	42.1	Plus / Plus
TAGCCAAGGATGACTTGCCT_x5	20	1..20	scaffold_1_36193	250	23..42	1e-04	1.00	42.1	Plus / Plus
score_star	3.9
score_mfe	3.1
score_freq	-2.8
score	4.4
flank_first_end	103
flank_first_seq	TATATATATATATATATATATATATCTTTATATATCTTTTATATTATATGTGATAACGATGAGGGAAGAAAGGTCCTACATGAGGATAAAGAGCCTTGTTTTG
flank_first_struct	((((((((.(((((...(((((((....)))))))....)))))))))))))......(((.((((.......)))).)))((((..(((((((((.((((((
flank_second_beg	229
flank_second_seq	GAGACAGGTTCTTTTATCTCAT
flank_second_struct	))))))))))))))..))))..
freq	6
loop_beg	124
loop_end	210
loop_seq	GCAGCCTCCCAAGGGCTCTCTCTCTCTCTCTAAATATAATGTGGCGCTATAGCTAAGCTTGGTTTAGAATCCTTGTGTGATCTACAG
loop_struct	(.((..(((((((((.............(((((((......((((......))))......))))))).)))))).).)).)).)))
mature_arm	first
mature_beg	104
mature_end	123
mature_query	TAGCCAAGGATGACTTGCCT_x5
mature_seq	TAGCCAAGGATGACTTGCCT
mature_strand	+
mature_struct	((((((((((.((((.((((
pre_seq	TAGCCAAGGATGACTTGCCTGCAGCCTCCCAAGGGCTCTCTCTCTCTCTCTAAATATAATGTGGCGCTATAGCTAAGCTTGGTTTAGAATCCTTGTGTGATCTACAGGCAGTCTCCTTGGCTACC
pre_struct	((((((((((.((((.(((((.((..(((((((((.............(((((((......((((......))))......))))))).)))))).).)).)).))))))))))))))))))).)
pri_beg	1
pri_end	250
pri_id	scaffold_1_36196
pri_mfe	-84.54
pri_seq	TATATATATATATATATATATATATCTTTATATATCTTTTATATTATATGTGATAACGATGAGGGAAGAAAGGTCCTACATGAGGATAAAGAGCCTTGTTTTGTAGCCAAGGATGACTTGCCTGCAGCCTCCCAAGGGCTCTCTCTCTCTCTCTAAATATAATGTGGCGCTATAGCTAAGCTTGGTTTAGAATCCTTGTGTGATCTACAGGCAGTCTCCTTGGCTACCGAGACAGGTTCTTTTATCTCAT
pri_struct	((((((((.(((((...(((((((....)))))))....)))))))))))))......(((.((((.......)))).)))((((..(((((((((.((((((((((((((((.((((.(((((.((..(((((((((.............(((((((......((((......))))......))))))).)))))).).)).)).))))))))))))))))))).)))))))))))))))..))))..
star_arm	second
star_beg	211
star_end	228
star_read	1
star_seq	GCAGTCTCCTTGGCTACC
star_struct	)))))))))))))))).)
TAGCCAAGGATGACTTGCCT_x5	20	1..20	scaffold_1_36196	250	104..123	1e-04	1.00	42.1	Plus / Plus
GGCAGTCTCCTTGGCTACC_x1	19	1..19	scaffold_1_36196	250	210..228	1e-04	1.00	42.1	Plus / Plus
score_star	3.9
score_mfe	2.8
score_freq	69789.6
score	69796.6
flank_first_end	22
flank_first_seq	AATGAGTCACAAATAGTTGAGG
flank_first_struct	...............((((.((
flank_second_beg	105
flank_second_seq	CCAACATAAAACAAGCCTGCAATACATTCCTTCTTACCAACCATTGATCATATGTACACCCTTTTATGCATCATAGATCAATGTCCTGATGCCGAGAGCTTTCGACAATCTTGTTCCATTTCAACATGTAAGTATATATTGTATAT
flank_second_struct	.))))............(((((((.((.....(((((....((((((((.((((..((........))...))))))))))))....((((.(((((...........)))))...)))).......))))).)).)))))))...
freq	136901
loop_beg	44
loop_end	83
loop_seq	CCATTCCTTTGAAGCAAGAAACATGATCATCCGAATGATC
loop_struct	.(((((...(((..((.......)).)))...))))).))
mature_arm	second
mature_beg	84
mature_end	104
mature_query	TCGGACCAGGCTTCATTCCCC_x136172
mature_seq	TCGGACCAGGCTTCATTCCCC
mature_strand	+
mature_struct	)))))))))))..))))))))
pre_seq	GGAATGCTGTCTGGTTCGAGACCATTCCTTTGAAGCAAGAAACATGATCATCCGAATGATCTCGGACCAGGCTTCATTCCCC
pre_struct	((((((..(((((((((((((.(((((...(((..((.......)).)))...))))).)))))))))))))..))))))))
pri_beg	1
pri_end	250
pri_id	scaffold_1_46636
pri_mfe	-72.70
pri_seq	AATGAGTCACAAATAGTTGAGGGGAATGCTGTCTGGTTCGAGACCATTCCTTTGAAGCAAGAAACATGATCATCCGAATGATCTCGGACCAGGCTTCATTCCCCCCAACATAAAACAAGCCTGCAATACATTCCTTCTTACCAACCATTGATCATATGTACACCCTTTTATGCATCATAGATCAATGTCCTGATGCCGAGAGCTTTCGACAATCTTGTTCCATTTCAACATGTAAGTATATATTGTATAT
pri_struct	...............((((.((((((((..(((((((((((((.(((((...(((..((.......)).)))...))))).)))))))))))))..)))))))).))))............(((((((.((.....(((((....((((((((.((((..((........))...))))))))))))....((((.(((((...........)))))...)))).......))))).)).)))))))...
star_arm	first
star_beg	23
star_end	43
star_read	1
star_seq	GGAATGCTGTCTGGTTCGAGA
star_struct	((((((..(((((((((((((
GGAATGCTGTCTGGTTCGAGA_x4	21	1..21	scaffold_1_46636	250	23..43	1e-04	1.00	42.1	Plus / Plus
GGAATGCTGTCTGGTTCGAGAC_x2	22	1..22	scaffold_1_46636	250	23..44	1e-04	1.00	42.1	Plus / Plus
AATGCTGTCTGGTTCGAGA_x1	19	1..19	scaffold_1_46636	250	25..43	1e-04	1.00	42.1	Plus / Plus
ATCTCGGACCAGGCTTCATTCCCC_x3	24	1..24	scaffold_1_46636	250	81..104	1e-04	1.00	42.1	Plus / Plus
TCTCGGACCAGGCTTCATTCC_x12	21	1..21	scaffold_1_46636	250	82..102	1e-04	1.00	42.1	Plus / Plus
TCTCGGACCAGGCTTCATTCCCC_x3	23	1..23	scaffold_1_46636	250	82..104	1e-04	1.00	42.1	Plus / Plus
CTCGGACCAGGCTTCATTCCC_x5	21	1..21	scaffold_1_46636	250	83..103	1e-04	1.00	42.1	Plus / Plus
CTCGGACCAGGCTTCATTCCCC_x61	22	1..22	scaffold_1_46636	250	83..104	1e-04	1.00	42.1	Plus / Plus
CTCGGACCAGGCTTCATTCCCCC_x1	23	1..23	scaffold_1_46636	250	83..105	1e-04	1.00	42.1	Plus / Plus
TCGGACCAGGCTTCATTC_x12	18	1..18	scaffold_1_46636	250	84..101	1e-04	1.00	42.1	Plus / Plus
TCGGACCAGGCTTCATTCC_x87	19	1..19	scaffold_1_46636	250	84..102	1e-04	1.00	42.1	Plus / Plus
TCGGACCAGGCTTCATTCCC_x187	20	1..20	scaffold_1_46636	250	84..103	1e-04	1.00	42.1	Plus / Plus
TCGGACCAGGCTTCATTCCCC_x136172	21	1..21	scaffold_1_46636	250	84..104	1e-04	1.00	42.1	Plus / Plus
TCGGACCAGGCTTCATTCCCCC_x131	22	1..22	scaffold_1_46636	250	84..105	1e-04	1.00	42.1	Plus / Plus
CGGACCAGGCTTCATTCCCC_x128	20	1..20	scaffold_1_46636	250	85..104	1e-04	1.00	42.1	Plus / Plus
CGGACCAGGCTTCATTCCCCC_x1	21	1..21	scaffold_1_46636	250	85..105	1e-04	1.00	42.1	Plus / Plus
GGACCAGGCTTCATTCCCC_x91	19	1..19	scaffold_1_46636	250	86..104	1e-04	1.00	42.1	Plus / Plus
score_star	3.9
score_mfe	2.7
score_freq	69789.6
score	69796.5
flank_first_end	145
flank_first_seq	ATAAGACACTCCTCTCATCTTCACGTATATAAAGGCCCCATGAAAACCAATGCATGGCCAAATCAAAATCTATACACAAACAGTTCTCTCTCTCTCTCTCTCTCTCTCTCTCTGTGTGGATCAAATGAGTCACAAATAGTTGAGG
flank_first_struct	....(((..........................((((.(((........)))...))))........(((((((((.....((......................)).....))))))))).......))).......((((.((
flank_second_beg	228
flank_second_seq	CCAACATAAAACAAGCCTGCAAT
flank_second_struct	.))))..................
freq	136901
loop_beg	167
loop_end	206
loop_seq	CCATTCCTTTGAAGCAAGAAACATGATCATCCGAATGATC
loop_struct	.(((((...(((..((.......)).)))...))))).))
mature_arm	second
mature_beg	207
mature_end	227
mature_query	TCGGACCAGGCTTCATTCCCC_x136172
mature_seq	TCGGACCAGGCTTCATTCCCC
mature_strand	+
mature_struct	)))))))))))..))))))))
pre_seq	GGAATGCTGTCTGGTTCGAGACCATTCCTTTGAAGCAAGAAACATGATCATCCGAATGATCTCGGACCAGGCTTCATTCCCC
pre_struct	((((((..(((((((((((((.(((((...(((..((.......)).)))...))))).)))))))))))))..))))))))
pri_beg	1
pri_end	250
pri_id	scaffold_1_46639
pri_mfe	-68.25
pri_seq	ATAAGACACTCCTCTCATCTTCACGTATATAAAGGCCCCATGAAAACCAATGCATGGCCAAATCAAAATCTATACACAAACAGTTCTCTCTCTCTCTCTCTCTCTCTCTCTCTGTGTGGATCAAATGAGTCACAAATAGTTGAGGGGAATGCTGTCTGGTTCGAGACCATTCCTTTGAAGCAAGAAACATGATCATCCGAATGATCTCGGACCAGGCTTCATTCCCCCCAACATAAAACAAGCCTGCAAT
pri_struct	....(((..........................((((.(((........)))...))))........(((((((((.....((......................)).....))))))))).......))).......((((.((((((((..(((((((((((((.(((((...(((..((.......)).)))...))))).)))))))))))))..)))))))).))))..................
star_arm	first
star_beg	146
star_end	166
star_read	1
star_seq	GGAATGCTGTCTGGTTCGAGA
star_struct	((((((..(((((((((((((
GGAATGCTGTCTGGTTCGAGA_x4	21	1..21	scaffold_1_46639	250	146..166	1e-04	1.00	42.1	Plus / Plus
GGAATGCTGTCTGGTTCGAGAC_x2	22	1..22	scaffold_1_46639	250	146..167	1e-04	1.00	42.1	Plus / Plus
AATGCTGTCTGGTTCGAGA_x1	19	1..19	scaffold_1_46639	250	148..166	1e-04	1.00	42.1	Plus / Plus
ATCTCGGACCAGGCTTCATTCCCC_x3	24	1..24	scaffold_1_46639	250	204..227	1e-04	1.00	42.1	Plus / Plus
TCTCGGACCAGGCTTCATTCC_x12	21	1..21	scaffold_1_46639	250	205..225	1e-04	1.00	42.1	Plus / Plus
TCTCGGACCAGGCTTCATTCCCC_x3	23	1..23	scaffold_1_46639	250	205..227	1e-04	1.00	42.1	Plus / Plus
CTCGGACCAGGCTTCATTCCC_x5	21	1..21	scaffold_1_46639	250	206..226	1e-04	1.00	42.1	Plus / Plus
CTCGGACCAGGCTTCATTCCCC_x61	22	1..22	scaffold_1_46639	250	206..227	1e-04	1.00	42.1	Plus / Plus
CTCGGACCAGGCTTCATTCCCCC_x1	23	1..23	scaffold_1_46639	250	206..228	1e-04	1.00	42.1	Plus / Plus
TCGGACCAGGCTTCATTC_x12	18	1..18	scaffold_1_46639	250	207..224	1e-04	1.00	42.1	Plus / Plus
TCGGACCAGGCTTCATTCC_x87	19	1..19	scaffold_1_46639	250	207..225	1e-04	1.00	42.1	Plus / Plus
TCGGACCAGGCTTCATTCCC_x187	20	1..20	scaffold_1_46639	250	207..226	1e-04	1.00	42.1	Plus / Plus
TCGGACCAGGCTTCATTCCCC_x136172	21	1..21	scaffold_1_46639	250	207..227	1e-04	1.00	42.1	Plus / Plus
TCGGACCAGGCTTCATTCCCCC_x131	22	1..22	scaffold_1_46639	250	207..228	1e-04	1.00	42.1	Plus / Plus
CGGACCAGGCTTCATTCCCC_x128	20	1..20	scaffold_1_46639	250	208..227	1e-04	1.00	42.1	Plus / Plus
CGGACCAGGCTTCATTCCCCC_x1	21	1..21	scaffold_1_46639	250	208..228	1e-04	1.00	42.1	Plus / Plus
GGACCAGGCTTCATTCCCC_x91	19	1..19	scaffold_1_46639	250	209..227	1e-04	1.00	42.1	Plus / Plus
score_star	3.9
score_mfe	2
score_freq	-4.9
score	1.2
flank_first_end	22
flank_first_seq	CGGATAGGAAACACGCGGTGAA
flank_first_struct	......(....)....(((...
flank_second_beg	91
flank_second_seq	ACCTGCCGAGTTCGACTCGGCC
flank_second_struct	))).((((((.....)))))).
freq	2
loop_beg	47
loop_end	68
loop_seq	AGACTGCTTCGAGCAGATCATA
loop_struct	.((((((.....)))).))...
mature_arm	second
mature_beg	69
mature_end	90
mature_query	TGCTTCGAGACGATGAACCCGA_x1
mature_seq	TGCTTCGAGACGATGAACCCGA
mature_strand	+
mature_struct	)))))).))))))).)))))..
pre_seq	GGCGTTGGATCGTCTGGGAGTGAGAGACTGCTTCGAGCAGATCATATGCTTCGAGACGATGAACCCGA
pre_struct	((.(((.(.((((((.((((((...((((((.....)))).))...)))))).))))))).)))))..
pri_beg	1
pri_end	112
pri_id	scaffold_1_47428
pri_mfe	-43.90
pri_seq	CGGATAGGAAACACGCGGTGAAGGCGTTGGATCGTCTGGGAGTGAGAGACTGCTTCGAGCAGATCATATGCTTCGAGACGATGAACCCGAACCTGCCGAGTTCGACTCGGCC
pri_struct	......(....)....(((...((.(((.(.((((((.((((((...((((((.....)))).))...)))))).))))))).)))))..))).((((((.....)))))).
star_arm	first
star_beg	23
star_end	46
star_read	1
star_seq	GGCGTTGGATCGTCTGGGAGTGAG
star_struct	((.(((.(.((((((.((((((..
GGCGTTGGATCGTCTGGGAGTG_x1	22	1..22	scaffold_1_47428	112	23..44	1e-04	1.00	42.1	Plus / Plus
TGCTTCGAGACGATGAACCCGA_x1	22	1..22	scaffold_1_47428	112	69..90	1e-04	1.00	42.1	Plus / Plus
score_star	-1.3
score_mfe	4.5
score_freq	-0.8
score	2.6
flank_first_end	22
flank_first_seq	CGTCCTTTTTTTAAAAAGAAAA
flank_first_struct	(.((((.(((((..((((((((
flank_second_beg	228
flank_second_seq	TTCTTTAAAAAAATGATAGGGGG
flank_second_struct	))))))..)))))....)))).)
freq	10
loop_beg	44
loop_end	206
loop_seq	TTTAGCCAATTTGCCCCCTGACGTCAAAATCTGCCACTTCCCATCCATTCTGCCGTCAAGTTGGTGTTTTGGTGGAGACGTGAAATGACAAAAGTAACCTCCAACTTGATGGCCAGATGGATGGGAGGCATATTTTTATGTCCGGGGGCAAATTGGCGAAAAA
loop_struct	(((.((((((((((((((.(((((.(((((.((((...(((((((((((..(((((((((((((......(((....((.((......))...)).))).)))))))))))))..))))))))))))))).))))).))))).)))))))))))))).)))).
mature_arm	first
mature_beg	23
mature_end	43
mature_query	TTAAGGACCCGAACTAATTGT_x10
mature_seq	TTAAGGACCCGAACTAATTGT
mature_strand	+
mature_struct	(((((((((((((((((((.(
pre_seq	TTAAGGACCCGAACTAATTGTTTTAGCCAATTTGCCCCCTGACGTCAAAATCTGCCACTTCCCATCCATTCTGCCGTCAAGTTGGTGTTTTGGTGGAGACGTGAAATGACAAAAGTAACCTCCAACTTGATGGCCAGATGGATGGGAGGCATATTTTTATGTCCGGGGGCAAATTGGCGAAAAAAATTAGTTTGGGTCCTTAATT
pre_struct	(((((((((((((((((((.((((.((((((((((((((.(((((.(((((.((((...(((((((((((..(((((((((((((......(((....((.((......))...)).))).)))))))))))))..))))))))))))))).))))).))))).)))))))))))))).)))).)))))))))))))))))))))
pri_beg	1
pri_end	250
pri_id	scaffold_1_4791
pri_mfe	-135.80
pri_seq	CGTCCTTTTTTTAAAAAGAAAATTAAGGACCCGAACTAATTGTTTTAGCCAATTTGCCCCCTGACGTCAAAATCTGCCACTTCCCATCCATTCTGCCGTCAAGTTGGTGTTTTGGTGGAGACGTGAAATGACAAAAGTAACCTCCAACTTGATGGCCAGATGGATGGGAGGCATATTTTTATGTCCGGGGGCAAATTGGCGAAAAAAATTAGTTTGGGTCCTTAATTTTCTTTAAAAAAATGATAGGGGG
pri_struct	(.((((.(((((..(((((((((((((((((((((((((((.((((.((((((((((((((.(((((.(((((.((((...(((((((((((..(((((((((((((......(((....((.((......))...)).))).)))))))))))))..))))))))))))))).))))).))))).)))))))))))))).)))).)))))))))))))))))))))))))))..)))))....)))).)
star_arm	second
star_beg	207
star_end	227
star_seq	AATTAGTTTGGGTCCTTAATT
star_struct	)))))))))))))))))))))
TTAAGGACCCGAACTAATTGT_x10	21	1..21	scaffold_1_4791	250	23..43	1e-04	1.00	42.1	Plus / Plus
score_star	3.9
score_mfe	2.5
score_freq	22.6
score	29.3
flank_first_end	23
flank_first_seq	TTTCTCAGGCGGGACACATCCCC
flank_first_struct	.......(((((((((.(((((.
flank_second_beg	118
flank_second_seq	GGATATGTCTCCTCTTTATAACACTGCCGTATTTCTCTTATTTCCCTTTTTTTTTTCTTTTTTTTTGTTTTCCAGTTACTTTTCGTTCCAAAAATTAAAAAAACCATTCATTTTGGCGCCAATTCGGATTACA
flank_second_struct	)))).))))))..............))).....................................(((..(((.(..((.....))..)..............(((.......))).........)))..)))
freq	56
loop_beg	45
loop_end	96
loop_seq	CCATCACAGCCGTCCATCTTTATGATCACGATGTTAACTCAATCCAATGGTG
loop_struct	((((.(((..(((..(((.....))).))).)))............)))).)
mature_arm	second
mature_beg	97
mature_end	117
mature_query	TTAGATTCACGCACAAACTCG_x51
mature_seq	TTAGATTCACGCACAAACTCG
mature_strand	+
mature_struct	)).)))))))))))))))).)
pre_seq	AGTTTGTGCGTGAATCGAACCCCATCACAGCCGTCCATCTTTATGATCACGATGTTAACTCAATCCAATGGTGTTAGATTCACGCACAAACTCG
pre_struct	((((((((((((((((.(((.((((.(((..(((..(((.....))).))).)))............)))).))).)))))))))))))))).)
pri_beg	1
pri_end	250
pri_id	scaffold_1_4973
pri_mfe	-62.05
pri_seq	TTTCTCAGGCGGGACACATCCCCAGTTTGTGCGTGAATCGAACCCCATCACAGCCGTCCATCTTTATGATCACGATGTTAACTCAATCCAATGGTGTTAGATTCACGCACAAACTCGGGATATGTCTCCTCTTTATAACACTGCCGTATTTCTCTTATTTCCCTTTTTTTTTTCTTTTTTTTTGTTTTCCAGTTACTTTTCGTTCCAAAAATTAAAAAAACCATTCATTTTGGCGCCAATTCGGATTACA
pri_struct	.......(((((((((.(((((.((((((((((((((((.(((.((((.(((..(((..(((.....))).))).)))............)))).))).)))))))))))))))).))))).))))))..............))).....................................(((..(((.(..((.....))..)..............(((.......))).........)))..)))
star_arm	first
star_beg	24
star_end	44
star_read	1
star_seq	AGTTTGTGCGTGAATCGAACC
star_struct	((((((((((((((((.(((.
CAGTTTGTGCGTGAATCGAAC_x4	21	1..21	scaffold_1_4973	250	23..43	1e-04	1.00	42.1	Plus / Plus
TTAGATTCACGCACAAACT_x1	19	1..19	scaffold_1_4973	250	97..115	1e-04	1.00	42.1	Plus / Plus
TTAGATTCACGCACAAACTCG_x51	21	1..21	scaffold_1_4973	250	97..117	1e-04	1.00	42.1	Plus / Plus
score_star	3.9
score_mfe	2.9
score_freq	22.6
score	29.7
flank_first_end	134
flank_first_seq	GCGGTGGGGGTGACGATCGATCTCCATCTCCAAGCCTTCTATTAAAGGCAACATTTCATCCCTTTTTCTTCATTGCAGGCTCATTCATTCATAGCAATCCTGTATCTTCTTTTTCTCAGGCGGGACACATCCCC
flank_first_struct	(((((((((((((.(((.(....).))).....(((((......)))))......)))))))........))))))..(((...........)))...((((..............)))).((((((.(((((.
flank_second_beg	229
flank_second_seq	GGATATGTCTCCTCTTTATAAC
flank_second_struct	)))).))))))...........
freq	56
loop_beg	156
loop_end	207
loop_seq	CCATCACAGCCGTCCATCTTTATGATCACGATGTTAACTCAATCCAATGGTG
loop_struct	((((.(((..(((..(((.....))).))).)))............)))).)
mature_arm	second
mature_beg	208
mature_end	228
mature_query	TTAGATTCACGCACAAACTCG_x51
mature_seq	TTAGATTCACGCACAAACTCG
mature_strand	+
mature_struct	)).)))))))))))))))).)
pre_seq	AGTTTGTGCGTGAATCGAACCCCATCACAGCCGTCCATCTTTATGATCACGATGTTAACTCAATCCAATGGTGTTAGATTCACGCACAAACTCG
pre_struct	((((((((((((((((.(((.((((.(((..(((..(((.....))).))).)))............)))).))).)))))))))))))))).)
pri_beg	1
pri_end	250
pri_id	scaffold_1_4976
pri_mfe	-77.16
pri_seq	GCGGTGGGGGTGACGATCGATCTCCATCTCCAAGCCTTCTATTAAAGGCAACATTTCATCCCTTTTTCTTCATTGCAGGCTCATTCATTCATAGCAATCCTGTATCTTCTTTTTCTCAGGCGGGACACATCCCCAGTTTGTGCGTGAATCGAACCCCATCACAGCCGTCCATCTTTATGATCACGATGTTAACTCAATCCAATGGTGTTAGATTCACGCACAAACTCGGGATATGTCTCCTCTTTATAAC
pri_struct	(((((((((((((.(((.(....).))).....(((((......)))))......)))))))........))))))..(((...........)))...((((..............)))).((((((.(((((.((((((((((((((((.(((.((((.(((..(((..(((.....))).))).)))............)))).))).)))))))))))))))).))))).))))))...........
star_arm	first
star_beg	135
star_end	155
star_read	1
star_seq	AGTTTGTGCGTGAATCGAACC
star_struct	((((((((((((((((.(((.
CAGTTTGTGCGTGAATCGAAC_x4	21	1..21	scaffold_1_4976	250	134..154	1e-04	1.00	42.1	Plus / Plus
TTAGATTCACGCACAAACT_x1	19	1..19	scaffold_1_4976	250	208..226	1e-04	1.00	42.1	Plus / Plus
TTAGATTCACGCACAAACTCG_x51	21	1..21	scaffold_1_4976	250	208..228	1e-04	1.00	42.1	Plus / Plus
score_star	-1.3
score_mfe	3.1
score_freq	-0.8
score	1.2
flank_first_end	75
flank_first_seq	GATTAGCACATTAATTTGTGTCAATTATTAATTCAACAATTATATATATATATATATATCAGTTTCGATCTCTTG
flank_first_struct	((((..((((......))))..)))).........................((((((((.(((..((((((((((
flank_second_beg	229
flank_second_seq	AGAGATCGGGACTTATATATAT
flank_second_struct	))))))))..))).))))))))
freq	10
loop_beg	100
loop_end	204
loop_seq	GGTCACCTACCGTTGGATATTAATCCAATGATTCGAAAAGGTTTCTTAAAAGGAGTGCAAGAGTGAGTGAACTGTTGAATTTACATCCAACGGTGAGTGACCACA
loop_struct	((((((.(((((((((((...........(((((((...(((((((((....(....).....)))).))))).)))))))...))))))))))).)))))))..
mature_arm	second
mature_beg	205
mature_end	228
mature_query	AATCTCTTGGACCCCTGTAGTACA_x4
mature_seq	AATCTCTTGGACCCCTGTAGTACA
mature_strand	+
mature_struct	......)))))).).))).)).))
pre_seq	GACCACATGAGTTCAATATATTATGGTCACCTACCGTTGGATATTAATCCAATGATTCGAAAAGGTTTCTTAAAAGGAGTGCAAGAGTGAGTGAACTGTTGAATTTACATCCAACGGTGAGTGACCACAAATCTCTTGGACCCCTGTAGTACA
pre_struct	.((.(((.(.((((((.......(((((((.(((((((((((...........(((((((...(((((((((....(....).....)))).))))).)))))))...))))))))))).)))))))........)))))).).))).)).))
pri_beg	1
pri_end	250
pri_id	scaffold_1_5473
pri_mfe	-81.60
pri_seq	GATTAGCACATTAATTTGTGTCAATTATTAATTCAACAATTATATATATATATATATATCAGTTTCGATCTCTTGGACCACATGAGTTCAATATATTATGGTCACCTACCGTTGGATATTAATCCAATGATTCGAAAAGGTTTCTTAAAAGGAGTGCAAGAGTGAGTGAACTGTTGAATTTACATCCAACGGTGAGTGACCACAAATCTCTTGGACCCCTGTAGTACAAGAGATCGGGACTTATATATAT
pri_struct	((((..((((......))))..)))).........................((((((((.(((..((((((((((.((.(((.(.((((((.......(((((((.(((((((((((...........(((((((...(((((((((....(....).....)))).))))).)))))))...))))))))))).)))))))........)))))).).))).)).))))))))))..))).))))))))
star_arm	first
star_beg	76
star_end	99
star_seq	GACCACATGAGTTCAATATATTAT
star_struct	.((.(((.(.((((((.......(
CAAATCTCTTGGACCCCTGTAGTA_x1	24	1..24	scaffold_1_5473	250	203..226	1e-04	1.00	42.1	Plus / Plus
AAATCTCTTGGACCCCTGTAGTAC_x4	24	1..24	scaffold_1_5473	250	204..227	1e-04	1.00	42.1	Plus / Plus
AATCTCTTGGACCCCTGTAGTACA_x4	24	1..24	scaffold_1_5473	250	205..228	1e-04	1.00	42.1	Plus / Plus
ATCTCTTGGACCCCTGTAGTA_x1	21	1..21	scaffold_1_5473	250	206..226	1e-04	1.00	42.1	Plus / Plus
score_star	-1.3
score_mfe	4.2
score_freq	0
score	3.2
flank_first_end	26
flank_first_seq	CCGATCTCTTGGACCACAGGAGTCCA
flank_first_struct	..((((((((((((((((((((((((
flank_second_beg	150
flank_second_seq	GACTCCTGTGGTCCAAGAGATCAGGACTGATATAATATATAACATATTATTGCAAAATATGCCCATATGGCTCCATTTATTTGTTCCAACTTCGATTTGGG
flank_second_struct	)))))))))))))))))))))).(((.((..(((((((.....)))))))..))......(((.....))))))...........((((.......)))).
freq	28
loop_beg	51
loop_end	126
loop_seq	GGATGTAAATTCAACGGTTCACTCAATCTTGAACTCCTTTTAAGAAACTTTTTTGAACCATTAGATTAATATCCAA
loop_struct	((((((.(((..((.((((((.....(((((((.....)))))))........)))))).))..))).))))))))
mature_arm	first
mature_beg	27
mature_end	50
mature_query	AGAGATTTGTGGTTACTCACCGTT_x22
mature_seq	AGAGATTTGTGGTTACTCACCGTT
mature_strand	+
mature_struct	(((((((.((((((((((((((((
pre_seq	AGAGATTTGTGGTTACTCACCGTTGGATGTAAATTCAACGGTTCACTCAATCTTGAACTCCTTTTAAGAAACTTTTTTGAACCATTAGATTAATATCCAACGGTGAGTGACCACAATCTCTTG
pre_struct	(((((((.((((((((((((((((((((((.(((..((.((((((.....(((((((.....)))))))........)))))).))..))).)))))))))))))))))))))))))))))))
pri_beg	1
pri_end	250
pri_id	scaffold_1_9969
pri_mfe	-125.82
pri_seq	CCGATCTCTTGGACCACAGGAGTCCAAGAGATTTGTGGTTACTCACCGTTGGATGTAAATTCAACGGTTCACTCAATCTTGAACTCCTTTTAAGAAACTTTTTTGAACCATTAGATTAATATCCAACGGTGAGTGACCACAATCTCTTGGACTCCTGTGGTCCAAGAGATCAGGACTGATATAATATATAACATATTATTGCAAAATATGCCCATATGGCTCCATTTATTTGTTCCAACTTCGATTTGGG
pri_struct	..(((((((((((((((((((((((((((((((.((((((((((((((((((((((.(((..((.((((((.....(((((((.....)))))))........)))))).))..))).))))))))))))))))))))))))))))))))))))))))))))))))))))).(((.((..(((((((.....)))))))..))......(((.....))))))...........((((.......)))).
star_arm	second
star_beg	127
star_end	149
star_seq	CGGTGAGTGACCACAATCTCTTG
star_struct	)))))))))))))))))))))))
ATTTACATCCAACGGTGAGTAACC_x1	24	1..24	scaffold_1_9969	250	191..214	1e-04	1.00	42.1	Plus / Minus
TCCAAGAGATTTGTGGTTACTCAC_x1	24	1..24	scaffold_1_9969	250	23..46	1e-04	1.00	42.1	Plus / Plus
AAGAGATTTGTGGTTACTCACCGT_x2	24	1..24	scaffold_1_9969	250	26..49	1e-04	1.00	42.1	Plus / Plus
AGAGATTTGTGGTTACTCAC_x1	20	1..20	scaffold_1_9969	250	27..46	1e-04	1.00	42.1	Plus / Plus
AGAGATTTGTGGTTACTCACCG_x1	22	1..22	scaffold_1_9969	250	27..48	1e-04	1.00	42.1	Plus / Plus
AGAGATTTGTGGTTACTCACCGTT_x22	24	1..24	scaffold_1_9969	250	27..50	1e-04	1.00	42.1	Plus / Plus
score_star	-1.3
score_mfe	3
score_freq	0
score	2
flank_first_end	122
flank_first_seq	TAATGGAAAAGTTTCCGATTAAGTTTCTTAATTATATTTGGTACGTCAATAGTATAATAATAATAATACATGTACTTTGCCATTAAGTTTCTACAGCTAGAAGAGGAGCTTAAAGTGAGGAA
flank_first_struct	((((((.(((((....(((((((...))))))).((((..((((.......))))...))))...........))))).))))))...(((((....)))))((((((.((.(((((((((.
flank_second_beg	226
flank_second_seq	TCTCACTTGAAACTCCTCATTATAG
flank_second_struct	)))))))).)).)))))).......
freq	12
loop_beg	147
loop_end	201
loop_seq	CATCAAAGCATTTAAAATGTTTAAGTTCCATGATTTCTTTACATTTATTGATGGT
loop_struct	((((((........((((((..(((...........))).)))))).))))))))
mature_arm	second
mature_beg	202
mature_end	225
mature_query	AAGATTGACCTCCTCAAATAGCCT_x8
mature_seq	AAGATTGACCTCCTCAAATAGCCT
mature_strand	+
mature_struct	..)))))))))).))))))))).)
pre_seq	GCTATTTGATGAGGTCAATCCCACCATCAAAGCATTTAAAATGTTTAAGTTCCATGATTTCTTTACATTTATTGATGGTAAGATTGACCTCCTCAAATAGCCT
pre_struct	(((((((((.((((((((((..((((((((........((((((..(((...........))).)))))).))))))))..)))))))))).))))))))).)
pri_beg	1
pri_end	250
pri_id	scaffold_2_11348
pri_mfe	-80.90
pri_seq	TAATGGAAAAGTTTCCGATTAAGTTTCTTAATTATATTTGGTACGTCAATAGTATAATAATAATAATACATGTACTTTGCCATTAAGTTTCTACAGCTAGAAGAGGAGCTTAAAGTGAGGAAGCTATTTGATGAGGTCAATCCCACCATCAAAGCATTTAAAATGTTTAAGTTCCATGATTTCTTTACATTTATTGATGGTAAGATTGACCTCCTCAAATAGCCTTCTCACTTGAAACTCCTCATTATAG
pri_struct	((((((.(((((....(((((((...))))))).((((..((((.......))))...))))...........))))).))))))...(((((....)))))((((((.((.(((((((((.(((((((((.((((((((((..((((((((........((((((..(((...........))).)))))).))))))))..)))))))))).))))))))).))))))))).)).)))))).......
star_arm	first
star_beg	123
star_end	146
star_seq	GCTATTTGATGAGGTCAATCCCAC
star_struct	(((((((((.((((((((((..((
AAGTGAGAAGGCTATTTGAGGAGG_x1	24	1..24	scaffold_2_11348	250	18..41	1e-04	1.00	42.1	Plus / Minus
AAGATTGACCTCCTCAAATAGCCT_x8	24	1..24	scaffold_2_11348	250	202..225	1e-04	1.00	42.1	Plus / Plus
GATTGACCTCCTCAAATAGCCTT_x1	23	1..23	scaffold_2_11348	250	204..226	1e-04	1.00	42.1	Plus / Plus
ATTGACCTCCTCAAATAGCCTTCT_x2	24	1..24	scaffold_2_11348	250	205..228	1e-04	1.00	42.1	Plus / Plus
score_star	3.9
score_mfe	2.7
score_freq	124
score	130.9
flank_first_end	23
flank_first_seq	CCCACTACGGTAGCTTGCTACTG
flank_first_struct	........(((((....)))))(
flank_second_beg	79
flank_second_seq	CCAAATCTAGTTTAAAATTGGCTTGGTAAATATGCTAAGGTAAAAAGATTTCCGAAATAAAATGCAATCTATTTTTCTGTGAAGTCAAATTCAAATTACAGAGCAAATTTTTATTGCTCGTTTCGGGACTTCAAAACAGACTTGAAAGACAAATGTTCTCTCAATCAATCAT
flank_second_struct	.........((((....(((.(((((((....))))))).)))...((.(((((((((.....(((((..((((((((((((.............)))))))).))))....)))))..)))))))))..)).)))).((.((((.((((....).))).))))))......
freq	255
loop_beg	50
loop_end	56
loop_seq	GCACTAT
loop_struct	.......
mature_arm	second
mature_beg	57
mature_end	78
mature_query	TGCATGGGCCTGGCGCACCCCA_x25
mature_seq	TGCATGGGCCTGGCGCACCCCA
mature_strand	+
mature_struct	))).)))))...))))))))).
pre_seq	GGGTTCTCGCGCGTCGCCCAAGCGTTGCACTATTGCATGGGCCTGGCGCACCCCA
pre_struct	((((....((((...(((((.(((.........))).)))))...))))))))).
pri_beg	1
pri_end	250
pri_id	scaffold_2_11686
pri_mfe	-66.52
pri_seq	CCCACTACGGTAGCTTGCTACTGGGGTTCTCGCGCGTCGCCCAAGCGTTGCACTATTGCATGGGCCTGGCGCACCCCACCAAATCTAGTTTAAAATTGGCTTGGTAAATATGCTAAGGTAAAAAGATTTCCGAAATAAAATGCAATCTATTTTTCTGTGAAGTCAAATTCAAATTACAGAGCAAATTTTTATTGCTCGTTTCGGGACTTCAAAACAGACTTGAAAGACAAATGTTCTCTCAATCAATCAT
pri_struct	........(((((....)))))(((((....((((...(((((.(((.........))).)))))...)))))))))..........((((....(((.(((((((....))))))).)))...((.(((((((((.....(((((..((((((((((((.............)))))))).))))....)))))..)))))))))..)).)))).((.((((.((((....).))).))))))......
star_arm	first
star_beg	24
star_end	49
star_read	1
star_seq	GGGTTCTCGCGCGTCGCCCAAGCGTT
star_struct	((((....((((...(((((.(((..
TTGCTACTGGGGTTCTCGCGC_x1	21	1..21	scaffold_2_11686	250	15..35	1e-04	1.00	42.1	Plus / Plus
CTACTGGGGTTCTCGCGCG_x1	19	1..19	scaffold_2_11686	250	18..36	1e-04	1.00	42.1	Plus / Plus
TGCAATAGTGCAACGCTTGGGC_x1	22	1..22	scaffold_2_11686	250	191..212	1e-04	1.00	42.1	Plus / Minus
CAATAGTGCAACGCTTGGGCGA_x1	22	1..22	scaffold_2_11686	250	193..214	1e-04	1.00	42.1	Plus / Minus
TACTGGGGTTCTCGCGCGTC_x1	20	1..20	scaffold_2_11686	250	19..38	1e-04	1.00	42.1	Plus / Plus
TTGGGCGACGCGCGAGAACCC_x1	21	1..21	scaffold_2_11686	250	207..227	1e-04	1.00	42.1	Plus / Minus
TCAAAACAGACTTGAAAGAC_x1	20	1..20	scaffold_2_11686	250	209..228	1e-04	1.00	42.1	Plus / Plus
CGACGCGCGAGAACCCCAGTAG_x1	22	1..22	scaffold_2_11686	250	212..233	1e-04	1.00	42.1	Plus / Minus
CTGGGGTTCTCGCGCGTCGC_x1	20	1..20	scaffold_2_11686	250	21..40	1e-04	1.00	42.1	Plus / Plus
CTGGGGTTCTCGCGCGTCGCC_x2	21	1..21	scaffold_2_11686	250	21..41	1e-04	1.00	42.1	Plus / Plus
CTGGGGTTCTCGCGCGTCGCCC_x4	22	1..22	scaffold_2_11686	250	21..42	1e-04	1.00	42.1	Plus / Plus
CTGGGGTTCTCGCGCGTCGCCCA_x6	23	1..23	scaffold_2_11686	250	21..43	1e-04	1.00	42.1	Plus / Plus
CGAGAACCCCAGTAGCAAGCTA_x1	22	1..22	scaffold_2_11686	250	219..240	1e-04	1.00	42.1	Plus / Minus
TGGGGTTCTCGCGCGTCGCC_x1	20	1..20	scaffold_2_11686	250	22..41	1e-04	1.00	42.1	Plus / Plus
TGGGGTTCTCGCGCGTCGCCC_x1	21	1..21	scaffold_2_11686	250	22..42	1e-04	1.00	42.1	Plus / Plus
TGGGGTTCTCGCGCGTCGCCCA_x7	22	1..22	scaffold_2_11686	250	22..43	1e-04	1.00	42.1	Plus / Plus
GGGGTTCTCGCGCGTCGC_x1	18	1..18	scaffold_2_11686	250	23..40	1e-04	1.00	42.1	Plus / Plus
GGGGTTCTCGCGCGTCGCC_x2	19	1..19	scaffold_2_11686	250	23..41	1e-04	1.00	42.1	Plus / Plus
GGGGTTCTCGCGCGTCGCCC_x2	20	1..20	scaffold_2_11686	250	23..42	1e-04	1.00	42.1	Plus / Plus
GGGGTTCTCGCGCGTCGCCCA_x6	21	1..21	scaffold_2_11686	250	23..43	1e-04	1.00	42.1	Plus / Plus
GGGGTTCTCGCGCGTCGCCCAA_x1	22	1..22	scaffold_2_11686	250	23..44	1e-04	1.00	42.1	Plus / Plus
GGGTTCTCGCGCGTCGCC_x7	18	1..18	scaffold_2_11686	250	24..41	1e-04	1.00	42.1	Plus / Plus
GGGTTCTCGCGCGTCGCCC_x9	19	1..19	scaffold_2_11686	250	24..42	1e-04	1.00	42.1	Plus / Plus
GGGTTCTCGCGCGTCGCCCA_x1	20	1..20	scaffold_2_11686	250	24..43	1e-04	1.00	42.1	Plus / Plus
GGGTTCTCGCGCGTCGCCCAAGCG_x2	24	1..24	scaffold_2_11686	250	24..47	1e-04	1.00	42.1	Plus / Plus
GGTTCTCGCGCGTCGCCC_x9	18	1..18	scaffold_2_11686	250	25..42	1e-04	1.00	42.1	Plus / Plus
GGTTCTCGCGCGTCGCCCA_x8	19	1..19	scaffold_2_11686	250	25..43	1e-04	1.00	42.1	Plus / Plus
GGTTCTCGCGCGTCGCCCAAGCG_x2	23	1..23	scaffold_2_11686	250	25..47	1e-04	1.00	42.1	Plus / Plus
GTTCTCGCGCGTCGCCCA_x4	18	1..18	scaffold_2_11686	250	26..43	1e-04	1.00	42.1	Plus / Plus
TTCTCGCGCGTCGCCCAA_x2	18	1..18	scaffold_2_11686	250	27..44	1e-04	1.00	42.1	Plus / Plus
CGCCCAAGCGTTGCACTA_x1	18	1..18	scaffold_2_11686	250	38..55	1e-04	1.00	42.1	Plus / Plus
CTATTGCATGGGCCTGGCGCAC_x1	22	1..22	scaffold_2_11686	250	53..74	1e-04	1.00	42.1	Plus / Plus
TTGCATGGGCCTGGCGCACCCC_x2	22	1..22	scaffold_2_11686	250	56..77	1e-04	1.00	42.1	Plus / Plus
TTGCATGGGCCTGGCGCACCCCA_x19	23	1..23	scaffold_2_11686	250	56..78	1e-04	1.00	42.1	Plus / Plus
TTGCATGGGCCTGGCGCACCCCAC_x17	24	1..24	scaffold_2_11686	250	56..79	1e-04	1.00	42.1	Plus / Plus
TGCATGGGCCTGGCGCACCC_x1	20	1..20	scaffold_2_11686	250	57..76	1e-04	1.00	42.1	Plus / Plus
TGCATGGGCCTGGCGCACCCC_x2	21	1..21	scaffold_2_11686	250	57..77	1e-04	1.00	42.1	Plus / Plus
TGCATGGGCCTGGCGCACCCCA_x25	22	1..22	scaffold_2_11686	250	57..78	1e-04	1.00	42.1	Plus / Plus
TGCATGGGCCTGGCGCACCCCAC_x24	23	1..23	scaffold_2_11686	250	57..79	1e-04	1.00	42.1	Plus / Plus
TGCATGGGCCTGGCGCACCCCACC_x4	24	1..24	scaffold_2_11686	250	57..80	1e-04	1.00	42.1	Plus / Plus
GCATGGGCCTGGCGCACCC_x1	19	1..19	scaffold_2_11686	250	58..76	1e-04	1.00	42.1	Plus / Plus
GCATGGGCCTGGCGCACCCC_x1	20	1..20	scaffold_2_11686	250	58..77	1e-04	1.00	42.1	Plus / Plus
GCATGGGCCTGGCGCACCCCA_x8	21	1..21	scaffold_2_11686	250	58..78	1e-04	1.00	42.1	Plus / Plus
GCATGGGCCTGGCGCACCCCAC_x6	22	1..22	scaffold_2_11686	250	58..79	1e-04	1.00	42.1	Plus / Plus
GCATGGGCCTGGCGCACCCCACC_x2	23	1..23	scaffold_2_11686	250	58..80	1e-04	1.00	42.1	Plus / Plus
CATGGGCCTGGCGCACCC_x2	18	1..18	scaffold_2_11686	250	59..76	1e-04	1.00	42.1	Plus / Plus
CATGGGCCTGGCGCACCCC_x3	19	1..19	scaffold_2_11686	250	59..77	1e-04	1.00	42.1	Plus / Plus
CATGGGCCTGGCGCACCCCA_x7	20	1..20	scaffold_2_11686	250	59..78	1e-04	1.00	42.1	Plus / Plus
CATGGGCCTGGCGCACCCCAC_x12	21	1..21	scaffold_2_11686	250	59..79	1e-04	1.00	42.1	Plus / Plus
CATGGGCCTGGCGCACCCCACC_x1	22	1..22	scaffold_2_11686	250	59..80	1e-04	1.00	42.1	Plus / Plus
CATGGGCCTGGCGCACCCCACCA_x1	23	1..23	scaffold_2_11686	250	59..81	1e-04	1.00	42.1	Plus / Plus
ATGGGCCTGGCGCACCCC_x1	18	1..18	scaffold_2_11686	250	60..77	1e-04	1.00	42.1	Plus / Plus
ATGGGCCTGGCGCACCCCA_x1	19	1..19	scaffold_2_11686	250	60..78	1e-04	1.00	42.1	Plus / Plus
ATGGGCCTGGCGCACCCCAC_x1	20	1..20	scaffold_2_11686	250	60..79	1e-04	1.00	42.1	Plus / Plus
TGGGCCTGGCGCACCCCA_x3	18	1..18	scaffold_2_11686	250	61..78	1e-04	1.00	42.1	Plus / Plus
TGGGCCTGGCGCACCCCAC_x8	19	1..19	scaffold_2_11686	250	61..79	1e-04	1.00	42.1	Plus / Plus
GGGCCTGGCGCACCCCAC_x11	18	1..18	scaffold_2_11686	250	62..79	1e-04	1.00	42.1	Plus / Plus
GGGCCTGGCGCACCCCACC_x3	19	1..19	scaffold_2_11686	250	62..80	1e-04	1.00	42.1	Plus / Plus
score_star	-1.3
score_mfe	3.4
score_freq	0
score	2.4
flank_first_end	23
flank_first_seq	CCTGATTTTTTGGATTACAGGGT
flank_first_struct	..(((((((((((((((((((((
flank_second_beg	153
flank_second_seq	TCCTGTAATCCAAAAAATCAAAACGGTGTAAATTGTAATCATGCACACAATGCATATATAATATCAGGTAAATTCCATTTGTTTCTTTTGGATTTATA
flank_second_struct	.)))))))))))))))))))..(((((....)))))....(((((.....)))))............((((((.(((...........))))))))).
freq	12
loop_beg	48
loop_end	129
loop_seq	GTTGAGTATAAATTCAACGGTTCACTCACTCTTGTACTCCTTTTAAGAAATTTTTTTGAACCATTGAATTAATATCCAACGA
loop_struct	((((..(((.(((((((.((((((.....(((((.........)))))........)))))).))))))).)))..))))).
mature_arm	first
mature_beg	24
mature_end	47
mature_query	TTAAGAGATTTGTGGTCACTCACT_x3
mature_seq	TTAAGAGATTTGTGGTCACTCACT
mature_strand	+
mature_struct	((((((((((.(((((((((((.(
pre_seq	TTAAGAGATTTGTGGTCACTCACTGTTGAGTATAAATTCAACGGTTCACTCACTCTTGTACTCCTTTTAAGAAATTTTTTTGAACCATTGAATTAATATCCAACGATGGGTGACTACAATTTCTTAGAC
pre_struct	((((((((((.(((((((((((.(((((..(((.(((((((.((((((.....(((((.........)))))........)))))).))))))).)))..))))).)))))))))))))))))))))))
pri_beg	1
pri_end	250
pri_id	scaffold_2_12031
pri_mfe	-93.62
pri_seq	CCTGATTTTTTGGATTACAGGGTTTAAGAGATTTGTGGTCACTCACTGTTGAGTATAAATTCAACGGTTCACTCACTCTTGTACTCCTTTTAAGAAATTTTTTTGAACCATTGAATTAATATCCAACGATGGGTGACTACAATTTCTTAGACTCCTGTAATCCAAAAAATCAAAACGGTGTAAATTGTAATCATGCACACAATGCATATATAATATCAGGTAAATTCCATTTGTTTCTTTTGGATTTATA
pri_struct	..(((((((((((((((((((((((((((((((.(((((((((((.(((((..(((.(((((((.((((((.....(((((.........)))))........)))))).))))))).)))..))))).))))))))))))))))))))))).)))))))))))))))))))..(((((....)))))....(((((.....)))))............((((((.(((...........))))))))).
star_arm	second
star_beg	130
star_end	152
star_seq	TGGGTGACTACAATTTCTTAGAC
star_struct	)))))))))))))))))))))))
TTTAAGAGATTTGTGGTCACT_x2	21	1..21	scaffold_2_12031	250	23..43	1e-04	1.00	42.1	Plus / Plus
TTTAAGAGATTTGTGGTCACTCA_x2	23	1..23	scaffold_2_12031	250	23..45	1e-04	1.00	42.1	Plus / Plus
TTTAAGAGATTTGTGGTCACTCAC_x2	24	1..24	scaffold_2_12031	250	23..46	1e-04	1.00	42.1	Plus / Plus
TTAAGAGATTTGTGGTCACTCAC_x2	23	1..23	scaffold_2_12031	250	24..46	1e-04	1.00	42.1	Plus / Plus
TTAAGAGATTTGTGGTCACTCACT_x3	24	1..24	scaffold_2_12031	250	24..47	1e-04	1.00	42.1	Plus / Plus
TAAGAGATTTGTGGTCACTCACT_x1	23	1..23	scaffold_2_12031	250	25..47	1e-04	1.00	42.1	Plus / Plus
score_star	-1.3
score_mfe	2.7
score_freq	0
score	1.7
flank_first_end	22
flank_first_seq	TATACTGCAACTAGAGGAAGCA
flank_first_struct	......((..((((((((.(.(
flank_second_beg	98
flank_second_seq	TCTCCTTTGGCAGCTTCAAACTTTTAGATATATATATATCATGCGCATCAACAACCATAGATAATCAAGGAGTTCATCCGATTAACTCCCCGATTTCTTCCCTTTGAGGTAATTCAAACTTACCTATATATATTCTATGCATGATTAATCTCT
flank_second_struct	).))))))))..)).......................((((((((.............(((.((((..((((((.........))))))..)))))))........((((((.......))))))............))))))))........
freq	12
loop_beg	44
loop_end	77
loop_seq	CCAACTAGCTATCTCTTCCATGGTTTAATTTGGA
loop_struct	(.....((((((.......))))))......)))
mature_arm	first
mature_beg	23
mature_end	43
mature_query	TCCAAAGGGATCGCATTGATC_x11
mature_seq	TCCAAAGGGATCGCATTGATC
mature_strand	+
mature_struct	(((((((((((.((((.((((
pre_seq	TCCAAAGGGATCGCATTGATCCCAACTAGCTATCTCTTCCATGGTTTAATTTGGATCATGCTATCCCTTTGGATA
pre_struct	(((((((((((.((((.(((((.....((((((.......))))))......))))))))).)))))))))))).
pri_beg	1
pri_end	250
pri_id	scaffold_2_12216
pri_mfe	-69.90
pri_seq	TATACTGCAACTAGAGGAAGCATCCAAAGGGATCGCATTGATCCCAACTAGCTATCTCTTCCATGGTTTAATTTGGATCATGCTATCCCTTTGGATATCTCCTTTGGCAGCTTCAAACTTTTAGATATATATATATCATGCGCATCAACAACCATAGATAATCAAGGAGTTCATCCGATTAACTCCCCGATTTCTTCCCTTTGAGGTAATTCAAACTTACCTATATATATTCTATGCATGATTAATCTCT
pri_struct	......((..((((((((.(.((((((((((((.((((.(((((.....((((((.......))))))......))))))))).)))))))))))).).))))))))..)).......................((((((((.............(((.((((..((((((.........))))))..)))))))........((((((.......))))))............))))))))........
star_arm	second
star_beg	78
star_end	97
star_seq	TCATGCTATCCCTTTGGATA
star_struct	)))))).)))))))))))).
TCCAAAGGGATCGCATTGA_x1	19	1..19	scaffold_2_12216	250	23..41	1e-04	1.00	42.1	Plus / Plus
TCCAAAGGGATCGCATTGATC_x11	21	1..21	scaffold_2_12216	250	23..43	1e-04	1.00	42.1	Plus / Plus
score_star	3.9
score_mfe	3.2
score_freq	5.2
score	12.6
flank_first_end	22
flank_first_seq	TAAACGAGTGCAGGTGGAGGCT
flank_first_struct	.....((((...((((((((((
flank_second_beg	110
flank_second_seq	TTTCTATCGTCAGCTCTAAATCATCATGTTCATGTGGTTCGTTCATCCAGGTAAGAAGTTGAAAGAAAACCCTCCTTTCTGAGTGAACTGTAATCAATTTTTTCAGTGCTTAATGTCACGATATATGGTAATTAAATTTTG
flank_second_struct	))))))))....))))..(((.(((((((...((..(((((((((...(((.......((....)).......)))...)))))))))..)).............((((.....).)))...))))))).)))........
freq	22
loop_beg	44
loop_end	88
loop_seq	TAATTAACCAAATCAACATGGTGAGTGTAGATATTTGATATTGGA
loop_struct	((((.......(((.((((.....)))).))).......))))))
mature_arm	first
mature_beg	23
mature_end	43
mature_query	TCCAAAGGGATCGCATTGATC_x11
mature_seq	TCCAAAGGGATCGCATTGATC
mature_strand	+
mature_struct	(((.(((((((((((((((((
pre_seq	TCCAAAGGGATCGCATTGATCTAATTAACCAAATCAACATGGTGAGTGTAGATATTTGATATTGGATCGATGCGATCCCTTGGGAAG
pre_struct	(((.(((((((((((((((((((((.......(((.((((.....)))).))).......))))))))))))))))))))).)))))
pri_beg	1
pri_end	250
pri_id	scaffold_2_14318
pri_mfe	-85.68
pri_seq	TAAACGAGTGCAGGTGGAGGCTTCCAAAGGGATCGCATTGATCTAATTAACCAAATCAACATGGTGAGTGTAGATATTTGATATTGGATCGATGCGATCCCTTGGGAAGTTTCTATCGTCAGCTCTAAATCATCATGTTCATGTGGTTCGTTCATCCAGGTAAGAAGTTGAAAGAAAACCCTCCTTTCTGAGTGAACTGTAATCAATTTTTTCAGTGCTTAATGTCACGATATATGGTAATTAAATTTTG
pri_struct	.....((((...(((((((((((((.(((((((((((((((((((((.......(((.((((.....)))).))).......))))))))))))))))))))).)))))))))))))....))))..(((.(((((((...((..(((((((((...(((.......((....)).......)))...)))))))))..)).............((((.....).)))...))))))).)))........
star_arm	second
star_beg	89
star_end	109
star_read	1
star_seq	TCGATGCGATCCCTTGGGAAG
star_struct	))))))))))))))).)))))
TCCAAAGGGATCGCATTGA_x1	19	1..19	scaffold_2_14318	250	23..41	1e-04	1.00	42.1	Plus / Plus
TCCAAAGGGATCGCATTGATC_x11	21	1..21	scaffold_2_14318	250	23..43	1e-04	1.00	42.1	Plus / Plus
TCCAAAGGGATCGCATTGATCT_x4	22	1..22	scaffold_2_14318	250	23..44	1e-04	1.00	42.1	Plus / Plus
TCGATGCGATCCCTTGGGAAG_x6	21	1..21	scaffold_2_14318	250	89..109	1e-04	1.00	42.1	Plus / Plus
score_star	3.9
score_mfe	3.3
score_freq	5.2
score	12.7
flank_first_end	141
flank_first_seq	TATATATATGCACGTCAGTATATATCATGTTTCCTCCAAACAAAGGGTGGGTTTTTGAATCGCAAGCAGATATATGAGAGAGCTGTTTCTTGAGAGAGTTTTGGAGTATGCATATCTTATAAACGAGTGCAGGTGGAGGCT
flank_first_struct	((((.(((((((..((..((((((((.....(((.((........)).))).........(....)..))))))))..((((((.(((....))).)))))).))...)))))))..))))...((((...((((((((((
flank_second_beg	229
flank_second_seq	TTTCTATCGTCAGCTCTAAATC
flank_second_struct	))))))))....))))......
freq	22
loop_beg	163
loop_end	207
loop_seq	TAATTAACCAAATCAACATGGTGAGTGTAGATATTTGATATTGGA
loop_struct	((((.......(((.((((.....)))).))).......))))))
mature_arm	first
mature_beg	142
mature_end	162
mature_query	TCCAAAGGGATCGCATTGATC_x11
mature_seq	TCCAAAGGGATCGCATTGATC
mature_strand	+
mature_struct	(((.(((((((((((((((((
pre_seq	TCCAAAGGGATCGCATTGATCTAATTAACCAAATCAACATGGTGAGTGTAGATATTTGATATTGGATCGATGCGATCCCTTGGGAAG
pre_struct	(((.(((((((((((((((((((((.......(((.((((.....)))).))).......))))))))))))))))))))).)))))
pri_beg	1
pri_end	250
pri_id	scaffold_2_14321
pri_mfe	-90.24
pri_seq	TATATATATGCACGTCAGTATATATCATGTTTCCTCCAAACAAAGGGTGGGTTTTTGAATCGCAAGCAGATATATGAGAGAGCTGTTTCTTGAGAGAGTTTTGGAGTATGCATATCTTATAAACGAGTGCAGGTGGAGGCTTCCAAAGGGATCGCATTGATCTAATTAACCAAATCAACATGGTGAGTGTAGATATTTGATATTGGATCGATGCGATCCCTTGGGAAGTTTCTATCGTCAGCTCTAAATC
pri_struct	((((.(((((((..((..((((((((.....(((.((........)).))).........(....)..))))))))..((((((.(((....))).)))))).))...)))))))..))))...((((...(((((((((((((.(((((((((((((((((((((.......(((.((((.....)))).))).......))))))))))))))))))))).)))))))))))))....))))......
star_arm	second
star_beg	208
star_end	228
star_read	1
star_seq	TCGATGCGATCCCTTGGGAAG
star_struct	))))))))))))))).)))))
TCCAAAGGGATCGCATTGA_x1	19	1..19	scaffold_2_14321	250	142..160	1e-04	1.00	42.1	Plus / Plus
TCCAAAGGGATCGCATTGATC_x11	21	1..21	scaffold_2_14321	250	142..162	1e-04	1.00	42.1	Plus / Plus
TCCAAAGGGATCGCATTGATCT_x4	22	1..22	scaffold_2_14321	250	142..163	1e-04	1.00	42.1	Plus / Plus
TCGATGCGATCCCTTGGGAAG_x6	21	1..21	scaffold_2_14321	250	208..228	1e-04	1.00	42.1	Plus / Plus
score_star	3.9
score_mfe	3
score_freq	16.4
score	23.6
flank_first_end	22
flank_first_seq	ATAGATATACAAAGTATATATG
flank_first_struct	(((((...(((((((...((((
flank_second_beg	105
flank_second_seq	TAAACCCATGTGTTTCCTGTGTGTGTTTCAGTACTTTTACCTTCATTCATTCATTTTGTTCTATATTTTCTTCCCAACATGCCAATTCTGCAGTCTTCAGGGGTATTATGGTCATGTTGGGCAGCATTGTAATTTCCCAAGTTTGC
flank_second_struct	))....((((..(.....)..))))...........................)))))))))))).....((.((((((((((((.(((((.......)))))......))).))))))))).))......................
freq	44
loop_beg	44
loop_end	83
loop_seq	TTTGCAGAGTCCCACCGAACATCGATGGCCTCCGTGGATG
loop_struct	((..(.(((..(((.((.....)).))).))).)..))))
mature_arm	first
mature_beg	23
mature_end	43
mature_query	TGCCTGGCTCCCTGTATGCCA_x38
mature_seq	TGCCTGGCTCCCTGTATGCCA
mature_strand	+
mature_struct	(((.(((((((..((((((((
pre_seq	TGCCTGGCTCCCTGTATGCCATTTGCAGAGTCCCACCGAACATCGATGGCCTCCGTGGATGGCGTATGAGGAGCCATGCATA
pre_struct	(((.(((((((..((((((((((..(.(((..(((.((.....)).))).))).)..))))))))))..))))))).)))))
pri_beg	1
pri_end	250
pri_id	scaffold_2_16047
pri_mfe	-79.70
pri_seq	ATAGATATACAAAGTATATATGTGCCTGGCTCCCTGTATGCCATTTGCAGAGTCCCACCGAACATCGATGGCCTCCGTGGATGGCGTATGAGGAGCCATGCATATAAACCCATGTGTTTCCTGTGTGTGTTTCAGTACTTTTACCTTCATTCATTCATTTTGTTCTATATTTTCTTCCCAACATGCCAATTCTGCAGTCTTCAGGGGTATTATGGTCATGTTGGGCAGCATTGTAATTTCCCAAGTTTGC
pri_struct	(((((...(((((((...(((((((.(((((((..((((((((((..(.(((..(((.((.....)).))).))).)..))))))))))..))))))).)))))))....((((..(.....)..))))...........................)))))))))))).....((.((((((((((((.(((((.......)))))......))).))))))))).))......................
star_arm	second
star_beg	84
star_end	104
star_read	1
star_seq	GCGTATGAGGAGCCATGCATA
star_struct	))))))..))))))).)))))
TGCCTGGCTCCCTGTATG_x1	18	1..18	scaffold_2_16047	250	23..40	1e-04	1.00	42.1	Plus / Plus
TGCCTGGCTCCCTGTATGCC_x4	20	1..20	scaffold_2_16047	250	23..42	1e-04	1.00	42.1	Plus / Plus
TGCCTGGCTCCCTGTATGCCA_x38	21	1..21	scaffold_2_16047	250	23..43	1e-04	1.00	42.1	Plus / Plus
GCGTATGAGGAGCCATGCATA_x1	21	1..21	scaffold_2_16047	250	84..104	1e-04	1.00	42.1	Plus / Plus
score_star	3.9
score_mfe	3.1
score_freq	16.4
score	23.7
flank_first_end	146
flank_first_seq	TTGGATATATTGTCCAAACCTAGCTAGTAAGTTTGAGATATATATATATATATATATATATAAGCTTTTACATCAATTGATCTATGTCGTTTGTATCTATTATATATATAGCATGAACATACGCATAGATATACAAAGTATATATG
flank_first_struct	((((((.....)))))).........(((.(((((.(...((((((((((...(((.((((((((...((.(((....))).))....)))))))).))))))))))))).).))))).))).(((((..(((((.......((((
flank_second_beg	229
flank_second_seq	TAAACCCATGTGTTTCCTGTGT
flank_second_struct	))......)))))...))))).
freq	44
loop_beg	168
loop_end	207
loop_seq	TTTGCAGAGTCCCACCGAACATCGATGGCCTCCGTGGATG
loop_struct	((..(.(((..(((.((.....)).))).))).)..))))
mature_arm	first
mature_beg	147
mature_end	167
mature_query	TGCCTGGCTCCCTGTATGCCA_x38
mature_seq	TGCCTGGCTCCCTGTATGCCA
mature_strand	+
mature_struct	(((.(((((((..((((((((
pre_seq	TGCCTGGCTCCCTGTATGCCATTTGCAGAGTCCCACCGAACATCGATGGCCTCCGTGGATGGCGTATGAGGAGCCATGCATA
pre_struct	(((.(((((((..((((((((((..(.(((..(((.((.....)).))).))).)..))))))))))..))))))).)))))
pri_beg	1
pri_end	250
pri_id	scaffold_2_16050
pri_mfe	-82.52
pri_seq	TTGGATATATTGTCCAAACCTAGCTAGTAAGTTTGAGATATATATATATATATATATATATAAGCTTTTACATCAATTGATCTATGTCGTTTGTATCTATTATATATATAGCATGAACATACGCATAGATATACAAAGTATATATGTGCCTGGCTCCCTGTATGCCATTTGCAGAGTCCCACCGAACATCGATGGCCTCCGTGGATGGCGTATGAGGAGCCATGCATATAAACCCATGTGTTTCCTGTGT
pri_struct	((((((.....)))))).........(((.(((((.(...((((((((((...(((.((((((((...((.(((....))).))....)))))))).))))))))))))).).))))).))).(((((..(((((.......(((((((.(((((((..((((((((((..(.(((..(((.((.....)).))).))).)..))))))))))..))))))).)))))))......)))))...))))).
star_arm	second
star_beg	208
star_end	228
star_read	1
star_seq	GCGTATGAGGAGCCATGCATA
star_struct	))))))..))))))).)))))
TGCCTGGCTCCCTGTATG_x1	18	1..18	scaffold_2_16050	250	147..164	1e-04	1.00	42.1	Plus / Plus
TGCCTGGCTCCCTGTATGCC_x4	20	1..20	scaffold_2_16050	250	147..166	1e-04	1.00	42.1	Plus / Plus
TGCCTGGCTCCCTGTATGCCA_x38	21	1..21	scaffold_2_16050	250	147..167	1e-04	1.00	42.1	Plus / Plus
GCGTATGAGGAGCCATGCATA_x1	21	1..21	scaffold_2_16050	250	208..228	1e-04	1.00	42.1	Plus / Plus
score_star	-1.3
score_mfe	3.4
score_freq	-0.3
score	2
flank_first_end	22
flank_first_seq	GATCACAGGGGTCCAAGAGATT
flank_first_struct	((((((((((((.(((((((..
flank_second_beg	132
flank_second_seq	TCTCTTGAACTCCTGTGGTCCAAGAGATCGGGACTGTTAGTTGGATTGGCTCAAATTTTTAGGTTATATTTGATGAGCTGAATTGAATTGGATATATTCAATTAAAATAGACATAGATC
flank_second_struct	))))))).)))))))))))).....((((..(.(((((((((((((....((((...(((((.((((.....)))).))))).....))))....)))))))))..)))).)...))))
freq	11
loop_beg	47
loop_end	107
loop_seq	CATTCAACGGTTTAAAAAAGTTTTTTAAAAGAAGTGCAAGAGTGAGTGAACCGTTGAATTT
loop_struct	.(((((((((((((....(.((((.((.......)).)))).)...)))))))))))))))
mature_arm	first
mature_beg	23
mature_end	46
mature_query	ATGGTCACCCGTCGTTGGATGTAA_x10
mature_seq	ATGGTCACCCGTCGTTGGATGTAA
mature_strand	+
mature_struct	.((((.((.(..((((((((((((
pre_seq	ATGGTCACCCGTCGTTGGATGTAACATTCAACGGTTTAAAAAAGTTTTTTAAAAGAAGTGCAAGAGTGAGTGAACCGTTGAATTTACATCCAACGGTGAGTAACCACAT
pre_struct	.((((.((.(..((((((((((((.(((((((((((((....(.((((.((.......)).)))).)...)))))))))))))))))))))))))..).)).))))...
pri_beg	1
pri_end	250
pri_id	scaffold_2_16903
pri_mfe	-94.10
pri_seq	GATCACAGGGGTCCAAGAGATTATGGTCACCCGTCGTTGGATGTAACATTCAACGGTTTAAAAAAGTTTTTTAAAAGAAGTGCAAGAGTGAGTGAACCGTTGAATTTACATCCAACGGTGAGTAACCACATTCTCTTGAACTCCTGTGGTCCAAGAGATCGGGACTGTTAGTTGGATTGGCTCAAATTTTTAGGTTATATTTGATGAGCTGAATTGAATTGGATATATTCAATTAAAATAGACATAGATC
pri_struct	((((((((((((.(((((((...((((.((.(..((((((((((((.(((((((((((((....(.((((.((.......)).)))).)...)))))))))))))))))))))))))..).)).))))...))))))).)))))))))))).....((((..(.(((((((((((((....((((...(((((.((((.....)))).))))).....))))....)))))))))..)))).)...))))
star_arm	second
star_beg	108
star_end	131
star_seq	ACATCCAACGGTGAGTAACCACAT
star_struct	))))))))))..).)).))))...
ATTTACATCCAACGGTGAGTAACC_x1	24	1..24	scaffold_2_16903	250	104..127	1e-04	1.00	42.1	Plus / Plus
ATGGTCACCCGTCGTTGGATGTAA_x10	24	1..24	scaffold_2_16903	250	23..46	1e-04	1.00	42.1	Plus / Plus
score_star	-1.3
score_mfe	3.2
score_freq	-0.3
score	1.8
flank_first_end	123
flank_first_seq	ACAAAATTTATTGGAGCAGTTTGGTTATTTTTTATACTAAATTAATAATCTTGAATTGAATCGAATCAACTATTAATAGGGAGTGGCCGAGAAAACCATCTGATCACAGGGGTCCAAGAGATT
flank_first_struct	.........((..((....((((((((((((((((.......(((((...((((.(((...))).)))).))))))))))))))))))))).......))..))(((((((((.(((((((..
flank_second_beg	233
flank_second_seq	TCTCTTGAACTCCTGTGG
flank_second_struct	))))))).))))))))).
freq	11
loop_beg	148
loop_end	208
loop_seq	CATTCAACGGTTTAAAAAAGTTTTTTAAAAGAAGTGCAAGAGTGAGTGAACCGTTGAATTT
loop_struct	.(((((((((((((....(.((((.((.......)).)))).)...)))))))))))))))
mature_arm	first
mature_beg	124
mature_end	147
mature_query	ATGGTCACCCGTCGTTGGATGTAA_x10
mature_seq	ATGGTCACCCGTCGTTGGATGTAA
mature_strand	+
mature_struct	.((((.((.(..((((((((((((
pre_seq	ATGGTCACCCGTCGTTGGATGTAACATTCAACGGTTTAAAAAAGTTTTTTAAAAGAAGTGCAAGAGTGAGTGAACCGTTGAATTTACATCCAACGGTGAGTAACCACAT
pre_struct	.((((.((.(..((((((((((((.(((((((((((((....(.((((.((.......)).)))).)...)))))))))))))))))))))))))..).)).))))...
pri_beg	1
pri_end	250
pri_id	scaffold_2_16906
pri_mfe	-87.91
pri_seq	ACAAAATTTATTGGAGCAGTTTGGTTATTTTTTATACTAAATTAATAATCTTGAATTGAATCGAATCAACTATTAATAGGGAGTGGCCGAGAAAACCATCTGATCACAGGGGTCCAAGAGATTATGGTCACCCGTCGTTGGATGTAACATTCAACGGTTTAAAAAAGTTTTTTAAAAGAAGTGCAAGAGTGAGTGAACCGTTGAATTTACATCCAACGGTGAGTAACCACATTCTCTTGAACTCCTGTGG
pri_struct	.........((..((....((((((((((((((((.......(((((...((((.(((...))).)))).))))))))))))))))))))).......))..))(((((((((.(((((((...((((.((.(..((((((((((((.(((((((((((((....(.((((.((.......)).)))).)...)))))))))))))))))))))))))..).)).))))...))))))).))))))))).
star_arm	second
star_beg	209
star_end	232
star_seq	ACATCCAACGGTGAGTAACCACAT
star_struct	))))))))))..).)).))))...
ATGGTCACCCGTCGTTGGATGTAA_x10	24	1..24	scaffold_2_16906	250	124..147	1e-04	1.00	42.1	Plus / Plus
ATTTACATCCAACGGTGAGTAACC_x1	24	1..24	scaffold_2_16906	250	205..228	1e-04	1.00	42.1	Plus / Plus
score_star	3.9
score_mfe	2.5
score_freq	86.3
score	93
flank_first_end	22
flank_first_seq	AGTGTTGCTTATTAATGTTTAT
flank_first_struct	.......((((((..(.(((..
flank_second_beg	213
flank_second_seq	AAGAAAAAATAAGAAAAGAAGAAAAAGAAAAGAGAGAA
flank_second_struct	)).)...)))))).........................
freq	181
loop_beg	47
loop_end	186
loop_seq	TCACTAACTATTCATTACTATTCATTTGGAGACTTTGGTAGGGTTTGTCTGTCACGGGTGAATAGTGACATTACTATTCATTTGGAGACTTTGGTAGAGTTTGTCTGTCACGGGTGAATAGTGAATAGTGATTATTTCAG
loop_struct	(.....(((((((...((((((((((((..(((...(..(((.(((..(.(((.(((((((((((((....)))))))))))))..)))...)..))).)))..).))).))))))))))))))))))).........))
mature_arm	first
mature_beg	23
mature_end	46
mature_query	GTTGTAAAAGTCTTGGTGTGGAGC_x93
mature_seq	GTTGTAAAAGTCTTGGTGTGGAGC
mature_strand	+
mature_struct	.(((.....((((((.(((((.((
pre_seq	GTTGTAAAAGTCTTGGTGTGGAGCTCACTAACTATTCATTACTATTCATTTGGAGACTTTGGTAGGGTTTGTCTGTCACGGGTGAATAGTGACATTACTATTCATTTGGAGACTTTGGTAGAGTTTGTCTGTCACGGGTGAATAGTGAATAGTGATTATTTCAGCCTATAAATAAGACCACCATCAGAGA
pre_struct	.(((.....((((((.(((((.(((.....(((((((...((((((((((((..(((...(..(((.(((..(.(((.(((((((((((((....)))))))))))))..)))...)..))).)))..).))).))))))))))))))))))).........))))))))..))))))......)))..)
pri_beg	1
pri_end	250
pri_id	scaffold_2_19483
pri_mfe	-62.24
pri_seq	AGTGTTGCTTATTAATGTTTATGTTGTAAAAGTCTTGGTGTGGAGCTCACTAACTATTCATTACTATTCATTTGGAGACTTTGGTAGGGTTTGTCTGTCACGGGTGAATAGTGACATTACTATTCATTTGGAGACTTTGGTAGAGTTTGTCTGTCACGGGTGAATAGTGAATAGTGATTATTTCAGCCTATAAATAAGACCACCATCAGAGAAAGAAAAAATAAGAAAAGAAGAAAAAGAAAAGAGAGAA
pri_struct	.......((((((..(.(((...(((.....((((((.(((((.(((.....(((((((...((((((((((((..(((...(..(((.(((..(.(((.(((((((((((((....)))))))))))))..)))...)..))).)))..).))).))))))))))))))))))).........))))))))..))))))......)))..))).)...)))))).........................
star_arm	second
star_beg	187
star_end	212
star_read	1
star_seq	CCTATAAATAAGACCACCATCAGAGA
star_struct	))))))..))))))......)))..)
ACCAAAGTCTCCAAATGAATAG_x1	22	1..22	scaffold_2_19483	250	110..131	1e-04	1.00	42.1	Plus / Minus
AGTGACATTACTATTCATTTGGAG_x1	24	1..24	scaffold_2_19483	250	110..133	1e-04	1.00	42.1	Plus / Plus
TATTCATTTGGAGACTTTGGTAGA_x1	24	1..24	scaffold_2_19483	250	121..144	1e-04	1.00	42.1	Plus / Plus
ATTCATTTGGAGACTTTGGTAGAG_x1	24	1..24	scaffold_2_19483	250	122..145	1e-04	1.00	42.1	Plus / Plus
TTCATTTGGAGACTTTGGTAGA_x1	22	1..22	scaffold_2_19483	250	123..144	1e-04	1.00	42.1	Plus / Plus
TCATTTGGAGACTTTGGTAGAG_x1	22	1..22	scaffold_2_19483	250	124..145	1e-04	1.00	42.1	Plus / Plus
TCATTTGGAGACTTTGGTAGAGT_x1	23	1..23	scaffold_2_19483	250	124..146	1e-04	1.00	42.1	Plus / Plus
ATTTGGAGACTTTGGTAGAGTTT_x1	23	1..23	scaffold_2_19483	250	126..148	1e-04	1.00	42.1	Plus / Plus
ATTTGGAGACTTTGGTAGAGTTTG_x3	24	1..24	scaffold_2_19483	250	126..149	1e-04	1.00	42.1	Plus / Plus
TTTGGAGACTTTGGTAGAGT_x1	20	1..20	scaffold_2_19483	250	127..146	1e-04	1.00	42.1	Plus / Plus
TAGTAATGTCACTATTCACCCG_x1	22	1..22	scaffold_2_19483	250	129..150	1e-04	1.00	42.1	Plus / Minus
AGACTTTGGTAGAGTTTGTCTGTC_x1	24	1..24	scaffold_2_19483	250	132..155	1e-04	1.00	42.1	Plus / Plus
CTTTGGTAGAGTTTGTCTGTC_x3	21	1..21	scaffold_2_19483	250	135..155	1e-04	1.00	42.1	Plus / Plus
ACCCGTGACAGACAAACCCTACCA_x1	24	1..24	scaffold_2_19483	250	146..169	1e-04	1.00	42.1	Plus / Minus
ACGGGTGAATAGTGAATAGTGATT_x2	24	1..24	scaffold_2_19483	250	156..179	1e-04	1.00	42.1	Plus / Plus
ACCAAAGTCTCCAAATGAATAG_x1	22	1..22	scaffold_2_19483	250	166..187	1e-04	1.00	42.1	Plus / Minus
CTATAAATAAGACCACCATCAGAG_x1	24	1..24	scaffold_2_19483	250	188..211	1e-04	1.00	42.1	Plus / Plus
GTTGTAAAAGTCTTGGTGTGGA_x1	22	1..22	scaffold_2_19483	250	23..44	1e-04	1.00	42.1	Plus / Plus
GTTGTAAAAGTCTTGGTGTGGAGC_x93	24	1..24	scaffold_2_19483	250	23..46	1e-04	1.00	42.1	Plus / Plus
TTGTAAAAGTCTTGGTGTGGAG_x1	22	1..22	scaffold_2_19483	250	24..45	1e-04	1.00	42.1	Plus / Plus
TTGTAAAAGTCTTGGTGTGGAGC_x11	23	1..23	scaffold_2_19483	250	24..46	1e-04	1.00	42.1	Plus / Plus
TTGTAAAAGTCTTGGTGTGGAGCT_x2	24	1..24	scaffold_2_19483	250	24..47	1e-04	1.00	42.1	Plus / Plus
TGTAAAAGTCTTGGTGTGGAGC_x33	22	1..22	scaffold_2_19483	250	25..46	1e-04	1.00	42.1	Plus / Plus
GTAAAAGTCTTGGTGTGGAGC_x13	21	1..21	scaffold_2_19483	250	26..46	1e-04	1.00	42.1	Plus / Plus
TAAAAGTCTTGGTGTGGAGC_x2	20	1..20	scaffold_2_19483	250	27..46	1e-04	1.00	42.1	Plus / Plus
AAAAGTCTTGGTGTGGAGC_x1	19	1..19	scaffold_2_19483	250	28..46	1e-04	1.00	42.1	Plus / Plus
CTTTCTCTGATGGTGGTCT_x1	19	1..19	scaffold_2_19483	250	36..54	1e-04	1.00	42.1	Plus / Minus
TTTCTCTGATGGTGGTCTTATT_x1	22	1..22	scaffold_2_19483	250	37..58	1e-04	1.00	42.1	Plus / Minus
TGACAGACAAACTCTACCAAAGTC_x1	24	1..24	scaffold_2_19483	250	95..118	1e-04	1.00	42.1	Plus / Minus
score_star	-1.3
score_mfe	2.9
score_freq	0
score	1.9
flank_first_end	48
flank_first_seq	CAATTGCTCCAGCTGCCCAATAAATGCTTTGGTGAACTATTCTTGGTC
flank_first_struct	...........((.(((((((........(((....)))...((((.(
flank_second_beg	226
flank_second_seq	TCCAGATTTATCCAATTGGGCTGCC
flank_second_struct	.)))).........))))))).)).
freq	14
loop_beg	69
loop_end	201
loop_seq	TTTGTTCATCTTTCTGAGTTCCCAAGCTGATCTGTCTCCCATGTGTGGCTGCTCTTATGTGTAGCACATGGCTCTAGGGATGTAGCCACATTAAATGTGATGGCAGCCAACTATGACTTTTTGATGAACTTGG
loop_struct	...(((((((.....(((((....((.((..(((((((.(((((((((((((((((....(.(((.....))))..)))).))))))))))...))).)).))))).)).))..)))))...)))))))..))
mature_arm	second
mature_beg	202
mature_end	225
mature_query	TTGAGTCTTTGACGTGCTGAGGGC_x5
mature_seq	TTGAGTCTTTGACGTGCTGAGGGC
mature_strand	+
mature_struct	)..)))..))).))))..))))).
pre_seq	TCTTTATGGCAAGCTTGACTTTTGTTCATCTTTCTGAGTTCCCAAGCTGATCTGTCTCCCATGTGTGGCTGCTCTTATGTGTAGCACATGGCTCTAGGGATGTAGCCACATTAAATGTGATGGCAGCCAACTATGACTTTTTGATGAACTTGGTTGAGTCTTTGACGTGCTGAGGGC
pre_struct	((((((((.((((((..(((...(((((((.....(((((....((.((..(((((((.(((((((((((((((((....(.(((.....))))..)))).))))))))))...))).)).))))).)).))..)))))...)))))))..)))..)))..))).))))..))))).
pri_beg	1
pri_end	250
pri_id	scaffold_2_23028
pri_mfe	-75.90
pri_seq	CAATTGCTCCAGCTGCCCAATAAATGCTTTGGTGAACTATTCTTGGTCTCTTTATGGCAAGCTTGACTTTTGTTCATCTTTCTGAGTTCCCAAGCTGATCTGTCTCCCATGTGTGGCTGCTCTTATGTGTAGCACATGGCTCTAGGGATGTAGCCACATTAAATGTGATGGCAGCCAACTATGACTTTTTGATGAACTTGGTTGAGTCTTTGACGTGCTGAGGGCTCCAGATTTATCCAATTGGGCTGCC
pri_struct	...........((.(((((((........(((....)))...((((.(((((((((.((((((..(((...(((((((.....(((((....((.((..(((((((.(((((((((((((((((....(.(((.....))))..)))).))))))))))...))).)).))))).)).))..)))))...)))))))..)))..)))..))).))))..)))))..)))).........))))))).)).
star_arm	first
star_beg	49
star_end	68
star_seq	TCTTTATGGCAAGCTTGACT
star_struct	((((((((.((((((..(((
TTATGTGTAGCACATGGCTCT_x1	21	1..21	scaffold_2_23028	250	123..143	1e-04	1.00	42.1	Plus / Plus
GCTTGGGAACTCAGAAAGATGAA_x1	23	1..23	scaffold_2_23028	250	156..178	1e-04	1.00	42.1	Plus / Minus
TTGAGTCTTTGACGTGCTGAGGGC_x5	24	1..24	scaffold_2_23028	250	202..225	1e-04	1.00	42.1	Plus / Plus
TGAGTCTTTGACGTGCTGAGGGCT_x2	24	1..24	scaffold_2_23028	250	203..226	1e-04	1.00	42.1	Plus / Plus
GAGTCTTTGACGTGCTGAGGGC_x3	22	1..22	scaffold_2_23028	250	204..225	1e-04	1.00	42.1	Plus / Plus
AGTCTTTGACGTGCTGAGGGCTCC_x2	24	1..24	scaffold_2_23028	250	205..228	1e-04	1.00	42.1	Plus / Plus
score_star	3.9
score_mfe	4
score_freq	13.9
score	22.1
flank_first_end	93
flank_first_seq	TATTAGTAGAACATACCATTTTATACGCATAAGAATTAAAAATAGGTTAGAAGTCGATGGAAATATTTTTGCTCAGCACTTTAACTCAAGGTG
flank_first_struct	........((....((((((((.....(....).....))))).)))......))..............((((((.(((((((((((((((((
flank_second_beg	229
flank_second_seq	CCTTGGGTTAAAGTGGTGAGCA
flank_second_struct	))))))))))))))).))))))
freq	39
loop_beg	117
loop_end	205
loop_seq	CTTGACATGTGTTTATTGGCATAACCATAGTTAACTCTTTGCTTTGTATTTATGAAACTATGATTATGTCAATAGACATGTGCCAAGTG
loop_struct	((((.(((((((((((((((((((.(((((((.......(((...))).......))))))).))))))))))))))))))).))))))
mature_arm	second
mature_beg	206
mature_end	228
mature_query	TTGAGAAGGGCGGTGCAGGTACA_x17
mature_seq	TTGAGAAGGGCGGTGCAGGTACA
mature_strand	+
mature_struct	)))))).))))))))..))))))
pre_seq	TACCCTCACCGCCCCTTTCAACACTTGACATGTGTTTATTGGCATAACCATAGTTAACTCTTTGCTTTGTATTTATGAAACTATGATTATGTCAATAGACATGTGCCAAGTGTTGAGAAGGGCGGTGCAGGTACA
pre_struct	((((..((((((((.((((((((((((.(((((((((((((((((((.(((((((.......(((...))).......))))))).))))))))))))))))))).)))))))))))).))))))))..))))))
pri_beg	1
pri_end	250
pri_id	scaffold_2_4029
pri_mfe	-118.04
pri_seq	TATTAGTAGAACATACCATTTTATACGCATAAGAATTAAAAATAGGTTAGAAGTCGATGGAAATATTTTTGCTCAGCACTTTAACTCAAGGTGTACCCTCACCGCCCCTTTCAACACTTGACATGTGTTTATTGGCATAACCATAGTTAACTCTTTGCTTTGTATTTATGAAACTATGATTATGTCAATAGACATGTGCCAAGTGTTGAGAAGGGCGGTGCAGGTACACCTTGGGTTAAAGTGGTGAGCA
pri_struct	........((....((((((((.....(....).....))))).)))......))..............((((((.(((((((((((((((((((((..((((((((.((((((((((((.(((((((((((((((((((.(((((((.......(((...))).......))))))).))))))))))))))))))).)))))))))))).))))))))..))))))))))))))))))))).))))))
star_arm	first
star_beg	94
star_end	116
star_read	1
star_seq	TACCCTCACCGCCCCTTTCAACA
star_struct	((((..((((((((.((((((((
ACTTGACATGTGTTTATTGGCATA_x1	24	1..24	scaffold_2_4029	250	116..139	1e-04	1.00	42.1	Plus / Plus
TGACATGTGTTTATTGGCATAACC_x5	24	1..24	scaffold_2_4029	250	119..142	1e-04	1.00	42.1	Plus / Plus
TGTTGAGAAGGGCGGTGCAGG_x1	21	1..21	scaffold_2_4029	250	204..224	1e-04	1.00	42.1	Plus / Plus
TGTTGAGAAGGGCGGTGCAGGTAC_x4	24	1..24	scaffold_2_4029	250	204..227	1e-04	1.00	42.1	Plus / Plus
GTTGAGAAGGGCGGTGCAGGTACA_x1	24	1..24	scaffold_2_4029	250	205..228	1e-04	1.00	42.1	Plus / Plus
TTGAGAAGGGCGGTGCAGGTAC_x2	22	1..22	scaffold_2_4029	250	206..227	1e-04	1.00	42.1	Plus / Plus
TTGAGAAGGGCGGTGCAGGTACA_x17	23	1..23	scaffold_2_4029	250	206..228	1e-04	1.00	42.1	Plus / Plus
ACCCTCACCGCCCCTTTCAACACT_x8	24	1..24	scaffold_2_4029	250	95..118	1e-04	1.00	42.1	Plus / Plus
score_star	-1.3
score_mfe	3.6
score_freq	0
score	2.6
flank_first_end	22
flank_first_seq	TTTAATCTAAGGTGTACGGTGT
flank_first_struct	.....(((.((((....(((((
flank_second_beg	155
flank_second_seq	ACCTTGAGTTAAAGTGGTGAGCAAAAAGATTTTCTTTATTCTACAATACAGAAAACCTAATTGACATAGGAAACAAAAATCTAAACAGGAAATTAA
flank_second_struct	)))..........(((.((((...((((.....))))...)).)).))).....))))..........(....).............)))......
freq	14
loop_beg	47
loop_end	130
loop_seq	TGACACGTGTCCATAGGCATAACCATGGTTCCATAAATACAAAGTAGAAGTTAACTATGGTTATGCATATGGACACATGTCAAG
loop_struct	(((((.(((((((((.((((((((((((((.......(((...)))......)))))))))))))).))))))))).)))))))
mature_arm	first
mature_beg	23
mature_end	46
mature_query	ACCCTCACCACCATTATCAACACT_x13
mature_seq	ACCCTCACCACCATTATCAACACT
mature_strand	+
mature_struct	((((((((((.((((.((((((((
pre_seq	ACCCTCACCACCATTATCAACACTTGACACGTGTCCATAGGCATAACCATGGTTCCATAAATACAAAGTAGAAGTTAACTATGGTTATGCATATGGACACATGTCAAGTGTTGAGAATGATGGTGAGGGTAC
pre_struct	((((((((((.((((.(((((((((((((.(((((((((.((((((((((((((.......(((...)))......)))))))))))))).))))))))).))))))))))))).)))).))))))))))))
pri_beg	1
pri_end	250
pri_id	scaffold_2_5326
pri_mfe	-103.32
pri_seq	TTTAATCTAAGGTGTACGGTGTACCCTCACCACCATTATCAACACTTGACACGTGTCCATAGGCATAACCATGGTTCCATAAATACAAAGTAGAAGTTAACTATGGTTATGCATATGGACACATGTCAAGTGTTGAGAATGATGGTGAGGGTACACCTTGAGTTAAAGTGGTGAGCAAAAAGATTTTCTTTATTCTACAATACAGAAAACCTAATTGACATAGGAAACAAAAATCTAAACAGGAAATTAA
pri_struct	.....(((.((((....(((((((((((((((.((((.(((((((((((((.(((((((((.((((((((((((((.......(((...)))......)))))))))))))).))))))))).))))))))))))).)))).)))))))))))))))..........(((.((((...((((.....))))...)).)).))).....))))..........(....).............)))......
star_arm	second
star_beg	131
star_end	154
star_seq	TGTTGAGAATGATGGTGAGGGTAC
star_struct	)))))).)))).))))))))))))
CATGGTTATGCCTATGGAC_x1	19	1..19	scaffold_2_5326	250	178..196	1e-04	1.00	42.1	Plus / Minus
ACCCTCACCACCATTATCAACACT_x13	24	1..24	scaffold_2_5326	250	23..46	1e-04	1.00	42.1	Plus / Plus
score_star	-1.3
score_mfe	3.3
score_freq	0
score	2.3
flank_first_end	142
flank_first_seq	CGGCTCTGAAATTTTAGGGGGACCTGTGTCAAAACAAGGGATAGAGCCTCCTAAAATAAAGTCATAGGTTAGGATTTGCCGACTTGTATTTACTATATAACCGATATATATACACAATTCTGATTTTTTGGATTACATAAGT
flank_first_struct	((((......(((((((((((..((((.((.......)).))))..))))))))))).(((((.........)))))))))................((((..((.((((...(((.((((((((((((((((((((..(((
flank_second_beg	207
flank_second_seq	TCCTGTGGTCCAAGAGATCAGAACTGTCATTATACATTAGTTAA
flank_second_struct	)..)))))))))))))))))))).)))...)))).))..)))).
freq	13
loop_beg	167
loop_end	182
loop_seq	ATTGGATATAAATTCA
loop_struct	.((((((....)))))
mature_arm	first
mature_beg	143
mature_end	166
mature_query	TTAAGAGATTTGTGGTCACTCACT_x3
mature_seq	TTAAGAGATTTGTGGTCACTCACT
mature_strand	+
mature_struct	(((((((((((((((((.....(.
pre_seq	TTAAGAGATTTGTGGTCACTCACTATTGGATATAAATTCAACGGAGACTACAAATTTCTTGGAC
pre_struct	(((((((((((((((((.....(..((((((....))))))..).)))))))))))))))))))
pri_beg	1
pri_end	250
pri_id	scaffold_28_3
pri_mfe	-92.30
pri_seq	CGGCTCTGAAATTTTAGGGGGACCTGTGTCAAAACAAGGGATAGAGCCTCCTAAAATAAAGTCATAGGTTAGGATTTGCCGACTTGTATTTACTATATAACCGATATATATACACAATTCTGATTTTTTGGATTACATAAGTTTAAGAGATTTGTGGTCACTCACTATTGGATATAAATTCAACGGAGACTACAAATTTCTTGGACTCCTGTGGTCCAAGAGATCAGAACTGTCATTATACATTAGTTAA
pri_struct	((((......(((((((((((..((((.((.......)).))))..))))))))))).(((((.........)))))))))................((((..((.((((...(((.((((((((((((((((((((..((((((((((((((((((((.....(..((((((....))))))..).))))))))))))))))))))..)))))))))))))))))))).)))...)))).))..)))).
star_arm	second
star_beg	183
star_end	206
star_seq	ACGGAGACTACAAATTTCTTGGAC
star_struct	)..).)))))))))))))))))))
TTTAAGAGATTTGTGGTCACT_x2	21	1..21	scaffold_28_3	250	142..162	1e-04	1.00	42.1	Plus / Plus
TTTAAGAGATTTGTGGTCACTCA_x2	23	1..23	scaffold_28_3	250	142..164	1e-04	1.00	42.1	Plus / Plus
TTTAAGAGATTTGTGGTCACTCAC_x2	24	1..24	scaffold_28_3	250	142..165	1e-04	1.00	42.1	Plus / Plus
TTAAGAGATTTGTGGTCACTCAC_x2	23	1..23	scaffold_28_3	250	143..165	1e-04	1.00	42.1	Plus / Plus
TTAAGAGATTTGTGGTCACTCACT_x3	24	1..24	scaffold_28_3	250	143..166	1e-04	1.00	42.1	Plus / Plus
TAAGAGATTTGTGGTCACTCACT_x1	23	1..23	scaffold_28_3	250	144..166	1e-04	1.00	42.1	Plus / Plus
ACTCCTGTGGTCCAAGAGATCAGA_x1	24	1..24	scaffold_28_3	250	205..228	1e-04	1.00	42.1	Plus / Plus
score_star	-1.3
score_mfe	3.4
score_freq	-0.3
score	2
flank_first_end	59
flank_first_seq	GTTAACGTAAACATTAAGAATTGAAATTATAAATTAAATAAGGGTAATATCAGTCCCGA
flank_first_struct	.....((((.((.......((((...((((.......))))...)))).(((((((.((
flank_second_beg	227
flank_second_seq	AGGACTGAGGGTATATGATAAATT
flank_second_struct	.)))))))..)).)))).......
freq	11
loop_beg	84
loop_end	202
loop_seq	AGATTGTGGTCACCCACCGTTGGATATTAATCCAATGGTTGAAAAAGGTTTTTTAAAATAAGTGCAACAATGAGTGAACCGTTGAATTTACATCCAACAGTGAGTGACCACAAATTTTT
loop_struct	(((((((((((((.(((.(((((((...(((.((((((((.(.....(((.((((...))))...)))......).)))))))).)))...))))))).))).)))))))).)))))))
mature_arm	second
mature_beg	203
mature_end	226
mature_query	TGAACCCCTGTAGTCCAAGAGATC_x6
mature_seq	TGAACCCCTGTAGTCCAAGAGATC
mature_strand	+
mature_struct	)).)).))))).))))))))))))
pre_seq	TCTCTTGGACCACAGGAGTCCAAGAGATTGTGGTCACCCACCGTTGGATATTAATCCAATGGTTGAAAAAGGTTTTTTAAAATAAGTGCAACAATGAGTGAACCGTTGAATTTACATCCAACAGTGAGTGACCACAAATTTTTTGAACCCCTGTAGTCCAAGAGATC
pre_struct	((((((((((.(((((.((.(((((((((((((((((.(((.(((((((...(((.((((((((.(.....(((.((((...))))...)))......).)))))))).)))...))))))).))).)))))))).))))))))).)).))))).))))))))))))
pri_beg	1
pri_end	250
pri_id	scaffold_2_8439
pri_mfe	-95.40
pri_seq	GTTAACGTAAACATTAAGAATTGAAATTATAAATTAAATAAGGGTAATATCAGTCCCGATCTCTTGGACCACAGGAGTCCAAGAGATTGTGGTCACCCACCGTTGGATATTAATCCAATGGTTGAAAAAGGTTTTTTAAAATAAGTGCAACAATGAGTGAACCGTTGAATTTACATCCAACAGTGAGTGACCACAAATTTTTTGAACCCCTGTAGTCCAAGAGATCAGGACTGAGGGTATATGATAAATT
pri_struct	.....((((.((.......((((...((((.......))))...)))).(((((((.((((((((((((.(((((.((.(((((((((((((((((.(((.(((((((...(((.((((((((.(.....(((.((((...))))...)))......).)))))))).)))...))))))).))).)))))))).))))))))).)).))))).)))))))))))).)))))))..)).)))).......
star_arm	first
star_beg	60
star_end	83
star_seq	TCTCTTGGACCACAGGAGTCCAAG
star_struct	((((((((((.(((((.((.((((
TGAACCCCTGTAGTCCAAGAG_x1	21	1..21	scaffold_2_8439	250	203..223	1e-04	1.00	42.1	Plus / Plus
TGAACCCCTGTAGTCCAAGAGAT_x1	23	1..23	scaffold_2_8439	250	203..225	1e-04	1.00	42.1	Plus / Plus
TGAACCCCTGTAGTCCAAGAGATC_x6	24	1..24	scaffold_2_8439	250	203..226	1e-04	1.00	42.1	Plus / Plus
AACCCCTGTAGTCCAAGAGATCA_x1	23	1..23	scaffold_2_8439	250	205..227	1e-04	1.00	42.1	Plus / Plus
AACCCCTGTAGTCCAAGAGATCAG_x2	24	1..24	scaffold_2_8439	250	205..228	1e-04	1.00	42.1	Plus / Plus
score_star	-1.3
score_mfe	4.1
score_freq	0
score	3.1
flank_first_end	24
flank_first_seq	TACAGTTCTGATCTCTTGGACTAC
flank_first_struct	((((((((((((((((((((((((
flank_second_beg	166
flank_second_seq	GGTCCAAGAGATCGGGACTGTATATATATATATATATATATATATTTGAATGTTTCATGCGGTTGTTTATATATATATACATTCC
flank_second_struct	))))))))))))))))))))))..........((((((((((((..(((.(((.....))).)))..))))))))))))......
freq	15
loop_beg	49
loop_end	142
loop_seq	CTCACCGTTGGATGTAAATTCAACGGTTCACTCACTCTTGCACTCCTTTTAAAAAAAAATTTTAAACCATTGGATTAATATCCAACGATGGGTG
loop_struct	((((.((((((((((.(((((((.((((....................................)))).))))))).)))))))))).))))))
mature_arm	first
mature_beg	25
mature_end	48
mature_query	AGGGGTCCAAGAGATTTGTAGTCA_x9
mature_seq	AGGGGTCCAAGAGATTTGTAGTCA
mature_strand	+
mature_struct	((((((((((((((((.((.((((
pre_seq	AGGGGTCCAAGAGATTTGTAGTCACTCACCGTTGGATGTAAATTCAACGGTTCACTCACTCTTGCACTCCTTTTAAAAAAAAATTTTAAACCATTGGATTAATATCCAACGATGGGTGACCACAATCTCTTGGACTCCTGT
pre_struct	((((((((((((((((.((.((((((((.((((((((((.(((((((.((((....................................)))).))))))).)))))))))).)))))))).))))))))))))))))))))
pri_beg	1
pri_end	250
pri_id	scaffold_2_9818
pri_mfe	-122.82
pri_seq	TACAGTTCTGATCTCTTGGACTACAGGGGTCCAAGAGATTTGTAGTCACTCACCGTTGGATGTAAATTCAACGGTTCACTCACTCTTGCACTCCTTTTAAAAAAAAATTTTAAACCATTGGATTAATATCCAACGATGGGTGACCACAATCTCTTGGACTCCTGTGGTCCAAGAGATCGGGACTGTATATATATATATATATATATATATTTGAATGTTTCATGCGGTTGTTTATATATATATACATTCC
pri_struct	((((((((((((((((((((((((((((((((((((((((.((.((((((((.((((((((((.(((((((.((((....................................)))).))))))).)))))))))).)))))))).))))))))))))))))))))))))))))))))))))))))))..........((((((((((((..(((.(((.....))).)))..))))))))))))......
star_arm	second
star_beg	143
star_end	165
star_seq	ACCACAATCTCTTGGACTCCTGT
star_struct	)).))))))))))))))))))))
ACTACAAATCTCTTGGACCCCTGT_x1	24	1..24	scaffold_2_9818	250	205..228	1e-04	1.00	42.1	Plus / Minus
[truncated: 3,700 more rows]
