# Supplementary material for: A Survey of MicroRNA Length Variants Contributing to miRNome Complexity in Peach (Prunus Persica L.)
Source: Front Plant Sci. 2012 Jul 26;3:165. doi: 10.3389/fpls.2012.00165 (PMC3405489; doi:10.3389/fpls.2012.00165)
Supplement: File S5 — Reports the miRNA coding loci identified by miRDeep-P in swollen leaf bud sample. [file 26922_Faccioli_DataSheet5.ZIP › Supplementary_file_5.txt]

score_star	3.9
score_mfe	2.9
score_freq	48.6
score	55.7
flank_first_end  	22
flank_first_seq  	AAATGGGAAAGAGACTGATAAG
flank_first_struct  	....((((((((((((((..((
flank_second_beg  	110
flank_second_seq  	GCCGTCCTCAGTCTTCCTTTTCTCCTCCTCTTAATTTACTCACCCCACACCCTTAATTTCTTAATTTCTTTCATTTCTACCTCATGTTAAGGTTAAATGTGGTTAAATATGGGCTTTGCAGTGTAACAATGCCAAAAGACA
flank_second_struct  	.......))))))))...))))))....((((............(((((.(((((((............................))))))).....))))).........(((.(((........))).)))..))))..
freq  	107
loop_beg  	44
loop_end  	88
loop_seq  	GATGGAGTTCCCAACAGAAAAATAGAGCTGTTGTGGCTCTACTCA
loop_struct  	..(((((((..((((((..........)))))).)))))))..))
mature_arm  	second
mature_beg  	89
mature_end  	109
mature_query  	TGCACTGCCTCTTCCCTGGCT_x74
mature_seq  	TGCACTGCCTCTTCCCTGGCT
mature_strand  	+
mature_struct  	))).)))))).))))))).))
pre_seq  	ACAGGGAACAGGTAGAGCATGGATGGAGTTCCCAACAGAAAAATAGAGCTGTTGTGGCTCTACTCATGCACTGCCTCTTCCCTGGCT
pre_struct  	.(((((((.((((((.(((((..(((((((..((((((..........)))))).)))))))..))))).)))))).))))))).))
pri_beg  	1
pri_end  	250
pri_id  	scaffold_10_208
pri_mfe  	-76.09
pri_seq  	AAATGGGAAAGAGACTGATAAGACAGGGAACAGGTAGAGCATGGATGGAGTTCCCAACAGAAAAATAGAGCTGTTGTGGCTCTACTCATGCACTGCCTCTTCCCTGGCTGCCGTCCTCAGTCTTCCTTTTCTCCTCCTCTTAATTTACTCACCCCACACCCTTAATTTCTTAATTTCTTTCATTTCTACCTCATGTTAAGGTTAAATGTGGTTAAATATGGGCTTTGCAGTGTAACAATGCCAAAAGACA
pri_struct  	....((((((((((((((..((.(((((((.((((((.(((((..(((((((..((((((..........)))))).)))))))..))))).)))))).))))))).)).......))))))))...))))))....((((............(((((.(((((((............................))))))).....))))).........(((.(((........))).)))..))))..
star_arm  	first
star_beg  	23
star_end  	43
star_read  	1
star_seq  	ACAGGGAACAGGTAGAGCATG
star_struct  	.(((((((.((((((.(((((
ACAGGGAACAGGTAGAGCA_x1	19	1..19	scaffold_10_208	250	23..41	1e-04	1.00	42.1	Plus / Plus
ATGCACTGCCTCTTCCCTGGC_x2	21	1..21	scaffold_10_208	250	88..108	1e-04	1.00	42.1	Plus / Plus
TGCACTGCCTCTTCCCTG_x8	18	1..18	scaffold_10_208	250	89..106	1e-04	1.00	42.1	Plus / Plus
TGCACTGCCTCTTCCCTGG_x6	19	1..19	scaffold_10_208	250	89..107	1e-04	1.00	42.1	Plus / Plus
TGCACTGCCTCTTCCCTGGC_x14	20	1..20	scaffold_10_208	250	89..108	1e-04	1.00	42.1	Plus / Plus
TGCACTGCCTCTTCCCTGGCT_x74	21	1..21	scaffold_10_208	250	89..109	1e-04	1.00	42.1	Plus / Plus
TGCACTGCCTCTTCCCTGGCTG_x2	22	1..22	scaffold_10_208	250	89..110	1e-04	1.00	42.1	Plus / Plus


score_star	3.9
score_mfe	3
score_freq	48.6
score	55.8
flank_first_end  	140
flank_first_seq  	GGTGGGTGGCTGGTGACAATTGAAATTAGAGGAGCTGATGAATGAGGTGTGTGCAAAAGCCAACAAGAGGTAAATCATCCTATTAATTACATATAAATAATAATATAGGGGGTGGAGAAAATGGGAAAGAGACTGATAAG
flank_first_struct  	..((..(((((..(((((.((.(.(((((.....)))))...).))...))).))..))))).)).........(((((((....((((...........))))....))))))).......((((((((((((((..((
flank_second_beg  	228
flank_second_seq  	GCCGTCCTCAGTCTTCCTTTTCT
flank_second_struct  	.......)))))))..)))))))
freq  	107
loop_beg  	162
loop_end  	206
loop_seq  	GATGGAGTTCCCAACAGAAAAATAGAGCTGTTGTGGCTCTACTCA
loop_struct  	..(((((((..((((((..........)))))).)))))))..))
mature_arm  	second
mature_beg  	207
mature_end  	227
mature_query  	TGCACTGCCTCTTCCCTGGCT_x74
mature_seq  	TGCACTGCCTCTTCCCTGGCT
mature_strand  	+
mature_struct  	))).)))))).))))))).))
pre_seq  	ACAGGGAACAGGTAGAGCATGGATGGAGTTCCCAACAGAAAAATAGAGCTGTTGTGGCTCTACTCATGCACTGCCTCTTCCCTGGCT
pre_struct  	.(((((((.((((((.(((((..(((((((..((((((..........)))))).)))))))..))))).)))))).))))))).))
pri_beg  	1
pri_end  	250
pri_id  	scaffold_10_211
pri_mfe  	-80.20
pri_seq  	GGTGGGTGGCTGGTGACAATTGAAATTAGAGGAGCTGATGAATGAGGTGTGTGCAAAAGCCAACAAGAGGTAAATCATCCTATTAATTACATATAAATAATAATATAGGGGGTGGAGAAAATGGGAAAGAGACTGATAAGACAGGGAACAGGTAGAGCATGGATGGAGTTCCCAACAGAAAAATAGAGCTGTTGTGGCTCTACTCATGCACTGCCTCTTCCCTGGCTGCCGTCCTCAGTCTTCCTTTTCT
pri_struct  	..((..(((((..(((((.((.(.(((((.....)))))...).))...))).))..))))).)).........(((((((....((((...........))))....))))))).......((((((((((((((..((.(((((((.((((((.(((((..(((((((..((((((..........)))))).)))))))..))))).)))))).))))))).)).......)))))))..)))))))
star_arm  	first
star_beg  	141
star_end  	161
star_read  	1
star_seq  	ACAGGGAACAGGTAGAGCATG
star_struct  	.(((((((.((((((.(((((
ACAGGGAACAGGTAGAGCA_x1	19	1..19	scaffold_10_211	250	141..159	1e-04	1.00	42.1	Plus / Plus
ATGCACTGCCTCTTCCCTGGC_x2	21	1..21	scaffold_10_211	250	206..226	1e-04	1.00	42.1	Plus / Plus
TGCACTGCCTCTTCCCTG_x8	18	1..18	scaffold_10_211	250	207..224	1e-04	1.00	42.1	Plus / Plus
TGCACTGCCTCTTCCCTGG_x6	19	1..19	scaffold_10_211	250	207..225	1e-04	1.00	42.1	Plus / Plus
TGCACTGCCTCTTCCCTGGC_x14	20	1..20	scaffold_10_211	250	207..226	1e-04	1.00	42.1	Plus / Plus
TGCACTGCCTCTTCCCTGGCT_x74	21	1..21	scaffold_10_211	250	207..227	1e-04	1.00	42.1	Plus / Plus
TGCACTGCCTCTTCCCTGGCTG_x2	22	1..22	scaffold_10_211	250	207..228	1e-04	1.00	42.1	Plus / Plus


score_star	-1.3
score_mfe	2.4
score_freq	0
score	1.4
flank_first_end  	22
flank_first_seq  	CTTATCATGCATTTGTAGCAGT
flank_first_struct  	....((((((((..(((((((.
flank_second_beg  	93
flank_second_seq  	TGTTATTGGTAGCATGAGATCA
flank_second_struct  	))))))..)).)))))).....
freq  	74
loop_beg  	43
loop_end  	73
loop_seq  	TAACCTCCCTATTTTGGTTAGGGAAGATCAG
loop_struct  	...(.((((((.......)))))).)...))
mature_arm  	first
mature_beg  	23
mature_end  	42
mature_query  	TGAAGCTGCCAGCATGATCT_x32
mature_seq  	TGAAGCTGCCAGCATGATCT
mature_strand  	+
mature_struct  	(((((((((((.((((((((
pre_seq  	TGAAGCTGCCAGCATGATCTTAACCTCCCTATTTTGGTTAGGGAAGATCAGATCATGTGGCAGTTTCACC
pre_struct  	(((((((((((.((((((((...(.((((((.......)))))).)...))))))))))))))))))).)
pri_beg  	1
pri_end  	114
pri_id  	scaffold_1_1081
pri_mfe  	-56.40
pri_seq  	CTTATCATGCATTTGTAGCAGTTGAAGCTGCCAGCATGATCTTAACCTCCCTATTTTGGTTAGGGAAGATCAGATCATGTGGCAGTTTCACCTGTTATTGGTAGCATGAGATCA
pri_struct  	....((((((((..(((((((.(((((((((((.((((((((...(.((((((.......)))))).)...))))))))))))))))))).)))))))..)).)))))).....
star_arm  	second
star_beg  	74
star_end  	92
star_seq  	ATCATGTGGCAGTTTCACC
star_struct  	))))))))))))))))).)
TGAAGCTGCCAGCATGAT_x1	18	1..18	scaffold_1_1081	114	23..40	1e-04	1.00	42.1	Plus / Plus
TGAAGCTGCCAGCATGATC_x19	19	1..19	scaffold_1_1081	114	23..41	1e-04	1.00	42.1	Plus / Plus
TGAAGCTGCCAGCATGATCT_x32	20	1..20	scaffold_1_1081	114	23..42	1e-04	1.00	42.1	Plus / Plus
TGAAGCTGCCAGCATGATCTT_x6	21	1..21	scaffold_1_1081	114	23..43	1e-04	1.00	42.1	Plus / Plus
TGAAGCTGCCAGCATGATCTTA_x12	22	1..22	scaffold_1_1081	114	23..44	1e-04	1.00	42.1	Plus / Plus
AGATCATGTGGCAGTTTCACC_x4	21	1..21	scaffold_1_1081	114	72..92	1e-04	1.00	42.1	Plus / Plus


score_star	-1.3
score_mfe	4.3
score_freq	0
score	3.3
flank_first_end  	25
flank_first_seq  	CGATCTCTTGGACCACAGGAGTCCA
flank_first_struct  	.((((((((((((((((((((((((
flank_second_beg  	149
flank_second_seq  	GACTCCTGTGGTCCAAGAGATCAGGACTGATATAATATATAACATATTATTGCAAAATATGCCCATATGGCTCCATTTATTTGTTCCAACTTCGATTTGGGA
flank_second_struct  	)))))))))))))))))))))).(((.((..(((((((.....)))))))..))......(((.....)))))).........((((((.......))))))
freq  	86
loop_beg  	50
loop_end  	125
loop_seq  	GGATGTAAATTCAACGGTTCACTCAATCTTGAACTCCTTTTAAGAAACTTTTTTGAACCATTAGATTAATATCCAA
loop_struct  	((((((.(((..((.((((((.....(((((((.....)))))))........)))))).))..))).))))))))
mature_arm  	first
mature_beg  	26
mature_end  	49
mature_query  	AGAGATTTGTGGTTACTCACCGTT_x72
mature_seq  	AGAGATTTGTGGTTACTCACCGTT
mature_strand  	+
mature_struct  	(((((((.((((((((((((((((
pre_seq  	AGAGATTTGTGGTTACTCACCGTTGGATGTAAATTCAACGGTTCACTCAATCTTGAACTCCTTTTAAGAAACTTTTTTGAACCATTAGATTAATATCCAACGGTGAGTGACCACAATCTCTTG
pre_struct  	(((((((.((((((((((((((((((((((.(((..((.((((((.....(((((((.....)))))))........)))))).))..))).)))))))))))))))))))))))))))))))
pri_beg  	1
pri_end  	250
pri_id  	scaffold_1_15017
pri_mfe  	-126.92
pri_seq  	CGATCTCTTGGACCACAGGAGTCCAAGAGATTTGTGGTTACTCACCGTTGGATGTAAATTCAACGGTTCACTCAATCTTGAACTCCTTTTAAGAAACTTTTTTGAACCATTAGATTAATATCCAACGGTGAGTGACCACAATCTCTTGGACTCCTGTGGTCCAAGAGATCAGGACTGATATAATATATAACATATTATTGCAAAATATGCCCATATGGCTCCATTTATTTGTTCCAACTTCGATTTGGGA
pri_struct  	.(((((((((((((((((((((((((((((((.((((((((((((((((((((((.(((..((.((((((.....(((((((.....)))))))........)))))).))..))).))))))))))))))))))))))))))))))))))))))))))))))))))))).(((.((..(((((((.....)))))))..))......(((.....)))))).........((((((.......))))))
star_arm  	second
star_beg  	126
star_end  	148
star_seq  	CGGTGAGTGACCACAATCTCTTG
star_struct  	)))))))))))))))))))))))
CCAAGAGATTTGTGGTTACTCA_x1	22	1..22	scaffold_1_15017	250	23..44	1e-04	1.00	42.1	Plus / Plus
CAAGAGATTTGTGGTTACTCA_x1	21	1..21	scaffold_1_15017	250	24..44	1e-04	1.00	42.1	Plus / Plus
CAAGAGATTTGTGGTTACTCACC_x1	23	1..23	scaffold_1_15017	250	24..46	1e-04	1.00	42.1	Plus / Plus
AAGAGATTTGTGGTTACTCACCG_x1	23	1..23	scaffold_1_15017	250	25..47	1e-04	1.00	42.1	Plus / Plus
AAGAGATTTGTGGTTACTCACCGT_x6	24	1..24	scaffold_1_15017	250	25..48	1e-04	1.00	42.1	Plus / Plus
AGAGATTTGTGGTTACTCAC_x1	20	1..20	scaffold_1_15017	250	26..45	1e-04	1.00	42.1	Plus / Plus
AGAGATTTGTGGTTACTCACCG_x1	22	1..22	scaffold_1_15017	250	26..47	1e-04	1.00	42.1	Plus / Plus
AGAGATTTGTGGTTACTCACCGT_x2	23	1..23	scaffold_1_15017	250	26..48	1e-04	1.00	42.1	Plus / Plus
AGAGATTTGTGGTTACTCACCGTT_x72	24	1..24	scaffold_1_15017	250	26..49	1e-04	1.00	42.1	Plus / Plus


score_star	-1.3
score_mfe	2.8
score_freq	0
score	1.8
flank_first_end  	22
flank_first_seq  	TCAAAGGGTTCATTCCATTTTT
flank_first_struct  	.....(((((((...(((((((
flank_second_beg  	111
flank_second_seq  	AGATGTACTGGACCCGTTCAATCCTTTTGATTTGACAGATTGGATCTGATCTCACTGACGTTATTAACTATGTTTTTGTTCCTTACCCAATATAGTTGTGTTCTTGTTGTTTTTGTTGATGTTAGATATTTTGCAGCTAC
flank_second_struct  	)))))...)))))))..(((((((.((((......))))..)))).))).....(((((((((.((((((((((...((.....))..))))))))))..................)))))))))...............
freq  	257
loop_beg  	44
loop_end  	90
loop_seq  	GAGAAAAGAACAGAAGATTCTTTCTGACTCTCTCTCTCTCCTCTCTG
loop_struct  	((((..(((..((((((.((.....)).))).))).)))..)))).)
mature_arm  	first
mature_beg  	23
mature_end  	43
mature_query  	TTATACAATGAAATCACGGCC_x160
mature_seq  	TTATACAATGAAATCACGGCC
mature_strand  	+
mature_struct  	((((((((.((((.((((((.
pre_seq  	TTATACAATGAAATCACGGCCGAGAAAAGAACAGAAGATTCTTTCTGACTCTCTCTCTCTCCTCTCTGCCGTGTTTCTTTGTATAAAG
pre_struct  	((((((((.((((.((((((.((((..(((..((((((.((.....)).))).))).)))..)))).)))))))))).))))))))))
pri_beg  	1
pri_end  	250
pri_id  	scaffold_1_1773
pri_mfe  	-73.61
pri_seq  	TCAAAGGGTTCATTCCATTTTTTTATACAATGAAATCACGGCCGAGAAAAGAACAGAAGATTCTTTCTGACTCTCTCTCTCTCCTCTCTGCCGTGTTTCTTTGTATAAAGAGATGTACTGGACCCGTTCAATCCTTTTGATTTGACAGATTGGATCTGATCTCACTGACGTTATTAACTATGTTTTTGTTCCTTACCCAATATAGTTGTGTTCTTGTTGTTTTTGTTGATGTTAGATATTTTGCAGCTAC
pri_struct  	.....(((((((...(((((((((((((((.((((.((((((.((((..(((..((((((.((.....)).))).))).)))..)))).)))))))))).)))))))))))))))...)))))))..(((((((.((((......))))..)))).))).....(((((((((.((((((((((...((.....))..))))))))))..................)))))))))...............
star_arm  	second
star_beg  	91
star_end  	110
star_seq  	CCGTGTTTCTTTGTATAAAG
star_struct  	))))))))).))))))))))
TATAAAGAGATGTACTGGACC_x2	21	1..21	scaffold_1_1773	250	104..124	1e-04	1.00	42.1	Plus / Plus
TTATACAATGAAATCACGG_x1	19	1..19	scaffold_1_1773	250	23..41	1e-04	1.00	42.1	Plus / Plus
TTATACAATGAAATCACGGC_x18	20	1..20	scaffold_1_1773	250	23..42	1e-04	1.00	42.1	Plus / Plus
TTATACAATGAAATCACGGCC_x160	21	1..21	scaffold_1_1773	250	23..43	1e-04	1.00	42.1	Plus / Plus
TTATACAATGAAATCACGGCCG_x76	22	1..22	scaffold_1_1773	250	23..44	1e-04	1.00	42.1	Plus / Plus


score_star	-1.3
score_mfe	2.9
score_freq	0
score	1.9
flank_first_end  	126
flank_first_seq  	ATCATTCATCACCCGTGCCTTAGCCCTAGCCATAGATAGACAGAGCCGTACACTCATCTTCAGCTTACAGCGGCGGTACCTTCATCTTTTGCAAAATCAATCGATCAAAGGGTTCATTCCATTTTT
flank_first_struct  	..............(((((...((((((((...((((.....(((.......)))))))...)))...)).))))))))..............(((((((..(((....(((((((...(((((((
flank_second_beg  	215
flank_second_seq  	AGATGTACTGGACCCGTTCAATCCTTTTGATTTGAC
flank_second_struct  	)))))...))))))).....)))...)))))))...
freq  	257
loop_beg  	148
loop_end  	194
loop_seq  	GAGAAAAGAACAGAAGATTCTTTCTGACTCTCTCTCTCTCCTCTCTG
loop_struct  	((((..(((..((((((.((.....)).))).))).)))..)))).)
mature_arm  	first
mature_beg  	127
mature_end  	147
mature_query  	TTATACAATGAAATCACGGCC_x160
mature_seq  	TTATACAATGAAATCACGGCC
mature_strand  	+
mature_struct  	((((((((.((((.((((((.
pre_seq  	TTATACAATGAAATCACGGCCGAGAAAAGAACAGAAGATTCTTTCTGACTCTCTCTCTCTCCTCTCTGCCGTGTTTCTTTGTATAAAG
pre_struct  	((((((((.((((.((((((.((((..(((..((((((.((.....)).))).))).)))..)))).)))))))))).))))))))))
pri_beg  	1
pri_end  	250
pri_id  	scaffold_1_1776
pri_mfe  	-74.70
pri_seq  	ATCATTCATCACCCGTGCCTTAGCCCTAGCCATAGATAGACAGAGCCGTACACTCATCTTCAGCTTACAGCGGCGGTACCTTCATCTTTTGCAAAATCAATCGATCAAAGGGTTCATTCCATTTTTTTATACAATGAAATCACGGCCGAGAAAAGAACAGAAGATTCTTTCTGACTCTCTCTCTCTCCTCTCTGCCGTGTTTCTTTGTATAAAGAGATGTACTGGACCCGTTCAATCCTTTTGATTTGAC
pri_struct  	..............(((((...((((((((...((((.....(((.......)))))))...)))...)).))))))))..............(((((((..(((....(((((((...(((((((((((((((.((((.((((((.((((..(((..((((((.((.....)).))).))).)))..)))).)))))))))).)))))))))))))))...))))))).....)))...)))))))...
star_arm  	second
star_beg  	195
star_end  	214
star_seq  	CCGTGTTTCTTTGTATAAAG
star_struct  	))))))))).))))))))))
TTATACAATGAAATCACGG_x1	19	1..19	scaffold_1_1776	250	127..145	1e-04	1.00	42.1	Plus / Plus
TTATACAATGAAATCACGGC_x18	20	1..20	scaffold_1_1776	250	127..146	1e-04	1.00	42.1	Plus / Plus
TTATACAATGAAATCACGGCC_x160	21	1..21	scaffold_1_1776	250	127..147	1e-04	1.00	42.1	Plus / Plus
TTATACAATGAAATCACGGCCG_x76	22	1..22	scaffold_1_1776	250	127..148	1e-04	1.00	42.1	Plus / Plus
TATAAAGAGATGTACTGGACC_x2	21	1..21	scaffold_1_1776	250	208..228	1e-04	1.00	42.1	Plus / Plus


score_star	-1.3
score_mfe	2.6
score_freq	0
score	1.6
flank_first_end  	144
flank_first_seq  	AGTGAATAAGCTTGACGGACTTTGGGCAATGGTGTTATCATGAGGATGTTGCTGCGAACGCCACTGAATGTGTCATTAAGGCCCATGAGAAATTGCATCATCTTAGCTTCTTCTCTTTCTTCGTTGTGTGCTTTCATCTCATTG
flank_first_struct  	((.(((.(((((.((.((....((((((((((..(..(((.(.((.((((......)))))).))))..)..)))))...))))).((....))...)).))..))))).))).))...((((((((.(.(((((((..((..(
flank_second_beg  	228
flank_second_seq  	CTGTGTGAGAGAGGCGATGGACT
flank_second_struct  	.)).)))))))).))))))))..
freq  	12
loop_beg  	170
loop_end  	203
loop_seq  	CTAATTCGTCCCAAAGGCCTTTGAGTTTTGTGAA
loop_struct  	(.((((((.((....))....))))))....)))
mature_arm  	second
mature_beg  	204
mature_end  	227
mature_query  	ATAGGCTGAGACTGTCATGGTGCC_x9
mature_seq  	ATAGGCTGAGACTGTCATGGTGCC
mature_strand  	+
mature_struct  	))).)).))).)).))))..))).
pre_seq  	CAAGTGAGAGGAGTTCTGTATGTTTCTAATTCGTCCCAAAGGCCTTTGAGTTTTGTGAAATAGGCTGAGACTGTCATGGTGCC
pre_struct  	((.((((.((...(((.((.((((((.((((((.((....))....))))))....)))))).)).))).)).))))..))).
pri_beg  	1
pri_end  	250
pri_id  	scaffold_1_19899
pri_mfe  	-63.90
pri_seq  	AGTGAATAAGCTTGACGGACTTTGGGCAATGGTGTTATCATGAGGATGTTGCTGCGAACGCCACTGAATGTGTCATTAAGGCCCATGAGAAATTGCATCATCTTAGCTTCTTCTCTTTCTTCGTTGTGTGCTTTCATCTCATTGCAAGTGAGAGGAGTTCTGTATGTTTCTAATTCGTCCCAAAGGCCTTTGAGTTTTGTGAAATAGGCTGAGACTGTCATGGTGCCCTGTGTGAGAGAGGCGATGGACT
pri_struct  	((.(((.(((((.((.((....((((((((((..(..(((.(.((.((((......)))))).))))..)..)))))...))))).((....))...)).))..))))).))).))...((((((((.(.(((((((..((..(((.((((.((...(((.((.((((((.((((((.((....))....))))))....)))))).)).))).)).))))..)))..)).)))))))).))))))))..
star_arm  	first
star_beg  	145
star_end  	169
star_seq  	CAAGTGAGAGGAGTTCTGTATGTTT
star_struct  	((.((((.((...(((.((.(((((
ATAGGCTGAGACTGTCATGGTGCC_x9	24	1..24	scaffold_1_19899	250	204..227	1e-04	1.00	42.1	Plus / Plus
AGGCTGAGACTGTCATGGTGCCC_x2	23	1..23	scaffold_1_19899	250	206..228	1e-04	1.00	42.1	Plus / Plus
AGGGCACCATGACAGTCTCAGCCT_x1	24	1..24	scaffold_1_19899	250	22..45	1e-04	1.00	42.1	Plus / Minus


score_star	3.9
score_mfe	2.8
score_freq	-4.9
score	2
flank_first_end  	22
flank_first_seq  	AAGCGTCGCGTAATGTTTGCGC
flank_first_struct  	.(((((..(.((((((.(((((
flank_second_beg  	117
flank_second_seq  	GCACATATATATTAGGTAACGTTATAGTATAATATATACACACATATATATTTAAAATTGGCGATCGAAGTAGTTCATTGTATTCATATGGAGTGTAGGACTGTAGCTGCAAAAAATCATCAACATCAGAGTTA
flank_second_struct  	))).....)))))).)..))))).......((((((((......)))))))).....(((..(((....((((((((((((((((.....))))))))...)).)))))).....)))..)))...........
freq  	2
loop_beg  	47
loop_end  	88
loop_seq  	GTTTCCGCGACGCATATATACATGCGTCGCGTATGGCATTTT
loop_struct  	(((..((((((((((......))))))))))...))).....
mature_arm  	first
mature_beg  	23
mature_end  	46
mature_query  	AACGAATACAACTGGTCGCGCATA_x1
mature_seq  	AACGAATACAACTGGTCGCGCATA
mature_strand  	+
mature_struct  	.(((((.....((.((((((((..
pre_seq  	AACGAATACAACTGGTCGCGCATAGTTTCCGCGACGCATATATACATGCGTCGCGTATGGCATTTTTGCGCGACGATAAGCAAACCTTCGTCGC
pre_struct  	.(((((.....((.((((((((..(((..((((((((((......))))))))))...))).....))))))))....))......))))).))
pri_beg  	1
pri_end  	250
pri_id  	scaffold_1_20753
pri_mfe  	-70.30
pri_seq  	AAGCGTCGCGTAATGTTTGCGCAACGAATACAACTGGTCGCGCATAGTTTCCGCGACGCATATATACATGCGTCGCGTATGGCATTTTTGCGCGACGATAAGCAAACCTTCGTCGCGCACATATATATTAGGTAACGTTATAGTATAATATATACACACATATATATTTAAAATTGGCGATCGAAGTAGTTCATTGTATTCATATGGAGTGTAGGACTGTAGCTGCAAAAAATCATCAACATCAGAGTTA
pri_struct  	.(((((..(.((((((.(((((.(((((.....((.((((((((..(((..((((((((((......))))))))))...))).....))))))))....))......))))).))))).....)))))).)..))))).......((((((((......)))))))).....(((..(((....((((((((((((((((.....))))))))...)).)))))).....)))..)))...........
star_arm  	second
star_beg  	89
star_end  	116
star_read  	1
star_seq  	TGCGCGACGATAAGCAAACCTTCGTCGC
star_struct  	))))))))....))......))))).))
AACGAATACAACTGGTCGCGCATA_x1	24	1..24	scaffold_1_20753	250	23..46	1e-04	1.00	42.1	Plus / Plus
GCGCGACGATAAGCAAACCTTCGT_x1	24	1..24	scaffold_1_20753	250	90..113	1e-04	1.00	42.1	Plus / Plus


score_star	3.9
score_mfe	2.8
score_freq	243.8
score	250.8
flank_first_end  	24
flank_first_seq  	CAGCAAGAGGAAATGGAAATTTTT
flank_first_struct  	.((..(((((((.((((((((.((
flank_second_beg  	105
flank_second_seq  	TGATTTCCAGCTATTCCTTTCTCTTCTCCAACCTAACCCAACACAAGGCAAGTAGAGTTTGGTAAGCCTTATTTGGTTGTCTCTGTTTCTTGAATTGTTTTGATTTCGTGAACTCATCCTACTTGGATCTTCACTTCCCATGTTCT
flank_second_struct  	.))))))))....)))))))..))..............(((.((((..(((((((((.......((((......))))..)))))...))))..)))).))).....(((((...((((.....)))).)))))............
freq  	490
loop_beg  	47
loop_end  	82
loop_seq  	ATACATAATATTCATCCAAGTTTTGATATTAAATTC
loop_struct  	((...((((((.((.........)))))))).))))
mature_arm  	second
mature_beg  	83
mature_end  	104
mature_query  	TTTCCGAAACCTCCCATTCCAA_x386
mature_seq  	TTTCCGAAACCTCCCATTCCAA
mature_strand  	+
mature_struct  	)))))).)))))).)).)))))
pre_seq  	GGGTGAGAGGTTGCCGGAAAGAATACATAATATTCATCCAAGTTTTGATATTAAATTCTTTCCGAAACCTCCCATTCCAA
pre_struct  	(((((.((((((..((((((((((...((((((.((.........)))))))).)))))))))).)))))).)).)))))
pri_beg  	1
pri_end  	250
pri_id  	scaffold_1_24125
pri_mfe  	-72.70
pri_seq  	CAGCAAGAGGAAATGGAAATTTTTGGGTGAGAGGTTGCCGGAAAGAATACATAATATTCATCCAAGTTTTGATATTAAATTCTTTCCGAAACCTCCCATTCCAATGATTTCCAGCTATTCCTTTCTCTTCTCCAACCTAACCCAACACAAGGCAAGTAGAGTTTGGTAAGCCTTATTTGGTTGTCTCTGTTTCTTGAATTGTTTTGATTTCGTGAACTCATCCTACTTGGATCTTCACTTCCCATGTTCT
pri_struct  	.((..(((((((.((((((((.(((((((.((((((..((((((((((...((((((.((.........)))))))).)))))))))).)))))).)).))))).))))))))....)))))))..))..............(((.((((..(((((((((.......((((......))))..)))))...))))..)))).))).....(((((...((((.....)))).)))))............
star_arm  	first
star_beg  	25
star_end  	46
star_read  	1
star_seq  	GGGTGAGAGGTTGCCGGAAAGA
star_struct  	(((((.((((((..((((((((
TTGGGTGAGAGGTTGCCGGAA_x1	21	1..21	scaffold_1_24125	250	23..43	1e-04	1.00	42.1	Plus / Plus
GGGTGAGAGGTTGCCGGAAAG_x14	21	1..21	scaffold_1_24125	250	25..45	1e-04	1.00	42.1	Plus / Plus
GGGTGAGAGGTTGCCGGAAAGA_x67	22	1..22	scaffold_1_24125	250	25..46	1e-04	1.00	42.1	Plus / Plus
TTTCCGAAACCTCCCATT_x1	18	1..18	scaffold_1_24125	250	83..100	1e-04	1.00	42.1	Plus / Plus
TTTCCGAAACCTCCCATTC_x1	19	1..19	scaffold_1_24125	250	83..101	1e-04	1.00	42.1	Plus / Plus
TTTCCGAAACCTCCCATTCC_x2	20	1..20	scaffold_1_24125	250	83..102	1e-04	1.00	42.1	Plus / Plus
TTTCCGAAACCTCCCATTCCA_x1	21	1..21	scaffold_1_24125	250	83..103	1e-04	1.00	42.1	Plus / Plus
TTTCCGAAACCTCCCATTCCAA_x386	22	1..22	scaffold_1_24125	250	83..104	1e-04	1.00	42.1	Plus / Plus
TTTCCGAAACCTCCCATTCCAAT_x3	23	1..23	scaffold_1_24125	250	83..105	1e-04	1.00	42.1	Plus / Plus
TTCCGAAACCTCCCATTCCAA_x12	21	1..21	scaffold_1_24125	250	84..104	1e-04	1.00	42.1	Plus / Plus
TCCGAAACCTCCCATTCCAA_x2	20	1..20	scaffold_1_24125	250	85..104	1e-04	1.00	42.1	Plus / Plus


score_star	3.9
score_mfe	2.9
score_freq	243.8
score	250.9
flank_first_end  	147
flank_first_seq  	TAAGTCTCCTCACTGGTTTCTTCTAGAGTTGTAGTCTCAGAAATATATATATATATGGGAGAGGGAAAGTGACTTTACTCATAACTACTACTCAAATACAGAGAGAAGGAGATCAAAAGCAGGCAGCAAGAGGAAATGGAAATTTTT
flank_first_struct  	...((((.((...(((((((((((.((((.(((((..................((((((.((((........)))).))))))))))).))))..........)))).)))))))..)).))))....(((((((.((((((((.((
flank_second_beg  	228
flank_second_seq  	TGATTTCCAGCTATTCCTTTCTC
flank_second_struct  	.))))))))....)))))))...
freq  	490
loop_beg  	170
loop_end  	205
loop_seq  	ATACATAATATTCATCCAAGTTTTGATATTAAATTC
loop_struct  	((...((((((.((.........)))))))).))))
mature_arm  	second
mature_beg  	206
mature_end  	227
mature_query  	TTTCCGAAACCTCCCATTCCAA_x386
mature_seq  	TTTCCGAAACCTCCCATTCCAA
mature_strand  	+
mature_struct  	)))))).)))))).)).)))))
pre_seq  	GGGTGAGAGGTTGCCGGAAAGAATACATAATATTCATCCAAGTTTTGATATTAAATTCTTTCCGAAACCTCCCATTCCAA
pre_struct  	(((((.((((((..((((((((((...((((((.((.........)))))))).)))))))))).)))))).)).)))))
pri_beg  	1
pri_end  	250
pri_id  	scaffold_1_24128
pri_mfe  	-75.06
pri_seq  	TAAGTCTCCTCACTGGTTTCTTCTAGAGTTGTAGTCTCAGAAATATATATATATATGGGAGAGGGAAAGTGACTTTACTCATAACTACTACTCAAATACAGAGAGAAGGAGATCAAAAGCAGGCAGCAAGAGGAAATGGAAATTTTTGGGTGAGAGGTTGCCGGAAAGAATACATAATATTCATCCAAGTTTTGATATTAAATTCTTTCCGAAACCTCCCATTCCAATGATTTCCAGCTATTCCTTTCTC
pri_struct  	...((((.((...(((((((((((.((((.(((((..................((((((.((((........)))).))))))))))).))))..........)))).)))))))..)).))))....(((((((.((((((((.(((((((.((((((..((((((((((...((((((.((.........)))))))).)))))))))).)))))).)).))))).))))))))....)))))))...
star_arm  	first
star_beg  	148
star_end  	169
star_read  	1
star_seq  	GGGTGAGAGGTTGCCGGAAAGA
star_struct  	(((((.((((((..((((((((
TTGGGTGAGAGGTTGCCGGAA_x1	21	1..21	scaffold_1_24128	250	146..166	1e-04	1.00	42.1	Plus / Plus
GGGTGAGAGGTTGCCGGAAAG_x14	21	1..21	scaffold_1_24128	250	148..168	1e-04	1.00	42.1	Plus / Plus
GGGTGAGAGGTTGCCGGAAAGA_x67	22	1..22	scaffold_1_24128	250	148..169	1e-04	1.00	42.1	Plus / Plus
TTTCCGAAACCTCCCATT_x1	18	1..18	scaffold_1_24128	250	206..223	1e-04	1.00	42.1	Plus / Plus
TTTCCGAAACCTCCCATTC_x1	19	1..19	scaffold_1_24128	250	206..224	1e-04	1.00	42.1	Plus / Plus
TTTCCGAAACCTCCCATTCC_x2	20	1..20	scaffold_1_24128	250	206..225	1e-04	1.00	42.1	Plus / Plus
TTTCCGAAACCTCCCATTCCA_x1	21	1..21	scaffold_1_24128	250	206..226	1e-04	1.00	42.1	Plus / Plus
TTTCCGAAACCTCCCATTCCAA_x386	22	1..22	scaffold_1_24128	250	206..227	1e-04	1.00	42.1	Plus / Plus
TTTCCGAAACCTCCCATTCCAAT_x3	23	1..23	scaffold_1_24128	250	206..228	1e-04	1.00	42.1	Plus / Plus
TTCCGAAACCTCCCATTCCAA_x12	21	1..21	scaffold_1_24128	250	207..227	1e-04	1.00	42.1	Plus / Plus
TCCGAAACCTCCCATTCCAA_x2	20	1..20	scaffold_1_24128	250	208..227	1e-04	1.00	42.1	Plus / Plus


score_star	-1.3
score_mfe	2.9
score_freq	0
score	1.9
flank_first_end  	121
flank_first_seq  	AAAATAATTTGTTCAATTCACATCAATGGAATGGTTCCTTTCAGTTCCAGATGAAAAGAGACACAGACAGACAGACAGACACAGAGAAGAGGGAAAGGGAGAAGAGCTTGAGGAAGTTTTT
flank_first_struct  	.......(((((((..((..((((..((((((((......))).)))))))))..))..)).)))))................................(((.(((((..((((((((.((
flank_second_beg  	228
flank_second_seq  	TGATTTCCTAATTGGGTTCATCT
flank_second_struct  	.)))))))...)..))))).)))
freq  	297
loop_beg  	144
loop_end  	205
loop_seq  	AATATTTATTATATATTCTACTACTTCAAGTTCTGTTTGAAGTATGTATGTATAAGTAGTTC
loop_struct  	(.(((((((.((((((.....(((((((((.....))))))))).))))))))))))).)))
mature_arm  	second
mature_beg  	206
mature_end  	227
mature_query  	TTGCCTATTCCTCCCATGCCAA_x265
mature_seq  	TTGCCTATTCCTCCCATGCCAA
mature_strand  	+
mature_struct  	)))))....).)))))))))))
pre_seq  	GGCCATGGGAAGTTTGGCAAGAAATATTTATTATATATTCTACTACTTCAAGTTCTGTTTGAAGTATGTATGTATAAGTAGTTCTTGCCTATTCCTCCCATGCCAA
pre_struct  	(((.((((((.(...((((((((.(((((((.((((((.....(((((((((.....))))))))).))))))))))))).))))))))....).)))))))))))
pri_beg  	1
pri_end  	250
pri_id  	scaffold_1_24130
pri_mfe  	-74.40
pri_seq  	AAAATAATTTGTTCAATTCACATCAATGGAATGGTTCCTTTCAGTTCCAGATGAAAAGAGACACAGACAGACAGACAGACACAGAGAAGAGGGAAAGGGAGAAGAGCTTGAGGAAGTTTTTGGCCATGGGAAGTTTGGCAAGAAATATTTATTATATATTCTACTACTTCAAGTTCTGTTTGAAGTATGTATGTATAAGTAGTTCTTGCCTATTCCTCCCATGCCAATGATTTCCTAATTGGGTTCATCT
pri_struct  	.......(((((((..((..((((..((((((((......))).)))))))))..))..)).)))))................................(((.(((((..((((((((.(((((.((((((.(...((((((((.(((((((.((((((.....(((((((((.....))))))))).))))))))))))).))))))))....).))))))))))).)))))))...)..))))).)))
star_arm  	first
star_beg  	122
star_end  	143
star_seq  	GGCCATGGGAAGTTTGGCAAGA
star_struct  	(((.((((((.(...(((((((
GTAGTTCTTGCCTATTCCTCCC_x1	22	1..22	scaffold_1_24130	250	199..220	1e-04	1.00	42.1	Plus / Plus
TTGCCTATTCCTCCCATGC_x3	19	1..19	scaffold_1_24130	250	206..224	1e-04	1.00	42.1	Plus / Plus
TTGCCTATTCCTCCCATGCC_x8	20	1..20	scaffold_1_24130	250	206..225	1e-04	1.00	42.1	Plus / Plus
TTGCCTATTCCTCCCATGCCA_x9	21	1..21	scaffold_1_24130	250	206..226	1e-04	1.00	42.1	Plus / Plus
TTGCCTATTCCTCCCATGCCAA_x265	22	1..22	scaffold_1_24130	250	206..227	1e-04	1.00	42.1	Plus / Plus
TTGCCTATTCCTCCCATGCCAAT_x9	23	1..23	scaffold_1_24130	250	206..228	1e-04	1.00	42.1	Plus / Plus
TGCCTATTCCTCCCATGCCAA_x1	21	1..21	scaffold_1_24130	250	207..227	1e-04	1.00	42.1	Plus / Plus
GCCTATTCCTCCCATGCCAA_x1	20	1..20	scaffold_1_24130	250	208..227	1e-04	1.00	42.1	Plus / Plus


score_star	3.9
score_mfe	2.8
score_freq	115.9
score	122.8
flank_first_end  	52
flank_first_seq  	TGGAACTGGAAAACAGGGGTGGGAAAGGCATAGTAGGGTTTAGGAAGTTTTT
flank_first_struct  	.......((((((((((((.((((((((((..(((((.((((((((((.(((
flank_second_beg  	122
flank_second_seq  	ATATTTTCTAAGCCTACTGTCTTTCCCTTTCTCTCTTGTTTTTTCACTAG
flank_second_struct  	).))))))))))))))))))))))))).....))))))))))))......
freq  	239
loop_beg  	74
loop_end  	99
loop_seq  	AAAAAGACTCAACAACCCATGTTTCT
loop_struct  	(((..................)))))
mature_arm  	second
mature_beg  	100
mature_end  	121
mature_query  	TTGCCAACCCCGCCCATTCCAA_x113
mature_seq  	TTGCCAACCCCGCCCATTCCAA
mature_strand  	+
mature_struct  	)).)))))..))).))))))))
pre_seq  	GGAATGAGCGTGTTGGAAAAGAAAAAGACTCAACAACCCATGTTTCTTTGCCAACCCCGCCCATTCCAA
pre_struct  	((((((.(((.(((((.(((((((..................))))))).)))))..))).))))))))
pri_beg  	1
pri_end  	171
pri_id  	scaffold_1_24131
pri_mfe  	-70.37
pri_seq  	TGGAACTGGAAAACAGGGGTGGGAAAGGCATAGTAGGGTTTAGGAAGTTTTTGGAATGAGCGTGTTGGAAAAGAAAAAGACTCAACAACCCATGTTTCTTTGCCAACCCCGCCCATTCCAAATATTTTCTAAGCCTACTGTCTTTCCCTTTCTCTCTTGTTTTTTCACTAG
pri_struct  	.......((((((((((((.((((((((((..(((((.((((((((((.(((((((((.(((.(((((.(((((((..................))))))).)))))..))).))))))))).))))))))))))))))))))))))).....))))))))))))......
star_arm  	first
star_beg  	53
star_end  	73
star_read  	1
star_seq  	GGAATGAGCGTGTTGGAAAAG
star_struct  	((((((.(((.(((((.((((
TTGCCAACCCCGCCCATTC_x1	19	1..19	scaffold_1_24131	171	100..118	1e-04	1.00	42.1	Plus / Plus
TTGCCAACCCCGCCCATTCC_x9	20	1..20	scaffold_1_24131	171	100..119	1e-04	1.00	42.1	Plus / Plus
TTGCCAACCCCGCCCATTCCA_x3	21	1..21	scaffold_1_24131	171	100..120	1e-04	1.00	42.1	Plus / Plus
TTGCCAACCCCGCCCATTCCAA_x113	22	1..22	scaffold_1_24131	171	100..121	1e-04	1.00	42.1	Plus / Plus
TTGCCAACCCCGCCCATTCCAAA_x1	23	1..23	scaffold_1_24131	171	100..122	1e-04	1.00	42.1	Plus / Plus
TGCCAACCCCGCCCATTCCAA_x2	21	1..21	scaffold_1_24131	171	101..121	1e-04	1.00	42.1	Plus / Plus
TGCCAACCCCGCCCATTCCAAA_x6	22	1..22	scaffold_1_24131	171	101..122	1e-04	1.00	42.1	Plus / Plus
GCCAACCCCGCCCATTCCAA_x1	20	1..20	scaffold_1_24131	171	102..121	1e-04	1.00	42.1	Plus / Plus
ATATTTTCTAAGCCTACTGTC_x12	21	1..21	scaffold_1_24131	171	122..142	1e-04	1.00	42.1	Plus / Plus
TCTAAGCCTACTGTCTTTCCC_x2	21	1..21	scaffold_1_24131	171	128..148	1e-04	1.00	42.1	Plus / Plus
TCTAAGCCTACTGTCTTTCCCT_x1	22	1..22	scaffold_1_24131	171	128..149	1e-04	1.00	42.1	Plus / Plus
GAAAGGCATAGTAGGGTTTAGGA_x1	23	1..23	scaffold_1_24131	171	23..45	1e-04	1.00	42.1	Plus / Plus
CATAGTAGGGTTTAGGAAGTTTT_x1	23	1..23	scaffold_1_24131	171	29..51	1e-04	1.00	42.1	Plus / Plus
CATAGTAGGGTTTAGGAAGTTTTT_x2	24	1..24	scaffold_1_24131	171	29..52	1e-04	1.00	42.1	Plus / Plus
GGAATGAGCGTGTTGGAAAA_x1	20	1..20	scaffold_1_24131	171	53..72	1e-04	1.00	42.1	Plus / Plus
GGAATGAGCGTGTTGGAAAAG_x5	21	1..21	scaffold_1_24131	171	53..73	1e-04	1.00	42.1	Plus / Plus
GGAATGAGCGTGTTGGAAAAGAA_x1	23	1..23	scaffold_1_24131	171	53..75	1e-04	1.00	42.1	Plus / Plus
TTCTTTGCCAACCCCGCCCATT_x1	22	1..22	scaffold_1_24131	171	96..117	1e-04	1.00	42.1	Plus / Plus
CTTTGCCAACCCCGCCCATTCC_x2	22	1..22	scaffold_1_24131	171	98..119	1e-04	1.00	42.1	Plus / Plus
CTTTGCCAACCCCGCCCATTCCAA_x1	24	1..24	scaffold_1_24131	171	98..121	1e-04	1.00	42.1	Plus / Plus
TTTGCCAACCCCGCCCAT_x1	18	1..18	scaffold_1_24131	171	99..116	1e-04	1.00	42.1	Plus / Plus
TTTGCCAACCCCGCCCATTC_x2	20	1..20	scaffold_1_24131	171	99..118	1e-04	1.00	42.1	Plus / Plus
TTTGCCAACCCCGCCCATTCC_x14	21	1..21	scaffold_1_24131	171	99..119	1e-04	1.00	42.1	Plus / Plus
TTTGCCAACCCCGCCCATTCCA_x5	22	1..22	scaffold_1_24131	171	99..120	1e-04	1.00	42.1	Plus / Plus
TTTGCCAACCCCGCCCATTCCAA_x51	23	1..23	scaffold_1_24131	171	99..121	1e-04	1.00	42.1	Plus / Plus


score_star	3.9
score_mfe	3.7
score_freq	7.8
score	15.7
flank_first_end  	33
flank_first_seq  	AATGGAGAGCTAGTTAACGATTATGGAATTAAG
flank_first_struct  	....((((((........(((...((..(((((
flank_second_beg  	229
flank_second_seq  	TAAACCCTTATTTCATGTTCTT
flank_second_struct  	)))..))..)))....))))))
freq  	27
loop_beg  	55
loop_end  	208
loop_seq  	CGAGGCAGTTTGAAGGCCGACACTCAGCTGCTGACTCGTTGGTTCAAGAACTCATCAACTAAGCCATACAGTTTAAGTGCGCTGAAAACAGTGGTGTGGTGTGTTTCTGATCCAACGAAGCAGGAGCCGATAGGTTGGTTATTGCTGTCACGTC
loop_struct  	((.((((((..((..((((((..((.(((.(((..(((((((.(((..(((.(((((.....(((((...((((.((....))..)))).))))).))))).)))..))).)))))))..))).))).))...))))))..)))))))).))..
mature_arm  	second
mature_beg  	209
mature_end  	228
mature_query  	TTGGACTGAAGGGAGCTCCT_x11
mature_seq  	TTGGACTGAAGGGAGCTCCT
mature_strand  	+
mature_struct  	))))))))))))))))))))
pre_seq  	GAGCTCTTCTTCAGTCCAGTCCGAGGCAGTTTGAAGGCCGACACTCAGCTGCTGACTCGTTGGTTCAAGAACTCATCAACTAAGCCATACAGTTTAAGTGCGCTGAAAACAGTGGTGTGGTGTGTTTCTGATCCAACGAAGCAGGAGCCGATAGGTTGGTTATTGCTGTCACGTCTTGGACTGAAGGGAGCTCCT
pre_struct  	(((((((.(((((((((((..((.((((((..((..((((((..((.(((.(((..(((((((.(((..(((.(((((.....(((((...((((.((....))..)))).))))).))))).)))..))).)))))))..))).))).))...))))))..)))))))).))..))))))))))))))))))))
pri_beg  	1
pri_end  	250
pri_id  	scaffold_1_24287
pri_mfe  	-107.20
pri_seq  	AATGGAGAGCTAGTTAACGATTATGGAATTAAGGAGCTCTTCTTCAGTCCAGTCCGAGGCAGTTTGAAGGCCGACACTCAGCTGCTGACTCGTTGGTTCAAGAACTCATCAACTAAGCCATACAGTTTAAGTGCGCTGAAAACAGTGGTGTGGTGTGTTTCTGATCCAACGAAGCAGGAGCCGATAGGTTGGTTATTGCTGTCACGTCTTGGACTGAAGGGAGCTCCTTAAACCCTTATTTCATGTTCTT
pri_struct  	....((((((........(((...((..((((((((((((.(((((((((((..((.((((((..((..((((((..((.(((.(((..(((((((.(((..(((.(((((.....(((((...((((.((....))..)))).))))).))))).)))..))).)))))))..))).))).))...))))))..)))))))).))..)))))))))))))))))))))))..))..)))....))))))
star_arm  	first
star_beg  	34
star_end  	54
star_read  	1
star_seq  	GAGCTCTTCTTCAGTCCAGTC
star_struct  	(((((((.(((((((((((..
TCTTGGACTGAAGGGAGCTCC_x1	21	1..21	scaffold_1_24287	250	207..227	1e-04	1.00	42.1	Plus / Plus
CTTGGACTGAAGGGAGCTCC_x1	20	1..20	scaffold_1_24287	250	208..227	1e-04	1.00	42.1	Plus / Plus
CTTGGACTGAAGGGAGCTCCT_x6	21	1..21	scaffold_1_24287	250	208..228	1e-04	1.00	42.1	Plus / Plus
TTGGACTGAAGGGAGCTCC_x1	19	1..19	scaffold_1_24287	250	209..227	1e-04	1.00	42.1	Plus / Plus
TTGGACTGAAGGGAGCTCCT_x11	20	1..20	scaffold_1_24287	250	209..228	1e-04	1.00	42.1	Plus / Plus
GAGCTCTTCTTCAGTCCAGTCC_x1	22	1..22	scaffold_1_24287	250	34..55	1e-04	1.00	42.1	Plus / Plus
AGCTGCTGACTCGTTGGTTCA_x4	21	1..21	scaffold_1_24287	250	80..100	1e-04	1.00	42.1	Plus / Plus
AGCTGCTGACTCGTTGGT_x1	18	1..18	scaffold_1_24287	250	80..97	1e-04	1.00	42.1	Plus / Plus
AGCTGCTGACTCGTTGGTT_x1	19	1..19	scaffold_1_24287	250	80..98	1e-04	1.00	42.1	Plus / Plus


score_star	-1.3
score_mfe	3.2
score_freq	-0.3
score	1.8
flank_first_end  	159
flank_first_seq  	CGCGGGAATTTTTTATATATAATTGTTTTAGACTTTGCGCGACCAATAAGTATTTTTCGTCGCGCAAAAATTTAAAAATTTTGGCGGGTACCAAAAATGGGATGCGGGAATTTTTTTAGACTTTGCGCGACCAATATTCCTCTGTTCGTCGCGCAAAAC
flank_first_struct  	........................((((((((..(((((((((.((((((((((....((((((((((..(..(((((((((.(((....(((....)))..))).)))))))))..)...)))))))))).))))))....)))).))))))))).((
flank_second_beg  	228
flank_second_seq  	GATACGATTTTTAAAACTGAAAT
flank_second_struct  	.........))))))))......
freq  	11
loop_beg  	182
loop_end  	203
loop_seq  	TCGCGCAAAACTTTGCGCGACC
loop_struct  	((((((((....))))))))).
mature_arm  	second
mature_beg  	204
mature_end  	227
mature_query  	AACCATATTTTCGTCGCGCAAAGT_x7
mature_seq  	AACCATATTTTCGTCGCGCAAAGT
mature_strand  	+
mature_struct  	)).))))))...))).))))))))
pre_seq  	TTTGCGAGACCAATATGTTTCGTCGCGCAAAACTTTGCGCGACCAACCATATTTTCGTCGCGCAAAGT
pre_struct  	((((((.(((.((((((.((.(((((((((....))))))))).)).))))))...))).))))))))
pri_beg  	1
pri_end  	250
pri_id  	scaffold_1_25322
pri_mfe  	-86.30
pri_seq  	CGCGGGAATTTTTTATATATAATTGTTTTAGACTTTGCGCGACCAATAAGTATTTTTCGTCGCGCAAAAATTTAAAAATTTTGGCGGGTACCAAAAATGGGATGCGGGAATTTTTTTAGACTTTGCGCGACCAATATTCCTCTGTTCGTCGCGCAAAACTTTGCGAGACCAATATGTTTCGTCGCGCAAAACTTTGCGCGACCAACCATATTTTCGTCGCGCAAAGTGATACGATTTTTAAAACTGAAAT
pri_struct  	........................((((((((..(((((((((.((((((((((....((((((((((..(..(((((((((.(((....(((....)))..))).)))))))))..)...)))))))))).))))))....)))).))))))))).((((((((.(((.((((((.((.(((((((((....))))))))).)).))))))...))).)))))))).........))))))))......
star_arm  	first
star_beg  	160
star_end  	181
star_seq  	TTTGCGAGACCAATATGTTTCG
star_struct  	((((((.(((.((((((.((.(
ACCAACCATATTTTCGTCGCGCA_x1	23	1..23	scaffold_1_25322	250	201..223	1e-04	1.00	42.1	Plus / Plus
AACCATATTTTCGTCGCGCAAAGT_x7	24	1..24	scaffold_1_25322	250	204..227	1e-04	1.00	42.1	Plus / Plus
ACCATATTTTCGTCGCGCAAAGTG_x3	24	1..24	scaffold_1_25322	250	205..228	1e-04	1.00	42.1	Plus / Plus


score_star	-1.3
score_mfe	2.4
score_freq	-0.3
score	1.1
flank_first_end  	65
flank_first_seq  	TCGTCGCGCAAAACTTTGCGCGACCAACCATATTTTCGTCGCGCAAAGTTTTCGTCGCCCAAAAC
flank_first_struct  	((((.(((((((((((((((((((.............))))))))))))))).).))).....((
flank_second_beg  	134
flank_second_seq  	GATACGATTTTTAAAACTGAAATAACTCCTCCACCATTTTCTCAATTTCTTTCTCTACTCTTACCTCTCCTCTCTCTTTCCCTTTCCCCAAATCCCACCCTTTCTCTCACACTAACT
flank_second_struct  	...))))..............................................................................................................
freq  	11
loop_beg  	88
loop_end  	109
loop_seq  	TCGCGCAAAACTTTGCGCGACC
loop_struct  	((((((((....))))))))).
mature_arm  	second
mature_beg  	110
mature_end  	133
mature_query  	AACCATATTTTCGTCGCGCAAAGT_x7
mature_seq  	AACCATATTTTCGTCGCGCAAAGT
mature_strand  	+
mature_struct  	)).).))))...))).))))))))
pre_seq  	TTTGCGAGACCAATACGTTTCGTCGCGCAAAACTTTGCGCGACCAACCATATTTTCGTCGCGCAAAGT
pre_struct  	((((((.(((.((((.(.((.(((((((((....))))))))).)).).))))...))).))))))))
pri_beg  	1
pri_end  	250
pri_id  	scaffold_12_617
pri_mfe  	-58.82
pri_seq  	TCGTCGCGCAAAACTTTGCGCGACCAACCATATTTTCGTCGCGCAAAGTTTTCGTCGCCCAAAACTTTGCGAGACCAATACGTTTCGTCGCGCAAAACTTTGCGCGACCAACCATATTTTCGTCGCGCAAAGTGATACGATTTTTAAAACTGAAATAACTCCTCCACCATTTTCTCAATTTCTTTCTCTACTCTTACCTCTCCTCTCTCTTTCCCTTTCCCCAAATCCCACCCTTTCTCTCACACTAACT
pri_struct  	((((.(((((((((((((((((((.............))))))))))))))).).))).....((((((((.(((.((((.(.((.(((((((((....))))))))).)).).))))...))).))))))))...))))..............................................................................................................
star_arm  	first
star_beg  	66
star_end  	87
star_seq  	TTTGCGAGACCAATACGTTTCG
star_struct  	((((((.(((.((((.(.((.(
ACCAACCATATTTTCGTCGCGCA_x1	23	1..23	scaffold_12_617	250	107..129	1e-04	1.00	42.1	Plus / Plus
AACCATATTTTCGTCGCGCAAAGT_x7	24	1..24	scaffold_12_617	250	110..133	1e-04	1.00	42.1	Plus / Plus
ACCATATTTTCGTCGCGCAAAGTG_x3	24	1..24	scaffold_12_617	250	111..134	1e-04	1.00	42.1	Plus / Plus
ACCAACCATATTTTCGTCGCGCA_x1	23	1..23	scaffold_12_617	250	23..45	1e-04	1.00	42.1	Plus / Plus


score_star	-1.3
score_mfe	3.3
score_freq	-0.3
score	1.9
flank_first_end  	75
flank_first_seq  	GCGGGAATTTTTTTTAAAAAAAATAATTTTTTTAGACTTTGCGCGACCAATATTCCTCTATTCGTCGCGCAAAAC
flank_first_struct  	.(((........((((((((((....))))))))))..(((((((((.((((......)))).))))))))).((
flank_second_beg  	228
flank_second_seq  	GATACGATTTTTAAAACTGAAAT
flank_second_struct  	................)))....
freq  	11
loop_beg  	98
loop_end  	203
loop_seq  	TCGCGCAAAACTTTGCGCGACCAACCATATTTTCGTCGCGCAAAGTTTTCGTCGCCCAAAACTTTGCGAGACCAATACGTTTCGTCGCGCAAAACTTTGCGCGACC
loop_struct  	(((((((((..((((((((((.((.(.((((...(((.(((((((((((........))))))))))).))).)))).).)).))))))))))..)))))))))).
mature_arm  	second
mature_beg  	204
mature_end  	227
mature_query  	AACCATATTTTCGTCGCGCAAAGT_x7
mature_seq  	AACCATATTTTCGTCGCGCAAAGT
mature_strand  	+
mature_struct  	)).).))))...))).))))))))
pre_seq  	TTTGCGAGACCAATACGTTTCGTCGCGCAAAACTTTGCGCGACCAACCATATTTTCGTCGCGCAAAGTTTTCGTCGCCCAAAACTTTGCGAGACCAATACGTTTCGTCGCGCAAAACTTTGCGCGACCAACCATATTTTCGTCGCGCAAAGT
pre_struct  	((((((.(((.((((.(.((.((((((((((..((((((((((.((.(.((((...(((.(((((((((((........))))))))))).))).)))).).)).))))))))))..)))))))))).)).).))))...))).))))))))
pri_beg  	1
pri_end  	250
pri_id  	scaffold_12_620
pri_mfe  	-89.40
pri_seq  	GCGGGAATTTTTTTTAAAAAAAATAATTTTTTTAGACTTTGCGCGACCAATATTCCTCTATTCGTCGCGCAAAACTTTGCGAGACCAATACGTTTCGTCGCGCAAAACTTTGCGCGACCAACCATATTTTCGTCGCGCAAAGTTTTCGTCGCCCAAAACTTTGCGAGACCAATACGTTTCGTCGCGCAAAACTTTGCGCGACCAACCATATTTTCGTCGCGCAAAGTGATACGATTTTTAAAACTGAAAT
pri_struct  	.(((........((((((((((....))))))))))..(((((((((.((((......)))).))))))))).((((((((.(((.((((.(.((.((((((((((..((((((((((.((.(.((((...(((.(((((((((((........))))))))))).))).)))).).)).))))))))))..)))))))))).)).).))))...))).))))))))................)))....
star_arm  	first
star_beg  	76
star_end  	97
star_seq  	TTTGCGAGACCAATACGTTTCG
star_struct  	((((((.(((.((((.(.((.(
ACCAACCATATTTTCGTCGCGCA_x1	23	1..23	scaffold_12_620	250	117..139	1e-04	1.00	42.1	Plus / Plus
AACCATATTTTCGTCGCGCAAAGT_x7	24	1..24	scaffold_12_620	250	120..143	1e-04	1.00	42.1	Plus / Plus
ACCAACCATATTTTCGTCGCGCA_x1	23	1..23	scaffold_12_620	250	201..223	1e-04	1.00	42.1	Plus / Plus
AACCATATTTTCGTCGCGCAAAGT_x7	24	1..24	scaffold_12_620	250	204..227	1e-04	1.00	42.1	Plus / Plus
ACCATATTTTCGTCGCGCAAAGTG_x3	24	1..24	scaffold_12_620	250	205..228	1e-04	1.00	42.1	Plus / Plus


score_star	3.9
score_mfe	2.2
score_freq	-4.9
score	1.4
flank_first_end  	43
flank_first_seq  	GAGGGAAGGAGGTTTTCTTATACAGATACAAAACTATGATGCC
flank_first_struct  	....((.((((((((.....((((..............(((((
flank_second_beg  	114
flank_second_seq  	CATGAATTCACCATTGATGATAAATATGAATATTGAATCATAACATAACATATTTTAAATTTATTATTATTTATAATTCAAATTATGTAATACGGACACTCCATCAGGCTAAAGTGTTAGGGTGTCGAACACACGGA
flank_second_struct  	)))(((((......(((((((((((.((((...((.............))...)))).))))))))))).....)))))......))))....)))).)))).))........(((((.(.....).))))).....
freq  	2
loop_beg  	66
loop_end  	92
loop_seq  	TTTAGTTTGCAAGTCAAAGCCCTTTTC
loop_struct  	....((((........)))).......
mature_arm  	first
mature_beg  	44
mature_end  	65
mature_query  	ATGGGGGTTTGAACCTGAGACC_x1
mature_seq  	ATGGGGGTTTGAACCTGAGACC
mature_strand  	+
mature_struct  	(..(((((((((.((((.....
pre_seq  	ATGGGGGTTTGAACCTGAGACCTTTAGTTTGCAAGTCAAAGCCCTTTTCCACTAGGTTAGACCCTGTTGG
pre_struct  	(..(((((((((.((((.........((((........))))..........)))))))))))))..)))
pri_beg  	1
pri_end  	250
pri_id  	scaffold_1_2667
pri_mfe  	-50.73
pri_seq  	GAGGGAAGGAGGTTTTCTTATACAGATACAAAACTATGATGCCATGGGGGTTTGAACCTGAGACCTTTAGTTTGCAAGTCAAAGCCCTTTTCCACTAGGTTAGACCCTGTTGGCATGAATTCACCATTGATGATAAATATGAATATTGAATCATAACATAACATATTTTAAATTTATTATTATTTATAATTCAAATTATGTAATACGGACACTCCATCAGGCTAAAGTGTTAGGGTGTCGAACACACGGA
pri_struct  	....((.((((((((.....((((..............((((((..(((((((((.((((.........((((........))))..........)))))))))))))..))))))(((((......(((((((((((.((((...((.............))...)))).))))))))))).....)))))......))))....)))).)))).))........(((((.(.....).))))).....
star_arm  	second
star_beg  	93
star_end  	113
star_read  	1
star_seq  	CACTAGGTTAGACCCTGTTGG
star_struct  	...)))))))))))))..)))
ATGGGGGTTTGAACCTGAGACC_x1	22	1..22	scaffold_1_2667	250	44..65	1e-04	1.00	42.1	Plus / Plus
ACTAGGTTAGACCCTGTTGGCATG_x1	24	1..24	scaffold_1_2667	250	94..117	1e-04	1.00	42.1	Plus / Plus


score_star	3.9
score_mfe	2.9
score_freq	-0.3
score	6.7
flank_first_end  	22
flank_first_seq  	TGGTTGGAACAGAGATGGAAAT
flank_first_struct  	(((..(((.((((((((((..(
flank_second_beg  	107
flank_second_seq  	TTCCCAGTTCCACTGCCGGATTATTTTAATTTCTTATTTACTTCTCATCCATCTCTGGCCTGTGTTTCTTCCACTACTTGTATTCTCTCTCTCTCTCTCTCTCTCTCTCTCTCTCTCTCTCTCTCTCTCCAAATCTTTAATCTT
flank_second_struct  	.((((((.....)))..)))...........................))))))))))....(((.......))).................................................)))..))).............
freq  	11
loop_beg  	43
loop_end  	84
loop_seq  	ACAGAGGCACTTGGCATAAAGCGTATGCTATTGCTTTTGCGT
loop_struct  	.((((((((..(((((((.....))))))).)))))))).))
mature_arm  	first
mature_beg  	23
mature_end  	42
mature_query  	TGACAGAAGAGAGTGAGCAC_x10
mature_seq  	TGACAGAAGAGAGTGAGCAC
mature_strand  	+
mature_struct  	((((((((((((((((((((
pre_seq  	TGACAGAAGAGAGTGAGCACACAGAGGCACTTGGCATAAAGCGTATGCTATTGCTTTTGCGTGCTCATGTCTCTTTCTGTCAGC
pre_struct  	((((((((((((((((((((.((((((((..(((((((.....))))))).)))))))).)))))))).)))).))))))))).
pri_beg  	1
pri_end  	250
pri_id  	scaffold_1_27188
pri_mfe  	-75.10
pri_seq  	TGGTTGGAACAGAGATGGAAATTGACAGAAGAGAGTGAGCACACAGAGGCACTTGGCATAAAGCGTATGCTATTGCTTTTGCGTGCTCATGTCTCTTTCTGTCAGCTTCCCAGTTCCACTGCCGGATTATTTTAATTTCTTATTTACTTCTCATCCATCTCTGGCCTGTGTTTCTTCCACTACTTGTATTCTCTCTCTCTCTCTCTCTCTCTCTCTCTCTCTCTCTCTCTCTCTCCAAATCTTTAATCTT
pri_struct  	(((..(((.((((((((((..(((((((((((((((((((((.((((((((..(((((((.....))))))).)))))))).)))))))).)))).)))))))))..((((((.....)))..)))...........................))))))))))....(((.......))).................................................)))..))).............
star_arm  	second
star_beg  	85
star_end  	106
star_read  	1
star_seq  	GCTCATGTCTCTTTCTGTCAGC
star_struct  	)))))).)))).))))))))).
TGACAGAAGAGAGTGAGCAC_x10	20	1..20	scaffold_1_27188	250	23..42	1e-04	1.00	42.1	Plus / Plus
GCTCATGTCTCTTTCTGTCAGC_x1	22	1..22	scaffold_1_27188	250	85..106	1e-04	1.00	42.1	Plus / Plus


score_star	3.9
score_mfe	3
score_freq	-0.3
score	6.9
flank_first_end  	144
flank_first_seq  	TTCTCTCGGGTTACCTTTTTCTAGTTTTGCTTTCCTCCCAGTTTCCACTCCCTTCGTTTCTTTGTTATTAATCAAACTTTGCGATTTGTGACTTTAATTTATTGTGCCGTTGGTTGTGAATTTGGTTGGAACAGAGATGGAAAT
flank_first_struct  	.......((....)).................(((...((((................((((((((.(((((((((.((..(((((..((.(.............).))..)))))..))))))))))))))))))).((((.(
flank_second_beg  	229
flank_second_seq  	TTCCCAGTTCCACTGCCGGATT
flank_second_struct  	)))).......))))..)))..
freq  	11
loop_beg  	165
loop_end  	206
loop_seq  	ACAGAGGCACTTGGCATAAAGCGTATGCTATTGCTTTTGCGT
loop_struct  	.((((((((..(((((((.....))))))).)))))))).))
mature_arm  	first
mature_beg  	145
mature_end  	164
mature_query  	TGACAGAAGAGAGTGAGCAC_x10
mature_seq  	TGACAGAAGAGAGTGAGCAC
mature_strand  	+
mature_struct  	((((((((((((((((((((
pre_seq  	TGACAGAAGAGAGTGAGCACACAGAGGCACTTGGCATAAAGCGTATGCTATTGCTTTTGCGTGCTCATGTCTCTTTCTGTCAGC
pre_struct  	((((((((((((((((((((.((((((((..(((((((.....))))))).)))))))).)))))))).)))).))))))))).
pri_beg  	1
pri_end  	250
pri_id  	scaffold_1_27191
pri_mfe  	-80.92
pri_seq  	TTCTCTCGGGTTACCTTTTTCTAGTTTTGCTTTCCTCCCAGTTTCCACTCCCTTCGTTTCTTTGTTATTAATCAAACTTTGCGATTTGTGACTTTAATTTATTGTGCCGTTGGTTGTGAATTTGGTTGGAACAGAGATGGAAATTGACAGAAGAGAGTGAGCACACAGAGGCACTTGGCATAAAGCGTATGCTATTGCTTTTGCGTGCTCATGTCTCTTTCTGTCAGCTTCCCAGTTCCACTGCCGGATT
pri_struct  	.......((....)).................(((...((((................((((((((.(((((((((.((..(((((..((.(.............).))..)))))..))))))))))))))))))).((((.(((((((((((((((((((((.((((((((..(((((((.....))))))).)))))))).)))))))).)))).))))))))).)))).......))))..)))..
star_arm  	second
star_beg  	207
star_end  	228
star_read  	1
star_seq  	GCTCATGTCTCTTTCTGTCAGC
star_struct  	)))))).)))).))))))))).
TGACAGAAGAGAGTGAGCAC_x10	20	1..20	scaffold_1_27191	250	145..164	1e-04	1.00	42.1	Plus / Plus
GCTCATGTCTCTTTCTGTCAGC_x1	22	1..22	scaffold_1_27191	250	207..228	1e-04	1.00	42.1	Plus / Plus


score_star	-1.3
score_mfe	3.8
score_freq	0
score	2.8
flank_first_end  	25
flank_first_seq  	TGATCTCTTGGACTACAGGGGTCCA
flank_first_struct  	.(((((((((((((((((((...((
flank_second_beg  	149
flank_second_seq  	AAATCCTGTGGTCCAAGAGATCGGGACTGAAAATTTTAATTAGTAAATTCAAAACATTGAGAATTAAGAAATAAGATGTAGGGAGGAAAGAAACCCACCTTT
flank_second_struct  	...)))))))))))))))))))..........((((((.((..(((.(((((....)))))..)))..)).))))))..((((.((........)).)))).
freq  	86
loop_beg  	50
loop_end  	125
loop_seq  	GGATGTAAATTCAACGGTTCACTCACTCTTGCACTCCTTTTAAAAAACTTTTTTGAACCATTGGATTAATATCCAA
loop_struct  	((((((.(((((((.((((((................................)))))).))))))).))))))))
mature_arm  	first
mature_beg  	26
mature_end  	49
mature_query  	AGAGATTTGTGGTTACTCACCGTT_x72
mature_seq  	AGAGATTTGTGGTTACTCACCGTT
mature_strand  	+
mature_struct  	(((((((.((((((((((((((((
pre_seq  	AGAGATTTGTGGTTACTCACCGTTGGATGTAAATTCAACGGTTCACTCACTCTTGCACTCCTTTTAAAAAACTTTTTTGAACCATTGGATTAATATCCAACGGTGGGTGACCACAATCTCTTG
pre_struct  	(((((((.((((((((((((((((((((((.(((((((.((((((................................)))))).))))))).)))))))))))))))))))))))))))))))
pri_beg  	1
pri_end  	250
pri_id  	scaffold_1_31138
pri_mfe  	-108.75
pri_seq  	TGATCTCTTGGACTACAGGGGTCCAAGAGATTTGTGGTTACTCACCGTTGGATGTAAATTCAACGGTTCACTCACTCTTGCACTCCTTTTAAAAAACTTTTTTGAACCATTGGATTAATATCCAACGGTGGGTGACCACAATCTCTTGAAATCCTGTGGTCCAAGAGATCGGGACTGAAAATTTTAATTAGTAAATTCAAAACATTGAGAATTAAGAAATAAGATGTAGGGAGGAAAGAAACCCACCTTT
pri_struct  	.(((((((((((((((((((...(((((((((.((((((((((((((((((((((.(((((((.((((((................................)))))).))))))).)))))))))))))))))))))))))))))))...)))))))))))))))))))..........((((((.((..(((.(((((....)))))..)))..)).))))))..((((.((........)).)))).
star_arm  	second
star_beg  	126
star_end  	148
star_seq  	CGGTGGGTGACCACAATCTCTTG
star_struct  	)))))))))))))))))))))))
CCAAGAGATTTGTGGTTACTCA_x1	22	1..22	scaffold_1_31138	250	23..44	1e-04	1.00	42.1	Plus / Plus
CAAGAGATTTGTGGTTACTCA_x1	21	1..21	scaffold_1_31138	250	24..44	1e-04	1.00	42.1	Plus / Plus
CAAGAGATTTGTGGTTACTCACC_x1	23	1..23	scaffold_1_31138	250	24..46	1e-04	1.00	42.1	Plus / Plus
AAGAGATTTGTGGTTACTCACCG_x1	23	1..23	scaffold_1_31138	250	25..47	1e-04	1.00	42.1	Plus / Plus
AAGAGATTTGTGGTTACTCACCGT_x6	24	1..24	scaffold_1_31138	250	25..48	1e-04	1.00	42.1	Plus / Plus
AGAGATTTGTGGTTACTCAC_x1	20	1..20	scaffold_1_31138	250	26..45	1e-04	1.00	42.1	Plus / Plus
AGAGATTTGTGGTTACTCACCG_x1	22	1..22	scaffold_1_31138	250	26..47	1e-04	1.00	42.1	Plus / Plus
AGAGATTTGTGGTTACTCACCGT_x2	23	1..23	scaffold_1_31138	250	26..48	1e-04	1.00	42.1	Plus / Plus
AGAGATTTGTGGTTACTCACCGTT_x72	24	1..24	scaffold_1_31138	250	26..49	1e-04	1.00	42.1	Plus / Plus


score_star	3.9
score_mfe	3
score_freq	4.7
score	11.9
flank_first_end  	23
flank_first_seq  	AGGGGCCTTGTTGCAGAGGCAAT
flank_first_struct  	(((((.....((((((((.((.(
flank_second_beg  	118
flank_second_seq  	TGGCTCTGTAAATTTCTCTCTGAGAAACTCACATAGAACACGGGAAAACCTTGGTAATATTCATGTTCAAAAACCCTTGACTTGTGTTGCTCTTGGTGTTTTTATTTTTTACTCTTCTCATGGATTTCTCCTC
flank_second_struct  	)).)))))))).....(((.((((((.......(((((.(..((((.(((..((((((((....((.(((......)))))..))))))).)..))).))))..).)))))...)))))).)))...))))).
freq  	21
loop_beg  	44
loop_end  	97
loop_seq  	ATATTCACTAGTACACATAGAAGAAGTTTCTTTCTTTTATTTTACAAGCTCTGG
loop_struct  	(......((.(((...((((((((((....))))))))))..))).))...)))
mature_arm  	first
mature_beg  	24
mature_end  	43
mature_query  	TTGGCATTCTGTCCACCTCC_x18
mature_seq  	TTGGCATTCTGTCCACCTCC
mature_strand  	+
mature_struct  	(((((((.(((.((((((((
pre_seq  	TTGGCATTCTGTCCACCTCCATATTCACTAGTACACATAGAAGAAGTTTCTTTCTTTTATTTTACAAGCTCTGGAGGTGGTCAGCATGTCAAAC
pre_struct  	(((((((.(((.(((((((((......((.(((...((((((((((....))))))))))..))).))...))))))))).))).)))))))).
pri_beg  	1
pri_end  	250
pri_id  	scaffold_1_33961
pri_mfe  	-79.30
pri_seq  	AGGGGCCTTGTTGCAGAGGCAATTTGGCATTCTGTCCACCTCCATATTCACTAGTACACATAGAAGAAGTTTCTTTCTTTTATTTTACAAGCTCTGGAGGTGGTCAGCATGTCAAACTGGCTCTGTAAATTTCTCTCTGAGAAACTCACATAGAACACGGGAAAACCTTGGTAATATTCATGTTCAAAAACCCTTGACTTGTGTTGCTCTTGGTGTTTTTATTTTTTACTCTTCTCATGGATTTCTCCTC
pri_struct  	(((((.....((((((((.((.((((((((.(((.(((((((((......((.(((...((((((((((....))))))))))..))).))...))))))))).))).)))))))).)).)))))))).....(((.((((((.......(((((.(..((((.(((..((((((((....((.(((......)))))..))))))).)..))).))))..).)))))...)))))).)))...))))).
star_arm  	second
star_beg  	98
star_end  	117
star_read  	1
star_seq  	AGGTGGTCAGCATGTCAAAC
star_struct  	)))))).))).)))))))).
TTTGGCATTCTGTCCACCTCC_x1	21	1..21	scaffold_1_33961	250	23..43	1e-04	1.00	42.1	Plus / Plus
TTGGCATTCTGTCCACCTCC_x18	20	1..20	scaffold_1_33961	250	24..43	1e-04	1.00	42.1	Plus / Plus
AGGTGGTCAGCATGTCAAACT_x2	21	1..21	scaffold_1_33961	250	98..118	1e-04	1.00	42.1	Plus / Plus


score_star	3.9
score_mfe	2.7
score_freq	4.7
score	11.6
flank_first_end  	133
flank_first_seq  	ATACAAAAAGAGTCATTATGTAAATTCCACAACTGATCACCCTCTGATACCTATTTCTTCTTCTCTCTCTCTCTCTCTCTCTCTCTCTCTCTCTCTCTCTAGGGTTTCTCAGGGGCCTTGTTGCAGAGGCAAT
flank_first_struct  	........((((............................(((((((.((((.................................................))))...))))))).....((((((((.((.(
flank_second_beg  	228
flank_second_seq  	TGGCTCTGTAAATTTCTCTCTGA
flank_second_struct  	)).))))))))......))))..
freq  	21
loop_beg  	154
loop_end  	207
loop_seq  	ATATTCACTAGTACACATAGAAGAAGTTTCTTTCTTTTATTTTACAAGCTCTGG
loop_struct  	(......((.(((...((((((((((....))))))))))..))).))...)))
mature_arm  	first
mature_beg  	134
mature_end  	153
mature_query  	TTGGCATTCTGTCCACCTCC_x18
mature_seq  	TTGGCATTCTGTCCACCTCC
mature_strand  	+
mature_struct  	(((((((.(((.((((((((
pre_seq  	TTGGCATTCTGTCCACCTCCATATTCACTAGTACACATAGAAGAAGTTTCTTTCTTTTATTTTACAAGCTCTGGAGGTGGTCAGCATGTCAAAC
pre_struct  	(((((((.(((.(((((((((......((.(((...((((((((((....))))))))))..))).))...))))))))).))).)))))))).
pri_beg  	1
pri_end  	250
pri_id  	scaffold_1_33964
pri_mfe  	-67.79
pri_seq  	ATACAAAAAGAGTCATTATGTAAATTCCACAACTGATCACCCTCTGATACCTATTTCTTCTTCTCTCTCTCTCTCTCTCTCTCTCTCTCTCTCTCTCTCTAGGGTTTCTCAGGGGCCTTGTTGCAGAGGCAATTTGGCATTCTGTCCACCTCCATATTCACTAGTACACATAGAAGAAGTTTCTTTCTTTTATTTTACAAGCTCTGGAGGTGGTCAGCATGTCAAACTGGCTCTGTAAATTTCTCTCTGA
pri_struct  	........((((............................(((((((.((((.................................................))))...))))))).....((((((((.((.((((((((.(((.(((((((((......((.(((...((((((((((....))))))))))..))).))...))))))))).))).)))))))).)).))))))))......))))..
star_arm  	second
star_beg  	208
star_end  	227
star_read  	1
star_seq  	AGGTGGTCAGCATGTCAAAC
star_struct  	)))))).))).)))))))).
TTTGGCATTCTGTCCACCTCC_x1	21	1..21	scaffold_1_33964	250	133..153	1e-04	1.00	42.1	Plus / Plus
TTGGCATTCTGTCCACCTCC_x18	20	1..20	scaffold_1_33964	250	134..153	1e-04	1.00	42.1	Plus / Plus
AGGTGGTCAGCATGTCAAACT_x2	21	1..21	scaffold_1_33964	250	208..228	1e-04	1.00	42.1	Plus / Plus


score_star	-1.3
score_mfe	2.4
score_freq	0
score	1.4
flank_first_end  	24
flank_first_seq  	AATTAAAATTTATTTTAGATTTAA
flank_first_struct  	.....((((((((((....(((((
flank_second_beg  	76
flank_second_seq  	AAAAAAAATAAGTAAATTTATTTTAGAATTAAAAAAGATAATGGGTAGTTGTGTTCCATAAAAATAGGATCCATTATCTGCTTTTTCTTTTTCTTTTAATTTTTTTAAATATGAAAAAGTGTGAATTTATCATATTATCCTCATTTAATTAATAAGTTTAGTTCTTAATGTTTGC
flank_second_struct  	)))......)))))))))).....(((((((((..(((((((((((..(((((...))))).......))))))))))).......(((((((.(((((.....)))))...)))))))(((((.....)))))......................)))))))))..........
freq  	18
loop_beg  	49
loop_end  	56
loop_seq  	CTTCCGCG
loop_struct  	(....)))
mature_arm  	first
mature_beg  	25
mature_end  	48
mature_query  	AAAAGACTAGCCTCTCTGCACGCG_x13
mature_seq  	AAAAGACTAGCCTCTCTGCACGCG
mature_strand  	+
mature_struct  	(((((....(((((((.(((.(((
pre_seq  	AAAAGACTAGCCTCTCTGCACGCGCTTCCGCGCTTGCGAGAGGTTTTTTTT
pre_struct  	(((((....(((((((.(((.((((....)))).)))))))))))))))))
pri_beg  	1
pri_end  	250
pri_id  	scaffold_1_39097
pri_mfe  	-58.10
pri_seq  	AATTAAAATTTATTTTAGATTTAAAAAAGACTAGCCTCTCTGCACGCGCTTCCGCGCTTGCGAGAGGTTTTTTTTAAAAAAAATAAGTAAATTTATTTTAGAATTAAAAAAGATAATGGGTAGTTGTGTTCCATAAAAATAGGATCCATTATCTGCTTTTTCTTTTTCTTTTAATTTTTTTAAATATGAAAAAGTGTGAATTTATCATATTATCCTCATTTAATTAATAAGTTTAGTTCTTAATGTTTGC
pri_struct  	.....((((((((((....((((((((((....(((((((.(((.((((....)))).))))))))))))))))))))......)))))))))).....(((((((((..(((((((((((..(((((...))))).......))))))))))).......(((((((.(((((.....)))))...)))))))(((((.....)))))......................)))))))))..........
star_arm  	second
star_beg  	57
star_end  	75
star_seq  	CTTGCGAGAGGTTTTTTTT
star_struct  	).)))))))))))))))))
AAGCGCGTGCAGAGAGGCTAGTCT_x1	24	1..24	scaffold_1_39097	250	200..223	1e-04	1.00	42.1	Plus / Minus
AAAAAAGACTAGCCTCTCTGCACG_x1	24	1..24	scaffold_1_39097	250	23..46	1e-04	1.00	42.1	Plus / Plus
AAAAGACTAGCCTCTCTGCACGCG_x13	24	1..24	scaffold_1_39097	250	25..48	1e-04	1.00	42.1	Plus / Plus
AAAGACTAGCCTCTCTGCACGCGC_x1	24	1..24	scaffold_1_39097	250	26..49	1e-04	1.00	42.1	Plus / Plus
AGACTAGCCTCTCTGCACGCGCTT_x2	24	1..24	scaffold_1_39097	250	28..51	1e-04	1.00	42.1	Plus / Plus


score_star	-1.3
score_mfe	3.4
score_freq	-0.3
score	2.1
flank_first_end  	138
flank_first_seq  	TTTTTGAGTTTGTTTATAGAAATTAAATGGTGTATGGTTTATCTATATCATTAGTGCTAAAAATGGGTATATAACTAAATACATGGTGAAAAATTGTAGATATTTTATAGAAAATGCTAGAGAGACCATCTTTAGAGA
flank_first_struct  	((((((((..(((((((((.......((.((((((((((....((((((....((.......)).)))))).))))..)))))).))......)))))))))..)).))))))..(((((.((((.(((.((((((((
flank_second_beg  	229
flank_second_seq  	TCTAAAAATGATCTCCCTAGCA
flank_second_struct  	)))))).))).)))).))))).
freq  	11
loop_beg  	163
loop_end  	204
loop_seq  	TAGAGGGTGAGACCCATTGTATTGGTGGACACCACCTCTATT
loop_struct  	(((((((((...((((......))).)..)))..))))))))
mature_arm  	second
mature_beg  	205
mature_end  	228
mature_query  	AGAGAGATGGTACACAAGTTGGTC_x11
mature_seq  	AGAGAGATGGTACACAAGTTGGTC
mature_strand  	+
mature_struct  	)))))))))))).)))))))))))
pre_seq  	CCAATTTGTATATCATCTCTCTAATAGAGGGTGAGACCCATTGTATTGGTGGACACCACCTCTATTAGAGAGATGGTACACAAGTTGGTC
pre_struct  	(((((((((.(((((((((((((((((((((((...((((......))).)..)))..)))))))))))))))))))).)))))))))))
pri_beg  	1
pri_end  	250
pri_id  	scaffold_1_40425
pri_mfe  	-96.52
pri_seq  	TTTTTGAGTTTGTTTATAGAAATTAAATGGTGTATGGTTTATCTATATCATTAGTGCTAAAAATGGGTATATAACTAAATACATGGTGAAAAATTGTAGATATTTTATAGAAAATGCTAGAGAGACCATCTTTAGAGACCAATTTGTATATCATCTCTCTAATAGAGGGTGAGACCCATTGTATTGGTGGACACCACCTCTATTAGAGAGATGGTACACAAGTTGGTCTCTAAAAATGATCTCCCTAGCA
pri_struct  	((((((((..(((((((((.......((.((((((((((....((((((....((.......)).)))))).))))..)))))).))......)))))))))..)).))))))..(((((.((((.(((.(((((((((((((((((.(((((((((((((((((((((((...((((......))).)..)))..)))))))))))))))))))).))))))))))))))))).))).)))).))))).
star_arm  	first
star_beg  	139
star_end  	162
star_seq  	CCAATTTGTATATCATCTCTCTAA
star_struct  	(((((((((.((((((((((((((
AGAGAGATGGTACACAAGTTGGTC_x11	24	1..24	scaffold_1_40425	250	205..228	1e-04	1.00	42.1	Plus / Plus


score_star	-1.3
score_mfe	3.8
score_freq	0
score	2.8
flank_first_end  	64
flank_first_seq  	ATTAATTTGCTAGTTTCAACATATCTAAAGTAGCAGTCCTGATTTCTTGGACTACAGGGGTTCA
flank_first_struct  	........((..(((....((((((((...((((((((((((((((((((((((.(((((((((
flank_second_beg  	187
flank_second_seq  	GACTCCTTTGGTCCAAGAGATCGGGACTGTCTAAAGTAGATATGAATCGGCTACTATATAATAT
flank_second_struct  	))))))).))))))))))))))))))))).)))...)))))))))))..)).............
freq  	95
loop_beg  	89
loop_end  	163
loop_seq  	AGATGTAAATTCGACGGTTCACTCACTCTTGCACTCATTTTAAGAAAAAAAATTAACCATTGGATTAATATTCAA
loop_struct  	..((((.(((((((.((((.......(((((.........))))).........)))).))))))).))))..))
mature_arm  	first
mature_beg  	65
mature_end  	88
mature_query  	AGAGATTTGTGGTTACTCACCGTT_x72
mature_seq  	AGAGATTTGTGGTTACTCACCGTT
mature_strand  	+
mature_struct  	(((((((.((((((((..((.(((
pre_seq  	AGAGATTTGTGGTTACTCACCGTTAGATGTAAATTCGACGGTTCACTCACTCTTGCACTCATTTTAAGAAAAAAAATTAACCATTGGATTAATATTCAACAGTATGTGACCACAATCTCTTG
pre_struct  	(((((((.((((((((..((.(((..((((.(((((((.((((.......(((((.........))))).........)))).))))))).))))..))).))..)))))))))))))))))
pri_beg  	1
pri_end  	250
pri_id  	scaffold_1_43946
pri_mfe  	-108.59
pri_seq  	ATTAATTTGCTAGTTTCAACATATCTAAAGTAGCAGTCCTGATTTCTTGGACTACAGGGGTTCAAGAGATTTGTGGTTACTCACCGTTAGATGTAAATTCGACGGTTCACTCACTCTTGCACTCATTTTAAGAAAAAAAATTAACCATTGGATTAATATTCAACAGTATGTGACCACAATCTCTTGGACTCCTTTGGTCCAAGAGATCGGGACTGTCTAAAGTAGATATGAATCGGCTACTATATAATAT
pri_struct  	........((..(((....((((((((...((((((((((((((((((((((((.((((((((((((((((.((((((((..((.(((..((((.(((((((.((((.......(((((.........))))).........)))).))))))).))))..))).))..)))))))))))))))))))))))).))))))))))))))))))))).)))...)))))))))))..)).............
star_arm  	second
star_beg  	164
star_end  	186
star_seq  	CAGTATGTGACCACAATCTCTTG
star_struct  	).))..)))))))))))))))))
AGAGATCGGGACTGTCTAAAG_x1	21	1..21	scaffold_1_43946	250	202..222	1e-04	1.00	42.1	Plus / Plus
ATCGGGACTGTCTAAAGTAGATA_x1	23	1..23	scaffold_1_43946	250	206..228	1e-04	1.00	42.1	Plus / Plus
GAGTCCAAGAGATTGTGGTCACA_x1	23	1..23	scaffold_1_43946	250	60..82	1e-04	1.00	42.1	Plus / Minus
TTCAAGAGATTTGTGGTTACTC_x1	22	1..22	scaffold_1_43946	250	61..82	1e-04	1.00	42.1	Plus / Plus
TTCAAGAGATTTGTGGTTACTCA_x2	23	1..23	scaffold_1_43946	250	61..83	1e-04	1.00	42.1	Plus / Plus
TCAAGAGATTTGTGGTTACTCA_x1	22	1..22	scaffold_1_43946	250	62..83	1e-04	1.00	42.1	Plus / Plus
TCAAGAGATTTGTGGTTACTCACC_x1	24	1..24	scaffold_1_43946	250	62..85	1e-04	1.00	42.1	Plus / Plus
CAAGAGATTTGTGGTTACTCA_x1	21	1..21	scaffold_1_43946	250	63..83	1e-04	1.00	42.1	Plus / Plus
CAAGAGATTTGTGGTTACTCACC_x1	23	1..23	scaffold_1_43946	250	63..85	1e-04	1.00	42.1	Plus / Plus
AAGAGATTTGTGGTTACTCACCG_x1	23	1..23	scaffold_1_43946	250	64..86	1e-04	1.00	42.1	Plus / Plus
AAGAGATTTGTGGTTACTCACCGT_x6	24	1..24	scaffold_1_43946	250	64..87	1e-04	1.00	42.1	Plus / Plus
AGAGATTTGTGGTTACTCAC_x1	20	1..20	scaffold_1_43946	250	65..84	1e-04	1.00	42.1	Plus / Plus
AGAGATTTGTGGTTACTCACCG_x1	22	1..22	scaffold_1_43946	250	65..86	1e-04	1.00	42.1	Plus / Plus
AGAGATTTGTGGTTACTCACCGT_x2	23	1..23	scaffold_1_43946	250	65..87	1e-04	1.00	42.1	Plus / Plus
AGAGATTTGTGGTTACTCACCGTT_x72	24	1..24	scaffold_1_43946	250	65..88	1e-04	1.00	42.1	Plus / Plus
AAGAGATTGTGGTCACATACT_x1	21	1..21	scaffold_1_43946	250	66..86	1e-04	1.00	42.1	Plus / Minus
GTAAATTCGACGGTTCACTCACTC_x1	24	1..24	scaffold_1_43946	250	93..116	1e-04	1.00	42.1	Plus / Plus


score_star	-1.3
score_mfe	2.8
score_freq	0
score	1.8
flank_first_end  	23
flank_first_seq  	GTATACTTTTGGGGGAAACGGGC
flank_first_struct  	..........(((((.(((((((
flank_second_beg  	170
flank_second_seq  	CGTTTGTTTGAAAAAGTAAGTTAGTTGACCCATTTTCTCCATGAACGGGCAACTTTACTCAACGAACGTAACCCCTGCGTT
flank_second_struct  	)))).(((((....(((((...(((((.(((...(((.....))).)))))))))))))...)))))....))))).....
freq  	14
loop_beg  	48
loop_end  	144
loop_seq  	CTGCGTTTGTGTGAACAAATTGCCATTTGTTTGAAAAAGTAAGTTAGTTGGGCTCATTTTTCCGGGGAACGGGCAACTTTACTCAACAGATGCAACA
loop_struct  	.(((((((((.(((..((((((((..((.((((.((((((.((((.....)))).)))))).)))).))..))))).)))..))))))))))))...
mature_arm  	first
mature_beg  	24
mature_end  	47
mature_query  	AACTTTACTCAATGAACGCAGCCC_x6
mature_seq  	AACTTTACTCAATGAACGCAGCCC
mature_strand  	+
mature_struct  	...(((..(((..((((((((...
pre_seq  	AACTTTACTCAATGAACGCAGCCCCTGCGTTTGTGTGAACAAATTGCCATTTGTTTGAAAAAGTAAGTTAGTTGGGCTCATTTTTCCGGGGAACGGGCAACTTTACTCAACAGATGCAACACCTGCGTTTGCGTGAACAAATAGCT
pre_struct  	...(((..(((..((((((((....(((((((((.(((..((((((((..((.((((.((((((.((((.....)))).)))))).)))).))..))))).)))..))))))))))))....))))))))...)))..)))..)))
pri_beg  	1
pri_end  	250
pri_id  	scaffold_14_532
pri_mfe  	-73.50
pri_seq  	GTATACTTTTGGGGGAAACGGGCAACTTTACTCAATGAACGCAGCCCCTGCGTTTGTGTGAACAAATTGCCATTTGTTTGAAAAAGTAAGTTAGTTGGGCTCATTTTTCCGGGGAACGGGCAACTTTACTCAACAGATGCAACACCTGCGTTTGCGTGAACAAATAGCTCGTTTGTTTGAAAAAGTAAGTTAGTTGACCCATTTTCTCCATGAACGGGCAACTTTACTCAACGAACGTAACCCCTGCGTT
pri_struct  	..........(((((.(((((((...(((..(((..((((((((....(((((((((.(((..((((((((..((.((((.((((((.((((.....)))).)))))).)))).))..))))).)))..))))))))))))....))))))))...)))..)))..))))))).(((((....(((((...(((((.(((...(((.....))).)))))))))))))...)))))....))))).....
star_arm  	second
star_beg  	145
star_end  	169
star_seq  	CCTGCGTTTGCGTGAACAAATAGCT
star_struct  	.))))))))...)))..)))..)))
CAACTTTACTCAATGAACGCAGCC_x1	24	1..24	scaffold_14_532	250	23..46	1e-04	1.00	42.1	Plus / Plus
AACTTTACTCAATGAACGCAGCC_x1	23	1..23	scaffold_14_532	250	24..46	1e-04	1.00	42.1	Plus / Plus
AACTTTACTCAATGAACGCAGCCC_x6	24	1..24	scaffold_14_532	250	24..47	1e-04	1.00	42.1	Plus / Plus
ACTTTACTCAATGAACGCAGCCCC_x3	24	1..24	scaffold_14_532	250	25..48	1e-04	1.00	42.1	Plus / Plus
TTTACTCAATGAACGCAGCCCCT_x1	23	1..23	scaffold_14_532	250	27..49	1e-04	1.00	42.1	Plus / Plus
TTTACTCAATGAACGCAGCCCCTG_x1	24	1..24	scaffold_14_532	250	27..50	1e-04	1.00	42.1	Plus / Plus
TTACTCAATGAACGCAGCCCCTG_x1	23	1..23	scaffold_14_532	250	28..50	1e-04	1.00	42.1	Plus / Plus


score_star	-1.3
score_mfe	2.3
score_freq	0
score	1.3
flank_first_end  	28
flank_first_seq  	TTTCTAGATTTGTGCATTGGGAGACTGG
flank_first_struct  	........(((((.(.((((.(((.(((
flank_second_beg  	109
flank_second_seq  	ATATACATTTGTGTTTGTCATTTTAAGTTAAATTTTATGATTTGATTCTTTTGTTGAATAATAATTATATACTTTGAGCTGAATTCAGATGCAGTGAATTTGCCAAAGAACAGAACCTCTTCGCTACACGCAGTTGTTTCTT
flank_second_struct  	)....((((.(((((((....((((..(((((...(((((((..((((.......))))...)))))))...)))))..))))..)))))))))))..))).)))).).)))))........((.....))...........
freq  	77
loop_beg  	58
loop_end  	84
loop_seq  	TCTGGACATATGAGATAATCCATGATA
loop_struct  	((((((............)))).))))
mature_arm  	second
mature_beg  	85
mature_end  	108
mature_query  	TGATATGCACCCATTCTGAGCGCC_x37
mature_seq  	TGATATGCACCCATTCTGAGCGCC
mature_strand  	+
mature_struct  	)))...)))))))))...))))))
pre_seq  	CTGCTATGATGAGGTTGCTCTAATTTATGTCTGGACATATGAGATAATCCATGATATGATATGCACCCATTCTGAGCGCC
pre_struct  	(.(((..((((.(((.((......(((((((((((............)))).)))))))...)))))))))...))))))
pri_beg  	1
pri_end  	250
pri_id  	scaffold_1_45903
pri_mfe  	-54.10
pri_seq  	TTTCTAGATTTGTGCATTGGGAGACTGGCTGCTATGATGAGGTTGCTCTAATTTATGTCTGGACATATGAGATAATCCATGATATGATATGCACCCATTCTGAGCGCCATATACATTTGTGTTTGTCATTTTAAGTTAAATTTTATGATTTGATTCTTTTGTTGAATAATAATTATATACTTTGAGCTGAATTCAGATGCAGTGAATTTGCCAAAGAACAGAACCTCTTCGCTACACGCAGTTGTTTCTT
pri_struct  	........(((((.(.((((.(((.((((.(((..((((.(((.((......(((((((((((............)))).)))))))...)))))))))...)))))))....((((.(((((((....((((..(((((...(((((((..((((.......))))...)))))))...)))))..))))..)))))))))))..))).)))).).)))))........((.....))...........
star_arm  	first
star_beg  	29
star_end  	57
star_seq  	CTGCTATGATGAGGTTGCTCTAATTTATG
star_struct  	(.(((..((((.(((.((......(((((
TTTGCCAAAGAACAGAACCTCT_x1	22	1..22	scaffold_1_45903	250	207..228	1e-04	1.00	42.1	Plus / Plus
ATTTATGTCTGGACATATG_x1	19	1..19	scaffold_1_45903	250	51..69	1e-04	1.00	42.1	Plus / Plus
TGATATGCACCCATTCTGAGCGC_x3	23	1..23	scaffold_1_45903	250	85..107	1e-04	1.00	42.1	Plus / Plus
TGATATGCACCCATTCTGAGCGCC_x37	24	1..24	scaffold_1_45903	250	85..108	1e-04	1.00	42.1	Plus / Plus
GATATGCACCCATTCTGAGCGCC_x2	23	1..23	scaffold_1_45903	250	86..108	1e-04	1.00	42.1	Plus / Plus
ATATGCACCCATTCTGAGCGCC_x7	22	1..22	scaffold_1_45903	250	87..108	1e-04	1.00	42.1	Plus / Plus
TATGCACCCATTCTGAGCGC_x2	20	1..20	scaffold_1_45903	250	88..107	1e-04	1.00	42.1	Plus / Plus
TATGCACCCATTCTGAGCGCC_x13	21	1..21	scaffold_1_45903	250	88..108	1e-04	1.00	42.1	Plus / Plus
ATGCACCCATTCTGAGCGCC_x3	20	1..20	scaffold_1_45903	250	89..108	1e-04	1.00	42.1	Plus / Plus
TGCACCCATTCTGAGCGCC_x6	19	1..19	scaffold_1_45903	250	90..108	1e-04	1.00	42.1	Plus / Plus
GCACCCATTCTGAGCGCC_x1	18	1..18	scaffold_1_45903	250	91..108	1e-04	1.00	42.1	Plus / Plus
CATTCTGAGCGCCATATACATT_x1	22	1..22	scaffold_1_45903	250	96..117	1e-04	1.00	42.1	Plus / Plus


score_star	3.9
score_mfe	2.9
score_freq	7.3
score	14.3
flank_first_end  	23
flank_first_seq  	CAAAGCGTTTCTTACAGAGTTTA
flank_first_struct  	(((((.(...((.((((((((((
flank_second_beg  	106
flank_second_seq  	GAGCTCTGTTGGCTTCTCTTTGTAAAACCCTCGTGACCGACGATGATATCTCCCAGCGCTACATACACTTGCTGATTGTTAAAATCTTGGTAAGAATCATCTTTCTTTTTTCCAGATCATGTGCACCGTCGACCGTTTCTGGTAG
flank_second_struct  	))))))))).))...).)))))....(((.....((((((((.((((((....(((((...........))))).........((((.((.(((((......)))))....)))))).)))).)).)))))...)))...)))..
freq  	26
loop_beg  	44
loop_end  	85
loop_seq  	TCTCTTTTTCACTCCCTGTGTATTAGAAGATAGTACGTGTGG
loop_struct  	.(((((((.(((.....)))....))))))........).))
mature_arm  	first
mature_beg  	24
mature_end  	43
mature_query  	TTGGCATTCTGTCCACCTCC_x18
mature_seq  	TTGGCATTCTGTCCACCTCC
mature_strand  	+
mature_struct  	((((((.(.(((((((((((
pre_seq  	TTGGCATTCTGTCCACCTCCTCTCTTTTTCACTCCCTGTGTATTAGAAGATAGTACGTGTGGAGGTGGGCATACTGCCAACT
pre_struct  	((((((.(.(((((((((((.(((((((.(((.....)))....))))))........).))))))))))).).)))))).)
pri_beg  	1
pri_end  	250
pri_id  	scaffold_1_46766
pri_mfe  	-74.20
pri_seq  	CAAAGCGTTTCTTACAGAGTTTATTGGCATTCTGTCCACCTCCTCTCTTTTTCACTCCCTGTGTATTAGAAGATAGTACGTGTGGAGGTGGGCATACTGCCAACTGAGCTCTGTTGGCTTCTCTTTGTAAAACCCTCGTGACCGACGATGATATCTCCCAGCGCTACATACACTTGCTGATTGTTAAAATCTTGGTAAGAATCATCTTTCTTTTTTCCAGATCATGTGCACCGTCGACCGTTTCTGGTAG
pri_struct  	(((((.(...((.((((((((((((((((.(.(((((((((((.(((((((.(((.....)))....))))))........).))))))))))).).)))))).)))))))))).))...).)))))....(((.....((((((((.((((((....(((((...........))))).........((((.((.(((((......)))))....)))))).)))).)).)))))...)))...)))..
star_arm  	second
star_beg  	86
star_end  	105
star_read  	1
star_seq  	AGGTGGGCATACTGCCAACT
star_struct  	))))))))).).)))))).)
ATTGGCATTCTGTCCACCTCC_x1	21	1..21	scaffold_1_46766	250	23..43	1e-04	1.00	42.1	Plus / Plus
TTGGCATTCTGTCCACCTCC_x18	20	1..20	scaffold_1_46766	250	24..43	1e-04	1.00	42.1	Plus / Plus
TTGGCATTCTGTCCACCTCCT_x4	21	1..21	scaffold_1_46766	250	24..44	1e-04	1.00	42.1	Plus / Plus
AGGTGGGCATACTGCCAACTG_x3	21	1..21	scaffold_1_46766	250	86..106	1e-04	1.00	42.1	Plus / Plus


score_star	3.9
score_mfe	3.1
score_freq	7.3
score	14.6
flank_first_end  	145
flank_first_seq  	ATATATTTATGTTATCGCTGTCCATCTCTTTCCCCAGCTGAGCTCAAACATAAGGGAGGGAGAAGGGTCGTGAATAATGCAAACAACAGTGCACAGGCTTTGATGAGATCATGTGGGTTTAGCAAAGCGTTTCTTACAGAGTTTA
flank_first_struct  	..............((((..(((.((((((((((....((........))...)))))))))).)))..))))....((((........))))...((((((...(((((.....)))))..))))))....((.((((((((((
flank_second_beg  	228
flank_second_seq  	GAGCTCTGTTGGCTTCTCTTTGT
flank_second_struct  	))))))))).))...........
freq  	26
loop_beg  	166
loop_end  	207
loop_seq  	TCTCTTTTTCACTCCCTGTGTATTAGAAGATAGTACGTGTGG
loop_struct  	.(((((((.(((.....)))....))))))........).))
mature_arm  	first
mature_beg  	146
mature_end  	165
mature_query  	TTGGCATTCTGTCCACCTCC_x18
mature_seq  	TTGGCATTCTGTCCACCTCC
mature_strand  	+
mature_struct  	((((((.(.(((((((((((
pre_seq  	TTGGCATTCTGTCCACCTCCTCTCTTTTTCACTCCCTGTGTATTAGAAGATAGTACGTGTGGAGGTGGGCATACTGCCAACT
pre_struct  	((((((.(.(((((((((((.(((((((.(((.....)))....))))))........).))))))))))).).)))))).)
pri_beg  	1
pri_end  	250
pri_id  	scaffold_1_46769
pri_mfe  	-84.90
pri_seq  	ATATATTTATGTTATCGCTGTCCATCTCTTTCCCCAGCTGAGCTCAAACATAAGGGAGGGAGAAGGGTCGTGAATAATGCAAACAACAGTGCACAGGCTTTGATGAGATCATGTGGGTTTAGCAAAGCGTTTCTTACAGAGTTTATTGGCATTCTGTCCACCTCCTCTCTTTTTCACTCCCTGTGTATTAGAAGATAGTACGTGTGGAGGTGGGCATACTGCCAACTGAGCTCTGTTGGCTTCTCTTTGT
pri_struct  	..............((((..(((.((((((((((....((........))...)))))))))).)))..))))....((((........))))...((((((...(((((.....)))))..))))))....((.((((((((((((((((.(.(((((((((((.(((((((.(((.....)))....))))))........).))))))))))).).)))))).)))))))))).))...........
star_arm  	second
star_beg  	208
star_end  	227
star_read  	1
star_seq  	AGGTGGGCATACTGCCAACT
star_struct  	))))))))).).)))))).)
ATTGGCATTCTGTCCACCTCC_x1	21	1..21	scaffold_1_46769	250	145..165	1e-04	1.00	42.1	Plus / Plus
TTGGCATTCTGTCCACCTCC_x18	20	1..20	scaffold_1_46769	250	146..165	1e-04	1.00	42.1	Plus / Plus
TTGGCATTCTGTCCACCTCCT_x4	21	1..21	scaffold_1_46769	250	146..166	1e-04	1.00	42.1	Plus / Plus
AGGTGGGCATACTGCCAACTG_x3	21	1..21	scaffold_1_46769	250	208..228	1e-04	1.00	42.1	Plus / Plus


score_star	-1.3
score_mfe	2.3
score_freq	0
score	1.3
flank_first_end  	22
flank_first_seq  	GTTCTTTTCTTCAAACAAATAT
flank_first_struct  	...........((((((.....
flank_second_beg  	79
flank_second_seq  	AATTTAAATTTATTTTAGAATTAAAAAAGATAATGGATAGTTGTGTTCCATAAAAATAGGATCCATTATCTGAATTTTCTTTTAATTTTAATTTTTTTAATATGAAAAATTGTGAATTTACCATATTATCCTCATTTAATTAATAATTTTAATTCTTAATGTTTGCATTAAC
flank_second_struct  	................((((((((((.(((((((((((..(((((...))))).......)))))))))))..........((((((..........(((((((..((((.....))))..))))))).........))))))...))))))))))...)))))).......
freq  	12
loop_beg  	47
loop_end  	54
loop_seq  	CTTCTGTG
loop_struct  	(....)))
mature_arm  	first
mature_beg  	23
mature_end  	46
mature_query  	ATTATACTAGCCTCTCTGCACGCG_x11
mature_seq  	ATTATACTAGCCTCTCTGCACGCG
mature_strand  	+
mature_struct  	.(((....((((((((.(((.(((
pre_seq  	ATTATACTAGCCTCTCTGCACGCGCTTCTGTGCCTGCGAGAGGCTTTTTTTAAAAA
pre_struct  	.(((....((((((((.(((.((((....)))).))))))))))).....)))...
pri_beg  	1
pri_end  	250
pri_id  	scaffold_1_48907
pri_mfe  	-55.21
pri_seq  	GTTCTTTTCTTCAAACAAATATATTATACTAGCCTCTCTGCACGCGCTTCTGTGCCTGCGAGAGGCTTTTTTTAAAAAAATTTAAATTTATTTTAGAATTAAAAAAGATAATGGATAGTTGTGTTCCATAAAAATAGGATCCATTATCTGAATTTTCTTTTAATTTTAATTTTTTTAATATGAAAAATTGTGAATTTACCATATTATCCTCATTTAATTAATAATTTTAATTCTTAATGTTTGCATTAAC
pri_struct  	...........((((((......(((....((((((((.(((.((((....)))).))))))))))).....)))...................((((((((((.(((((((((((..(((((...))))).......)))))))))))..........((((((..........(((((((..((((.....))))..))))))).........))))))...))))))))))...)))))).......
star_arm  	second
star_beg  	55
star_end  	78
star_seq  	CCTGCGAGAGGCTTTTTTTAAAAA
star_struct  	).))))))))))).....)))...
CACAGAAGCGCGTGCAGAGAGGCT_x1	24	1..24	scaffold_1_48907	250	197..220	1e-04	1.00	42.1	Plus / Minus
ATTATACTAGCCTCTCTGCACGCG_x11	24	1..24	scaffold_1_48907	250	23..46	1e-04	1.00	42.1	Plus / Plus


score_star	-1.3
score_mfe	2.5
score_freq	-0.3
score	1.2
flank_first_end  	22
flank_first_seq  	TTTGATAAAAATCTTAGTGTAT
flank_first_struct  	..............((((.(((
flank_second_beg  	84
flank_second_seq  	AGCTATATTTCTCATCATATCATGGTTGTAGGATTTTATTCTTATGACTATGGTATGACTCACACTATGATTTGAGAATATTCCTTATTTTTCAAATGGGGTCGTGACATCAGAAGTGGTTTGGAGATGGAGGAAAAGGATGTGAGGTTTGTAAGGTGAGAATATTT
flank_second_struct  	)))))...((((((((((((((((((..(((((......)))))..))))))))))).((((((((...(((....))).((((((..(((((((((.(..((.((....))))..).)))))))))..))))))..)).)))))).........))))))).....
freq  	11
loop_beg  	47
loop_end  	57
loop_seq  	CTGATTTTGTG
loop_struct  	(.......).)
mature_arm  	first
mature_beg  	23
mature_end  	46
mature_query  	ATTTAACTACGAGCTACTGCGACT_x10
mature_seq  	ATTTAACTACGAGCTACTGCGACT
mature_strand  	+
mature_struct  	(..(((.((((((.....(((((.
pre_seq  	ATTTAACTACGAGCTACTGCGACTCTGATTTTGTGTTGTTAATTAAATTTGTATTATTTGT
pre_struct  	(..(((.((((((.....(((((.(.......).)))))........)))))))))..)))
pri_beg  	1
pri_end  	250
pri_id  	scaffold_1_50030
pri_mfe  	-62.62
pri_seq  	TTTGATAAAAATCTTAGTGTATATTTAACTACGAGCTACTGCGACTCTGATTTTGTGTTGTTAATTAAATTTGTATTATTTGTAGCTATATTTCTCATCATATCATGGTTGTAGGATTTTATTCTTATGACTATGGTATGACTCACACTATGATTTGAGAATATTCCTTATTTTTCAAATGGGGTCGTGACATCAGAAGTGGTTTGGAGATGGAGGAAAAGGATGTGAGGTTTGTAAGGTGAGAATATTT
pri_struct  	..............((((.((((..(((.((((((.....(((((.(.......).)))))........)))))))))..))))))))...((((((((((((((((((..(((((......)))))..))))))))))).((((((((...(((....))).((((((..(((((((((.(..((.((....))))..).)))))))))..))))))..)).)))))).........))))))).....
star_arm  	second
star_beg  	58
star_end  	83
star_seq  	TTGTTAATTAAATTTGTATTATTTGT
star_struct  	))))........)))))))))..)))
ATTTAACTACGAGCTACTGCGACT_x10	24	1..24	scaffold_1_50030	250	23..46	1e-04	1.00	42.1	Plus / Plus
TTTAACTACGAGCTACTGCGACT_x1	23	1..23	scaffold_1_50030	250	24..46	1e-04	1.00	42.1	Plus / Plus


score_star	3.9
score_mfe	2.4
score_freq	-4.9
score	1.6
flank_first_end  	142
flank_first_seq  	AATAATTTTTAATTTGTGTGATTTTTTACAAAGATGATCTATGTATGAAGACTTGAATTGGATCATTGAAAAAAAAAAATCGTAGAATACCCTAAAGGGGACTGTATGTATATATATATCACAAATTAGGCAATCGAAATTA
flank_first_struct  	.......(((((((((((.((((((((.....(((((((((..((........))...)))))))))......))))))))........(((....)))....((((((....)))))))))))))))))............
flank_second_beg  	229
flank_second_seq  	CAAAATATCTCATGTATAAAAA
flank_second_struct  	......................
freq  	2
loop_beg  	167
loop_end  	204
loop_seq  	TAGCTCAAGTGGTTAAAAGTATTTATCCATGCACGCGC
loop_struct  	(.((....((((.((((....)))).))))....))))
mature_arm  	second
mature_beg  	205
mature_end  	228
mature_query  	AGTCCTGTGAATGAATCTCCCTCC_x1
mature_seq  	AGTCCTGTGAATGAATCTCCCTCC
mature_strand  	+
mature_struct  	))))))...).))).)))))))..
pre_seq  	AGGGGGAACTCAATAAGGGACTTGTAGCTCAAGTGGTTAAAAGTATTTATCCATGCACGCGCAGTCCTGTGAATGAATCTCCCTCC
pre_struct  	(((((((..(((.(..((((((.((.((....((((.((((....)))).))))....))))))))))...).))).)))))))..
pri_beg  	1
pri_end  	250
pri_id  	scaffold_1_5277
pri_mfe  	-55.90
pri_seq  	AATAATTTTTAATTTGTGTGATTTTTTACAAAGATGATCTATGTATGAAGACTTGAATTGGATCATTGAAAAAAAAAAATCGTAGAATACCCTAAAGGGGACTGTATGTATATATATATCACAAATTAGGCAATCGAAATTAAGGGGGAACTCAATAAGGGACTTGTAGCTCAAGTGGTTAAAAGTATTTATCCATGCACGCGCAGTCCTGTGAATGAATCTCCCTCCCAAAATATCTCATGTATAAAAA
pri_struct  	.......(((((((((((.((((((((.....(((((((((..((........))...)))))))))......))))))))........(((....)))....((((((....)))))))))))))))))............(((((((..(((.(..((((((.((.((....((((.((((....)))).))))....))))))))))...).))).)))))))........................
star_arm  	first
star_beg  	143
star_end  	166
star_read  	1
star_seq  	AGGGGGAACTCAATAAGGGACTTG
star_struct  	(((((((..(((.(..((((((.(
AGGGGGAACTCAATAAGGGACTTG_x1	24	1..24	scaffold_1_5277	250	143..166	1e-04	1.00	42.1	Plus / Plus
AGTCCTGTGAATGAATCTCCCTCC_x1	24	1..24	scaffold_1_5277	250	205..228	1e-04	1.00	42.1	Plus / Plus


score_star	-1.3
score_mfe	2.5
score_freq	0
score	1.5
flank_first_end  	140
flank_first_seq  	GCTCTTGGCTATTTTAGCTTTTACATGTTTGAAGCCTTAGGGCCAGTTTGGCATTGCTGTGCTGTGAAAATAATCGCTGTCAGATTTGCTGTGAGAGAAATCAGCTGTGAGAAAAAGCAGTTTGGCGTTTGGTAGAATTT
flank_first_struct  	..((((.((((..((.((((((.(((..((((..(((((.(((.(((((((((..((.((..(((....))))).))))))))))).))).)))).)...))))..)))...))))))))..)))).....((((((((.
flank_second_beg  	228
flank_second_seq  	ATTCCTGCATAATCAAAAGATGA
flank_second_struct  	))).))))........))))...
freq  	23
loop_beg  	165
loop_end  	203
loop_seq  	TTTTATGCATAATCAAAAAATGATTGCCGCATAATCATT
loop_struct  	(.((((((.((((((.....))))))..))))))..)))
mature_arm  	second
mature_beg  	204
mature_end  	227
mature_query  	AAACCCAGCGCCTCTTCGAAACTG_x21
mature_seq  	AAACCCAGCGCCTCTTCGAAACTG
mature_strand  	+
mature_struct  	))..))))))...)))..))...)
pre_seq  	TGTTAAAAGTATTGTTGGTATTGATTTTATGCATAATCAAAAAATGATTGCCGCATAATCATTAAACCCAGCGCCTCTTCGAAACTG
pre_struct  	..((..(((...((((((..(((((.((((((.((((((.....))))))..))))))..)))))..))))))...)))..))...)
pri_beg  	1
pri_end  	250
pri_id  	scaffold_1_58414
pri_mfe  	-60.90
pri_seq  	GCTCTTGGCTATTTTAGCTTTTACATGTTTGAAGCCTTAGGGCCAGTTTGGCATTGCTGTGCTGTGAAAATAATCGCTGTCAGATTTGCTGTGAGAGAAATCAGCTGTGAGAAAAAGCAGTTTGGCGTTTGGTAGAATTTTGTTAAAAGTATTGTTGGTATTGATTTTATGCATAATCAAAAAATGATTGCCGCATAATCATTAAACCCAGCGCCTCTTCGAAACTGATTCCTGCATAATCAAAAGATGA
pri_struct  	..((((.((((..((.((((((.(((..((((..(((((.(((.(((((((((..((.((..(((....))))).))))))))))).))).)))).)...))))..)))...))))))))..)))).....((((((((...((..(((...((((((..(((((.((((((.((((((.....))))))..))))))..)))))..))))))...)))..))...)))).))))........))))...
star_arm  	first
star_beg  	141
star_end  	164
star_seq  	TGTTAAAAGTATTGTTGGTATTGA
star_struct  	..((..(((...((((((..((((
AAACCCAGCGCCTCTTCGAAACTG_x21	24	1..24	scaffold_1_58414	250	204..227	1e-04	1.00	42.1	Plus / Plus
AACCCAGCGCCTCTTCGAAACTGA_x2	24	1..24	scaffold_1_58414	250	205..228	1e-04	1.00	42.1	Plus / Plus


score_star	-1.3
score_mfe	2.5
score_freq	-0.3
score	1.1
flank_first_end  	65
flank_first_seq  	TCGTCGCGCAAAACTTTGCGCGACCAACCATATTTTCGTCGCGCAAAGTTTTCGTCGCCCAAAAC
flank_first_struct  	((((.(((((((((((((((((((.............))))))))))))))).).))).....((
flank_second_beg  	134
flank_second_seq  	GATACGATTTTTAAAACTGAAATAACTCCTCCACCATTTTCTCAATTTCTTTCTCTACTCTTACCTCTCCTCTCTCTTTCCCTTTCCCCAAATCCCACCCTTTCTCTCACACTAACT
flank_second_struct  	...))))..............................................................................................................
freq  	11
loop_beg  	88
loop_end  	109
loop_seq  	TCGCGCAAAACTTTGCGCGACC
loop_struct  	((((((((....))))))))).
mature_arm  	second
mature_beg  	110
mature_end  	133
mature_query  	AACCATATTTTCGTCGCGCAAAGT_x7
mature_seq  	AACCATATTTTCGTCGCGCAAAGT
mature_strand  	+
mature_struct  	)).).))))...))).))))))))
pre_seq  	TTTGCGAGACTAATACGTTTCGTCGCGCAAAACTTTGCGCGACCAACCATATTTTCGTCGCGCAAAGT
pre_struct  	((((((.(((.((((.(.((.(((((((((....))))))))).)).).))))...))).))))))))
pri_beg  	1
pri_end  	250
pri_id  	scaffold_16_635
pri_mfe  	-59.52
pri_seq  	TCGTCGCGCAAAACTTTGCGCGACCAACCATATTTTCGTCGCGCAAAGTTTTCGTCGCCCAAAACTTTGCGAGACTAATACGTTTCGTCGCGCAAAACTTTGCGCGACCAACCATATTTTCGTCGCGCAAAGTGATACGATTTTTAAAACTGAAATAACTCCTCCACCATTTTCTCAATTTCTTTCTCTACTCTTACCTCTCCTCTCTCTTTCCCTTTCCCCAAATCCCACCCTTTCTCTCACACTAACT
pri_struct  	((((.(((((((((((((((((((.............))))))))))))))).).))).....((((((((.(((.((((.(.((.(((((((((....))))))))).)).).))))...))).))))))))...))))..............................................................................................................
star_arm  	first
star_beg  	66
star_end  	87
star_seq  	TTTGCGAGACTAATACGTTTCG
star_struct  	((((((.(((.((((.(.((.(
ACCAACCATATTTTCGTCGCGCA_x1	23	1..23	scaffold_16_635	250	107..129	1e-04	1.00	42.1	Plus / Plus
AACCATATTTTCGTCGCGCAAAGT_x7	24	1..24	scaffold_16_635	250	110..133	1e-04	1.00	42.1	Plus / Plus
ACCATATTTTCGTCGCGCAAAGTG_x3	24	1..24	scaffold_16_635	250	111..134	1e-04	1.00	42.1	Plus / Plus


score_star	-1.3
score_mfe	3.3
score_freq	-0.3
score	1.9
flank_first_end  	75
flank_first_seq  	GCGGGAATTTTTTTTTAAAAAAATAATTTTTTTAGACTTTGCGCGACCAATATTCCTCTATTCGTCGCGCAAAAC
flank_first_struct  	.......(((..(((((((((.................(((((((((.((((......)))).))))))))).((
flank_second_beg  	228
flank_second_seq  	GATACGATTTTTAAAACTGAAAT
flank_second_struct  	.......)))))))))..)))..
freq  	11
loop_beg  	98
loop_end  	203
loop_seq  	TCGCGCAAAACTTTGCGCGACCAACCATATTTTCGTCGCGCAAAGTTTTCGTCGCCCAAAACTTTGCGAGACTAATACGTTTCGTCGCGCAAAACTTTGCGCGACC
loop_struct  	(((((((((..((((((((((.((.(.((((...(((.(((((((((((........))))))))))).))).)))).).)).))))))))))..)))))))))).
mature_arm  	second
mature_beg  	204
mature_end  	227
mature_query  	AACCATATTTTCGTCGCGCAAAGT_x7
mature_seq  	AACCATATTTTCGTCGCGCAAAGT
mature_strand  	+
mature_struct  	)).).))))...))).))))))))
pre_seq  	TTTGCGAGACCAATACGTTTCGTCGCGCAAAACTTTGCGCGACCAACCATATTTTCGTCGCGCAAAGTTTTCGTCGCCCAAAACTTTGCGAGACTAATACGTTTCGTCGCGCAAAACTTTGCGCGACCAACCATATTTTCGTCGCGCAAAGT
pre_struct  	((((((.(((.((((.(.((.((((((((((..((((((((((.((.(.((((...(((.(((((((((((........))))))))))).))).)))).).)).))))))))))..)))))))))).)).).))))...))).))))))))
pri_beg  	1
pri_end  	250
pri_id  	scaffold_16_638
pri_mfe  	-89.80
pri_seq  	GCGGGAATTTTTTTTTAAAAAAATAATTTTTTTAGACTTTGCGCGACCAATATTCCTCTATTCGTCGCGCAAAACTTTGCGAGACCAATACGTTTCGTCGCGCAAAACTTTGCGCGACCAACCATATTTTCGTCGCGCAAAGTTTTCGTCGCCCAAAACTTTGCGAGACTAATACGTTTCGTCGCGCAAAACTTTGCGCGACCAACCATATTTTCGTCGCGCAAAGTGATACGATTTTTAAAACTGAAAT
pri_struct  	.......(((..(((((((((.................(((((((((.((((......)))).))))))))).((((((((.(((.((((.(.((.((((((((((..((((((((((.((.(.((((...(((.(((((((((((........))))))))))).))).)))).).)).))))))))))..)))))))))).)).).))))...))).)))))))).......)))))))))..)))..
star_arm  	first
star_beg  	76
star_end  	97
star_seq  	TTTGCGAGACCAATACGTTTCG
star_struct  	((((((.(((.((((.(.((.(
ACCAACCATATTTTCGTCGCGCA_x1	23	1..23	scaffold_16_638	250	117..139	1e-04	1.00	42.1	Plus / Plus
AACCATATTTTCGTCGCGCAAAGT_x7	24	1..24	scaffold_16_638	250	120..143	1e-04	1.00	42.1	Plus / Plus
ACCAACCATATTTTCGTCGCGCA_x1	23	1..23	scaffold_16_638	250	201..223	1e-04	1.00	42.1	Plus / Plus
AACCATATTTTCGTCGCGCAAAGT_x7	24	1..24	scaffold_16_638	250	204..227	1e-04	1.00	42.1	Plus / Plus
ACCATATTTTCGTCGCGCAAAGTG_x3	24	1..24	scaffold_16_638	250	205..228	1e-04	1.00	42.1	Plus / Plus


score_star	3.9
score_mfe	2.2
score_freq	-4.4
score	1.9
flank_first_end  	22
flank_first_seq  	GAGCATTAGATTTTAAGCTAAT
flank_first_struct  	(.((..((((.((((((((...
flank_second_beg  	123
flank_second_seq  	AGAGAGAGAGAGAGGAGACGTCATGGAATGATGTATTCTTTTATTTCTAGAAAAATATAGAAATTGTAAGTATAAAAATAAAATAAAAAGAGCATTAGATTTTAAGCTAATAACTTTAGCTAGCCCAC
flank_second_struct  	..(((((..(((((((.(((((((...))))))).))))))).)))))..........................................))).))))).))))((((((.....)))))).)).)..
freq  	3
loop_beg  	47
loop_end  	98
loop_seq  	AAAATTCCTAGTTCCGCCCTGGATTAGCTACTAGAATGGGCCTGCTAATAGA
loop_struct  	...(((..(((..(((..((((........))))..)))..)))..)))...
mature_arm  	first
mature_beg  	23
mature_end  	46
mature_query  	AACTTTAGCTAGACCACCCATTGA_x2
mature_seq  	AACTTTAGCTAGACCACCCATTGA
mature_strand  	+
mature_struct  	..((((..((....((((((((..
pre_seq  	AACTTTAGCTAGACCACCCATTGAAAAATTCCTAGTTCCGCCCTGGATTAGCTACTAGAATGGGCCTGCTAATAGAAATGGAGTGATGAGAGAGAGAGAG
pre_struct  	..((((..((....((((((((.....(((..(((..(((..((((........))))..)))..)))..)))...))))).)))...))..))))....
pri_beg  	1
pri_end  	250
pri_id  	scaffold_1_67093
pri_mfe  	-49.80
pri_seq  	GAGCATTAGATTTTAAGCTAATAACTTTAGCTAGACCACCCATTGAAAAATTCCTAGTTCCGCCCTGGATTAGCTACTAGAATGGGCCTGCTAATAGAAATGGAGTGATGAGAGAGAGAGAGAGAGAGAGAGAGAGGAGACGTCATGGAATGATGTATTCTTTTATTTCTAGAAAAATATAGAAATTGTAAGTATAAAAATAAAATAAAAAGAGCATTAGATTTTAAGCTAATAACTTTAGCTAGCCCAC
pri_struct  	(.((..((((.((((((((.....((((..((....((((((((.....(((..(((..(((..((((........))))..)))..)))..)))...))))).)))...))..))))......(((((..(((((((.(((((((...))))))).))))))).)))))..........................................))).))))).))))((((((.....)))))).)).)..
star_arm  	second
star_beg  	99
star_end  	122
star_read  	1
star_seq  	AATGGAGTGATGAGAGAGAGAGAG
star_struct  	))))).)))...))..))))....
ATGGAGTGATGAGAGAGAGAGAGA_x1	24	1..24	scaffold_1_67093	250	100..123	1e-04	1.00	42.1	Plus / Plus
AACTTTAGCTAGACCACCCATTGA_x2	24	1..24	scaffold_1_67093	250	23..46	1e-04	1.00	42.1	Plus / Plus


score_star	-1.3
score_mfe	2
score_freq	0
score	1
flank_first_end  	23
flank_first_seq  	TTTTTTACTTTTCCAGAGTTATT
flank_first_struct  	.....((((((((..(((....(
flank_second_beg  	77
flank_second_seq  	TTCTCATGTTCAATACACCTATTTCTTACAAAATTTCAATAAGACACACAAAGTTCTCACGTATTATTGAATAAAAAGAATATCTATGTATATTTATATTTTAAGAAGGGTATAGCCGGTCGGCTATACACAATTTTCACTTAATTGCCTTTAAAAATAGTATAGCCGTGCGGC
flank_second_struct  	..))).......(((((.....(((((.......((((((((.((...............)).))))))))....)))))......))))).............))))))))..((((..(((((((((.(((((.......)))))............)))))))))..))))
freq  	18
loop_beg  	48
loop_end  	49
loop_seq  	TC
loop_struct  	..
mature_arm  	first
mature_beg  	24
mature_end  	47
mature_query  	ACCCGTATAAAGATTCTAGCGCCT_x16
mature_seq  	ACCCGTATAAAGATTCTAGCGCCT
mature_strand  	+
mature_struct  	((..(((((((.(((..((((...
pre_seq  	ACCCGTATAAAGATTCTAGCGCCTTCACGTTTAATAATGTATTATACACGTAT
pre_struct  	((..(((((((.(((..((((......))))....))).).))))))..))).
pri_beg  	1
pri_end  	250
pri_id  	scaffold_168_8
pri_mfe  	-45.58
pri_seq  	TTTTTTACTTTTCCAGAGTTATTACCCGTATAAAGATTCTAGCGCCTTCACGTTTAATAATGTATTATACACGTATTTCTCATGTTCAATACACCTATTTCTTACAAAATTTCAATAAGACACACAAAGTTCTCACGTATTATTGAATAAAAAGAATATCTATGTATATTTATATTTTAAGAAGGGTATAGCCGGTCGGCTATACACAATTTTCACTTAATTGCCTTTAAAAATAGTATAGCCGTGCGGC
pri_struct  	.....((((((((..(((....(((..(((((((.(((..((((......))))....))).).))))))..)))...))).......(((((.....(((((.......((((((((.((...............)).))))))))....)))))......))))).............))))))))..((((..(((((((((.(((((.......)))))............)))))))))..))))
star_arm  	second
star_beg  	50
star_end  	76
star_seq  	ACGTTTAATAATGTATTATACACGTAT
star_struct  	.))))....))).).))))))..))).
TACCCGTATAAAGATTCTAGCGCC_x1	24	1..24	scaffold_168_8	250	23..46	1e-04	1.00	42.1	Plus / Plus
ACCCGTATAAAGATTCTAGCGCCT_x16	24	1..24	scaffold_168_8	250	24..47	1e-04	1.00	42.1	Plus / Plus
ATAAAGATTCTAGCGCCTTCACG_x1	23	1..23	scaffold_168_8	250	30..52	1e-04	1.00	42.1	Plus / Plus


score_star	3.9
score_mfe	2.2
score_freq	99403.8
score	99410.2
flank_first_end  	22
flank_first_seq  	AATGAGTCACAAATAGTTGAGG
flank_first_struct  	...............((((.((
flank_second_beg  	105
flank_second_seq  	CCAACATAAAACAAGCCTGCAAT
flank_second_struct  	.))))..................
freq  	194988
loop_beg  	44
loop_end  	83
loop_seq  	CCATTCCTTTGAAGCAAGAAACATGATCATCCGAATGATC
loop_struct  	.(((((...(((..((.......)).)))...))))).))
mature_arm  	second
mature_beg  	84
mature_end  	104
mature_query  	TCGGACCAGGCTTCATTCCCC_x193608
mature_seq  	TCGGACCAGGCTTCATTCCCC
mature_strand  	+
mature_struct  	)))))))))))..))))))))
pre_seq  	GGAATGCTGTCTGGTTCGAGACCATTCCTTTGAAGCAAGAAACATGATCATCCGAATGATCTCGGACCAGGCTTCATTCCCC
pre_struct  	((((((..(((((((((((((.(((((...(((..((.......)).)))...))))).)))))))))))))..))))))))
pri_beg  	1
pri_end  	127
pri_id  	scaffold_1_70634
pri_mfe  	-50.70
pri_seq  	AATGAGTCACAAATAGTTGAGGGGAATGCTGTCTGGTTCGAGACCATTCCTTTGAAGCAAGAAACATGATCATCCGAATGATCTCGGACCAGGCTTCATTCCCCCCAACATAAAACAAGCCTGCAAT
pri_struct  	...............((((.((((((((..(((((((((((((.(((((...(((..((.......)).)))...))))).)))))))))))))..)))))))).))))..................
star_arm  	first
star_beg  	23
star_end  	43
star_read  	1
star_seq  	GGAATGCTGTCTGGTTCGAGA
star_struct  	((((((..(((((((((((((
GGAATGCTGTCTGGTTCGAGA_x4	21	1..21	scaffold_1_70634	127	23..43	1e-04	1.00	42.1	Plus / Plus
GAATGCTGTCTGGTTCGAGAC_x1	21	1..21	scaffold_1_70634	127	24..44	1e-04	1.00	42.1	Plus / Plus
AACATGATCATCCGAATGAT_x1	20	1..20	scaffold_1_70634	127	63..82	1e-04	1.00	42.1	Plus / Plus
ATCCGAATGATCTCGGACCAGGCT_x1	24	1..24	scaffold_1_70634	127	72..95	1e-04	1.00	42.1	Plus / Plus
ATCTCGGACCAGGCTTCATTCCCC_x1	24	1..24	scaffold_1_70634	127	81..104	1e-04	1.00	42.1	Plus / Plus
TCTCGGACCAGGCTTCATTCC_x25	21	1..21	scaffold_1_70634	127	82..102	1e-04	1.00	42.1	Plus / Plus
TCTCGGACCAGGCTTCATTCCCC_x4	23	1..23	scaffold_1_70634	127	82..104	1e-04	1.00	42.1	Plus / Plus
CTCGGACCAGGCTTCATTCC_x1	20	1..20	scaffold_1_70634	127	83..102	1e-04	1.00	42.1	Plus / Plus
CTCGGACCAGGCTTCATTCCC_x15	21	1..21	scaffold_1_70634	127	83..103	1e-04	1.00	42.1	Plus / Plus
CTCGGACCAGGCTTCATTCCCC_x67	22	1..22	scaffold_1_70634	127	83..104	1e-04	1.00	42.1	Plus / Plus
TCGGACCAGGCTTCATTC_x42	18	1..18	scaffold_1_70634	127	84..101	1e-04	1.00	42.1	Plus / Plus
TCGGACCAGGCTTCATTCC_x142	19	1..19	scaffold_1_70634	127	84..102	1e-04	1.00	42.1	Plus / Plus
TCGGACCAGGCTTCATTCCC_x365	20	1..20	scaffold_1_70634	127	84..103	1e-04	1.00	42.1	Plus / Plus
TCGGACCAGGCTTCATTCCCC_x193608	21	1..21	scaffold_1_70634	127	84..104	1e-04	1.00	42.1	Plus / Plus
TCGGACCAGGCTTCATTCCCCC_x155	22	1..22	scaffold_1_70634	127	84..105	1e-04	1.00	42.1	Plus / Plus
CGGACCAGGCTTCATTCC_x2	18	1..18	scaffold_1_70634	127	85..102	1e-04	1.00	42.1	Plus / Plus
CGGACCAGGCTTCATTCCC_x1	19	1..19	scaffold_1_70634	127	85..103	1e-04	1.00	42.1	Plus / Plus
CGGACCAGGCTTCATTCCCC_x400	20	1..20	scaffold_1_70634	127	85..104	1e-04	1.00	42.1	Plus / Plus
GGACCAGGCTTCATTCCCC_x153	19	1..19	scaffold_1_70634	127	86..104	1e-04	1.00	42.1	Plus / Plus


score_star	3.9
score_mfe	2.5
score_freq	10.8
score	17.6
flank_first_end  	23
flank_first_seq  	TTTCTCAGGCGGGACACATCCCC
flank_first_struct  	.......(((((((((.(((((.
flank_second_beg  	118
flank_second_seq  	GGATATGTCTCCTCTTTATAACACTGCCGTATTTCTCTTATTTCCCTTTTTTTTTTCTTTTTTTTTGTTTTCCAGTTACTTTTCGTTCCAAAAATTAAAAAAACCATTCATTTTGGCGCCAATTCGGATTACA
flank_second_struct  	)))).))))))..............))).....................................(((..(((.(..((.....))..)..............(((.......))).........)))..)))
freq  	33
loop_beg  	45
loop_end  	96
loop_seq  	CCATCACAGCCGTCCATCTTTATGATCACGATGTTAACTCAATCCAATGGTG
loop_struct  	((((.(((..(((..(((.....))).))).)))............)))).)
mature_arm  	second
mature_beg  	97
mature_end  	117
mature_query  	TTAGATTCACGCACAAACTCG_x24
mature_seq  	TTAGATTCACGCACAAACTCG
mature_strand  	+
mature_struct  	)).)))))))))))))))).)
pre_seq  	AGTTTGTGCGTGAATCGAACCCCATCACAGCCGTCCATCTTTATGATCACGATGTTAACTCAATCCAATGGTGTTAGATTCACGCACAAACTCG
pre_struct  	((((((((((((((((.(((.((((.(((..(((..(((.....))).))).)))............)))).))).)))))))))))))))).)
pri_beg  	1
pri_end  	250
pri_id  	scaffold_1_7098
pri_mfe  	-62.05
pri_seq  	TTTCTCAGGCGGGACACATCCCCAGTTTGTGCGTGAATCGAACCCCATCACAGCCGTCCATCTTTATGATCACGATGTTAACTCAATCCAATGGTGTTAGATTCACGCACAAACTCGGGATATGTCTCCTCTTTATAACACTGCCGTATTTCTCTTATTTCCCTTTTTTTTTTCTTTTTTTTTGTTTTCCAGTTACTTTTCGTTCCAAAAATTAAAAAAACCATTCATTTTGGCGCCAATTCGGATTACA
pri_struct  	.......(((((((((.(((((.((((((((((((((((.(((.((((.(((..(((..(((.....))).))).)))............)))).))).)))))))))))))))).))))).))))))..............))).....................................(((..(((.(..((.....))..)..............(((.......))).........)))..)))
star_arm  	first
star_beg  	24
star_end  	44
star_read  	1
star_seq  	AGTTTGTGCGTGAATCGAACC
star_struct  	((((((((((((((((.(((.
CAGTTTGTGCGTGAATCGAAC_x3	21	1..21	scaffold_1_7098	250	23..43	1e-04	1.00	42.1	Plus / Plus
AGTTTGTGCGTGAATCGAACC_x1	21	1..21	scaffold_1_7098	250	24..44	1e-04	1.00	42.1	Plus / Plus
TTAGATTCACGCACAAACT_x1	19	1..19	scaffold_1_7098	250	97..115	1e-04	1.00	42.1	Plus / Plus
TTAGATTCACGCACAAACTC_x4	20	1..20	scaffold_1_7098	250	97..116	1e-04	1.00	42.1	Plus / Plus
TTAGATTCACGCACAAACTCG_x24	21	1..21	scaffold_1_7098	250	97..117	1e-04	1.00	42.1	Plus / Plus


score_star	3.9
score_mfe	2.9
score_freq	10.8
score	18
flank_first_end  	134
flank_first_seq  	GCGGTGGGGGTGACGATCGATCTCCATCTCCAAGCCTTCTATTAAAGGCAACATTTCATCCCTTTTTCTTCATTGCAGGCTCATTCATTCATAGCAATCCTGTATCTTCTTTTTCTCAGGCGGGACACATCCCC
flank_first_struct  	(((((((((((((.(((.(....).))).....(((((......)))))......)))))))........))))))..(((...........)))...((((..............)))).((((((.(((((.
flank_second_beg  	229
flank_second_seq  	GGATATGTCTCCTCTTTATAAC
flank_second_struct  	)))).))))))...........
freq  	33
loop_beg  	156
loop_end  	207
loop_seq  	CCATCACAGCCGTCCATCTTTATGATCACGATGTTAACTCAATCCAATGGTG
loop_struct  	((((.(((..(((..(((.....))).))).)))............)))).)
mature_arm  	second
mature_beg  	208
mature_end  	228
mature_query  	TTAGATTCACGCACAAACTCG_x24
mature_seq  	TTAGATTCACGCACAAACTCG
mature_strand  	+
mature_struct  	)).)))))))))))))))).)
pre_seq  	AGTTTGTGCGTGAATCGAACCCCATCACAGCCGTCCATCTTTATGATCACGATGTTAACTCAATCCAATGGTGTTAGATTCACGCACAAACTCG
pre_struct  	((((((((((((((((.(((.((((.(((..(((..(((.....))).))).)))............)))).))).)))))))))))))))).)
pri_beg  	1
pri_end  	250
pri_id  	scaffold_1_7101
pri_mfe  	-77.16
pri_seq  	GCGGTGGGGGTGACGATCGATCTCCATCTCCAAGCCTTCTATTAAAGGCAACATTTCATCCCTTTTTCTTCATTGCAGGCTCATTCATTCATAGCAATCCTGTATCTTCTTTTTCTCAGGCGGGACACATCCCCAGTTTGTGCGTGAATCGAACCCCATCACAGCCGTCCATCTTTATGATCACGATGTTAACTCAATCCAATGGTGTTAGATTCACGCACAAACTCGGGATATGTCTCCTCTTTATAAC
pri_struct  	(((((((((((((.(((.(....).))).....(((((......)))))......)))))))........))))))..(((...........)))...((((..............)))).((((((.(((((.((((((((((((((((.(((.((((.(((..(((..(((.....))).))).)))............)))).))).)))))))))))))))).))))).))))))...........
star_arm  	first
star_beg  	135
star_end  	155
star_read  	1
star_seq  	AGTTTGTGCGTGAATCGAACC
star_struct  	((((((((((((((((.(((.
CAGTTTGTGCGTGAATCGAAC_x3	21	1..21	scaffold_1_7101	250	134..154	1e-04	1.00	42.1	Plus / Plus
AGTTTGTGCGTGAATCGAACC_x1	21	1..21	scaffold_1_7101	250	135..155	1e-04	1.00	42.1	Plus / Plus
TTAGATTCACGCACAAACT_x1	19	1..19	scaffold_1_7101	250	208..226	1e-04	1.00	42.1	Plus / Plus
TTAGATTCACGCACAAACTC_x4	20	1..20	scaffold_1_7101	250	208..227	1e-04	1.00	42.1	Plus / Plus
TTAGATTCACGCACAAACTCG_x24	21	1..21	scaffold_1_7101	250	208..228	1e-04	1.00	42.1	Plus / Plus


score_star	-1.3
score_mfe	2.9
score_freq	0
score	1.9
flank_first_end  	24
flank_first_seq  	AGTGTAGTATCTGTTCTTATCAGT
flank_first_struct  	.(((.(((.(((((.(((...(((
flank_second_beg  	68
flank_second_seq  	TAATTTCTTTAGGGGGAGGACCCACTACAGTAGCTTGCTACTGGGGCTCTCAAGCGTCGCCCAAGCGTTGCACTACTGCATGGGCCTGGCGCACCCCACCAAAACAAGTGAAAAAATTTCCCAGCCAAGCAAACTTATGAGAACCTAGAAGGAAAATTAAAAGCCATACGGAACTTATAATGT
flank_second_struct  	)..(((((((.(((((((..(((....((((((....)))))))))..)))..((((((((((.((((......)).)).)))))..))))).))))....................(((.((...(((....))).)).)))....)))))))......)))....))))))))))).....
freq  	69
loop_beg  	46
loop_end  	50
loop_seq  	AATGG
loop_struct  	...))
mature_arm  	first
mature_beg  	25
mature_end  	45
mature_query  	TTAATATCTGATACGTGGGCC_x32
mature_seq  	TTAATATCTGATACGTGGGCC
mature_strand  	+
mature_struct  	((((((((......(((((((
pre_seq  	TTAATATCTGATACGTGGGCCAATGGCCCACATGATATTAAAT
pre_struct  	((((((((......(((((((...)))))))..))))))))))
pri_beg  	1
pri_end  	250
pri_id  	scaffold_1_7201
pri_mfe  	-75.30
pri_seq  	AGTGTAGTATCTGTTCTTATCAGTTTAATATCTGATACGTGGGCCAATGGCCCACATGATATTAAATTAATTTCTTTAGGGGGAGGACCCACTACAGTAGCTTGCTACTGGGGCTCTCAAGCGTCGCCCAAGCGTTGCACTACTGCATGGGCCTGGCGCACCCCACCAAAACAAGTGAAAAAATTTCCCAGCCAAGCAAACTTATGAGAACCTAGAAGGAAAATTAAAAGCCATACGGAACTTATAATGT
pri_struct  	.(((.(((.(((((.(((...(((((((((((......(((((((...)))))))..)))))))))))..(((((((.(((((((..(((....((((((....)))))))))..)))..((((((((((.((((......)).)).)))))..))))).))))....................(((.((...(((....))).)).)))....)))))))......)))....))))))))))).....
star_arm  	second
star_beg  	51
star_end  	67
star_seq  	CCCACATGATATTAAAT
star_struct  	)))))..))))))))))
CCCACGTATCAGATATTAAAC_x1	21	1..21	scaffold_1_7201	250	208..228	1e-04	1.00	42.1	Plus / Minus
GTTTAATATCTGATACGTGGGCC_x1	23	1..23	scaffold_1_7201	250	23..45	1e-04	1.00	42.1	Plus / Plus
TTTAATATCTGATACGTGGGCC_x8	22	1..22	scaffold_1_7201	250	24..45	1e-04	1.00	42.1	Plus / Plus
TTTAATATCTGATACGTGGGCCA_x1	23	1..23	scaffold_1_7201	250	24..46	1e-04	1.00	42.1	Plus / Plus
TTTAATATCTGATACGTGGGCCAA_x1	24	1..24	scaffold_1_7201	250	24..47	1e-04	1.00	42.1	Plus / Plus
TTAATATCTGATACGTGGGCC_x32	21	1..21	scaffold_1_7201	250	25..45	1e-04	1.00	42.1	Plus / Plus
TTAATATCTGATACGTGGGCCA_x2	22	1..22	scaffold_1_7201	250	25..46	1e-04	1.00	42.1	Plus / Plus
TTAATATCTGATACGTGGGCCAAT_x1	24	1..24	scaffold_1_7201	250	25..48	1e-04	1.00	42.1	Plus / Plus
TAATATCTGATACGTGGGCC_x1	20	1..20	scaffold_1_7201	250	26..45	1e-04	1.00	42.1	Plus / Plus
TAATATCTGATACGTGGGCCA_x1	21	1..21	scaffold_1_7201	250	26..46	1e-04	1.00	42.1	Plus / Plus
TAATATCTGATACGTGGGCCAAT_x1	23	1..23	scaffold_1_7201	250	26..48	1e-04	1.00	42.1	Plus / Plus
ATATCTGATACGTGGGCCAA_x2	20	1..20	scaffold_1_7201	250	28..47	1e-04	1.00	42.1	Plus / Plus
ATATCTGATACGTGGGCCAAT_x6	21	1..21	scaffold_1_7201	250	28..48	1e-04	1.00	42.1	Plus / Plus
TATCTGATACGTGGGCCAA_x1	19	1..19	scaffold_1_7201	250	29..47	1e-04	1.00	42.1	Plus / Plus
TATCTGATACGTGGGCCAAT_x5	20	1..20	scaffold_1_7201	250	29..48	1e-04	1.00	42.1	Plus / Plus
TCTGATACGTGGGCCAAT_x3	18	1..18	scaffold_1_7201	250	31..48	1e-04	1.00	42.1	Plus / Plus
AGGACCCACTACAGTAGCTTG_x1	21	1..21	scaffold_1_7201	250	84..104	1e-04	1.00	42.1	Plus / Plus
GGACCCACTACAGTAGCTTG_x1	20	1..20	scaffold_1_7201	250	85..104	1e-04	1.00	42.1	Plus / Plus


score_star	-1.3
score_mfe	2.6
score_freq	0
score	1.6
flank_first_end  	204
flank_first_seq  	AGGTTTTAGATGTACTTGCATTGACGCACAAAAATAGCAAAGATTTCTTCAAGAAGGGGTATGGACAATCCTATTGTCCCACATCGACTAGTTGAAGCAAGGAGGAGAACGGAGATGTGTATAAAATAATGAGCCCAAAACAGAAAAAGCATACCTTTCTCGGCCTTTTGGCTAAGATCAAGTGTAGTATCTGTTCTTATCAGT
flank_first_struct  	.(((((....(((((..(((((..(((.........)).....(((((((.....(((..(.((.....))...)..)))...((((....))))......)))))))..)..)))))))))).......)))))...((((((.(..((((.....(((..(((....)))..)))....))))..).))))))......(((
flank_second_beg  	248
flank_second_seq  	TAA
flank_second_struct  	)..
freq  	66
loop_beg  	226
loop_end  	230
loop_seq  	AATGG
loop_struct  	...))
mature_arm  	first
mature_beg  	205
mature_end  	225
mature_query  	TTAATATCTGATACGTGGGCC_x32
mature_seq  	TTAATATCTGATACGTGGGCC
mature_strand  	+
mature_struct  	((((((((......(((((((
pre_seq  	TTAATATCTGATACGTGGGCCAATGGCCCACATGATATTAAAT
pre_struct  	((((((((......(((((((...)))))))..))))))))))
pri_beg  	1
pri_end  	250
pri_id  	scaffold_1_7202
pri_mfe  	-65.70
pri_seq  	AGGTTTTAGATGTACTTGCATTGACGCACAAAAATAGCAAAGATTTCTTCAAGAAGGGGTATGGACAATCCTATTGTCCCACATCGACTAGTTGAAGCAAGGAGGAGAACGGAGATGTGTATAAAATAATGAGCCCAAAACAGAAAAAGCATACCTTTCTCGGCCTTTTGGCTAAGATCAAGTGTAGTATCTGTTCTTATCAGTTTAATATCTGATACGTGGGCCAATGGCCCACATGATATTAAATTAA
pri_struct  	.(((((....(((((..(((((..(((.........)).....(((((((.....(((..(.((.....))...)..)))...((((....))))......)))))))..)..)))))))))).......)))))...((((((.(..((((.....(((..(((....)))..)))....))))..).))))))......(((((((((((......(((((((...)))))))..)))))))))))..
star_arm  	second
star_beg  	231
star_end  	247
star_seq  	CCCACATGATATTAAAT
star_struct  	)))))..))))))))))
GTTTAATATCTGATACGTGGGCC_x1	23	1..23	scaffold_1_7202	250	203..225	1e-04	1.00	42.1	Plus / Plus
TTTAATATCTGATACGTGGGCC_x8	22	1..22	scaffold_1_7202	250	204..225	1e-04	1.00	42.1	Plus / Plus
TTTAATATCTGATACGTGGGCCA_x1	23	1..23	scaffold_1_7202	250	204..226	1e-04	1.00	42.1	Plus / Plus
TTTAATATCTGATACGTGGGCCAA_x1	24	1..24	scaffold_1_7202	250	204..227	1e-04	1.00	42.1	Plus / Plus
TTAATATCTGATACGTGGGCC_x32	21	1..21	scaffold_1_7202	250	205..225	1e-04	1.00	42.1	Plus / Plus
TTAATATCTGATACGTGGGCCA_x2	22	1..22	scaffold_1_7202	250	205..226	1e-04	1.00	42.1	Plus / Plus
TTAATATCTGATACGTGGGCCAAT_x1	24	1..24	scaffold_1_7202	250	205..228	1e-04	1.00	42.1	Plus / Plus
TAATATCTGATACGTGGGCC_x1	20	1..20	scaffold_1_7202	250	206..225	1e-04	1.00	42.1	Plus / Plus
TAATATCTGATACGTGGGCCA_x1	21	1..21	scaffold_1_7202	250	206..226	1e-04	1.00	42.1	Plus / Plus
TAATATCTGATACGTGGGCCAAT_x1	23	1..23	scaffold_1_7202	250	206..228	1e-04	1.00	42.1	Plus / Plus
ATATCTGATACGTGGGCCAA_x2	20	1..20	scaffold_1_7202	250	208..227	1e-04	1.00	42.1	Plus / Plus
ATATCTGATACGTGGGCCAAT_x6	21	1..21	scaffold_1_7202	250	208..228	1e-04	1.00	42.1	Plus / Plus
TATCTGATACGTGGGCCAA_x1	19	1..19	scaffold_1_7202	250	209..227	1e-04	1.00	42.1	Plus / Plus
TATCTGATACGTGGGCCAAT_x5	20	1..20	scaffold_1_7202	250	209..228	1e-04	1.00	42.1	Plus / Plus
TCTGATACGTGGGCCAAT_x3	18	1..18	scaffold_1_7202	250	211..228	1e-04	1.00	42.1	Plus / Plus


score_star	-1.3
score_mfe	2.7
score_freq	0
score	1.7
flank_first_end  	20
flank_first_seq  	TGGACTCTCATGTTAGTCCA
flank_first_struct  	((((((........))))))
flank_second_beg  	110
flank_second_seq  	CTTTGTACGTCTGTGGTTTTATGAATGAATTTCTCCTTCTCAAAAAAATATCCTTAATGGGTGTATTCAATTTAGATCTTCAAAGATTTTAAAGAAGTTTAAAAATTTAGGTGCATTCAATCATGATTTTATAGAAGTCTA
flank_second_struct  	......((.(((((((..((((((.(((((..(.(((..........((((((.....))))))......((((((.((((............)))))))))).....))).).))))).))))))..))))))).))...
freq  	24
loop_beg  	41
loop_end  	85
loop_seq  	CCTCCCTTGGGATTTGTCACTTGAGGATGTCCTAAGAAGGTTTTA
loop_struct  	(((..((((((((((.((....)).)).)))))))).)))....)
mature_arm  	second
mature_beg  	86
mature_end  	109
mature_query  	ACGAGGCCACTGTATCATGTCGCT_x19
mature_seq  	ACGAGGCCACTGTATCATGTCGCT
mature_strand  	+
mature_struct  	).)))))))).....))))))...
pre_seq  	TGACATGTGTGGTACTCTTTCCTCCCTTGGGATTTGTCACTTGAGGATGTCCTAAGAAGGTTTTAACGAGGCCACTGTATCATGTCGCT
pre_struct  	.((((((.(((((.(((((.(((..((((((((((.((....)).)).)))))))).)))....)).)))))))).....))))))...
pri_beg  	1
pri_end  	250
pri_id  	scaffold_1_72048
pri_mfe  	-66.70
pri_seq  	TGGACTCTCATGTTAGTCCATGACATGTGTGGTACTCTTTCCTCCCTTGGGATTTGTCACTTGAGGATGTCCTAAGAAGGTTTTAACGAGGCCACTGTATCATGTCGCTCTTTGTACGTCTGTGGTTTTATGAATGAATTTCTCCTTCTCAAAAAAATATCCTTAATGGGTGTATTCAATTTAGATCTTCAAAGATTTTAAAGAAGTTTAAAAATTTAGGTGCATTCAATCATGATTTTATAGAAGTCTA
pri_struct  	((((((........)))))).((((((.(((((.(((((.(((..((((((((((.((....)).)).)))))))).)))....)).)))))))).....)))))).........((.(((((((..((((((.(((((..(.(((..........((((((.....))))))......((((((.((((............)))))))))).....))).).))))).))))))..))))))).))...
star_arm  	first
star_beg  	21
star_end  	40
star_seq  	TGACATGTGTGGTACTCTTT
star_struct  	.((((((.(((((.(((((.
ATGTCATGGACTAACATGAGAGTC_x1	24	1..24	scaffold_1_72048	250	225..248	1e-04	1.00	42.1	Plus / Minus
ACATGTGTGGTACTCTTTCCTCCC_x1	24	1..24	scaffold_1_72048	250	23..46	1e-04	1.00	42.1	Plus / Plus
AACGAGGCCACTGTATCATGTCGC_x2	24	1..24	scaffold_1_72048	250	85..108	1e-04	1.00	42.1	Plus / Plus
ACGAGGCCACTGTATCATGTCGCT_x19	24	1..24	scaffold_1_72048	250	86..109	1e-04	1.00	42.1	Plus / Plus
CGAGGCCACTGTATCATGTCGCT_x1	23	1..23	scaffold_1_72048	250	87..109	1e-04	1.00	42.1	Plus / Plus


score_star	-1.3
score_mfe	3.4
score_freq	0
score	2.4
flank_first_end  	161
flank_first_seq  	GGCTCGGCAGACTTGGTGTCCCGAGACCTACCAGGATTTGTGGCTCGGCTGACTCTGTGTCCCCGAGACCTTCCAGGATTGCGGATCAGGCTGACTACGGTCCCCTGTATCTTGTCAGAGCAGCTCGAGTTGACTTGGTGTCATCGAGACCTGCCGGCGGA
flank_first_struct  	(((.((((((.(((((((.((((((.((.....))......((((((((((.(((((.((((.(((..((.....)).))).))))((((..(((....))).))))........))))))))).))))))..))))).).)))))))..))))))..((.
flank_second_beg  	228
flank_second_seq  	CCTGCCAGGGGATTTGACGGATT
flank_second_struct  	)).))).................
freq  	13
loop_beg  	185
loop_end  	203
loop_seq  	TTTCGCCAGTTTGTGGCTC
loop_struct  	....((((.....))))))
mature_arm  	second
mature_beg  	204
mature_end  	227
mature_query  	AGTTAGACTTTGTGTCGCCCGAGA_x13
mature_seq  	AGTTAGACTTTGTGTCGCCCGAGA
mature_strand  	+
mature_struct  	))...)))).)).)))))).))..
pre_seq  	TCAGGCTGACCATAGTCCCCTGATTTCGCCAGTTTGTGGCTCAGTTAGACTTTGTGTCGCCCGAGA
pre_struct  	((.(((.(((((.((((..((((....((((.....))))))))...)))).)).)))))).))..
pri_beg  	1
pri_end  	250
pri_id  	scaffold_17_347
pri_mfe  	-95.70
pri_seq  	GGCTCGGCAGACTTGGTGTCCCGAGACCTACCAGGATTTGTGGCTCGGCTGACTCTGTGTCCCCGAGACCTTCCAGGATTGCGGATCAGGCTGACTACGGTCCCCTGTATCTTGTCAGAGCAGCTCGAGTTGACTTGGTGTCATCGAGACCTGCCGGCGGATCAGGCTGACCATAGTCCCCTGATTTCGCCAGTTTGTGGCTCAGTTAGACTTTGTGTCGCCCGAGACCTGCCAGGGGATTTGACGGATT
pri_struct  	(((.((((((.(((((((.((((((.((.....))......((((((((((.(((((.((((.(((..((.....)).))).))))((((..(((....))).))))........))))))))).))))))..))))).).)))))))..))))))..((.((.(((.(((((.((((..((((....((((.....))))))))...)))).)).)))))).))..)).))).................
star_arm  	first
star_beg  	162
star_end  	184
star_seq  	TCAGGCTGACCATAGTCCCCTGA
star_struct  	((.(((.(((((.((((..((((
AGTTAGACTTTGTGTCGCCCGAGA_x13	24	1..24	scaffold_17_347	250	204..227	1e-04	1.00	42.1	Plus / Plus


score_star	-1.3
score_mfe	3.2
score_freq	-0.8
score	1.3
flank_first_end  	23
flank_first_seq  	GGACCACAGGAGTCCAAGAGATT
flank_first_struct  	((((((((((.((.(((((((((
flank_second_beg  	132
flank_second_seq  	ATTTCTTGAACCCTTGTGGTCCAAGAGATCAGGACTATTAAGATACATTAGTAATTCAATATAAATAGTTTGATAATAGAGTGTTGATTTTGGGGTTCGTTTATCAACACACAAAATTC
flank_second_struct  	)))))))).)).)))))))))).....(((((.((((((...(((....(....)....))).)))))))))))......((((((((..((.....))...)))))))).........
freq  	10
loop_beg  	48
loop_end  	107
loop_seq  	ATTTAATGGTTTAAAAAAGTTTATTAAAATGAGTACAAGAGTGAGTGAACCGTTGAATTT
loop_struct  	(((((((((((((....(.((((((......))))...)).)...)))))))))))))).
mature_arm  	first
mature_beg  	24
mature_end  	47
mature_query  	ATGGTCACCCACCGTTGGATATTA_x8
mature_seq  	ATGGTCACCCACCGTTGGATATTA
mature_strand  	+
mature_struct  	.(((((((..((((((((((...(
pre_seq  	ATGGTCACCCACCGTTGGATATTAATTTAATGGTTTAAAAAAGTTTATTAAAATGAGTACAAGAGTGAGTGAACCGTTGAATTTACATCCAACGGTTAGTGACCACAA
pre_struct  	.(((((((..((((((((((...((((((((((((((....(.((((((......))))...)).)...))))))))))))))...))))))))))..)))))))..)
pri_beg  	1
pri_end  	250
pri_id  	scaffold_1_8234
pri_mfe  	-86.80
pri_seq  	GGACCACAGGAGTCCAAGAGATTATGGTCACCCACCGTTGGATATTAATTTAATGGTTTAAAAAAGTTTATTAAAATGAGTACAAGAGTGAGTGAACCGTTGAATTTACATCCAACGGTTAGTGACCACAAATTTCTTGAACCCTTGTGGTCCAAGAGATCAGGACTATTAAGATACATTAGTAATTCAATATAAATAGTTTGATAATAGAGTGTTGATTTTGGGGTTCGTTTATCAACACACAAAATTC
pri_struct  	((((((((((.((.(((((((((.(((((((..((((((((((...((((((((((((((....(.((((((......))))...)).)...))))))))))))))...))))))))))..)))))))..))))))))).)).)))))))))).....(((((.((((((...(((....(....)....))).)))))))))))......((((((((..((.....))...)))))))).........
star_arm  	second
star_beg  	108
star_end  	131
star_seq  	ACATCCAACGGTTAGTGACCACAA
star_struct  	..))))))))))..)))))))..)
TATGGTCACCCACCGTTGGATATT_x2	24	1..24	scaffold_1_8234	250	23..46	1e-04	1.00	42.1	Plus / Plus
ATGGTCACCCACCGTTGGATATTA_x8	24	1..24	scaffold_1_8234	250	24..47	1e-04	1.00	42.1	Plus / Plus


score_star	-1.3
score_mfe	2.3
score_freq	0
score	1.3
flank_first_end  	142
flank_first_seq  	ATCTTAATTTTCGAACCAATTATATAACCAACAACTCTTAGGGCCAGTTTGGCATTACTGTGCTGTGAAAATAATCGCTGTCAGATTTGCTGTGAGAGAAATCAGCTGTGAGAAAAAGCAGTTTGGCGTTTGGTAAAATCTT
flank_first_struct  	.......((((.((............((((((..((((((.(((.(((((((((.....(((.(((....)))..)))))))))))).))).)))))).....((((((........))))))....).)))))..((((..
flank_second_beg  	229
flank_second_seq  	ATTCCTGCATAATCAAAAAATG
flank_second_struct  	))).........)).))))...
freq  	12
loop_beg  	166
loop_end  	204
loop_seq  	TTTTATGCATAATCAAAAAATGATTGCCGCATAATCATT
loop_struct  	(.((((((.((((((.....))))))..))))))..)))
mature_arm  	second
mature_beg  	205
mature_end  	228
mature_query  	AAACCCAGCGCCTCTTCAAAACTG_x12
mature_seq  	AAACCCAGCGCCTCTTCAAAACTG
mature_strand  	+
mature_struct  	))..))))))...)))...))).)
pre_seq  	GTTAAAAGTATTGTTGGTATTGATTTTATGCATAATCAAAAAATGATTGCCGCATAATCATTAAACCCAGCGCCTCTTCAAAACTG
pre_struct  	(((..(((...((((((..(((((.((((((.((((((.....))))))..))))))..)))))..))))))...)))...))).)
pri_beg  	1
pri_end  	250
pri_id  	scaffold_1_8312
pri_mfe  	-55.30
pri_seq  	ATCTTAATTTTCGAACCAATTATATAACCAACAACTCTTAGGGCCAGTTTGGCATTACTGTGCTGTGAAAATAATCGCTGTCAGATTTGCTGTGAGAGAAATCAGCTGTGAGAAAAAGCAGTTTGGCGTTTGGTAAAATCTTGTTAAAAGTATTGTTGGTATTGATTTTATGCATAATCAAAAAATGATTGCCGCATAATCATTAAACCCAGCGCCTCTTCAAAACTGATTCCTGCATAATCAAAAAATG
pri_struct  	.......((((.((............((((((..((((((.(((.(((((((((.....(((.(((....)))..)))))))))))).))).)))))).....((((((........))))))....).)))))..((((..(((..(((...((((((..(((((.((((((.((((((.....))))))..))))))..)))))..))))))...)))...))).)))).........)).))))...
star_arm  	first
star_beg  	143
star_end  	165
star_seq  	GTTAAAAGTATTGTTGGTATTGA
star_struct  	(((..(((...((((((..((((
AAACCCAGCGCCTCTTCAAAACTG_x12	24	1..24	scaffold_1_8312	250	205..228	1e-04	1.00	42.1	Plus / Plus


score_star	-1.3
score_mfe	2.6
score_freq	0
score	1.6
flank_first_end  	204
flank_first_seq  	AATACAGTCCTTTGTAGCCAACATTATAGCCCTTACCACTCAGCCTTATAAGCACGCTTTAGCTGTTTGTACCAATCCCACATCGGCTTCACCAAAGAAGCATGGAAGCGAATGGACCTATAAGAATGGAAATAAGACAAGAGATTAAGCATACCTTTCTCGGCCTTTTGGCTAAGATCAAGTGTAGTATCTGTTCTTATCAGT
flank_first_struct  	..(((((....))))).(((...((((((......(((.((.((..((((((((.((....))))))))))......(((.....(((((......))))).)))..)))).)))..))))))...)))..((((((..(.((((...((((.....(((..(((....)))..)))....))))...)))).))))))).(((
flank_second_beg  	248
flank_second_seq  	TAA
flank_second_struct  	)..
freq  	66
loop_beg  	226
loop_end  	230
loop_seq  	AATGG
loop_struct  	...))
mature_arm  	first
mature_beg  	205
mature_end  	225
mature_query  	TTAATATCTGATACGTGGGCC_x32
mature_seq  	TTAATATCTGATACGTGGGCC
mature_strand  	+
mature_struct  	((((((((......(((((((
pre_seq  	TTAATATCTGATACGTGGGCCAATGGCTCACATGATATTAAAT
pre_struct  	((((((((......(((((((...)))))))..))))))))))
pri_beg  	1
pri_end  	250
pri_id  	scaffold_1_8432
pri_mfe  	-65.20
pri_seq  	AATACAGTCCTTTGTAGCCAACATTATAGCCCTTACCACTCAGCCTTATAAGCACGCTTTAGCTGTTTGTACCAATCCCACATCGGCTTCACCAAAGAAGCATGGAAGCGAATGGACCTATAAGAATGGAAATAAGACAAGAGATTAAGCATACCTTTCTCGGCCTTTTGGCTAAGATCAAGTGTAGTATCTGTTCTTATCAGTTTAATATCTGATACGTGGGCCAATGGCTCACATGATATTAAATTAA
pri_struct  	..(((((....))))).(((...((((((......(((.((.((..((((((((.((....))))))))))......(((.....(((((......))))).)))..)))).)))..))))))...)))..((((((..(.((((...((((.....(((..(((....)))..)))....))))...)))).))))))).(((((((((((......(((((((...)))))))..)))))))))))..
star_arm  	second
star_beg  	231
star_end  	247
star_seq  	CTCACATGATATTAAAT
star_struct  	)))))..))))))))))
GTTTAATATCTGATACGTGGGCC_x1	23	1..23	scaffold_1_8432	250	203..225	1e-04	1.00	42.1	Plus / Plus
TTTAATATCTGATACGTGGGCC_x8	22	1..22	scaffold_1_8432	250	204..225	1e-04	1.00	42.1	Plus / Plus
TTTAATATCTGATACGTGGGCCA_x1	23	1..23	scaffold_1_8432	250	204..226	1e-04	1.00	42.1	Plus / Plus
TTTAATATCTGATACGTGGGCCAA_x1	24	1..24	scaffold_1_8432	250	204..227	1e-04	1.00	42.1	Plus / Plus
TTAATATCTGATACGTGGGCC_x32	21	1..21	scaffold_1_8432	250	205..225	1e-04	1.00	42.1	Plus / Plus
TTAATATCTGATACGTGGGCCA_x2	22	1..22	scaffold_1_8432	250	205..226	1e-04	1.00	42.1	Plus / Plus
TTAATATCTGATACGTGGGCCAAT_x1	24	1..24	scaffold_1_8432	250	205..228	1e-04	1.00	42.1	Plus / Plus
TAATATCTGATACGTGGGCC_x1	20	1..20	scaffold_1_8432	250	206..225	1e-04	1.00	42.1	Plus / Plus
TAATATCTGATACGTGGGCCA_x1	21	1..21	scaffold_1_8432	250	206..226	1e-04	1.00	42.1	Plus / Plus
TAATATCTGATACGTGGGCCAAT_x1	23	1..23	scaffold_1_8432	250	206..228	1e-04	1.00	42.1	Plus / Plus
ATATCTGATACGTGGGCCAA_x2	20	1..20	scaffold_1_8432	250	208..227	1e-04	1.00	42.1	Plus / Plus
ATATCTGATACGTGGGCCAAT_x6	21	1..21	scaffold_1_8432	250	208..228	1e-04	1.00	42.1	Plus / Plus
TATCTGATACGTGGGCCAA_x1	19	1..19	scaffold_1_8432	250	209..227	1e-04	1.00	42.1	Plus / Plus
TATCTGATACGTGGGCCAAT_x5	20	1..20	scaffold_1_8432	250	209..228	1e-04	1.00	42.1	Plus / Plus
TCTGATACGTGGGCCAAT_x3	18	1..18	scaffold_1_8432	250	211..228	1e-04	1.00	42.1	Plus / Plus


score_star	-1.3
score_mfe	3
score_freq	-0.3
score	1.7
flank_first_end  	23
flank_first_seq  	AGACCACAGGAGTCCAAGAGATT
flank_first_struct  	.(((.(((((.((((((((((((
flank_second_beg  	132
flank_second_seq  	ATCTCTTGGACCCTTGTAGTCCAAGAGATCAAGATTGCCTCATTAATATACAAACACCACCAAAAATCATAAAATGCTTACGTTGACCTTAAAAAAAGAGTGTTGTTAAACGAACTTTA
flank_second_struct  	))))))))))).))))).)))..((((.((..((.....))...........((((.(((............((((....))))...(((.....))).))).))))....)).)))).
freq  	11
loop_beg  	48
loop_end  	107
loop_seq  	ATCCAATGGTTCAAAAAAGTTTCTTAAAAGGAGTGCAAGAGTGAGTGAATCGTTGAATTT
loop_struct  	((.((((((((((.......(((((...........)))))....)))))))))).))).
mature_arm  	first
mature_beg  	24
mature_end  	47
mature_query  	ATGGTCACCCACCGTTGGATATTA_x8
mature_seq  	ATGGTCACCCACCGTTGGATATTA
mature_strand  	+
mature_struct  	.(((((((.(((((((((((((.(
pre_seq  	ATGGTCACCCACCGTTGGATATTAATCCAATGGTTCAAAAAAGTTTCTTAAAAGGAGTGCAAGAGTGAGTGAATCGTTGAATTTATATCTAACGGTGAGTGACCACAA
pre_struct  	.(((((((.(((((((((((((.(((.((((((((((.......(((((...........)))))....)))))))))).))).))))))))))))).)))))))..)
pri_beg  	1
pri_end  	250
pri_id  	scaffold_1_9007
pri_mfe  	-81.10
pri_seq  	AGACCACAGGAGTCCAAGAGATTATGGTCACCCACCGTTGGATATTAATCCAATGGTTCAAAAAAGTTTCTTAAAAGGAGTGCAAGAGTGAGTGAATCGTTGAATTTATATCTAACGGTGAGTGACCACAAATCTCTTGGACCCTTGTAGTCCAAGAGATCAAGATTGCCTCATTAATATACAAACACCACCAAAAATCATAAAATGCTTACGTTGACCTTAAAAAAAGAGTGTTGTTAAACGAACTTTA
pri_struct  	.(((.(((((.((((((((((((.(((((((.(((((((((((((.(((.((((((((((.......(((((...........)))))....)))))))))).))).))))))))))))).)))))))..)))))))))))).))))).)))..((((.((..((.....))...........((((.(((............((((....))))...(((.....))).))).))))....)).)))).
star_arm  	second
star_beg  	108
star_end  	131
star_seq  	ATATCTAACGGTGAGTGACCACAA
star_struct  	))))))))))))).)))))))..)
ACGATTCACTCACTCTTGCACTCC_x1	24	1..24	scaffold_1_9007	250	151..174	1e-04	1.00	42.1	Plus / Minus
TATGGTCACCCACCGTTGGATATT_x2	24	1..24	scaffold_1_9007	250	23..46	1e-04	1.00	42.1	Plus / Plus
ATGGTCACCCACCGTTGGATATTA_x8	24	1..24	scaffold_1_9007	250	24..47	1e-04	1.00	42.1	Plus / Plus


score_star	-1.3
score_mfe	2.5
score_freq	0
score	1.5
flank_first_end  	22
flank_first_seq  	AAAACATACAGCTTAATGATTT
flank_first_struct  	...........(((((((((((
flank_second_beg  	99
flank_second_seq  	AATCATTGGGAGACTACCGGTCCGGTGCTGCCTTTTTCATCCCAATTGGAACAGCCAAAACTTCAATCTGCTCCAGTGGTAGGCAAGCACCCTCTGGAAGGAAGGGCCGTTGCAATCAATTTCGGATCACAGCTTCTATCCTTCCATTCTAA
flank_second_struct  	)))))))))).(((.....))).((((((((((........(((.(((((.(((.............))).)))))))).)))).))))))...((((((((.(((..((((..(((.......)))..)))).))).))))))))......
freq  	16
loop_beg  	47
loop_end  	76
loop_seq  	GTGCAGGGTTTAAATAGAAAATCTTTTTAT
loop_struct  	(((.(((((((.......)))))))..)))
mature_arm  	first
mature_beg  	23
mature_end  	46
mature_query  	AAGTATTGGGGTGAACAAAGAGAA_x16
mature_seq  	AAGTATTGGGGTGAACAAAGAGAA
mature_strand  	+
mature_struct  	(((.....(((((((.(((...((
pre_seq  	AAGTATTGGGGTGAACAAAGAGAAGTGCAGGGTTTAAATAGAAAATCTTTTTATTTATTTATTTATTTATTCTTGA
pre_struct  	(((.....(((((((.(((...(((((.(((((((.......)))))))..))))).))).)))))))...)))).
pri_beg  	1
pri_end  	250
pri_id  	scaffold_2_13800
pri_mfe  	-62.52
pri_seq  	AAAACATACAGCTTAATGATTTAAGTATTGGGGTGAACAAAGAGAAGTGCAGGGTTTAAATAGAAAATCTTTTTATTTATTTATTTATTTATTCTTGAAATCATTGGGAGACTACCGGTCCGGTGCTGCCTTTTTCATCCCAATTGGAACAGCCAAAACTTCAATCTGCTCCAGTGGTAGGCAAGCACCCTCTGGAAGGAAGGGCCGTTGCAATCAATTTCGGATCACAGCTTCTATCCTTCCATTCTAA
pri_struct  	...........((((((((((((((.....(((((((.(((...(((((.(((((((.......)))))))..))))).))).)))))))...)))).)))))))))).(((.....))).((((((((((........(((.(((((.(((.............))).)))))))).)))).))))))...((((((((.(((..((((..(((.......)))..)))).))).))))))))......
star_arm  	second
star_beg  	77
star_end  	98
star_seq  	TTATTTATTTATTTATTCTTGA
star_struct  	)).))).)))))))...)))).
AAGTATTGGGGTGAACAAAGAGAA_x16	24	1..24	scaffold_2_13800	250	23..46	1e-04	1.00	42.1	Plus / Plus


score_star	-1.3
score_mfe	3.4
score_freq	0
score	2.4
flank_first_end  	59
flank_first_seq  	GTTAACGTAAACATTAAGAATTGAAATTATAAATTAAATAAGGGTAATATCAGTCCCGA
flank_first_struct  	.....((((.((.......((((...((((.......))))...)))).(((((((.((
flank_second_beg  	227
flank_second_seq  	AGGACTGAGGGTATATGATAAATT
flank_second_struct  	.)))))))..)).)))).......
freq  	24
loop_beg  	84
loop_end  	202
loop_seq  	AGATTGTGGTCACCCACCGTTGGATATTAATCCAATGGTTGAAAAAGGTTTTTTAAAATAAGTGCAACAATGAGTGAACCGTTGAATTTACATCCAACAGTGAGTGACCACAAATTTTT
loop_struct  	(((((((((((((.(((.(((((((...(((.((((((((.(.....(((.((((...))))...)))......).)))))))).)))...))))))).))).)))))))).)))))))
mature_arm  	second
mature_beg  	203
mature_end  	226
mature_query  	TGAACCCCTGTAGTCCAAGAGATC_x10
mature_seq  	TGAACCCCTGTAGTCCAAGAGATC
mature_strand  	+
mature_struct  	)).)).))))).))))))))))))
pre_seq  	TCTCTTGGACCACAGGAGTCCAAGAGATTGTGGTCACCCACCGTTGGATATTAATCCAATGGTTGAAAAAGGTTTTTTAAAATAAGTGCAACAATGAGTGAACCGTTGAATTTACATCCAACAGTGAGTGACCACAAATTTTTTGAACCCCTGTAGTCCAAGAGATC
pre_struct  	((((((((((.(((((.((.(((((((((((((((((.(((.(((((((...(((.((((((((.(.....(((.((((...))))...)))......).)))))))).)))...))))))).))).)))))))).))))))))).)).))))).))))))))))))
pri_beg  	1
pri_end  	250
pri_id  	scaffold_2_14183
pri_mfe  	-95.40
pri_seq  	GTTAACGTAAACATTAAGAATTGAAATTATAAATTAAATAAGGGTAATATCAGTCCCGATCTCTTGGACCACAGGAGTCCAAGAGATTGTGGTCACCCACCGTTGGATATTAATCCAATGGTTGAAAAAGGTTTTTTAAAATAAGTGCAACAATGAGTGAACCGTTGAATTTACATCCAACAGTGAGTGACCACAAATTTTTTGAACCCCTGTAGTCCAAGAGATCAGGACTGAGGGTATATGATAAATT
pri_struct  	.....((((.((.......((((...((((.......))))...)))).(((((((.((((((((((((.(((((.((.(((((((((((((((((.(((.(((((((...(((.((((((((.(.....(((.((((...))))...)))......).)))))))).)))...))))))).))).)))))))).))))))))).)).))))).)))))))))))).)))))))..)).)))).......
star_arm  	first
star_beg  	60
star_end  	83
star_seq  	TCTCTTGGACCACAGGAGTCCAAG
star_struct  	((((((((((.(((((.((.((((
AAGAGATCGGGACTGATATTACCC_x1	24	1..24	scaffold_2_14183	250	186..209	1e-04	1.00	42.1	Plus / Minus
TTGAACCCCTGTAGTCCAAGAGA_x1	23	1..23	scaffold_2_14183	250	202..224	1e-04	1.00	42.1	Plus / Plus
TGAACCCCTGTAGTCCAAGAGAT_x1	23	1..23	scaffold_2_14183	250	203..225	1e-04	1.00	42.1	Plus / Plus
TGAACCCCTGTAGTCCAAGAGATC_x10	24	1..24	scaffold_2_14183	250	203..226	1e-04	1.00	42.1	Plus / Plus
AACCCCTGTAGTCCAAGAGATCA_x1	23	1..23	scaffold_2_14183	250	205..227	1e-04	1.00	42.1	Plus / Plus
AACCCCTGTAGTCCAAGAGATCAG_x9	24	1..24	scaffold_2_14183	250	205..228	1e-04	1.00	42.1	Plus / Plus
TGATCTCTTGGACTACAGGGGTTC_x1	24	1..24	scaffold_2_14183	250	24..47	1e-04	1.00	42.1	Plus / Minus


score_star	3.9
score_mfe	3
score_freq	-4.4
score	2.8
flank_first_end  	22
flank_first_seq  	CTAGGGATACTAATTTTAGATA
flank_first_struct  	.....(((((((.....(((.(
flank_second_beg  	113
flank_second_seq  	TCTCTAGCATGACCCTTAACTTATTGGTCATGTTTATAATTCATTCTCTTACTACATTTGTATATCATATTTTTATATCATCCACATCATGTGATATAAAAATATAGGATAAAAATGTGGTAAATGTAGTATCACTCT
flank_second_struct  	)))..(((((((((...........)))))))))..............(((((((((((...(((((((((((((((((((.........)))))))))))))))..)))).)))))))))))...))))))).....
freq  	3
loop_beg  	47
loop_end  	88
loop_seq  	TATAGCGTGAGACCCATTGTATTGGCGGGCTCCATATTTATT
loop_struct  	((......(((.(((...........))))))......))))
mature_arm  	second
mature_beg  	89
mature_end  	112
mature_query  	AGAGAGATAGTACACAAGTTGGTC_x2
mature_seq  	AGAGAGATAGTACACAAGTTGGTC
mature_strand  	+
mature_struct  	)))))))).))).).)))))))).
pre_seq  	CCAACTTATATACCATCTCTCTAATATAGCGTGAGACCCATTGTATTGGCGGGCTCCATATTTATTAGAGAGATAGTACACAAGTTGGTC
pre_struct  	(((((((.(.(((.((((((((((((......(((.(((...........))))))......)))))))))))).))).).)))))))).
pri_beg  	1
pri_end  	250
pri_id  	scaffold_2_20906
pri_mfe  	-80.30
pri_seq  	CTAGGGATACTAATTTTAGATACCAACTTATATACCATCTCTCTAATATAGCGTGAGACCCATTGTATTGGCGGGCTCCATATTTATTAGAGAGATAGTACACAAGTTGGTCTCTCTAGCATGACCCTTAACTTATTGGTCATGTTTATAATTCATTCTCTTACTACATTTGTATATCATATTTTTATATCATCCACATCATGTGATATAAAAATATAGGATAAAAATGTGGTAAATGTAGTATCACTCT
pri_struct  	.....(((((((.....(((.((((((((.(.(((.((((((((((((......(((.(((...........))))))......)))))))))))).))).).)))))))).)))..(((((((((...........)))))))))..............(((((((((((...(((((((((((((((((((.........)))))))))))))))..)))).)))))))))))...))))))).....
star_arm  	first
star_beg  	23
star_end  	46
star_read  	1
star_seq  	CCAACTTATATACCATCTCTCTAA
star_struct  	(((((((.(.(((.((((((((((
CCAACTTATATACCATCTCTCTA_x1	23	1..23	scaffold_2_20906	250	23..45	1e-04	1.00	42.1	Plus / Plus
AGAGAGATAGTACACAAGTTGGTC_x2	24	1..24	scaffold_2_20906	250	89..112	1e-04	1.00	42.1	Plus / Plus


score_star	3.9
score_mfe	2.9
score_freq	-4.4
score	2.6
flank_first_end  	138
flank_first_seq  	TTGTTAAGAGTCATTGTTTTATAATGTTTTAGTTTATAAGAACGTGTTAGAATGTTTGTGATTATAAAGTGCACTCAACGCAATTGGCGGTGGTAGCTATTAACTTATGGAAAATGCTAGGGATACTAATTTTAGATA
flank_first_struct  	..((((((.(((....((((((((.(((....(((((((((((((......))))))....)))))))..((((.((.(((.....))).)))).))....))))))))))).((((((((((..(((....)))..(
flank_second_beg  	229
flank_second_seq  	TCTCTAGCATGACCCTTAACTT
flank_second_struct  	))))))))))))).))))))..
freq  	3
loop_beg  	163
loop_end  	204
loop_seq  	TATAGCGTGAGACCCATTGTATTGGCGGGCTCCATATTTATT
loop_struct  	((......(((.(((...........))))))......))))
mature_arm  	second
mature_beg  	205
mature_end  	228
mature_query  	AGAGAGATAGTACACAAGTTGGTC_x2
mature_seq  	AGAGAGATAGTACACAAGTTGGTC
mature_strand  	+
mature_struct  	)))))))).))).).)))))))).
pre_seq  	CCAACTTATATACCATCTCTCTAATATAGCGTGAGACCCATTGTATTGGCGGGCTCCATATTTATTAGAGAGATAGTACACAAGTTGGTC
pre_struct  	(((((((.(.(((.((((((((((((......(((.(((...........))))))......)))))))))))).))).).)))))))).
pri_beg  	1
pri_end  	250
pri_id  	scaffold_2_20909
pri_mfe  	-74.20
pri_seq  	TTGTTAAGAGTCATTGTTTTATAATGTTTTAGTTTATAAGAACGTGTTAGAATGTTTGTGATTATAAAGTGCACTCAACGCAATTGGCGGTGGTAGCTATTAACTTATGGAAAATGCTAGGGATACTAATTTTAGATACCAACTTATATACCATCTCTCTAATATAGCGTGAGACCCATTGTATTGGCGGGCTCCATATTTATTAGAGAGATAGTACACAAGTTGGTCTCTCTAGCATGACCCTTAACTT
pri_struct  	..((((((.(((....((((((((.(((....(((((((((((((......))))))....)))))))..((((.((.(((.....))).)))).))....))))))))))).((((((((((..(((....)))..((((((((.(.(((.((((((((((((......(((.(((...........))))))......)))))))))))).))).).)))))))).))))))))))))).))))))..
star_arm  	first
star_beg  	139
star_end  	162
star_read  	1
star_seq  	CCAACTTATATACCATCTCTCTAA
star_struct  	(((((((.(.(((.((((((((((
CCAACTTATATACCATCTCTCTA_x1	23	1..23	scaffold_2_20909	250	139..161	1e-04	1.00	42.1	Plus / Plus
AGAGAGATAGTACACAAGTTGGTC_x2	24	1..24	scaffold_2_20909	250	205..228	1e-04	1.00	42.1	Plus / Plus


score_star	-1.3
score_mfe	3.6
score_freq	-0.3
score	2.3
flank_first_end  	20
flank_first_seq  	TACAGTCCCGATCTCTTGGA
flank_first_struct  	..(((((..(((((((((((
flank_second_beg  	170
flank_second_seq  	CAAGAGATCAAGACTGATGAATCTTATCATGAAATGTATAAAGTGTAAAATATTGAAGTAAATCATTATAAATAAATAATT
flank_second_struct  	)))))))))..))))).......((((.((((....(((..(((((...)))))...)))..)))).))))..........
freq  	11
loop_beg  	45
loop_end  	145
loop_seq  	TCACTCACCGTTGGATATTAATCCAATGGTTCAAAAAAGTTTCTTAAAATGAGTGCAAGAGTGAGTGAACCGTTGAATTTACATCCAATGGTGAGTAACCA
loop_struct  	(.((((((((((((((...(((.((((((((((.......(((((...........)))))....)))))))))).)))...)))))))))))))).))))
mature_arm  	second
mature_beg  	146
mature_end  	169
mature_query  	AAAATCTCTTGGACCCCTGTAGTC_x7
mature_seq  	AAAATCTCTTGGACCCCTGTAGTC
mature_strand  	+
mature_struct  	..)))))))))))).))))).)))
pre_seq  	CCATAGGAGTCCAAGAGATTGTGGTCACTCACCGTTGGATATTAATCCAATGGTTCAAAAAAGTTTCTTAAAATGAGTGCAAGAGTGAGTGAACCGTTGAATTTACATCCAATGGTGAGTAACCAAAAATCTCTTGGACCCCTGTAGTC
pre_struct  	(.(((((.((((((((((((.((((.((((((((((((((...(((.((((((((((.......(((((...........)))))....)))))))))).)))...)))))))))))))).))))..)))))))))))).))))).)))
pri_beg  	1
pri_end  	250
pri_id  	scaffold_2_21084
pri_mfe  	-103.70
pri_seq  	TACAGTCCCGATCTCTTGGACCATAGGAGTCCAAGAGATTGTGGTCACTCACCGTTGGATATTAATCCAATGGTTCAAAAAAGTTTCTTAAAATGAGTGCAAGAGTGAGTGAACCGTTGAATTTACATCCAATGGTGAGTAACCAAAAATCTCTTGGACCCCTGTAGTCCAAGAGATCAAGACTGATGAATCTTATCATGAAATGTATAAAGTGTAAAATATTGAAGTAAATCATTATAAATAAATAATT
pri_struct  	..(((((..((((((((((((.(((((.((((((((((((.((((.((((((((((((((...(((.((((((((((.......(((((...........)))))....)))))))))).)))...)))))))))))))).))))..)))))))))))).))))).))))))))))))..))))).......((((.((((....(((..(((((...)))))...)))..)))).))))..........
star_arm  	first
star_beg  	21
star_end  	44
star_seq  	CCATAGGAGTCCAAGAGATTGTGG
star_struct  	(.(((((.((((((((((((.(((
AAAAATCTCTTGGACCCCTGTAGT_x2	24	1..24	scaffold_2_21084	250	145..168	1e-04	1.00	42.1	Plus / Plus
AAAATCTCTTGGACCCCTGTAGTC_x7	24	1..24	scaffold_2_21084	250	146..169	1e-04	1.00	42.1	Plus / Plus
CACAATCTCTTGGACTCCTATGGT_x1	24	1..24	scaffold_2_21084	250	208..231	1e-04	1.00	42.1	Plus / Minus
ATAGGAGTCCAAGAGATTGT_x1	20	1..20	scaffold_2_21084	250	23..42	1e-04	1.00	42.1	Plus / Plus


score_star	-1.3
score_mfe	3.8
score_freq	-0.3
score	2.4
flank_first_end  	79
flank_first_seq  	GTTAGTGTAAATAACTAAAATTTGAACTTTGTAGGAATCTGTGTACTAAGTTACTTATATACAGTCCCGATCTCTTGGA
flank_first_struct  	.(((((.......)))))......(((((.(((.(......).))).))))).........(((((..(((((((((((
flank_second_beg  	229
flank_second_seq  	CAAGAGATCAAGACTGATGAAT
flank_second_struct  	)))))))))..)))))......
freq  	11
loop_beg  	104
loop_end  	204
loop_seq  	TCACTCACCGTTGGATATTAATCCAATGGTTCAAAAAAGTTTCTTAAAATGAGTGCAAGAGTGAGTGAACCGTTGAATTTACATCCAATGGTGAGTAACCA
loop_struct  	(.((((((((((((((...(((.((((((((((.......(((((...........)))))....)))))))))).)))...)))))))))))))).))))
mature_arm  	second
mature_beg  	205
mature_end  	228
mature_query  	AAAATCTCTTGGACCCCTGTAGTC_x7
mature_seq  	AAAATCTCTTGGACCCCTGTAGTC
mature_strand  	+
mature_struct  	..)))))))))))).))))).)))
pre_seq  	CCATAGGAGTCCAAGAGATTGTGGTCACTCACCGTTGGATATTAATCCAATGGTTCAAAAAAGTTTCTTAAAATGAGTGCAAGAGTGAGTGAACCGTTGAATTTACATCCAATGGTGAGTAACCAAAAATCTCTTGGACCCCTGTAGTC
pre_struct  	(.(((((.((((((((((((.((((.((((((((((((((...(((.((((((((((.......(((((...........)))))....)))))))))).)))...)))))))))))))).))))..)))))))))))).))))).)))
pri_beg  	1
pri_end  	250
pri_id  	scaffold_2_21087
pri_mfe  	-108.00
pri_seq  	GTTAGTGTAAATAACTAAAATTTGAACTTTGTAGGAATCTGTGTACTAAGTTACTTATATACAGTCCCGATCTCTTGGACCATAGGAGTCCAAGAGATTGTGGTCACTCACCGTTGGATATTAATCCAATGGTTCAAAAAAGTTTCTTAAAATGAGTGCAAGAGTGAGTGAACCGTTGAATTTACATCCAATGGTGAGTAACCAAAAATCTCTTGGACCCCTGTAGTCCAAGAGATCAAGACTGATGAAT
pri_struct  	.(((((.......)))))......(((((.(((.(......).))).))))).........(((((..((((((((((((.(((((.((((((((((((.((((.((((((((((((((...(((.((((((((((.......(((((...........)))))....)))))))))).)))...)))))))))))))).))))..)))))))))))).))))).))))))))))))..)))))......
star_arm  	first
star_beg  	80
star_end  	103
star_seq  	CCATAGGAGTCCAAGAGATTGTGG
star_struct  	(.(((((.((((((((((((.(((
CACAATCTCTTGGACTCCTATGGT_x1	24	1..24	scaffold_2_21087	250	149..172	1e-04	1.00	42.1	Plus / Minus
AAAAATCTCTTGGACCCCTGTAGT_x2	24	1..24	scaffold_2_21087	250	204..227	1e-04	1.00	42.1	Plus / Plus
AAAATCTCTTGGACCCCTGTAGTC_x7	24	1..24	scaffold_2_21087	250	205..228	1e-04	1.00	42.1	Plus / Plus
ATAGGAGTCCAAGAGATTGT_x1	20	1..20	scaffold_2_21087	250	82..101	1e-04	1.00	42.1	Plus / Plus


score_star	3.9
score_mfe	3.2
score_freq	-3.9
score	3.4
flank_first_end  	22
flank_first_seq  	TAAACGAGTGCAGGTGGAGGCT
flank_first_struct  	.....((((...((((((((((
flank_second_beg  	110
flank_second_seq  	TTTCTATCGTCAGCTCTAAATCATCATGTTCATGTGGTTCGTTCATCCAGGTAAGAAGTTGAAAGAAAACCCTCCTTTCTGAGTGAACTGTAATCAATTTTTTCAGTGCTTAATGTCACGATATATGGTAATTAAATTTTG
flank_second_struct  	))))))))....))))..(((.(((((((...((..(((((((((...(((.......((....)).......)))...)))))))))..)).............((((.....).)))...))))))).)))........
freq  	4
loop_beg  	44
loop_end  	88
loop_seq  	TAATTAACCAAATCAACATGGTGAGTGTAGATATTTGATATTGGA
loop_struct  	((((.......(((.((((.....)))).))).......))))))
mature_arm  	second
mature_beg  	89
mature_end  	109
mature_query  	TCGATGCGATCCCTTGGGAAG_x2
mature_seq  	TCGATGCGATCCCTTGGGAAG
mature_strand  	+
mature_struct  	))))))))))))))).)))))
pre_seq  	TCCAAAGGGATCGCATTGATCTAATTAACCAAATCAACATGGTGAGTGTAGATATTTGATATTGGATCGATGCGATCCCTTGGGAAG
pre_struct  	(((.(((((((((((((((((((((.......(((.((((.....)))).))).......))))))))))))))))))))).)))))
pri_beg  	1
pri_end  	250
pri_id  	scaffold_2_21872
pri_mfe  	-85.68
pri_seq  	TAAACGAGTGCAGGTGGAGGCTTCCAAAGGGATCGCATTGATCTAATTAACCAAATCAACATGGTGAGTGTAGATATTTGATATTGGATCGATGCGATCCCTTGGGAAGTTTCTATCGTCAGCTCTAAATCATCATGTTCATGTGGTTCGTTCATCCAGGTAAGAAGTTGAAAGAAAACCCTCCTTTCTGAGTGAACTGTAATCAATTTTTTCAGTGCTTAATGTCACGATATATGGTAATTAAATTTTG
pri_struct  	.....((((...(((((((((((((.(((((((((((((((((((((.......(((.((((.....)))).))).......))))))))))))))))))))).)))))))))))))....))))..(((.(((((((...((..(((((((((...(((.......((....)).......)))...)))))))))..)).............((((.....).)))...))))))).)))........
star_arm  	first
star_beg  	23
star_end  	43
star_read  	1
star_seq  	TCCAAAGGGATCGCATTGATC
star_struct  	(((.(((((((((((((((((
TCCAAAGGGATCGCATTGATC_x1	21	1..21	scaffold_2_21872	250	23..43	1e-04	1.00	42.1	Plus / Plus
TCCAAAGGGATCGCATTGATCT_x1	22	1..22	scaffold_2_21872	250	23..44	1e-04	1.00	42.1	Plus / Plus
TCGATGCGATCCCTTGGGAAG_x2	21	1..21	scaffold_2_21872	250	89..109	1e-04	1.00	42.1	Plus / Plus


score_star	3.9
score_mfe	3.3
score_freq	-3.9
score	3.5
flank_first_end  	141
flank_first_seq  	TATATATATGCACGTCAGTATATATCATGTTTCCTCCAAACAAAGGGTGGGTTTTTGAATCGCAAGCAGATATATGAGAGAGCTGTTTCTTGAGAGAGTTTTGGAGTATGCATATCTTATAAACGAGTGCAGGTGGAGGCT
flank_first_struct  	((((.(((((((..((..((((((((.....(((.((........)).))).........(....)..))))))))..((((((.(((....))).)))))).))...)))))))..))))...((((...((((((((((
flank_second_beg  	229
flank_second_seq  	TTTCTATCGTCAGCTCTAAATC
flank_second_struct  	))))))))....))))......
freq  	4
loop_beg  	163
loop_end  	207
loop_seq  	TAATTAACCAAATCAACATGGTGAGTGTAGATATTTGATATTGGA
loop_struct  	((((.......(((.((((.....)))).))).......))))))
mature_arm  	second
mature_beg  	208
mature_end  	228
mature_query  	TCGATGCGATCCCTTGGGAAG_x2
mature_seq  	TCGATGCGATCCCTTGGGAAG
mature_strand  	+
mature_struct  	))))))))))))))).)))))
pre_seq  	TCCAAAGGGATCGCATTGATCTAATTAACCAAATCAACATGGTGAGTGTAGATATTTGATATTGGATCGATGCGATCCCTTGGGAAG
pre_struct  	(((.(((((((((((((((((((((.......(((.((((.....)))).))).......))))))))))))))))))))).)))))
pri_beg  	1
pri_end  	250
pri_id  	scaffold_2_21875
pri_mfe  	-90.24
pri_seq  	TATATATATGCACGTCAGTATATATCATGTTTCCTCCAAACAAAGGGTGGGTTTTTGAATCGCAAGCAGATATATGAGAGAGCTGTTTCTTGAGAGAGTTTTGGAGTATGCATATCTTATAAACGAGTGCAGGTGGAGGCTTCCAAAGGGATCGCATTGATCTAATTAACCAAATCAACATGGTGAGTGTAGATATTTGATATTGGATCGATGCGATCCCTTGGGAAGTTTCTATCGTCAGCTCTAAATC
pri_struct  	((((.(((((((..((..((((((((.....(((.((........)).))).........(....)..))))))))..((((((.(((....))).)))))).))...)))))))..))))...((((...(((((((((((((.(((((((((((((((((((((.......(((.((((.....)))).))).......))))))))))))))))))))).)))))))))))))....))))......
star_arm  	first
star_beg  	142
star_end  	162
star_read  	1
star_seq  	TCCAAAGGGATCGCATTGATC
star_struct  	(((.(((((((((((((((((
TCCAAAGGGATCGCATTGATC_x1	21	1..21	scaffold_2_21875	250	142..162	1e-04	1.00	42.1	Plus / Plus
TCCAAAGGGATCGCATTGATCT_x1	22	1..22	scaffold_2_21875	250	142..163	1e-04	1.00	42.1	Plus / Plus
TCGATGCGATCCCTTGGGAAG_x2	21	1..21	scaffold_2_21875	250	208..228	1e-04	1.00	42.1	Plus / Plus


score_star	-1.3
score_mfe	4.1
score_freq	0
score	3.1
flank_first_end  	22
flank_first_seq  	TCCTGATCTCTTGGACCACAGG
flank_first_struct  	((((((((((((((((((((((
flank_second_beg  	158
flank_second_seq  	TGTGGTCCAAGAGATCGGGACATTGTTACATTACGCTTTGACCTTCTGCATTCGAGATCTTAGGTTCGATTCCCCCACTCTTAAATATCGCTT
flank_second_struct  	)))))))))))))))))))).................((((((((((.......)))....))).))))........................
freq  	15
loop_beg  	47
loop_end  	132
loop_seq  	CCGTTGGATATTAATCTAATGGTTTAAAAAAGTTTCTTAAAAGGAGTTCAAGATTGAGTGAACCGTTGAATTTACATCCAATGGTG
loop_struct  	(((((((((...(((.((((((((((....((((((((.....)))....)))))...)))))))))).)))...)))))))))))
mature_arm  	first
mature_beg  	23
mature_end  	46
mature_query  	AGTTCAAGAGATTGTGGTCACTCA_x7
mature_seq  	AGTTCAAGAGATTGTGGTCACTCA
mature_strand  	+
mature_struct  	((((((((((((((((((((((((
pre_seq  	AGTTCAAGAGATTGTGGTCACTCACCGTTGGATATTAATCTAATGGTTTAAAAAAGTTTCTTAAAAGGAGTTCAAGATTGAGTGAACCGTTGAATTTACATCCAATGGTGAGTGACCACAAATCTCTTGGACTCC
pre_struct  	(((((((((((((((((((((((((((((((((...(((.((((((((((....((((((((.....)))....)))))...)))))))))).)))...)))))))))))))))))))).)))))))))))))))
pri_beg  	1
pri_end  	250
pri_id  	scaffold_2_23699
pri_mfe  	-121.90
pri_seq  	TCCTGATCTCTTGGACCACAGGAGTTCAAGAGATTGTGGTCACTCACCGTTGGATATTAATCTAATGGTTTAAAAAAGTTTCTTAAAAGGAGTTCAAGATTGAGTGAACCGTTGAATTTACATCCAATGGTGAGTGACCACAAATCTCTTGGACTCCTGTGGTCCAAGAGATCGGGACATTGTTACATTACGCTTTGACCTTCTGCATTCGAGATCTTAGGTTCGATTCCCCCACTCTTAAATATCGCTT
pri_struct  	(((((((((((((((((((((((((((((((((((((((((((((((((((((((...(((.((((((((((....((((((((.....)))....)))))...)))))))))).)))...)))))))))))))))))))).))))))))))))))))))))))))))))))))))).................((((((((((.......)))....))).))))........................
star_arm  	second
star_beg  	133
star_end  	157
star_seq  	AGTGACCACAAATCTCTTGGACTCC
star_struct  	))))))))).)))))))))))))))
CTGTGGTCCAAGAGATCGGGACA_x1	23	1..23	scaffold_2_23699	250	157..179	1e-04	1.00	42.1	Plus / Plus
AGTTCAAGAGATTGTGGTCACT_x1	22	1..22	scaffold_2_23699	250	23..44	1e-04	1.00	42.1	Plus / Plus
AGTTCAAGAGATTGTGGTCACTCA_x7	24	1..24	scaffold_2_23699	250	23..46	1e-04	1.00	42.1	Plus / Plus
GTTCAAGAGATTGTGGTCACT_x1	21	1..21	scaffold_2_23699	250	24..44	1e-04	1.00	42.1	Plus / Plus
GTTCAAGAGATTGTGGTCACTCA_x3	23	1..23	scaffold_2_23699	250	24..46	1e-04	1.00	42.1	Plus / Plus
TCAAGAGATTGTGGTCACTCA_x2	21	1..21	scaffold_2_23699	250	26..46	1e-04	1.00	42.1	Plus / Plus


score_star	-1.3
score_mfe	4.4
score_freq	0
score	3.4
flank_first_end  	71
flank_first_seq  	ATTTGAACGTTTCTAATTATACTTTACACTAGGCTTCTGTAAGTAACAGTCCTGATCTCTTGGACCACAGG
flank_first_struct  	..............................((((...((((((((((((((((((((((((((((((((((
flank_second_beg  	207
flank_second_seq  	TGTGGTCCAAGAGATCGGGACATTGTTACATTACGCTTTGACCT
flank_second_struct  	)))))))))))))))))))))..)))))).)))))....).)))
freq  	15
loop_beg  	96
loop_end  	181
loop_seq  	CCGTTGGATATTAATCTAATGGTTTAAAAAAGTTTCTTAAAAGGAGTTCAAGATTGAGTGAACCGTTGAATTTACATCCAATGGTG
loop_struct  	(((((((((...(((.((((((((((....((((((((.....)))....)))))...)))))))))).)))...)))))))))))
mature_arm  	first
mature_beg  	72
mature_end  	95
mature_query  	AGTTCAAGAGATTGTGGTCACTCA_x7
mature_seq  	AGTTCAAGAGATTGTGGTCACTCA
mature_strand  	+
mature_struct  	((((((((((((((((((((((((
pre_seq  	AGTTCAAGAGATTGTGGTCACTCACCGTTGGATATTAATCTAATGGTTTAAAAAAGTTTCTTAAAAGGAGTTCAAGATTGAGTGAACCGTTGAATTTACATCCAATGGTGAGTGACCACAAATCTCTTGGACTCC
pre_struct  	(((((((((((((((((((((((((((((((((...(((.((((((((((....((((((((.....)))....)))))...)))))))))).)))...)))))))))))))))))))).)))))))))))))))
pri_beg  	1
pri_end  	250
pri_id  	scaffold_2_23702
pri_mfe  	-131.70
pri_seq  	ATTTGAACGTTTCTAATTATACTTTACACTAGGCTTCTGTAAGTAACAGTCCTGATCTCTTGGACCACAGGAGTTCAAGAGATTGTGGTCACTCACCGTTGGATATTAATCTAATGGTTTAAAAAAGTTTCTTAAAAGGAGTTCAAGATTGAGTGAACCGTTGAATTTACATCCAATGGTGAGTGACCACAAATCTCTTGGACTCCTGTGGTCCAAGAGATCGGGACATTGTTACATTACGCTTTGACCT
pri_struct  	..............................((((...(((((((((((((((((((((((((((((((((((((((((((((((((((((((((((((((((((...(((.((((((((((....((((((((.....)))....)))))...)))))))))).)))...)))))))))))))))))))).))))))))))))))))))))))))))))))))))))..)))))).)))))....).)))
star_arm  	second
star_beg  	182
star_end  	206
star_seq  	AGTGACCACAAATCTCTTGGACTCC
star_struct  	))))))))).)))))))))))))))
CTGTGGTCCAAGAGATCGGGACA_x1	23	1..23	scaffold_2_23702	250	206..228	1e-04	1.00	42.1	Plus / Plus
AGTTCAAGAGATTGTGGTCACT_x1	22	1..22	scaffold_2_23702	250	72..93	1e-04	1.00	42.1	Plus / Plus
AGTTCAAGAGATTGTGGTCACTCA_x7	24	1..24	scaffold_2_23702	250	72..95	1e-04	1.00	42.1	Plus / Plus
GTTCAAGAGATTGTGGTCACT_x1	21	1..21	scaffold_2_23702	250	73..93	1e-04	1.00	42.1	Plus / Plus
GTTCAAGAGATTGTGGTCACTCA_x3	23	1..23	scaffold_2_23702	250	73..95	1e-04	1.00	42.1	Plus / Plus
TCAAGAGATTGTGGTCACTCA_x2	21	1..21	scaffold_2_23702	250	75..95	1e-04	1.00	42.1	Plus / Plus


score_star	3.9
score_mfe	2.4
score_freq	11.9
score	18.4
flank_first_end  	22
flank_first_seq  	ATAGATATACAAAGTATATATG
flank_first_struct  	((((..(((((.......((((
flank_second_beg  	105
flank_second_seq  	TAAACCCATGTGTTTCCTGTGT
flank_second_struct  	))......)))))...))))..
freq  	35
loop_beg  	44
loop_end  	83
loop_seq  	TTTGCAGAGTCCCACCGAACATCGATGGCCTCCGTGGATG
loop_struct  	((..(.(((..(((.((.....)).))).))).)..))))
mature_arm  	first
mature_beg  	23
mature_end  	43
mature_query  	TGCCTGGCTCCCTGTATGCCA_x32
mature_seq  	TGCCTGGCTCCCTGTATGCCA
mature_strand  	+
mature_struct  	(((.(((((((..((((((((
pre_seq  	TGCCTGGCTCCCTGTATGCCATTTGCAGAGTCCCACCGAACATCGATGGCCTCCGTGGATGGCGTATGAGGAGCCATGCATA
pre_struct  	(((.(((((((..((((((((((..(.(((..(((.((.....)).))).))).)..))))))))))..))))))).)))))
pri_beg  	1
pri_end  	126
pri_id  	scaffold_2_24216
pri_mfe  	-55.82
pri_seq  	ATAGATATACAAAGTATATATGTGCCTGGCTCCCTGTATGCCATTTGCAGAGTCCCACCGAACATCGATGGCCTCCGTGGATGGCGTATGAGGAGCCATGCATATAAACCCATGTGTTTCCTGTGT
pri_struct  	((((..(((((.......(((((((.(((((((..((((((((((..(.(((..(((.((.....)).))).))).)..))))))))))..))))))).)))))))......)))))...))))..
star_arm  	second
star_beg  	84
star_end  	104
star_read  	1
star_seq  	GCGTATGAGGAGCCATGCATA
star_struct  	))))))..))))))).)))))
TGCCTGGCTCCCTGTATGCCA_x32	21	1..21	scaffold_2_24216	126	23..43	1e-04	1.00	42.1	Plus / Plus
CATCGATGGCCTCCGTGGATG_x1	21	1..21	scaffold_2_24216	126	63..83	1e-04	1.00	42.1	Plus / Plus
GCGTATGAGGAGCCATGCAT_x1	20	1..20	scaffold_2_24216	126	84..103	1e-04	1.00	42.1	Plus / Plus
GCGTATGAGGAGCCATGCATA_x1	21	1..21	scaffold_2_24216	126	84..104	1e-04	1.00	42.1	Plus / Plus


score_star	-1.3
score_mfe	2.2
score_freq	0
score	1.2
flank_first_end  	22
flank_first_seq  	GAAGTGTTACGATCAATAGTCT
flank_first_struct  	(((((((((((((...((((((
flank_second_beg  	104
flank_second_seq  	GACTAAACTAGAGCGTCTAGAAGTACTTTGCGGTACCACTTTGAAATAAAATAAACCAATTCATTGATTTTATTTTGACCCCAAATTATTCCTCATTGTAACAAAAAATAACTTATTCCTCAAGCATTCATTTTATGCACTTCCTTT
flank_second_struct  	)))))..((((.....))))..(((((....)))))....(..(((((((((..............)))))))))..)................)))))))))....................((((.......)))).))))....
freq  	17
loop_beg  	47
loop_end  	77
loop_seq  	TGTAAATGCATGTGAGTTTCATATTAGTAGT
loop_struct  	((....((.(((((.....))))))).))))
mature_arm  	first
mature_beg  	23
mature_end  	46
mature_query  	ATGCGAGAGTAGATGATTTCTGAT_x15
mature_seq  	ATGCGAGAGTAGATGATTTCTGAT
mature_strand  	+
mature_struct  	(((.(...((((((((((((((((
pre_seq  	ATGCGAGAGTAGATGATTTCTGATTGTAAATGCATGTGAGTTTCATATTAGTAGTTAGAAATCAATCATGCATACACATAC
pre_struct  	(((.(...((((((((((((((((((....((.(((((.....))))))).)))))))))))).))).)))...).)))).
pri_beg  	1
pri_end  	250
pri_id  	scaffold_2_26968
pri_mfe  	-49.54
pri_seq  	GAAGTGTTACGATCAATAGTCTATGCGAGAGTAGATGATTTCTGATTGTAAATGCATGTGAGTTTCATATTAGTAGTTAGAAATCAATCATGCATACACATACGACTAAACTAGAGCGTCTAGAAGTACTTTGCGGTACCACTTTGAAATAAAATAAACCAATTCATTGATTTTATTTTGACCCCAAATTATTCCTCATTGTAACAAAAAATAACTTATTCCTCAAGCATTCATTTTATGCACTTCCTTT
pri_struct  	(((((((((((((...(((((((((.(...((((((((((((((((((....((.(((((.....))))))).)))))))))))).))).)))...).)))).)))))..((((.....))))..(((((....)))))....(..(((((((((..............)))))))))..)................)))))))))....................((((.......)))).))))....
star_arm  	second
star_beg  	78
star_end  	103
star_seq  	TAGAAATCAATCATGCATACACATAC
star_struct  	)))))))).))).)))...).)))).
ATGCGAGAGTAGATGATTTCTGAT_x15	24	1..24	scaffold_2_26968	250	23..46	1e-04	1.00	42.1	Plus / Plus
GCGAGAGTAGATGATTTCTGATTG_x2	24	1..24	scaffold_2_26968	250	25..48	1e-04	1.00	42.1	Plus / Plus


score_star	-1.3
score_mfe	2.9
score_freq	-0.3
score	1.5
flank_first_end  	48
flank_first_seq  	CAATTGCTCCAGCTGCCCAATAAATGCTTTGGTGAACTATTCTTGGTC
flank_first_struct  	...........((.(((((((........(((....)))...((((.(
flank_second_beg  	226
flank_second_seq  	TCCAGATTTATCCAATTGGGCTGCC
flank_second_struct  	.)))).........))))))).)).
freq  	11
loop_beg  	69
loop_end  	201
loop_seq  	TTTGTTCATCTTTCTGAGTTCCCAAGCTGATCTGTCTCCCATGTGTGGCTGCTCTTATGTGTAGCACATGGCTCTAGGGATGTAGCCACATTAAATGTGATGGCAGCCAACTATGACTTTTTGATGAACTTGG
loop_struct  	...(((((((.....(((((....((.((..(((((((.(((((((((((((((((....(.(((.....))))..)))).))))))))))...))).)).))))).)).))..)))))...)))))))..))
mature_arm  	second
mature_beg  	202
mature_end  	225
mature_query  	TTGAGTCTTTGACGTGCTGAGGGC_x5
mature_seq  	TTGAGTCTTTGACGTGCTGAGGGC
mature_strand  	+
mature_struct  	)..)))..))).))))..))))).
pre_seq  	TCTTTATGGCAAGCTTGACTTTTGTTCATCTTTCTGAGTTCCCAAGCTGATCTGTCTCCCATGTGTGGCTGCTCTTATGTGTAGCACATGGCTCTAGGGATGTAGCCACATTAAATGTGATGGCAGCCAACTATGACTTTTTGATGAACTTGGTTGAGTCTTTGACGTGCTGAGGGC
pre_struct  	((((((((.((((((..(((...(((((((.....(((((....((.((..(((((((.(((((((((((((((((....(.(((.....))))..)))).))))))))))...))).)).))))).)).))..)))))...)))))))..)))..)))..))).))))..))))).
pri_beg  	1
pri_end  	250
pri_id  	scaffold_2_34367
pri_mfe  	-75.90
pri_seq  	CAATTGCTCCAGCTGCCCAATAAATGCTTTGGTGAACTATTCTTGGTCTCTTTATGGCAAGCTTGACTTTTGTTCATCTTTCTGAGTTCCCAAGCTGATCTGTCTCCCATGTGTGGCTGCTCTTATGTGTAGCACATGGCTCTAGGGATGTAGCCACATTAAATGTGATGGCAGCCAACTATGACTTTTTGATGAACTTGGTTGAGTCTTTGACGTGCTGAGGGCTCCAGATTTATCCAATTGGGCTGCC
pri_struct  	...........((.(((((((........(((....)))...((((.(((((((((.((((((..(((...(((((((.....(((((....((.((..(((((((.(((((((((((((((((....(.(((.....))))..)))).))))))))))...))).)).))))).)).))..)))))...)))))))..)))..)))..))).))))..)))))..)))).........))))))).)).
star_arm  	first
star_beg  	49
star_end  	68
star_seq  	TCTTTATGGCAAGCTTGACT
star_struct  	((((((((.((((((..(((
CTTGGGAACTCAGAAAGATGAACA_x1	24	1..24	scaffold_2_34367	250	157..180	1e-04	1.00	42.1	Plus / Minus
TTGAGTCTTTGACGTGCTGAGGGC_x5	24	1..24	scaffold_2_34367	250	202..225	1e-04	1.00	42.1	Plus / Plus
TGAGTCTTTGACGTGCTGAGGG_x1	22	1..22	scaffold_2_34367	250	203..224	1e-04	1.00	42.1	Plus / Plus
GAGTCTTTGACGTGCTGAGGGC_x1	22	1..22	scaffold_2_34367	250	204..225	1e-04	1.00	42.1	Plus / Plus
AGTCTTTGACGTGCTGAGGGCT_x1	22	1..22	scaffold_2_34367	250	205..226	1e-04	1.00	42.1	Plus / Plus
AGTCTTTGACGTGCTGAGGGCTCC_x2	24	1..24	scaffold_2_34367	250	205..228	1e-04	1.00	42.1	Plus / Plus


score_star	-1.3
score_mfe	3.9
score_freq	0
score	2.9
flank_first_end  	81
flank_first_seq  	TGAATGAAGTTTTCTCCTATCTGAGCATGAAGGTTTTCATTGGTGGTACTATATATACATATCAGTCCCGATCTCTTGGAC
flank_first_struct  	...(((.(((..((.((.....((((......)))).....)).)).))).)))....((((.(((((.((((((((((((
flank_second_beg  	229
flank_second_seq  	CCAAGAGATCAGGACTCATATA
flank_second_struct  	)))))))))).))))).)))).
freq  	13
loop_beg  	105
loop_end  	204
loop_seq  	TCACCCACCGTTGGATATTAATCCAATGGTTCAAAAAAGTTTCTTAAAATGAGTGCAAGAGTGAGTGAACCGTTGAATTTACATCCAACGGTGAGTGACC
loop_struct  	((((.(((((((((((...(((.((((((((((.......(((((...........)))))....)))))))))).)))...))))))))))).))))))
mature_arm  	second
mature_beg  	205
mature_end  	228
mature_query  	ATAAATTTCTTGGACCCCTGTAGT_x12
mature_seq  	ATAAATTTCTTGGACCCCTGTAGT
mature_strand  	+
mature_struct  	)).)))))))))))).))))).))
pre_seq  	CACAGGAGTCCAAGAGATTGTGGTCACCCACCGTTGGATATTAATCCAATGGTTCAAAAAAGTTTCTTAAAATGAGTGCAAGAGTGAGTGAACCGTTGAATTTACATCCAACGGTGAGTGACCATAAATTTCTTGGACCCCTGTAGT
pre_struct  	.(((((.((((((((((((((((((((.(((((((((((...(((.((((((((((.......(((((...........)))))....)))))))))).)))...))))))))))).)))))))).)))))))))))).))))).))
pri_beg  	1
pri_end  	250
pri_id  	scaffold_2_39162
pri_mfe  	-114.60
pri_seq  	TGAATGAAGTTTTCTCCTATCTGAGCATGAAGGTTTTCATTGGTGGTACTATATATACATATCAGTCCCGATCTCTTGGACCACAGGAGTCCAAGAGATTGTGGTCACCCACCGTTGGATATTAATCCAATGGTTCAAAAAAGTTTCTTAAAATGAGTGCAAGAGTGAGTGAACCGTTGAATTTACATCCAACGGTGAGTGACCATAAATTTCTTGGACCCCTGTAGTCCAAGAGATCAGGACTCATATA
pri_struct  	...(((.(((..((.((.....((((......)))).....)).)).))).)))....((((.(((((.((((((((((((.(((((.((((((((((((((((((((.(((((((((((...(((.((((((((((.......(((((...........)))))....)))))))))).)))...))))))))))).)))))))).)))))))))))).))))).)))))))))))).))))).)))).
star_arm  	first
star_beg  	82
star_end  	104
star_seq  	CACAGGAGTCCAAGAGATTGTGG
star_struct  	.(((((.((((((((((((((((
ATAAATTTCTTGGACCCCTG_x1	20	1..20	scaffold_2_39162	250	205..224	1e-04	1.00	42.1	Plus / Plus
ATAAATTTCTTGGACCCCTGTAGT_x12	24	1..24	scaffold_2_39162	250	205..228	1e-04	1.00	42.1	Plus / Plus


score_star	3.9
score_mfe	3.9
score_freq	-4.9
score	3.1
flank_first_end  	22
flank_first_seq  	AATCGAAGTTGAAACGAAGAAG
flank_first_struct  	..(((.........)))..(((
flank_second_beg  	250
flank_second_seq  	T
flank_second_struct  	)
freq  	2
loop_beg  	47
loop_end  	225
loop_seq  	CATAATCGTAAATAATTCGAAATGGGTTTTTAAAAATCAAAATTTCTTTCCTCTCTCTCCCTCTCTCGTGGGCTACAGACACCGCCCCCTCCTCCCCCAAGGTTTTTGCAGCTGGCAGTTTTTGGAAAAGAAAGAATCTGATTTTTGAAAACCCATTTTGAAATATTTACGATTACGCC
loop_struct  	(.((((((((((((.((((((((((((((((((((((((....(((((((.......(((....((.((.((((.((((.(((.................))).)))).)))).)))).....)))...)))))))..)))))))))))))))))))))))).)))))))))))).)))
mature_arm  	second
mature_beg  	226
mature_end  	249
mature_query  	ACTAGGCTTCTGTAGCTTGTGACT_x1
mature_seq  	ACTAGGCTTCTGTAGCTTGTGACT
mature_strand  	+
mature_struct  	))))))).))))))))))))))))
pre_seq  	TTACAAGCTACGGATGTCTAGTGGCATAATCGTAAATAATTCGAAATGGGTTTTTAAAAATCAAAATTTCTTTCCTCTCTCTCCCTCTCTCGTGGGCTACAGACACCGCCCCCTCCTCCCCCAAGGTTTTTGCAGCTGGCAGTTTTTGGAAAAGAAAGAATCTGATTTTTGAAAACCCATTTTGAAATATTTACGATTACGCCACTAGGCTTCTGTAGCTTGTGACT
pre_struct  	((((((((((((((.((((((((((.((((((((((((.((((((((((((((((((((((((....(((((((.......(((....((.((.((((.((((.(((.................))).)))).)))).)))).....)))...)))))))..)))))))))))))))))))))))).)))))))))))).)))))))))).))))))))))))))))
pri_beg  	1
pri_end  	250
pri_id  	scaffold_2_5220
pri_mfe  	-113.03
pri_seq  	AATCGAAGTTGAAACGAAGAAGTTACAAGCTACGGATGTCTAGTGGCATAATCGTAAATAATTCGAAATGGGTTTTTAAAAATCAAAATTTCTTTCCTCTCTCTCCCTCTCTCGTGGGCTACAGACACCGCCCCCTCCTCCCCCAAGGTTTTTGCAGCTGGCAGTTTTTGGAAAAGAAAGAATCTGATTTTTGAAAACCCATTTTGAAATATTTACGATTACGCCACTAGGCTTCTGTAGCTTGTGACTT
pri_struct  	..(((.........)))..(((((((((((((((((.((((((((((.((((((((((((.((((((((((((((((((((((((....(((((((.......(((....((.((.((((.((((.(((.................))).)))).)))).)))).....)))...)))))))..)))))))))))))))))))))))).)))))))))))).)))))))))).)))))))))))))))))
star_arm  	first
star_beg  	23
star_end  	46
star_read  	1
star_seq  	TTACAAGCTACGGATGTCTAGTGG
star_struct  	((((((((((((((.(((((((((
ACTAGGCTTCTGTAGCTTGTGACT_x1	24	1..24	scaffold_2_5220	250	226..249	1e-04	1.00	42.1	Plus / Plus
TTACAAGCTACGGATGTCTAGT_x1	22	1..22	scaffold_2_5220	250	23..44	1e-04	1.00	42.1	Plus / Plus


score_star	3.9
score_mfe	3.8
score_freq	-4.9
score	3.1
flank_first_end  	1
flank_first_seq  	G
flank_first_struct  	(
flank_second_beg  	229
flank_second_seq  	TCTTCGTTTCGACTCAAATTTG
flank_second_struct  	......................
freq  	2
loop_beg  	26
loop_end  	204
loop_seq  	CATAATCGTAAATAATTCGAAATGGGTTTTTAAAAATCAAAATTTCTTTCCTCTCTCTCCCTCTCTCGTGGGCTACAGACACCGCCCCCTCCTCCCCCAAGGTTTTTGCAGCTGGCAGTTTTTGGAAAAGAAAGAATCTGATTTTTGAAAACCCATTTTGAAATATTTACGATTACGCC
loop_struct  	(.((((((((((((.((((((((((((((((((((((((....(((((((.......(((....((.((.((((.((((.(((.................))).)))).)))).)))).....)))...)))))))..)))))))))))))))))))))))).)))))))))))).)))
mature_arm  	second
mature_beg  	205
mature_end  	228
mature_query  	ACTAGGCTTCTGTAGCTTGTGACT_x1
mature_seq  	ACTAGGCTTCTGTAGCTTGTGACT
mature_strand  	+
mature_struct  	))))))).))))))))))))))).
pre_seq  	TTACAAGCTACGGATGTCTAGTGGCATAATCGTAAATAATTCGAAATGGGTTTTTAAAAATCAAAATTTCTTTCCTCTCTCTCCCTCTCTCGTGGGCTACAGACACCGCCCCCTCCTCCCCCAAGGTTTTTGCAGCTGGCAGTTTTTGGAAAAGAAAGAATCTGATTTTTGAAAACCCATTTTGAAATATTTACGATTACGCCACTAGGCTTCTGTAGCTTGTGACT
pre_struct  	((((((((((((((.((((((((((.((((((((((((.((((((((((((((((((((((((....(((((((.......(((....((.((.((((.((((.(((.................))).)))).)))).)))).....)))...)))))))..)))))))))))))))))))))))).)))))))))))).)))))))))).))))))))))))))).
pri_beg  	1
pri_end  	250
pri_id  	scaffold_2_5223
pri_mfe  	-111.23
pri_seq  	GTTACAAGCTACGGATGTCTAGTGGCATAATCGTAAATAATTCGAAATGGGTTTTTAAAAATCAAAATTTCTTTCCTCTCTCTCCCTCTCTCGTGGGCTACAGACACCGCCCCCTCCTCCCCCAAGGTTTTTGCAGCTGGCAGTTTTTGGAAAAGAAAGAATCTGATTTTTGAAAACCCATTTTGAAATATTTACGATTACGCCACTAGGCTTCTGTAGCTTGTGACTTCTTCGTTTCGACTCAAATTTG
pri_struct  	(((((((((((((((.((((((((((.((((((((((((.((((((((((((((((((((((((....(((((((.......(((....((.((.((((.((((.(((.................))).)))).)))).)))).....)))...)))))))..)))))))))))))))))))))))).)))))))))))).)))))))))).))))))))))))))).......................
star_arm  	first
star_beg  	2
star_end  	25
star_read  	1
star_seq  	TTACAAGCTACGGATGTCTAGTGG
star_struct  	((((((((((((((.(((((((((
ACTAGGCTTCTGTAGCTTGTGACT_x1	24	1..24	scaffold_2_5223	250	205..228	1e-04	1.00	42.1	Plus / Plus
TTACAAGCTACGGATGTCTAGT_x1	22	1..22	scaffold_2_5223	250	2..23	1e-04	1.00	42.1	Plus / Plus


score_star	-1.3
score_mfe	4
score_freq	0
score	3
flank_first_end  	36
flank_first_seq  	TATATGTATATATGTATTTTATAATATATATATATA
flank_first_struct  	........(((((((.((.((((.(((((((((((.
flank_second_beg  	227
flank_second_seq  	TATATGTATATATACAAACATATA
flank_second_struct  	)))))))))))))).)))))))))
freq  	13
loop_beg  	61
loop_end  	201
loop_seq  	ACAGGGGTCCAAGAGACTGTGGTCACCCACCGTTGGATATCCAACGGTTTAAAAAATTTTCTTAAAAGGAGTGCAAGAGTAAGTGAATCGTTGAATTTACATCTAACGGTGAGTGACCACAAATCTCTTGGACCCCTATAG
loop_struct  	..((((((((((((((.(((((((((.(((((((((((((.((((((((((.......(((((...........)))))....)))))))))).))....))))))))))).)))))))))..))))))))))))))...)
mature_arm  	first
mature_beg  	37
mature_end  	60
mature_query  	ATATCAGCCCCGATCTCTTGGACC_x3
mature_seq  	ATATCAGCCCCGATCTCTTGGACC
mature_strand  	+
mature_struct  	(((((((.((.((((((((((((.
pre_seq  	ATATCAGCCCCGATCTCTTGGACCACAGGGGTCCAAGAGACTGTGGTCACCCACCGTTGGATATCCAACGGTTTAAAAAATTTTCTTAAAAGGAGTGCAAGAGTAAGTGAATCGTTGAATTTACATCTAACGGTGAGTGACCACAAATCTCTTGGACCCCTATAGTCCAAGAGATCAGGACTGTATATAA
pre_struct  	(((((((.((.((((((((((((...((((((((((((((.(((((((((.(((((((((((((.((((((((((.......(((((...........)))))....)))))))))).))....))))))))))).)))))))))..))))))))))))))...)))))))))))).)).))).)))).)
pri_beg  	1
pri_end  	250
pri_id  	scaffold_2_6229
pri_mfe  	-117.20
pri_seq  	TATATGTATATATGTATTTTATAATATATATATATAATATCAGCCCCGATCTCTTGGACCACAGGGGTCCAAGAGACTGTGGTCACCCACCGTTGGATATCCAACGGTTTAAAAAATTTTCTTAAAAGGAGTGCAAGAGTAAGTGAATCGTTGAATTTACATCTAACGGTGAGTGACCACAAATCTCTTGGACCCCTATAGTCCAAGAGATCAGGACTGTATATAATATATGTATATATACAAACATATA
pri_struct  	........(((((((.((.((((.(((((((((((.(((((((.((.((((((((((((...((((((((((((((.(((((((((.(((((((((((((.((((((((((.......(((((...........)))))....)))))))))).))....))))))))))).)))))))))..))))))))))))))...)))))))))))).)).))).)))).))))))))))))))).)))))))))
star_arm  	second
star_beg  	202
star_end  	226
star_seq  	TCCAAGAGATCAGGACTGTATATAA
star_struct  	))))))))))).)).))).)))).)
TAAAAGGAGTGCAAGAGTAAGTGA_x1	24	1..24	scaffold_2_6229	250	123..146	1e-04	1.00	42.1	Plus / Plus
AAAAGGAGTGCAAGAGTAAG_x1	20	1..20	scaffold_2_6229	250	124..143	1e-04	1.00	42.1	Plus / Plus
GTGACCACAGTCTCTTGGACCCCT_x1	24	1..24	scaffold_2_6229	250	165..188	1e-04	1.00	42.1	Plus / Minus
AAGAGATCAGGACTGTATATAATA_x1	24	1..24	scaffold_2_6229	250	205..228	1e-04	1.00	42.1	Plus / Plus
ATATCAGCCCCGATCTCTTGGACC_x3	24	1..24	scaffold_2_6229	250	37..60	1e-04	1.00	42.1	Plus / Plus
AGGGGTCCAAGAGACTGTGGTCAC_x2	24	1..24	scaffold_2_6229	250	63..86	1e-04	1.00	42.1	Plus / Plus
TCCAAGAGACTGTGGTCACCCACC_x2	24	1..24	scaffold_2_6229	250	68..91	1e-04	1.00	42.1	Plus / Plus
AAGAGACTGTGGTCACCCACCGT_x2	23	1..23	scaffold_2_6229	250	71..93	1e-04	1.00	42.1	Plus / Plus


score_star	3.9
score_mfe	3.6
score_freq	-4.4
score	3.3
flank_first_end  	96
flank_first_seq  	ATATGGGTAGAAATCATATACATCCATCATCTCAGATTAGCTAGGGAGTGGGACACAAGTAGGAAATATTTTGCTCACCACTTTAACTAAAAGTGT
flank_first_struct  	((((((.......))))))...(((((..((((((.....)).)))))))))....................(((((.((((((((((.((.((((
flank_second_beg  	229
flank_second_seq  	ACCTTGGGTTAAAGTGATGAGT
flank_second_struct  	)).)).)))))))))).)))))
freq  	3
loop_beg  	121
loop_end  	204
loop_seq  	TGACACGTGTCTATAGACATAATCATAGTTAACTTTTGTTTTGTATTTATGGAATCATGGTTATGCCTATAGACACATGTCAAA
loop_struct  	(((((.((((((((((.(((((((((.(((.......((.....))......))).))))))))).)))))))))).)))))).
mature_arm  	first
mature_beg  	97
mature_end  	120
mature_query  	ATTCTCACCACCATTCTCAACACT_x2
mature_seq  	ATTCTCACCACCATTCTCAACACT
mature_strand  	+
mature_struct  	((((((((((.(((((((((((.(
pre_seq  	ATTCTCACCACCATTCTCAACACTTGACACGTGTCTATAGACATAATCATAGTTAACTTTTGTTTTGTATTTATGGAATCATGGTTATGCCTATAGACACATGTCAAATGTTGAGAATGATGGTGAGGGTAC
pre_struct  	((((((((((.(((((((((((.((((((.((((((((((.(((((((((.(((.......((.....))......))).))))))))).)))))))))).)))))).))))))))))).))))))))))))
pri_beg  	1
pri_end  	250
pri_id  	scaffold_2_689
pri_mfe  	-101.72
pri_seq  	ATATGGGTAGAAATCATATACATCCATCATCTCAGATTAGCTAGGGAGTGGGACACAAGTAGGAAATATTTTGCTCACCACTTTAACTAAAAGTGTATTCTCACCACCATTCTCAACACTTGACACGTGTCTATAGACATAATCATAGTTAACTTTTGTTTTGTATTTATGGAATCATGGTTATGCCTATAGACACATGTCAAATGTTGAGAATGATGGTGAGGGTACACCTTGGGTTAAAGTGATGAGT
pri_struct  	((((((.......))))))...(((((..((((((.....)).)))))))))....................(((((.((((((((((.((.((((((((((((((.(((((((((((.((((((.((((((((((.(((((((((.(((.......((.....))......))).))))))))).)))))))))).)))))).))))))))))).)))))))))))))).)).)))))))))).)))))
star_arm  	second
star_beg  	205
star_end  	228
star_read  	1
star_seq  	TGTTGAGAATGATGGTGAGGGTAC
star_struct  	))))))))))).))))))))))))
TGTTGAGAATGATGGTGAGGGTAC_x1	24	1..24	scaffold_2_689	250	205..228	1e-04	1.00	42.1	Plus / Plus
ATTCTCACCACCATTCTCAACACT_x2	24	1..24	scaffold_2_689	250	97..120	1e-04	1.00	42.1	Plus / Plus


score_star	3.9
score_mfe	4
score_freq	-3.9
score	4.3
flank_first_end  	96
flank_first_seq  	CTGAAATTATATTCATCAACAAAAACTGAATACAAGAGTCTAAATAGCCTATCGGAAGCATTTTTGCTCACCACTTTAATCTAAGGTGTACGGTGT
flank_first_struct  	((((.....((((((...........))))))....((.((....)).)).))))..........((((((((((((((..((((((((.......
flank_second_beg  	229
flank_second_seq  	ACCTTGAGTTAAAGTGGTGAGC
flank_second_struct  	))))))..))))))))))))))
freq  	4
loop_beg  	121
loop_end  	204
loop_seq  	TGACACGTGTCCATAGGCATAACCATGGTTCCATAAATACAAAGTAGAAGTTAACTATGGTTATGCATATGGACACATGTCAAG
loop_struct  	(((((.(((((((((.((((((((((((((.......(((...)))......)))))))))))))).))))))))).)))))))
mature_arm  	first
mature_beg  	97
mature_end  	120
mature_query  	ACCCTCACCACCATTATCAACACT_x2
mature_seq  	ACCCTCACCACCATTATCAACACT
mature_strand  	+
mature_struct  	((((((((((.((((.((((((((
pre_seq  	ACCCTCACCACCATTATCAACACTTGACACGTGTCCATAGGCATAACCATGGTTCCATAAATACAAAGTAGAAGTTAACTATGGTTATGCATATGGACACATGTCAAGTGTTGAGAATGATGGTGAGGGTAC
pre_struct  	((((((((((.((((.(((((((((((((.(((((((((.((((((((((((((.......(((...)))......)))))))))))))).))))))))).))))))))))))).)))).))))))))))))
pri_beg  	1
pri_end  	250
pri_id  	scaffold_2_9073
pri_mfe  	-118.13
pri_seq  	CTGAAATTATATTCATCAACAAAAACTGAATACAAGAGTCTAAATAGCCTATCGGAAGCATTTTTGCTCACCACTTTAATCTAAGGTGTACGGTGTACCCTCACCACCATTATCAACACTTGACACGTGTCCATAGGCATAACCATGGTTCCATAAATACAAAGTAGAAGTTAACTATGGTTATGCATATGGACACATGTCAAGTGTTGAGAATGATGGTGAGGGTACACCTTGAGTTAAAGTGGTGAGC
pri_struct  	((((.....((((((...........))))))....((.((....)).)).))))..........((((((((((((((..((((((((.......((((((((((.((((.(((((((((((((.(((((((((.((((((((((((((.......(((...)))......)))))))))))))).))))))))).))))))))))))).)))).))))))))))))))))))..))))))))))))))
star_arm  	second
star_beg  	205
star_end  	228
star_read  	1
star_seq  	TGTTGAGAATGATGGTGAGGGTAC
star_struct  	)))))).)))).))))))))))))
TGACACGTGTCCATAGGCA_x1	19	1..19	scaffold_2_9073	250	121..139	1e-04	1.00	42.1	Plus / Plus
TGTTGAGAATGATGGTGAGGGTAC_x1	24	1..24	scaffold_2_9073	250	205..228	1e-04	1.00	42.1	Plus / Plus
ACCCTCACCACCATTATCAACACT_x2	24	1..24	scaffold_2_9073	250	97..120	1e-04	1.00	42.1	Plus / Plus


score_star	-1.3
score_mfe	3.1
score_freq	-0.8
score	1.2
flank_first_end  	141
flank_first_seq  	AGAGAGAGAGAGAGAGCAACAGAGCTGCAGATGGGTTTTTGAGCACTTGTTGCGGGGAAGAAAGAAGAGGCGCACACACATGTACAGAAAGGTTGTTGTTGCAAAGGTTGATGGAGAAAGATGTGAATATATACATAATGA
flank_first_struct  	.((((((((..((.((((((....(((.(.(((.((...((.((.(((.((.(......).)).)))..)).)).)).))).).)))....)))))).))(((((((.............(((((......))))).....
flank_second_beg  	229
flank_second_seq  	TTTTGCATCTCTCTCCATGTTT
flank_second_struct  	)))))).)))))))).......
freq  	10
loop_beg  	163
loop_end  	207
loop_seq  	TGAAGGCATGGTTAATATATGGAGACCTTAGCCATGTGATTCTGA
loop_struct  	.(((.((((((((((.....(....).))))))))))..))).))
mature_arm  	second
mature_beg  	208
mature_end  	228
mature_query  	TTGAGCCGCGTCAATATCTCC_x9
mature_seq  	TTGAGCCGCGTCAATATCTCC
mature_strand  	+
mature_struct  	))))).))))))))))))).)
pre_seq  	AGGTATTGGCGCGCCTCAATTTGAAGGCATGGTTAATATATGGAGACCTTAGCCATGTGATTCTGATTGAGCCGCGTCAATATCTCC
pre_struct  	(((((((((((((.(((((((.(((.((((((((((.....(....).))))))))))..))).))))))).))))))))))))).)
pri_beg  	1
pri_end  	250
pri_id  	scaffold_3_13781
pri_mfe  	-83.90
pri_seq  	AGAGAGAGAGAGAGAGCAACAGAGCTGCAGATGGGTTTTTGAGCACTTGTTGCGGGGAAGAAAGAAGAGGCGCACACACATGTACAGAAAGGTTGTTGTTGCAAAGGTTGATGGAGAAAGATGTGAATATATACATAATGAAGGTATTGGCGCGCCTCAATTTGAAGGCATGGTTAATATATGGAGACCTTAGCCATGTGATTCTGATTGAGCCGCGTCAATATCTCCTTTTGCATCTCTCTCCATGTTT
pri_struct  	.((((((((..((.((((((....(((.(.(((.((...((.((.(((.((.(......).)).)))..)).)).)).))).).)))....)))))).))(((((((.............(((((......))))).....(((((((((((((.(((((((.(((.((((((((((.....(....).))))))))))..))).))))))).))))))))))))).))))))).)))))))).......
star_arm  	first
star_beg  	142
star_end  	162
star_seq  	AGGTATTGGCGCGCCTCAATT
star_struct  	(((((((((((((.(((((((
TTGAGCCGCGTCAATATC_x1	18	1..18	scaffold_3_13781	250	208..225	1e-04	1.00	42.1	Plus / Plus
TTGAGCCGCGTCAATATCTCC_x9	21	1..21	scaffold_3_13781	250	208..228	1e-04	1.00	42.1	Plus / Plus


score_star	-1.3
score_mfe	3.7
score_freq	-0.3
score	2.3
flank_first_end  	22
flank_first_seq  	ATCTCTTGGACCACAGGAGTCC
flank_first_struct  	(((((((((((.((((((((((
flank_second_beg  	148
flank_second_seq  	ACTCCTGTAGTTCAAGAGATCGAGACTGTAATTATGATTTGTTAAAAAGCCTAAAATAGCTAGAATACATCCATTTCTTTAAATAAATAAAAAACCTTATTTT
flank_second_struct  	)))))))).)))))))))))...............(((.((((....(((........)))..)))).)))................................
freq  	11
loop_beg  	47
loop_end  	122
loop_seq  	GGATATTAATCTAATGGTTCAAAAAAGTTTCTTAAAAGGAGTTCAAGATTGAGTGAACCGTTGAATTTACATCCAA
loop_struct  	((((...(((.((((((((((....((((((((.....)))....)))))...)))))))))).)))...))))))
mature_arm  	first
mature_beg  	23
mature_end  	46
mature_query  	AAGAGATTGTGGTTACTCACCGTT_x10
mature_seq  	AAGAGATTGTGGTTACTCACCGTT
mature_strand  	+
mature_struct  	((((((((((((((((((((((((
pre_seq  	AAGAGATTGTGGTTACTCACCGTTGGATATTAATCTAATGGTTCAAAAAAGTTTCTTAAAAGGAGTTCAAGATTGAGTGAACCGTTGAATTTACATCCAACGGTGAGTGACCACAAATCTCTTGG
pre_struct  	((((((((((((((((((((((((((((...(((.((((((((((....((((((((.....)))....)))))...)))))))))).)))...)))))))))))))))))))).))))))))))
pri_beg  	1
pri_end  	250
pri_id  	scaffold_3_16289
pri_mfe  	-104.80
pri_seq  	ATCTCTTGGACCACAGGAGTCCAAGAGATTGTGGTTACTCACCGTTGGATATTAATCTAATGGTTCAAAAAAGTTTCTTAAAAGGAGTTCAAGATTGAGTGAACCGTTGAATTTACATCCAACGGTGAGTGACCACAAATCTCTTGGACTCCTGTAGTTCAAGAGATCGAGACTGTAATTATGATTTGTTAAAAAGCCTAAAATAGCTAGAATACATCCATTTCTTTAAATAAATAAAAAACCTTATTTT
pri_struct  	(((((((((((.((((((((((((((((((((((((((((((((((((((...(((.((((((((((....((((((((.....)))....)))))...)))))))))).)))...)))))))))))))))))))).)))))))))))))))))).)))))))))))...............(((.((((....(((........)))..)))).)))................................
star_arm  	second
star_beg  	123
star_end  	147
star_seq  	CGGTGAGTGACCACAAATCTCTTGG
star_struct  	)))))))))))))).))))))))))
AAGAGATTGTGGTTACTCAC_x1	20	1..20	scaffold_3_16289	250	23..42	1e-04	1.00	42.1	Plus / Plus
AAGAGATTGTGGTTACTCACCGTT_x10	24	1..24	scaffold_3_16289	250	23..46	1e-04	1.00	42.1	Plus / Plus


score_star	-1.3
score_mfe	2.8
score_freq	0
score	1.8
flank_first_end  	23
flank_first_seq  	GTATACTTTTGGGGGAAACGGGC
flank_first_struct  	..........(((((.(((((((
flank_second_beg  	170
flank_second_seq  	CGTTTGTTTGAAAAAGTAAGTTAGTTGACCCATTTTCTCCATGAACGGGCAACTTTACTCAACGAACGTAACCCCTGCGTT
flank_second_struct  	)))).(((((....(((((...(((((.(((...(((.....))).)))))))))))))...)))))....))))).....
freq  	15
loop_beg  	48
loop_end  	144
loop_seq  	CTGCGTTTGTGTGAACAAATTGCCATTTGTTTGAAAAAGTAAGTTAGTTGGGCTCATTTTTCCGGGGAACGGGCAACTTTACTCAACAGATGCAACA
loop_struct  	.(((((((((.(((..((((((((..((.((((.((((((.((((.....)))).)))))).)))).))..))))).)))..))))))))))))...
mature_arm  	first
mature_beg  	24
mature_end  	47
mature_query  	AACTTTACTCAATGAACGCAGCCC_x6
mature_seq  	AACTTTACTCAATGAACGCAGCCC
mature_strand  	+
mature_struct  	...(((..(((..((((((((...
pre_seq  	AACTTTACTCAATGAACGCAGCCCCTGCGTTTGTGTGAACAAATTGCCATTTGTTTGAAAAAGTAAGTTAGTTGGGCTCATTTTTCCGGGGAACGGGCAACTTTACTCAACAGATGCAACACCTGCGTTTGCGTGAACAAATAGCT
pre_struct  	...(((..(((..((((((((....(((((((((.(((..((((((((..((.((((.((((((.((((.....)))).)))))).)))).))..))))).)))..))))))))))))....))))))))...)))..)))..)))
pri_beg  	1
pri_end  	250
pri_id  	scaffold_3_16399
pri_mfe  	-73.50
pri_seq  	GTATACTTTTGGGGGAAACGGGCAACTTTACTCAATGAACGCAGCCCCTGCGTTTGTGTGAACAAATTGCCATTTGTTTGAAAAAGTAAGTTAGTTGGGCTCATTTTTCCGGGGAACGGGCAACTTTACTCAACAGATGCAACACCTGCGTTTGCGTGAACAAATAGCTCGTTTGTTTGAAAAAGTAAGTTAGTTGACCCATTTTCTCCATGAACGGGCAACTTTACTCAACGAACGTAACCCCTGCGTT
pri_struct  	..........(((((.(((((((...(((..(((..((((((((....(((((((((.(((..((((((((..((.((((.((((((.((((.....)))).)))))).)))).))..))))).)))..))))))))))))....))))))))...)))..)))..))))))).(((((....(((((...(((((.(((...(((.....))).)))))))))))))...)))))....))))).....
star_arm  	second
star_beg  	145
star_end  	169
star_seq  	CCTGCGTTTGCGTGAACAAATAGCT
star_struct  	.))))))))...)))..)))..)))
CGGGCAACTTTACTCAACGAACGT_x1	24	1..24	scaffold_3_16399	250	215..238	1e-04	1.00	42.1	Plus / Plus
CAACTTTACTCAATGAACGCAGCC_x1	24	1..24	scaffold_3_16399	250	23..46	1e-04	1.00	42.1	Plus / Plus
AACTTTACTCAATGAACGCAGCC_x1	23	1..23	scaffold_3_16399	250	24..46	1e-04	1.00	42.1	Plus / Plus
AACTTTACTCAATGAACGCAGCCC_x6	24	1..24	scaffold_3_16399	250	24..47	1e-04	1.00	42.1	Plus / Plus
ACTTTACTCAATGAACGCAGCCCC_x3	24	1..24	scaffold_3_16399	250	25..48	1e-04	1.00	42.1	Plus / Plus
TTTACTCAATGAACGCAGCCCCT_x1	23	1..23	scaffold_3_16399	250	27..49	1e-04	1.00	42.1	Plus / Plus
TTTACTCAATGAACGCAGCCCCTG_x1	24	1..24	scaffold_3_16399	250	27..50	1e-04	1.00	42.1	Plus / Plus
TTACTCAATGAACGCAGCCCCTG_x1	23	1..23	scaffold_3_16399	250	28..50	1e-04	1.00	42.1	Plus / Plus


score_star	3.9
score_mfe	2.5
score_freq	-3.3
score	3.2
flank_first_end  	22
flank_first_seq  	AGAAAAGTTGAGGGATTTATGT
flank_first_struct  	....((((((((((.(((.((.
flank_second_beg  	92
flank_second_seq  	AGAAAACCCTATAACTTGTAAA
flank_second_struct  	).))).)))).)))))).....
freq  	5
loop_beg  	45
loop_end  	69
loop_seq  	TGTGGTGCAACTAGCTACCAGCAGA
loop_struct  	((((((((.....)).)))).))))
mature_arm  	first
mature_beg  	23
mature_end  	44
mature_query  	TCGCAGGAGAGATGGCACTGTC_x3
mature_seq  	TCGCAGGAGAGATGGCACTGTC
mature_strand  	+
mature_struct  	(((((((((.((((((((((((
pre_seq  	TCGCAGGAGAGATGGCACTGTCTGTGGTGCAACTAGCTACCAGCAGATGGTGTCATCCCTCCTGTGACC
pre_struct  	(((((((((.((((((((((((((((((((.....)).)))).)))))))))))))).))))))))).)
pri_beg  	1
pri_end  	113
pri_id  	scaffold_3_18127
pri_mfe  	-59.10
pri_seq  	AGAAAAGTTGAGGGATTTATGTTCGCAGGAGAGATGGCACTGTCTGTGGTGCAACTAGCTACCAGCAGATGGTGTCATCCCTCCTGTGACCAGAAAACCCTATAACTTGTAAA
pri_struct  	....((((((((((.(((.((.(((((((((.((((((((((((((((((((.....)).)))).)))))))))))))).))))))))).)).))).)))).)))))).....
star_arm  	second
star_beg  	70
star_end  	91
star_read  	1
star_seq  	TGGTGTCATCCCTCCTGTGACC
star_struct  	)))))))))).))))))))).)
TCGCAGGAGAGATGGCACTGT_x1	21	1..21	scaffold_3_18127	113	23..43	1e-04	1.00	42.1	Plus / Plus
TCGCAGGAGAGATGGCACTGTC_x3	22	1..22	scaffold_3_18127	113	23..44	1e-04	1.00	42.1	Plus / Plus
TGGTGTCATCCCTCCTGTGACC_x1	22	1..22	scaffold_3_18127	113	70..91	1e-04	1.00	42.1	Plus / Plus


score_star	-1.3
score_mfe	3.7
score_freq	0
score	2.7
flank_first_end  	33
flank_first_seq  	AAGTCTTGCATGTGGAAATGAGGCGTGTGGTGC
flank_first_struct  	((((((.(((((.(((((.((((((.((((((.
flank_second_beg  	131
flank_second_seq  	ATTATTGCCTCCTTTTCTCATGCTAGATTTATGATGATGGTTGCAGCCATGCAAATTGCAATAGAGAAGTGGTCGTGATGAGCCCAAAATTAAAGGCTTATTTCTGGCTTATTTCTTTCT
flank_second_struct  	))))))))))).))))).))))).))))))....((....(((((....)))))....))..(((((((((((((.((((((((..........))))))))..)))).)))))))))..
freq  	18
loop_beg  	54
loop_end  	110
loop_seq  	CAATACTTAGCTTGTCATTCTCCAATGCATGCATGTTGTTGTGAGAATGAGCTGATC
loop_struct  	......(((((...(((((((((((((((....)).))))).)))))))))))))))
mature_arm  	second
mature_beg  	111
mature_end  	130
mature_query  	GGCAAGTCGTCTCTGGCTAC_x11
mature_seq  	GGCAAGTCGTCTCTGGCTAC
mature_strand  	+
mature_struct  	)))))))))))..))))).)
pre_seq  	AGCCAAGGATGACTTGCCGGCAATACTTAGCTTGTCATTCTCCAATGCATGCATGTTGTTGTGAGAATGAGCTGATCGGCAAGTCGTCTCTGGCTAC
pre_struct  	(((((..(((((((((((((......(((((...(((((((((((((((....)).))))).))))))))))))))))))))))))))..))))).)
pri_beg  	1
pri_end  	250
pri_id  	scaffold_3_18320
pri_mfe  	-106.50
pri_seq  	AAGTCTTGCATGTGGAAATGAGGCGTGTGGTGCAGCCAAGGATGACTTGCCGGCAATACTTAGCTTGTCATTCTCCAATGCATGCATGTTGTTGTGAGAATGAGCTGATCGGCAAGTCGTCTCTGGCTACATTATTGCCTCCTTTTCTCATGCTAGATTTATGATGATGGTTGCAGCCATGCAAATTGCAATAGAGAAGTGGTCGTGATGAGCCCAAAATTAAAGGCTTATTTCTGGCTTATTTCTTTCT
pri_struct  	((((((.(((((.(((((.((((((.((((((.(((((..(((((((((((((......(((((...(((((((((((((((....)).))))).))))))))))))))))))))))))))..))))).)))))))))))).))))).))))).))))))....((....(((((....)))))....))..(((((((((((((.((((((((..........))))))))..)))).)))))))))..
star_arm  	first
star_beg  	34
star_end  	53
star_seq  	AGCCAAGGATGACTTGCCGG
star_struct  	(((((..(((((((((((((
GGCAAGTCGTCTCTGGCTAC_x11	20	1..20	scaffold_3_18320	250	111..130	1e-04	1.00	42.1	Plus / Plus
GGCAAGTCGTCTCTGGCTACA_x6	21	1..21	scaffold_3_18320	250	111..131	1e-04	1.00	42.1	Plus / Plus
GCGTGTGGTGCAGCCAAGGATG_x1	22	1..22	scaffold_3_18320	250	23..44	1e-04	1.00	42.1	Plus / Plus


score_star	-1.3
score_mfe	3.2
score_freq	0
score	2.2
flank_first_end  	130
flank_first_seq  	TTTCTTCTTGGTTTCTTACACATTTGGATCTATTTGATTGGTTGGTCATATTATTGTGCGACTTTATTTTTAAATTATGTTATGGTTTTTTCATCTAAAGTCTTGCATGTGGAAATGAGGCGTGTGGTGC
flank_first_struct  	..................((((....((((.(((.....))).)))).......)))).(((((((.....(((((((...))))))).......)))))))..(((((.(((((.((((((.((((((.
flank_second_beg  	228
flank_second_seq  	ATTATTGCCTCCTTTTCTCATGC
flank_second_struct  	))))))))))).))))).)))))
freq  	18
loop_beg  	151
loop_end  	207
loop_seq  	CAATACTTAGCTTGTCATTCTCCAATGCATGCATGTTGTTGTGAGAATGAGCTGATC
loop_struct  	......(((((...(((((((((((((((....)).))))).)))))))))))))))
mature_arm  	second
mature_beg  	208
mature_end  	227
mature_query  	GGCAAGTCGTCTCTGGCTAC_x11
mature_seq  	GGCAAGTCGTCTCTGGCTAC
mature_strand  	+
mature_struct  	)))))))))))..))))).)
pre_seq  	AGCCAAGGATGACTTGCCGGCAATACTTAGCTTGTCATTCTCCAATGCATGCATGTTGTTGTGAGAATGAGCTGATCGGCAAGTCGTCTCTGGCTAC
pre_struct  	(((((..(((((((((((((......(((((...(((((((((((((((....)).))))).))))))))))))))))))))))))))..))))).)
pri_beg  	1
pri_end  	250
pri_id  	scaffold_3_18323
pri_mfe  	-87.30
pri_seq  	TTTCTTCTTGGTTTCTTACACATTTGGATCTATTTGATTGGTTGGTCATATTATTGTGCGACTTTATTTTTAAATTATGTTATGGTTTTTTCATCTAAAGTCTTGCATGTGGAAATGAGGCGTGTGGTGCAGCCAAGGATGACTTGCCGGCAATACTTAGCTTGTCATTCTCCAATGCATGCATGTTGTTGTGAGAATGAGCTGATCGGCAAGTCGTCTCTGGCTACATTATTGCCTCCTTTTCTCATGC
pri_struct  	..................((((....((((.(((.....))).)))).......)))).(((((((.....(((((((...))))))).......)))))))..(((((.(((((.((((((.((((((.(((((..(((((((((((((......(((((...(((((((((((((((....)).))))).))))))))))))))))))))))))))..))))).)))))))))))).))))).)))))
star_arm  	first
star_beg  	131
star_end  	150
star_seq  	AGCCAAGGATGACTTGCCGG
star_struct  	(((((..(((((((((((((
GCGTGTGGTGCAGCCAAGGATG_x1	22	1..22	scaffold_3_18323	250	120..141	1e-04	1.00	42.1	Plus / Plus
GGCAAGTCGTCTCTGGCTAC_x11	20	1..20	scaffold_3_18323	250	208..227	1e-04	1.00	42.1	Plus / Plus
GGCAAGTCGTCTCTGGCTACA_x6	21	1..21	scaffold_3_18323	250	208..228	1e-04	1.00	42.1	Plus / Plus


score_star	-1.3
score_mfe	2.4
score_freq	0
score	1.4
flank_first_end  	27
flank_first_seq  	AGGGTACCCTAAAGGGCGTCCCTCAAT
flank_first_struct  	((((..(((....)))...))))..((
flank_second_beg  	91
flank_second_seq  	GCGGGGTTTTATTTTGTTCAGTTTGATCATAGTTTTGTTATTCTCTTTAATTGAACACTTCTTTTAATACTGTAACAATTCAGAATCTCAAAAAATTCTGTCATTAAGAGGCATACTCTAACTCTTCCTAATAACATCCGCAAGCCCCAATGATATACTT
flank_second_struct  	..(((((((....(((((((((((((.....((((.((((.......)))).)))).......)))).)))).)))))..((((((........))))))......((((.....))))......................)))))))............
freq  	13
loop_beg  	52
loop_end  	61
loop_seq  	TATATATATA
loop_struct  	((....))))
mature_arm  	first
mature_beg  	28
mature_end  	51
mature_query  	AGAAGGAGACTGTATATATATATA_x6
mature_seq  	AGAAGGAGACTGTATATATATATA
mature_strand  	+
mature_struct  	(.((((((((((((((((((((((
pre_seq  	AGAAGGAGACTGTATATATATATATATATATATATATATATATGCATTTGCTCATCCTTATGT
pre_struct  	(.((((((((((((((((((((((((....))))))))))))))))...).)).))))).)))
pri_beg  	1
pri_end  	250
pri_id  	scaffold_3_26728
pri_mfe  	-57.50
pri_seq  	AGGGTACCCTAAAGGGCGTCCCTCAATAGAAGGAGACTGTATATATATATATATATATATATATATATATGCATTTGCTCATCCTTATGTGCGGGGTTTTATTTTGTTCAGTTTGATCATAGTTTTGTTATTCTCTTTAATTGAACACTTCTTTTAATACTGTAACAATTCAGAATCTCAAAAAATTCTGTCATTAAGAGGCATACTCTAACTCTTCCTAATAACATCCGCAAGCCCCAATGATATACTT
pri_struct  	((((..(((....)))...))))..(((.((((((((((((((((((((((((....))))))))))))))))...).)).))))).)))..(((((((....(((((((((((((.....((((.((((.......)))).)))).......)))).)))).)))))..((((((........))))))......((((.....))))......................)))))))............
star_arm  	second
star_beg  	62
star_end  	90
star_seq  	TATATATATGCATTTGCTCATCCTTATGT
star_struct  	))))))))))))...).)).))))).)))
TCAATAGAAGGAGACTGTAT_x1	20	1..20	scaffold_3_26728	250	23..42	1e-04	1.00	42.1	Plus / Plus
ATAGAAGGAGACTGTATATATATA_x1	24	1..24	scaffold_3_26728	250	26..49	1e-04	1.00	42.1	Plus / Plus
TAGAAGGAGACTGTATATATATA_x2	23	1..23	scaffold_3_26728	250	27..49	1e-04	1.00	42.1	Plus / Plus
TAGAAGGAGACTGTATATATATAT_x1	24	1..24	scaffold_3_26728	250	27..50	1e-04	1.00	42.1	Plus / Plus
AGAAGGAGACTGTATATATATATA_x6	24	1..24	scaffold_3_26728	250	28..51	1e-04	1.00	42.1	Plus / Plus
GAAGGAGACTGTATATATATATA_x2	23	1..23	scaffold_3_26728	250	29..51	1e-04	1.00	42.1	Plus / Plus


score_star	-1.3
score_mfe	3.1
score_freq	-0.3
score	1.7
flank_first_end  	159
flank_first_seq  	ATTGTTTTAGACTTTGCGCAACCAATAATTATTTTTCGTCGCGCAAAAATTTAAAAATTTTGGCGGGGAACAAAAATGGGATGCGTGAATTTTTTTAAAAAAAAAATAATTTTTTTTAGACTTTGCGCGACCAATATTCCTCTATTCGTCGCGCAAAAC
flank_first_struct  	...((((((((.((..((((.((....(((.((.(((.((((.(((((.........))))))))).))).)).))).)).))))..))....(((((((((((.....)))))))))))..(((((((((.((((......)))).))))))))).((
flank_second_beg  	228
flank_second_seq  	GATACGATTTTTAAAACTGAAAT
flank_second_struct  	.........))))))))......
freq  	11
loop_beg  	182
loop_end  	203
loop_seq  	TCGCGCAAAACTTTGCGCGACC
loop_struct  	((((((((....))))))))).
mature_arm  	second
mature_beg  	204
mature_end  	227
mature_query  	AACCATATTTTCGTCGCGCAAAGT_x7
mature_seq  	AACCATATTTTCGTCGCGCAAAGT
mature_strand  	+
mature_struct  	)).))))))...))).))))))))
pre_seq  	TTTGCGAGACCAATATGTTTCGTCGCGCAAAACTTTGCGCGACCAACCATATTTTCGTCGCGCAAAGT
pre_struct  	((((((.(((.((((((.((.(((((((((....))))))))).)).))))))...))).))))))))
pri_beg  	1
pri_end  	250
pri_id  	scaffold_3_5575
pri_mfe  	-82.40
pri_seq  	ATTGTTTTAGACTTTGCGCAACCAATAATTATTTTTCGTCGCGCAAAAATTTAAAAATTTTGGCGGGGAACAAAAATGGGATGCGTGAATTTTTTTAAAAAAAAAATAATTTTTTTTAGACTTTGCGCGACCAATATTCCTCTATTCGTCGCGCAAAACTTTGCGAGACCAATATGTTTCGTCGCGCAAAACTTTGCGCGACCAACCATATTTTCGTCGCGCAAAGTGATACGATTTTTAAAACTGAAAT
pri_struct  	...((((((((.((..((((.((....(((.((.(((.((((.(((((.........))))))))).))).)).))).)).))))..))....(((((((((((.....)))))))))))..(((((((((.((((......)))).))))))))).((((((((.(((.((((((.((.(((((((((....))))))))).)).))))))...))).)))))))).........))))))))......
star_arm  	first
star_beg  	160
star_end  	181
star_seq  	TTTGCGAGACCAATATGTTTCG
star_struct  	((((((.(((.((((((.((.(
ACCAACCATATTTTCGTCGCGCA_x1	23	1..23	scaffold_3_5575	250	201..223	1e-04	1.00	42.1	Plus / Plus
AACCATATTTTCGTCGCGCAAAGT_x7	24	1..24	scaffold_3_5575	250	204..227	1e-04	1.00	42.1	Plus / Plus
ACCATATTTTCGTCGCGCAAAGTG_x3	24	1..24	scaffold_3_5575	250	205..228	1e-04	1.00	42.1	Plus / Plus


score_star	3.9
score_mfe	2.8
score_freq	2608.4
score	2615.4
flank_first_end  	143
flank_first_seq  	ATACCTGTGTGGGCCTTTTGAGGATTTGTAGTTGTGATGTTTTTGTCCCACATTGGAAAAATTGATGTTTTGCATAAGAGTTTAAAAGATATAACTTTTTAGTCCATAGTCAACGAATTGGGGCTTGGATCCTTCAATTCTAT
flank_first_struct  	...((.(((((((.(....(((.(((.........))).)))..).))))))).)).....(((((.....((..(((((((..........)))))))..)).....))))).(((((((((........)))))))))...
flank_second_beg  	226
flank_second_seq  	AGAATTCTGTTATCCATAATAGAAT
flank_second_struct  	...(((((((((....)))))))))
freq  	5128
loop_beg  	165
loop_end  	204
loop_seq  	TTTGCATGTTGCCACCACATATGTGTTGCTCATATAAATA
loop_struct  	((((.(((..((...(((....)))..)).))).))))))
mature_arm  	second
mature_beg  	205
mature_end  	225
mature_query  	ACCTGGCTCTGATACCATAAC_x4918
mature_seq  	ACCTGGCTCTGATACCATAAC
mature_strand  	+
mature_struct  	)).)))))))))))))))...
pre_seq  	CGTGGTATCAGAGTCATGTTATTTGCATGTTGCCACCACATATGTGTTGCTCATATAAATAACCTGGCTCTGATACCATAAC
pre_struct  	.(((((((((((((((.((((((((.(((..((...(((....)))..)).))).)))))))).)))))))))))))))...
pri_beg  	1
pri_end  	250
pri_id  	scaffold_3_7091
pri_mfe  	-73.10
pri_seq  	ATACCTGTGTGGGCCTTTTGAGGATTTGTAGTTGTGATGTTTTTGTCCCACATTGGAAAAATTGATGTTTTGCATAAGAGTTTAAAAGATATAACTTTTTAGTCCATAGTCAACGAATTGGGGCTTGGATCCTTCAATTCTATCGTGGTATCAGAGTCATGTTATTTGCATGTTGCCACCACATATGTGTTGCTCATATAAATAACCTGGCTCTGATACCATAACAGAATTCTGTTATCCATAATAGAAT
pri_struct  	...((.(((((((.(....(((.(((.........))).)))..).))))))).)).....(((((.....((..(((((((..........)))))))..)).....))))).(((((((((........)))))))))....(((((((((((((((.((((((((.(((..((...(((....)))..)).))).)))))))).)))))))))))))))......(((((((((....)))))))))
star_arm  	first
star_beg  	144
star_end  	164
star_read  	1
star_seq  	CGTGGTATCAGAGTCATGTTA
star_struct  	.(((((((((((((((.((((
CGTGGTATCAGAGTCATG_x6	18	1..18	scaffold_3_7091	250	144..161	1e-04	1.00	42.1	Plus / Plus
CGTGGTATCAGAGTCATGT_x2	19	1..19	scaffold_3_7091	250	144..162	1e-04	1.00	42.1	Plus / Plus
CGTGGTATCAGAGTCATGTT_x5	20	1..20	scaffold_3_7091	250	144..163	1e-04	1.00	42.1	Plus / Plus
ATAAATAACCTGGCTCTGATACC_x2	23	1..23	scaffold_3_7091	250	198..220	1e-04	1.00	42.1	Plus / Plus
ACCTGGCTCTGATACCATA_x86	19	1..19	scaffold_3_7091	250	205..223	1e-04	1.00	42.1	Plus / Plus
ACCTGGCTCTGATACCATAA_x59	20	1..20	scaffold_3_7091	250	205..224	1e-04	1.00	42.1	Plus / Plus
ACCTGGCTCTGATACCATAAC_x4918	21	1..21	scaffold_3_7091	250	205..225	1e-04	1.00	42.1	Plus / Plus
ACCTGGCTCTGATACCATAACAGA_x1	24	1..24	scaffold_3_7091	250	205..228	1e-04	1.00	42.1	Plus / Plus
CCTGGCTCTGATACCATA_x1	18	1..18	scaffold_3_7091	250	206..223	1e-04	1.00	42.1	Plus / Plus
CCTGGCTCTGATACCATAAC_x41	20	1..20	scaffold_3_7091	250	206..225	1e-04	1.00	42.1	Plus / Plus
CTGGCTCTGATACCATAAC_x5	19	1..19	scaffold_3_7091	250	207..225	1e-04	1.00	42.1	Plus / Plus
TGGCTCTGATACCATAAC_x2	18	1..18	scaffold_3_7091	250	208..225	1e-04	1.00	42.1	Plus / Plus


score_star	-1.3
score_mfe	2.3
score_freq	0
score	1.3
flank_first_end  	132
flank_first_seq  	CAGGTACATATGAATATACAGTGTGGAATGAGTCAATCATCCACTTTGGTTTTGATATTATAATATTATATAAAAATTAAAAAATTGCAGAAAATCTTTGTAAACAGAGCCAATCATTAGTTCCCAACCGTG
flank_first_struct  	..((.((..((((.........(((((.(((.....))))))))..((((((((...(((((......)))))...........(((((((.....))))))).)))))))).))))..)).)).((((.((
flank_second_beg  	226
flank_second_seq  	AGAGTTAAGAATAACAAGTTCTTCA
flank_second_struct  	.).)))((((((.....))))))..
freq  	41
loop_beg  	155
loop_end  	204
loop_seq  	AAATCAGTTAATAAAAGAATAGAAAAAGCTTTTATTGTGTCACTTAAGTT
loop_struct  	.....((((((((((((...........)))))))))....))).....)
mature_arm  	second
mature_beg  	205
mature_end  	225
mature_query  	ATATAGGAATTCTTGAACCCA_x16
mature_seq  	ATATAGGAATTCTTGAACCCA
mature_strand  	+
mature_struct  	))))))).)))))....))))
pre_seq  	GGGCGAATGGAATCCTATATATAAATCAGTTAATAAAAGAATAGAAAAAGCTTTTATTGTGTCACTTAAGTTATATAGGAATTCTTGAACCCA
pre_struct  	((......(((((((((((((......((((((((((((...........)))))))))....))).....)))))))).)))))....))))
pri_beg  	1
pri_end  	250
pri_id  	scaffold_3_807
pri_mfe  	-52.30
pri_seq  	CAGGTACATATGAATATACAGTGTGGAATGAGTCAATCATCCACTTTGGTTTTGATATTATAATATTATATAAAAATTAAAAAATTGCAGAAAATCTTTGTAAACAGAGCCAATCATTAGTTCCCAACCGTGGGGCGAATGGAATCCTATATATAAATCAGTTAATAAAAGAATAGAAAAAGCTTTTATTGTGTCACTTAAGTTATATAGGAATTCTTGAACCCAAGAGTTAAGAATAACAAGTTCTTCA
pri_struct  	..((.((..((((.........(((((.(((.....))))))))..((((((((...(((((......)))))...........(((((((.....))))))).)))))))).))))..)).)).((((.((((......(((((((((((((......((((((((((((...........)))))))))....))).....)))))))).)))))....)))).).)))((((((.....))))))..
star_arm  	first
star_beg  	133
star_end  	154
star_seq  	GGGCGAATGGAATCCTATATAT
star_struct  	((......(((((((((((((.
ATATAGGAATTCTTGAACCCA_x16	21	1..21	scaffold_3_807	250	205..225	1e-04	1.00	42.1	Plus / Plus
ATATAGGAATTCTTGAACCCAA_x4	22	1..22	scaffold_3_807	250	205..226	1e-04	1.00	42.1	Plus / Plus
ATATAGGAATTCTTGAACCCAAG_x11	23	1..23	scaffold_3_807	250	205..227	1e-04	1.00	42.1	Plus / Plus
ATATAGGAATTCTTGAACCCAAGA_x10	24	1..24	scaffold_3_807	250	205..228	1e-04	1.00	42.1	Plus / Plus


score_star	3.9
score_mfe	3
score_freq	144.4
score	151.6
flank_first_end  	22
flank_first_seq  	ATTGGAGCTACTGGGAATTGTA
flank_first_struct  	...(((((..((((((((..(.
flank_second_beg  	104
flank_second_seq  	TGATTTCTAGCGGCTCCTCCCTTTCCCTTCCATCTCTATATTGAGACTCATGTTCATGCATATTCAAGACCATCTGATCTCAAGGTATATACAGTTCTTTTTTTCAACATTTTATTTTGTATGTGATGAATCGTTTCATTTTCATTT
flank_second_struct  	..))))))))..)))))........................((((((....((((((.(((((.(((((..((((.......)))).......(((.........)))......))))).))))))))))).)))))).........
freq  	295
loop_beg  	44
loop_end  	81
loop_seq  	AAGAAAATCACTAAGAAAATTTTCTTGTTGATATTTTC
loop_struct  	(((...((((.((((((....)))))).)))).)))))
mature_arm  	first
mature_beg  	23
mature_end  	43
mature_query  	GGAATGGGCTGTTTGGGATGA_x176
mature_seq  	GGAATGGGCTGTTTGGGATGA
mature_strand  	+
mature_struct  	(((((((((.((((((((.((
pre_seq  	GGAATGGGCTGTTTGGGATGAAAGAAAATCACTAAGAAAATTTTCTTGTTGATATTTTCTTCCCAAGCCCGCCCATTCCAA
pre_struct  	(((((((((.((((((((.(((((...((((.((((((....)))))).)))).))))).))))))))..))))))))).)
pri_beg  	1
pri_end  	250
pri_id  	scaffold_3_8966
pri_mfe  	-79.80
pri_seq  	ATTGGAGCTACTGGGAATTGTAGGAATGGGCTGTTTGGGATGAAAGAAAATCACTAAGAAAATTTTCTTGTTGATATTTTCTTCCCAAGCCCGCCCATTCCAATGATTTCTAGCGGCTCCTCCCTTTCCCTTCCATCTCTATATTGAGACTCATGTTCATGCATATTCAAGACCATCTGATCTCAAGGTATATACAGTTCTTTTTTTCAACATTTTATTTTGTATGTGATGAATCGTTTCATTTTCATTT
pri_struct  	...(((((..((((((((..(.(((((((((.((((((((.(((((...((((.((((((....)))))).)))).))))).))))))))..))))))))).)..))))))))..)))))........................((((((....((((((.(((((.(((((..((((.......)))).......(((.........)))......))))).))))))))))).)))))).........
star_arm  	second
star_beg  	82
star_end  	103
star_read  	1
star_seq  	TTCCCAAGCCCGCCCATTCCAA
star_struct  	.))))))))..))))))))).)
GGAATGGGCTGTTTGGGA_x10	18	1..18	scaffold_3_8966	250	23..40	1e-04	1.00	42.1	Plus / Plus
GGAATGGGCTGTTTGGGAT_x2	19	1..19	scaffold_3_8966	250	23..41	1e-04	1.00	42.1	Plus / Plus
GGAATGGGCTGTTTGGGATG_x62	20	1..20	scaffold_3_8966	250	23..42	1e-04	1.00	42.1	Plus / Plus
GGAATGGGCTGTTTGGGATGA_x176	21	1..21	scaffold_3_8966	250	23..43	1e-04	1.00	42.1	Plus / Plus
GGAATGGGCTGTTTGGGATGAA_x1	22	1..22	scaffold_3_8966	250	23..44	1e-04	1.00	42.1	Plus / Plus
GGAATGGGCTGTTTGGGATGAAAG_x2	24	1..24	scaffold_3_8966	250	23..46	1e-04	1.00	42.1	Plus / Plus
TTCCCAAGCCCGCCCATTCCAA_x42	22	1..22	scaffold_3_8966	250	82..103	1e-04	1.00	42.1	Plus / Plus


score_star	3.9
score_mfe	3.3
score_freq	144.4
score	151.9
flank_first_end  	147
flank_first_seq  	ATAGATTGTTCTAGAGACGGCTTGGTAGGTGGGGAGGTAGTCTATTGGTGTATATAAAGGGGTGAAGATGTGGACTATGAGCAAAAACAAACAAGAAGAAGGAGACTGAGAGGAGGGAAAGGGAGATTGGAGCTACTGGGAATTGTA
flank_first_struct  	.....((.((((.....(..((((....((...(..(((((((((.....(((........))).....)))))))))...)....))...))))..).((....))....)))).)).(((((....(((((..((((((((..(.
flank_second_beg  	229
flank_second_seq  	TGATTTCTAGCGGCTCCTCCCT
flank_second_struct  	..))))))))..))))))))))
freq  	295
loop_beg  	169
loop_end  	206
loop_seq  	AAGAAAATCACTAAGAAAATTTTCTTGTTGATATTTTC
loop_struct  	(((...((((.((((((....)))))).)))).)))))
mature_arm  	first
mature_beg  	148
mature_end  	168
mature_query  	GGAATGGGCTGTTTGGGATGA_x176
mature_seq  	GGAATGGGCTGTTTGGGATGA
mature_strand  	+
mature_struct  	(((((((((.((((((((.((
pre_seq  	GGAATGGGCTGTTTGGGATGAAAGAAAATCACTAAGAAAATTTTCTTGTTGATATTTTCTTCCCAAGCCCGCCCATTCCAA
pre_struct  	(((((((((.((((((((.(((((...((((.((((((....)))))).)))).))))).))))))))..))))))))).)
pri_beg  	1
pri_end  	250
pri_id  	scaffold_3_8969
pri_mfe  	-89.30
pri_seq  	ATAGATTGTTCTAGAGACGGCTTGGTAGGTGGGGAGGTAGTCTATTGGTGTATATAAAGGGGTGAAGATGTGGACTATGAGCAAAAACAAACAAGAAGAAGGAGACTGAGAGGAGGGAAAGGGAGATTGGAGCTACTGGGAATTGTAGGAATGGGCTGTTTGGGATGAAAGAAAATCACTAAGAAAATTTTCTTGTTGATATTTTCTTCCCAAGCCCGCCCATTCCAATGATTTCTAGCGGCTCCTCCCT
pri_struct  	.....((.((((.....(..((((....((...(..(((((((((.....(((........))).....)))))))))...)....))...))))..).((....))....)))).)).(((((....(((((..((((((((..(.(((((((((.((((((((.(((((...((((.((((((....)))))).)))).))))).))))))))..))))))))).)..))))))))..))))))))))
star_arm  	second
star_beg  	207
star_end  	228
star_read  	1
star_seq  	TTCCCAAGCCCGCCCATTCCAA
star_struct  	.))))))))..))))))))).)
GGAATGGGCTGTTTGGGA_x10	18	1..18	scaffold_3_8969	250	148..165	1e-04	1.00	42.1	Plus / Plus
GGAATGGGCTGTTTGGGAT_x2	19	1..19	scaffold_3_8969	250	148..166	1e-04	1.00	42.1	Plus / Plus
GGAATGGGCTGTTTGGGATG_x62	20	1..20	scaffold_3_8969	250	148..167	1e-04	1.00	42.1	Plus / Plus
GGAATGGGCTGTTTGGGATGA_x176	21	1..21	scaffold_3_8969	250	148..168	1e-04	1.00	42.1	Plus / Plus
GGAATGGGCTGTTTGGGATGAA_x1	22	1..22	scaffold_3_8969	250	148..169	1e-04	1.00	42.1	Plus / Plus
GGAATGGGCTGTTTGGGATGAAAG_x2	24	1..24	scaffold_3_8969	250	148..171	1e-04	1.00	42.1	Plus / Plus
TTCCCAAGCCCGCCCATTCCAA_x42	22	1..22	scaffold_3_8969	250	207..228	1e-04	1.00	42.1	Plus / Plus


score_star	3.9
score_mfe	2.8
score_freq	0.6
score	7.7
flank_first_end  	22
flank_first_seq  	GGAGAAGAAGCACCAGGTTTTG
flank_first_struct  	((((((((..((...((((.((
flank_second_beg  	121
flank_second_seq  	CCTTCAGCCCCATGTCTCTCTCTCTCTCCCCCAAATCTTATTGGGTTTCTTGCTTAAATAATCTAATTCCCATTCATATATGTATATATTTTATCAACCTTGATTCTTGGGAATGTGAATAATTAGTGTC
flank_second_struct  	.....))))...))..))).)))))....(((((......)))))......(((.((.((.((..(((((((.(((....((.(((.....)))))....)))....)))))))..)).)).)))))...
freq  	13
loop_beg  	44
loop_end  	96
loop_seq  	AGATGAAGAAATGCATGGACATCGACATGGCAGGCAGCATCTCTCTCCTTTGT
loop_struct  	(((.(((((.((((.((..(((....))).))....)))).))).)).)))))
mature_arm  	first
mature_beg  	23
mature_end  	43
mature_query  	TTGACAGAAGATAGAGAGCAC_x11
mature_seq  	TTGACAGAAGATAGAGAGCAC
mature_strand  	+
mature_struct  	(((((((((((((((((((((
pre_seq  	TTGACAGAAGATAGAGAGCACAGATGAAGAAATGCATGGACATCGACATGGCAGGCAGCATCTCTCTCCTTTGTGCTCTCTATGCTTCTGTCATCACA
pre_struct  	((((((((((((((((((((((((.(((((.((((.((..(((....))).))....)))).))).)).)))))))))))))).)))))))))..)))
pri_beg  	1
pri_end  	250
pri_id  	scaffold_3_8991
pri_mfe  	-73.40
pri_seq  	GGAGAAGAAGCACCAGGTTTTGTTGACAGAAGATAGAGAGCACAGATGAAGAAATGCATGGACATCGACATGGCAGGCAGCATCTCTCTCCTTTGTGCTCTCTATGCTTCTGTCATCACACCTTCAGCCCCATGTCTCTCTCTCTCTCCCCCAAATCTTATTGGGTTTCTTGCTTAAATAATCTAATTCCCATTCATATATGTATATATTTTATCAACCTTGATTCTTGGGAATGTGAATAATTAGTGTC
pri_struct  	((((((((..((...((((.((((((((((((((((((((((((((.(((((.((((.((..(((....))).))....)))).))).)).)))))))))))))).)))))))))..))).....))))...))..))).)))))....(((((......)))))......(((.((.((.((..(((((((.(((....((.(((.....)))))....)))....)))))))..)).)).)))))...
star_arm  	second
star_beg  	97
star_end  	120
star_read  	1
star_seq  	GCTCTCTATGCTTCTGTCATCACA
star_struct  	))))))))).)))))))))..)))
TTGACAGAAGATAGAGAGC_x1	19	1..19	scaffold_3_8991	250	23..41	1e-04	1.00	42.1	Plus / Plus
TTGACAGAAGATAGAGAGCAC_x11	21	1..21	scaffold_3_8991	250	23..43	1e-04	1.00	42.1	Plus / Plus
GCTCTCTATGCTTCTGTCATC_x1	21	1..21	scaffold_3_8991	250	97..117	1e-04	1.00	42.1	Plus / Plus


score_star	3.9
score_mfe	3
score_freq	0.6
score	7.9
flank_first_end  	133
flank_first_seq  	TGTTTGATAAGAAGAAGGAAATCTCTCCTCTTTGAATCTTACTATAATTAAGAAGTTGAACTCTTGTTTTAAATTTCCCATATTTATAGGGTATATATGTATATGTGTGTGGGAGAAGAAGCACCAGGTTTTG
flank_first_struct  	.((..(((..(((((.(((......))))))))..)))..))............(((((.....((((((...((((((((((.((((.(.......).))))...)))))))))).))))))..((((..((
flank_second_beg  	230
flank_second_seq  	CACCTTCAGCCCCATGTCTCT
flank_second_struct  	.)))))))))...........
freq  	13
loop_beg  	155
loop_end  	207
loop_seq  	AGATGAAGAAATGCATGGACATCGACATGGCAGGCAGCATCTCTCTCCTTTGT
loop_struct  	(((.(((((.((((.((..(((....))).))....)))).))).)).)))))
mature_arm  	first
mature_beg  	134
mature_end  	154
mature_query  	TTGACAGAAGATAGAGAGCAC_x11
mature_seq  	TTGACAGAAGATAGAGAGCAC
mature_strand  	+
mature_struct  	.((((((((((((((((((((
pre_seq  	TTGACAGAAGATAGAGAGCACAGATGAAGAAATGCATGGACATCGACATGGCAGGCAGCATCTCTCTCCTTTGTGCTCTCTATGCTTCTGTCATCA
pre_struct  	.(((((((((((((((((((((((.(((((.((((.((..(((....))).))....)))).))).)).)))))))))))))).))))))))).))
pri_beg  	1
pri_end  	250
pri_id  	scaffold_3_8994
pri_mfe  	-80.50
pri_seq  	TGTTTGATAAGAAGAAGGAAATCTCTCCTCTTTGAATCTTACTATAATTAAGAAGTTGAACTCTTGTTTTAAATTTCCCATATTTATAGGGTATATATGTATATGTGTGTGGGAGAAGAAGCACCAGGTTTTGTTGACAGAAGATAGAGAGCACAGATGAAGAAATGCATGGACATCGACATGGCAGGCAGCATCTCTCTCCTTTGTGCTCTCTATGCTTCTGTCATCACACCTTCAGCCCCATGTCTCT
pri_struct  	.((..(((..(((((.(((......))))))))..)))..))............(((((.....((((((...((((((((((.((((.(.......).))))...)))))))))).))))))..((((..((.(((((((((((((((((((((((.(((((.((((.((..(((....))).))....)))).))).)).)))))))))))))).))))))))).)).)))))))))...........
star_arm  	second
star_beg  	208
star_end  	229
star_read  	1
star_seq  	GCTCTCTATGCTTCTGTCATCA
star_struct  	))))))))).))))))))).))
TTGACAGAAGATAGAGAGC_x1	19	1..19	scaffold_3_8994	250	134..152	1e-04	1.00	42.1	Plus / Plus
TTGACAGAAGATAGAGAGCAC_x11	21	1..21	scaffold_3_8994	250	134..154	1e-04	1.00	42.1	Plus / Plus
GCTCTCTATGCTTCTGTCATC_x1	21	1..21	scaffold_3_8994	250	208..228	1e-04	1.00	42.1	Plus / Plus


score_star	3.9
score_mfe	3.4
score_freq	242.3
score	249.9
flank_first_end  	22
flank_first_seq  	AGAGAGGTAGAGGGGTTCCACA
flank_first_struct  	.....(((((((((((.(..((
flank_second_beg  	118
flank_second_seq  	CAGTACCTTCCTTTACCCCACGATTGAAGTGCCATAGATTTGGTAGTACGGTGAAGATGGACTGGTGATGCAGGTATGTCATGCCTACCTTTGATTCTTTTTTGTGTGATTGAATCTTGGTCTTTTTTATTGT
flank_second_struct  	..).)))..))))))))..(((((.((((.((((.(((((..((..(((((.(((((......(((.....((((((...)))))))))......))))).)))))..))..)))))))))))))...)))))
freq  	487
loop_beg  	44
loop_end  	96
loop_seq  	CGTCCACCCTCACATTAACACAATGTGCTGCATTGCTAGTGTATTGTGCTCGA
loop_struct  	((..(((....((((((...(((((.....))))).))))))...)))..)))
mature_arm  	second
mature_beg  	97
mature_end  	117
mature_query  	TGTGTTCTCAGGTCGCCCCTG_x481
mature_seq  	TGTGTTCTCAGGTCGCCCCTG
mature_strand  	+
mature_struct  	)))).))))))))))).))))
pre_seq  	GGAGCGACCTGGGATCACATGCGTCCACCCTCACATTAACACAATGTGCTGCATTGCTAGTGTATTGTGCTCGATGTGTTCTCAGGTCGCCCCTG
pre_struct  	((.(((((((((((.(((((.((..(((....((((((...(((((.....))))).))))))...)))..))))))).))))))))))).))))
pri_beg  	1
pri_end  	250
pri_id  	scaffold_4_18406
pri_mfe  	-94.20
pri_seq  	AGAGAGGTAGAGGGGTTCCACAGGAGCGACCTGGGATCACATGCGTCCACCCTCACATTAACACAATGTGCTGCATTGCTAGTGTATTGTGCTCGATGTGTTCTCAGGTCGCCCCTGCAGTACCTTCCTTTACCCCACGATTGAAGTGCCATAGATTTGGTAGTACGGTGAAGATGGACTGGTGATGCAGGTATGTCATGCCTACCTTTGATTCTTTTTTGTGTGATTGAATCTTGGTCTTTTTTATTGT
pri_struct  	.....(((((((((((.(..((((.(((((((((((.(((((.((..(((....((((((...(((((.....))))).))))))...)))..))))))).))))))))))).))))..).)))..))))))))..(((((.((((.((((.(((((..((..(((((.(((((......(((.....((((((...)))))))))......))))).)))))..))..)))))))))))))...)))))
star_arm  	first
star_beg  	23
star_end  	43
star_read  	1
star_seq  	GGAGCGACCTGGGATCACATG
star_struct  	((.(((((((((((.(((((.
GGAGCGACCTGGGATCACATG_x1	21	1..21	scaffold_4_18406	250	23..43	1e-04	1.00	42.1	Plus / Plus
TGTGTTCTCAGGTCGCCCCT_x3	20	1..20	scaffold_4_18406	250	97..116	1e-04	1.00	42.1	Plus / Plus
TGTGTTCTCAGGTCGCCCCTG_x481	21	1..21	scaffold_4_18406	250	97..117	1e-04	1.00	42.1	Plus / Plus
GTGTTCTCAGGTCGCCCCTG_x2	20	1..20	scaffold_4_18406	250	98..117	1e-04	1.00	42.1	Plus / Plus


score_star	3.9
score_mfe	3.1
score_freq	242.3
score	249.6
flank_first_end  	133
flank_first_seq  	GAAGTACTCAATTGAGTTGTTCTATATATATGTTCATATGCAAGACATGGATACCAAGTTGTGGCAGTAAAACTAGAACCAAGTTGTGTGGCTAGGTATTATGCTGATGCTAGAGAGGTAGAGGGGTTCCACA
flank_first_struct  	.....((((....)))).((((((.......(((....(((..(((.(((...))).)))...)))....)))))))))........((((...((((((.....)))))).....(((((((((((.(..((
flank_second_beg  	229
flank_second_seq  	CAGTACCTTCCTTTACCCCACG
flank_second_struct  	..).)))..)))))))))))).
freq  	487
loop_beg  	155
loop_end  	207
loop_seq  	CGTCCACCCTCACATTAACACAATGTGCTGCATTGCTAGTGTATTGTGCTCGA
loop_struct  	((..(((....((((((...(((((.....))))).))))))...)))..)))
mature_arm  	second
mature_beg  	208
mature_end  	228
mature_query  	TGTGTTCTCAGGTCGCCCCTG_x481
mature_seq  	TGTGTTCTCAGGTCGCCCCTG
mature_strand  	+
mature_struct  	)))).))))))))))).))))
pre_seq  	GGAGCGACCTGGGATCACATGCGTCCACCCTCACATTAACACAATGTGCTGCATTGCTAGTGTATTGTGCTCGATGTGTTCTCAGGTCGCCCCTG
pre_struct  	((.(((((((((((.(((((.((..(((....((((((...(((((.....))))).))))))...)))..))))))).))))))))))).))))
pri_beg  	1
pri_end  	250
pri_id  	scaffold_4_18409
pri_mfe  	-84.31
pri_seq  	GAAGTACTCAATTGAGTTGTTCTATATATATGTTCATATGCAAGACATGGATACCAAGTTGTGGCAGTAAAACTAGAACCAAGTTGTGTGGCTAGGTATTATGCTGATGCTAGAGAGGTAGAGGGGTTCCACAGGAGCGACCTGGGATCACATGCGTCCACCCTCACATTAACACAATGTGCTGCATTGCTAGTGTATTGTGCTCGATGTGTTCTCAGGTCGCCCCTGCAGTACCTTCCTTTACCCCACG
pri_struct  	.....((((....)))).((((((.......(((....(((..(((.(((...))).)))...)))....)))))))))........((((...((((((.....)))))).....(((((((((((.(..((((.(((((((((((.(((((.((..(((....((((((...(((((.....))))).))))))...)))..))))))).))))))))))).))))..).)))..)))))))))))).
star_arm  	first
star_beg  	134
star_end  	154
star_read  	1
star_seq  	GGAGCGACCTGGGATCACATG
star_struct  	((.(((((((((((.(((((.
GGAGCGACCTGGGATCACATG_x1	21	1..21	scaffold_4_18409	250	134..154	1e-04	1.00	42.1	Plus / Plus
TGTGTTCTCAGGTCGCCCCT_x3	20	1..20	scaffold_4_18409	250	208..227	1e-04	1.00	42.1	Plus / Plus
TGTGTTCTCAGGTCGCCCCTG_x481	21	1..21	scaffold_4_18409	250	208..228	1e-04	1.00	42.1	Plus / Plus
GTGTTCTCAGGTCGCCCCTG_x2	20	1..20	scaffold_4_18409	250	209..228	1e-04	1.00	42.1	Plus / Plus


score_star	3.9
score_mfe	3
score_freq	-2.8
score	4.3
flank_first_end  	22
flank_first_seq  	GTAAAGCATTGAGAGGTTCGCT
flank_first_struct  	.....((((((..(((((..((
flank_second_beg  	101
flank_second_seq  	GAAACCTTGCATATGCATGAAAACCACTACCGTAGCAAGCAATGGCAACCAGAAGTTTTAGTTTTGATGAAAATGGGGTTCAACTTTCTTTGTATTAGCAAAATACTAGGAGCACAGCAAACTTTGTACACTTCATAAGAGTATTTATTT
flank_second_struct  	..)))))..)).)))).((((..(((...((((.(....).))))....(((((.......))))).......)))..))))...(((((.(((((.....))))).)))))........(((((............)))))........
freq  	6
loop_beg  	44
loop_end  	79
loop_seq  	AGTCGGTCATGACCCCGTTGGGGGGGCTGGGATGCC
loop_struct  	(.((((((....((((...)))).))))))..))).
mature_arm  	first
mature_beg  	23
mature_end  	43
mature_query  	ACGCAGGAGAGATGGCGCCGT_x4
mature_seq  	ACGCAGGAGAGATGGCGCCGT
mature_strand  	+
mature_struct  	(.((((((((((((((((.((
pre_seq  	ACGCAGGAGAGATGGCGCCGTAGTCGGTCATGACCCCGTTGGGGGGGCTGGGATGCCAGTGCCATCTCTTCTGCATAG
pre_struct  	(.((((((((((((((((.(((.((((((....((((...)))).))))))..)))..)))))))))))))))).)))
pri_beg  	1
pri_end  	250
pri_id  	scaffold_4_21570
pri_mfe  	-79.60
pri_seq  	GTAAAGCATTGAGAGGTTCGCTACGCAGGAGAGATGGCGCCGTAGTCGGTCATGACCCCGTTGGGGGGGCTGGGATGCCAGTGCCATCTCTTCTGCATAGGAAACCTTGCATATGCATGAAAACCACTACCGTAGCAAGCAATGGCAACCAGAAGTTTTAGTTTTGATGAAAATGGGGTTCAACTTTCTTTGTATTAGCAAAATACTAGGAGCACAGCAAACTTTGTACACTTCATAAGAGTATTTATTT
pri_struct  	.....((((((..(((((..(((.((((((((((((((((.(((.((((((....((((...)))).))))))..)))..)))))))))))))))).)))..)))))..)).)))).((((..(((...((((.(....).))))....(((((.......))))).......)))..))))...(((((.(((((.....))))).)))))........(((((............)))))........
star_arm  	second
star_beg  	80
star_end  	100
star_read  	1
star_seq  	AGTGCCATCTCTTCTGCATAG
star_struct  	.)))))))))))))))).)))
ACGCAGGAGAGATGGCGCC_x1	19	1..19	scaffold_4_21570	250	23..41	1e-04	1.00	42.1	Plus / Plus
ACGCAGGAGAGATGGCGCCGT_x4	21	1..21	scaffold_4_21570	250	23..43	1e-04	1.00	42.1	Plus / Plus
AGTGCCATCTCTTCTGCAT_x1	19	1..19	scaffold_4_21570	250	80..98	1e-04	1.00	42.1	Plus / Plus


score_star	3.9
score_mfe	3.3
score_freq	-2.8
score	4.6
flank_first_end  	152
flank_first_seq  	GGCTGATATATATGCTTGTGGCTGAGTCTTTACTTCATGGAAGTATATATATGTATATATGGCTGGAGACAGTCTGGATAAGTACACACAGGATATTCGTAGAGCAAAACCAATCATAGATGGAAGGAGAGTAAAGCATTGAGAGGTTCGCT
flank_first_struct  	.(((.((..((((.(((((((((..((((.((((((...))))))...............(((((....))))).)))).))).)))).)).))))..))..)))....(((........)))............((((((..(((((..((
flank_second_beg  	231
flank_second_seq  	GAAACCTTGCATATGCATGA
flank_second_struct  	..)))))..)).))))....
freq  	6
loop_beg  	174
loop_end  	209
loop_seq  	AGTCGGTCATGACCCCGTTGGGGGGGCTGGGATGCC
loop_struct  	(.((((((....((((...)))).))))))..))).
mature_arm  	first
mature_beg  	153
mature_end  	173
mature_query  	ACGCAGGAGAGATGGCGCCGT_x4
mature_seq  	ACGCAGGAGAGATGGCGCCGT
mature_strand  	+
mature_struct  	(.((((((((((((((((.((
pre_seq  	ACGCAGGAGAGATGGCGCCGTAGTCGGTCATGACCCCGTTGGGGGGGCTGGGATGCCAGTGCCATCTCTTCTGCATAG
pre_struct  	(.((((((((((((((((.(((.((((((....((((...)))).))))))..)))..)))))))))))))))).)))
pri_beg  	1
pri_end  	250
pri_id  	scaffold_4_21573
pri_mfe  	-91.30
pri_seq  	GGCTGATATATATGCTTGTGGCTGAGTCTTTACTTCATGGAAGTATATATATGTATATATGGCTGGAGACAGTCTGGATAAGTACACACAGGATATTCGTAGAGCAAAACCAATCATAGATGGAAGGAGAGTAAAGCATTGAGAGGTTCGCTACGCAGGAGAGATGGCGCCGTAGTCGGTCATGACCCCGTTGGGGGGGCTGGGATGCCAGTGCCATCTCTTCTGCATAGGAAACCTTGCATATGCATGA
pri_struct  	.(((.((..((((.(((((((((..((((.((((((...))))))...............(((((....))))).)))).))).)))).)).))))..))..)))....(((........)))............((((((..(((((..(((.((((((((((((((((.(((.((((((....((((...)))).))))))..)))..)))))))))))))))).)))..)))))..)).))))....
star_arm  	second
star_beg  	210
star_end  	230
star_read  	1
star_seq  	AGTGCCATCTCTTCTGCATAG
star_struct  	.)))))))))))))))).)))
ACGCAGGAGAGATGGCGCC_x1	19	1..19	scaffold_4_21573	250	153..171	1e-04	1.00	42.1	Plus / Plus
ACGCAGGAGAGATGGCGCCGT_x4	21	1..21	scaffold_4_21573	250	153..173	1e-04	1.00	42.1	Plus / Plus
AGTGCCATCTCTTCTGCAT_x1	19	1..19	scaffold_4_21573	250	210..228	1e-04	1.00	42.1	Plus / Plus


score_star	-1.3
score_mfe	3.2
score_freq	-0.3
score	1.8
flank_first_end  	156
flank_first_seq  	ACATCCAAGGAAGGCAGCAGGCGCGCAAATTACCCAATCCTGACACGGGGAGGTAGTGACAATAAATAACAATACCGGGCTCTTAGAGTCTGGTAATTGGAATGAGTACAATCTAAATCCCTTAACGAGGATCCATTGGAGGGCAAGTCTGGTGCC
flank_first_struct  	..((((((((..((((.(((((..((......(((((((((.....(((((..(((.........((..(((((((((((((...))))))))).))))..)).........)))..))))).....)))))....))).).))..))))).))))
flank_second_beg  	228
flank_second_seq  	TTGGGTTGGGTCGACCGGTCCGC
flank_second_struct  	)))))).((..(....)..))..
freq  	11
loop_beg  	180
loop_end  	205
loop_seq  	CAATAGCGTATATTTAAGTTGTTGCA
loop_struct  	(((((((..........))))))).)
mature_arm  	second
mature_beg  	206
mature_end  	227
mature_query  	GTTAAAAGCTCGTAGTTGGACC_x3
mature_seq  	GTTAAAAGCTCGTAGTTGGACC
mature_strand  	+
mature_struct  	)))..))..)))..))))..))
pre_seq  	AGCAGCCGCGGTAATTCCAGCTCCAATAGCGTATATTTAAGTTGTTGCAGTTAAAAGCTCGTAGTTGGACC
pre_struct  	..((((..(((...((..((((.(((((((..........))))))).))))..))..)))..))))..))
pri_beg  	1
pri_end  	250
pri_id  	scaffold_4_23978
pri_mfe  	-85.87
pri_seq  	ACATCCAAGGAAGGCAGCAGGCGCGCAAATTACCCAATCCTGACACGGGGAGGTAGTGACAATAAATAACAATACCGGGCTCTTAGAGTCTGGTAATTGGAATGAGTACAATCTAAATCCCTTAACGAGGATCCATTGGAGGGCAAGTCTGGTGCCAGCAGCCGCGGTAATTCCAGCTCCAATAGCGTATATTTAAGTTGTTGCAGTTAAAAGCTCGTAGTTGGACCTTGGGTTGGGTCGACCGGTCCGC
pri_struct  	..((((((((..((((.(((((..((......(((((((((.....(((((..(((.........((..(((((((((((((...))))))))).))))..)).........)))..))))).....)))))....))).).))..))))).))))..((((..(((...((..((((.(((((((..........))))))).))))..))..)))..))))..)))))))).((..(....)..))..
star_arm  	first
star_beg  	157
star_end  	179
star_seq  	AGCAGCCGCGGTAATTCCAGCTC
star_struct  	..((((..(((...((..((((.
CAGTTAAAAGCTCGTAGTTGGAC_x1	23	1..23	scaffold_4_23978	250	204..226	1e-04	1.00	42.1	Plus / Plus
GTTAAAAGCTCGTAGTTGGACC_x3	22	1..22	scaffold_4_23978	250	206..227	1e-04	1.00	42.1	Plus / Plus
GTTAAAAGCTCGTAGTTGGACCT_x2	23	1..23	scaffold_4_23978	250	206..228	1e-04	1.00	42.1	Plus / Plus
TTAAAAGCTCGTAGTTGGACCT_x2	22	1..22	scaffold_4_23978	250	207..228	1e-04	1.00	42.1	Plus / Plus
TAAAAGCTCGTAGTTGGACC_x2	20	1..20	scaffold_4_23978	250	208..227	1e-04	1.00	42.1	Plus / Plus
TAAAAGCTCGTAGTTGGACCT_x1	21	1..21	scaffold_4_23978	250	208..228	1e-04	1.00	42.1	Plus / Plus


score_star	-1.3
score_mfe	3.2
score_freq	-0.3
score	1.8
flank_first_end  	156
flank_first_seq  	ACATCCAAGGAAGGCAGCAGGCGCGCAAATTACCCAATCCTGACACGGGGAGGTAGTGACAATAAATAACAATACCGGGCTCTTAGAGTCTGGTAATTGGAATGAGTACAATCTAAATCCCTTAACGAGGATCCATTGGAGGGCAAGTCTGGTGCC
flank_first_struct  	..((((((((..((((.(((((..((......(((((((((.....(((((..(((.........((..(((((((((((((...))))))))).))))..)).........)))..))))).....)))))....))).).))..))))).))))
flank_second_beg  	228
flank_second_seq  	TTGGGTTGGGTCGACCGGTCCGC
flank_second_struct  	)))))).((..(....)..))..
freq  	11
loop_beg  	180
loop_end  	205
loop_seq  	CAATAGCGTATATTTAAGTTGTTGCA
loop_struct  	(((((((..........))))))).)
mature_arm  	second
mature_beg  	206
mature_end  	227
mature_query  	GTTAAAAGCTCGTAGTTGGACC_x3
mature_seq  	GTTAAAAGCTCGTAGTTGGACC
mature_strand  	+
mature_struct  	)))..))..)))..))))..))
pre_seq  	AGCAGCCGCGGTAATTCCAGCTCCAATAGCGTATATTTAAGTTGTTGCAGTTAAAAGCTCGTAGTTGGACC
pre_struct  	..((((..(((...((..((((.(((((((..........))))))).))))..))..)))..))))..))
pri_beg  	1
pri_end  	250
pri_id  	scaffold_4_24068
pri_mfe  	-85.87
pri_seq  	ACATCCAAGGAAGGCAGCAGGCGCGCAAATTACCCAATCCTGACACGGGGAGGTAGTGACAATAAATAACAATACCGGGCTCTTAGAGTCTGGTAATTGGAATGAGTACAATCTAAATCCCTTAACGAGGATCCATTGGAGGGCAAGTCTGGTGCCAGCAGCCGCGGTAATTCCAGCTCCAATAGCGTATATTTAAGTTGTTGCAGTTAAAAGCTCGTAGTTGGACCTTGGGTTGGGTCGACCGGTCCGC
pri_struct  	..((((((((..((((.(((((..((......(((((((((.....(((((..(((.........((..(((((((((((((...))))))))).))))..)).........)))..))))).....)))))....))).).))..))))).))))..((((..(((...((..((((.(((((((..........))))))).))))..))..)))..))))..)))))))).((..(....)..))..
star_arm  	first
star_beg  	157
star_end  	179
star_seq  	AGCAGCCGCGGTAATTCCAGCTC
star_struct  	..((((..(((...((..((((.
CAGTTAAAAGCTCGTAGTTGGAC_x1	23	1..23	scaffold_4_24068	250	204..226	1e-04	1.00	42.1	Plus / Plus
GTTAAAAGCTCGTAGTTGGACC_x3	22	1..22	scaffold_4_24068	250	206..227	1e-04	1.00	42.1	Plus / Plus
GTTAAAAGCTCGTAGTTGGACCT_x2	23	1..23	scaffold_4_24068	250	206..228	1e-04	1.00	42.1	Plus / Plus
TTAAAAGCTCGTAGTTGGACCT_x2	22	1..22	scaffold_4_24068	250	207..228	1e-04	1.00	42.1	Plus / Plus
TAAAAGCTCGTAGTTGGACC_x2	20	1..20	scaffold_4_24068	250	208..227	1e-04	1.00	42.1	Plus / Plus
TAAAAGCTCGTAGTTGGACCT_x1	21	1..21	scaffold_4_24068	250	208..228	1e-04	1.00	42.1	Plus / Plus


score_star	-1.3
score_mfe	3
score_freq	0
score	2
flank_first_end  	157
flank_first_seq  	ACCACATCCAAGGAAGGCAGCAGGCGCGCAAATTACCCAATCTGACACGGGGAGGTAGTGACAATAAATAACATACCGGGCTCTTAGAGTCTGGTAATTGGAATGAGTACAATCTAAATCCCTTAACGAGGATCCATTGGAGGGCAAGTCTGGTGCC
flank_first_struct  	.....((((((((..((((.(((((..((......((((((((.....(((((..(((.........((..((((((((((((...))))))))))..))..)).........)))..)))))......))))....))).).))..))))).))))
flank_second_beg  	228
flank_second_seq  	TTGGGTTGGGTCGACCGGTCCGC
flank_second_struct  	)))))).((..(....)..))..
freq  	12
loop_beg  	181
loop_end  	205
loop_seq  	CAATAGCGTATATTAAGTTGTTGCA
loop_struct  	(((((((.........))))))).)
mature_arm  	second
mature_beg  	206
mature_end  	227
mature_query  	GTTAAAAGCTCGTAGTTGGACC_x3
mature_seq  	GTTAAAAGCTCGTAGTTGGACC
mature_strand  	+
mature_struct  	)))..))..)))..))))..))
pre_seq  	AGCAGCCGCGGTAATTCCAGCTCCAATAGCGTATATTAAGTTGTTGCAGTTAAAAGCTCGTAGTTGGACC
pre_struct  	..((((..(((...((..((((.(((((((.........))))))).))))..))..)))..))))..))
pri_beg  	1
pri_end  	250
pri_id  	scaffold_4_24140
pri_mfe  	-81.17
pri_seq  	ACCACATCCAAGGAAGGCAGCAGGCGCGCAAATTACCCAATCTGACACGGGGAGGTAGTGACAATAAATAACATACCGGGCTCTTAGAGTCTGGTAATTGGAATGAGTACAATCTAAATCCCTTAACGAGGATCCATTGGAGGGCAAGTCTGGTGCCAGCAGCCGCGGTAATTCCAGCTCCAATAGCGTATATTAAGTTGTTGCAGTTAAAAGCTCGTAGTTGGACCTTGGGTTGGGTCGACCGGTCCGC
pri_struct  	.....((((((((..((((.(((((..((......((((((((.....(((((..(((.........((..((((((((((((...))))))))))..))..)).........)))..)))))......))))....))).).))..))))).))))..((((..(((...((..((((.(((((((.........))))))).))))..))..)))..))))..)))))))).((..(....)..))..
star_arm  	first
star_beg  	158
star_end  	180
star_seq  	AGCAGCCGCGGTAATTCCAGCTC
star_struct  	..((((..(((...((..((((.
CAGTTAAAAGCTCGTAGTTGGAC_x1	23	1..23	scaffold_4_24140	250	204..226	1e-04	1.00	42.1	Plus / Plus
GTTAAAAGCTCGTAGTTGGACC_x3	22	1..22	scaffold_4_24140	250	206..227	1e-04	1.00	42.1	Plus / Plus
GTTAAAAGCTCGTAGTTGGACCT_x2	23	1..23	scaffold_4_24140	250	206..228	1e-04	1.00	42.1	Plus / Plus
TTAAAAGCTCGTAGTTGGACCT_x2	22	1..22	scaffold_4_24140	250	207..228	1e-04	1.00	42.1	Plus / Plus
TAAAAGCTCGTAGTTGGACC_x2	20	1..20	scaffold_4_24140	250	208..227	1e-04	1.00	42.1	Plus / Plus
TAAAAGCTCGTAGTTGGACCT_x1	21	1..21	scaffold_4_24140	250	208..228	1e-04	1.00	42.1	Plus / Plus
CAATAAATAACATACCGGGCTCT_x1	23	1..23	scaffold_4_24140	250	62..84	1e-04	1.00	42.1	Plus / Plus


score_star	-1.3
score_mfe	3.1
score_freq	-0.3
score	1.7
flank_first_end  	156
flank_first_seq  	CACATCCAAGGAAGGCAGCAGGCGCGCAAATTACCCAATCTGACACGGGGAGGTAGTGACAATAAATAACAATACCGGGCTCTTAGAGTCTGGTAATTGGAATGAGTACAATCTAAATCCCTTAACGAGGATCCATTGGAGGGCAAGTCTGGTGCC
flank_first_struct  	...((((((((..((((.(((((..((......((((((((.....(((((..(((.........((..(((((((((((((...))))))))).))))..)).........)))..)))))......))))....))).).))..))))).))))
flank_second_beg  	228
flank_second_seq  	TTGGGTTGGGTCGACCGGTCCGC
flank_second_struct  	)))))).((..(....)..))..
freq  	11
loop_beg  	180
loop_end  	205
loop_seq  	CAATAGCGTATATTTAAGTTGTTGCA
loop_struct  	(((((((..........))))))).)
mature_arm  	second
mature_beg  	206
mature_end  	227
mature_query  	GTTAAAAGCTCGTAGTTGGACC_x3
mature_seq  	GTTAAAAGCTCGTAGTTGGACC
mature_strand  	+
mature_struct  	)))..))..)))..))))..))
pre_seq  	AGCAGCCGCGGTAATTCCAGCTCCAATAGCGTATATTTAAGTTGTTGCAGTTAAAAGCTCGTAGTTGGACC
pre_struct  	..((((..(((...((..((((.(((((((..........))))))).))))..))..)))..))))..))
pri_beg  	1
pri_end  	250
pri_id  	scaffold_4_24167
pri_mfe  	-83.07
pri_seq  	CACATCCAAGGAAGGCAGCAGGCGCGCAAATTACCCAATCTGACACGGGGAGGTAGTGACAATAAATAACAATACCGGGCTCTTAGAGTCTGGTAATTGGAATGAGTACAATCTAAATCCCTTAACGAGGATCCATTGGAGGGCAAGTCTGGTGCCAGCAGCCGCGGTAATTCCAGCTCCAATAGCGTATATTTAAGTTGTTGCAGTTAAAAGCTCGTAGTTGGACCTTGGGTTGGGTCGACCGGTCCGC
pri_struct  	...((((((((..((((.(((((..((......((((((((.....(((((..(((.........((..(((((((((((((...))))))))).))))..)).........)))..)))))......))))....))).).))..))))).))))..((((..(((...((..((((.(((((((..........))))))).))))..))..)))..))))..)))))))).((..(....)..))..
star_arm  	first
star_beg  	157
star_end  	179
star_seq  	AGCAGCCGCGGTAATTCCAGCTC
star_struct  	..((((..(((...((..((((.
CAGTTAAAAGCTCGTAGTTGGAC_x1	23	1..23	scaffold_4_24167	250	204..226	1e-04	1.00	42.1	Plus / Plus
GTTAAAAGCTCGTAGTTGGACC_x3	22	1..22	scaffold_4_24167	250	206..227	1e-04	1.00	42.1	Plus / Plus
GTTAAAAGCTCGTAGTTGGACCT_x2	23	1..23	scaffold_4_24167	250	206..228	1e-04	1.00	42.1	Plus / Plus
TTAAAAGCTCGTAGTTGGACCT_x2	22	1..22	scaffold_4_24167	250	207..228	1e-04	1.00	42.1	Plus / Plus
TAAAAGCTCGTAGTTGGACC_x2	20	1..20	scaffold_4_24167	250	208..227	1e-04	1.00	42.1	Plus / Plus
TAAAAGCTCGTAGTTGGACCT_x1	21	1..21	scaffold_4_24167	250	208..228	1e-04	1.00	42.1	Plus / Plus


score_star	-1.3
score_mfe	2.4
score_freq	0
score	1.4
flank_first_end  	22
flank_first_seq  	AGTGTTTGGGGTGAATTTGGTT
flank_first_struct  	.(..(((((..(((.(((.(((
flank_second_beg  	97
flank_second_seq  	CGGAATCAAACCGGATGTAGTTCAGAAAATTTGGTTGGACTTTCAAAGAATAAATGACCCTTGGAAAGAATTTGTATATTTAAGAGATTTGAATTTGATCTCATTGAAATTTGCAGGGTAGATGACCCATGAGAAAATTTGGAATGGTTTTGTA
flank_second_struct  	).))))))..)))))..).((((...((((((..((...(((((.(((...........))).)))))....((((..(((((((((((.......)))))).)))))...))))((((.....))))..))..)))))).)))).........
freq  	12
loop_beg  	47
loop_end  	75
loop_seq  	GCTTGCGGTCGTATCTGGATTGAATTTTC
loop_struct  	(....(((((.......)))))....)))
mature_arm  	first
mature_beg  	23
mature_end  	46
mature_query  	AAGGACACCAGGGATTCTGTTTGG_x8
mature_seq  	AAGGACACCAGGGATTCTGTTTGG
mature_strand  	+
mature_struct  	(((((.((..(((......(((((
pre_seq  	AAGGACACCAGGGATTCTGTTTGGGCTTGCGGTCGTATCTGGATTGAATTTTCAAAATGCCTACGTATCCTTGG
pre_struct  	(((((.((..(((......((((((....(((((.......)))))....))))))...)))..)).)))))))
pri_beg  	1
pri_end  	250
pri_id  	scaffold_4_26847
pri_mfe  	-57.20
pri_seq  	AGTGTTTGGGGTGAATTTGGTTAAGGACACCAGGGATTCTGTTTGGGCTTGCGGTCGTATCTGGATTGAATTTTCAAAATGCCTACGTATCCTTGGCGGAATCAAACCGGATGTAGTTCAGAAAATTTGGTTGGACTTTCAAAGAATAAATGACCCTTGGAAAGAATTTGTATATTTAAGAGATTTGAATTTGATCTCATTGAAATTTGCAGGGTAGATGACCCATGAGAAAATTTGGAATGGTTTTGTA
pri_struct  	.(..(((((..(((.(((.((((((((.((..(((......((((((....(((((.......)))))....))))))...)))..)).)))))))).))))))..)))))..).((((...((((((..((...(((((.(((...........))).)))))....((((..(((((((((((.......)))))).)))))...))))((((.....))))..))..)))))).)))).........
star_arm  	second
star_beg  	76
star_end  	96
star_seq  	AAAATGCCTACGTATCCTTGG
star_struct  	)))...)))..)).)))))))
AAGGACACCAGGGATTCTGTT_x1	21	1..21	scaffold_4_26847	250	23..43	1e-04	1.00	42.1	Plus / Plus
AAGGACACCAGGGATTCTGTTT_x1	22	1..22	scaffold_4_26847	250	23..44	1e-04	1.00	42.1	Plus / Plus
AAGGACACCAGGGATTCTGTTTGG_x8	24	1..24	scaffold_4_26847	250	23..46	1e-04	1.00	42.1	Plus / Plus
AGGACACCAGGGATTCTGTTTGGG_x2	24	1..24	scaffold_4_26847	250	24..47	1e-04	1.00	42.1	Plus / Plus


score_star	-1.3
score_mfe	3.4
score_freq	0
score	2.4
flank_first_end  	22
flank_first_seq  	AAGTGAAAGGTGAATTGGGTTA
flank_first_struct  	(((..(((..(((((.((((.(
flank_second_beg  	108
flank_second_seq  	CCCTCTATCTTTATCTCTCTCTCTCTCTCTTGTTCAATTATTTTGCTTGCTGCATCTGCACATATGTATAAGTGTTTTTATGGTTTTCATATTTGAATCATATATTTCCCTCTGCTTGCTTGTTGTATGTGTTCGATGTAAAA
flank_second_struct  	)))............................)))))....)))..)))..((((((.(((((((((.(((((((....((((((((........))))))))..............))))))))))))))))..))))))...
freq  	32
loop_beg  	44
loop_end  	86
loop_seq  	CAAGCGGAAGCTCAATCTGGTTCTAGATTGGCTACTGCGGGTG
loop_struct  	(..((((.(((.(((((((....)))))))))).))))..)))
mature_arm  	first
mature_beg  	23
mature_end  	43
mature_query  	TGCCTGGCTCCCTGTATGCCA_x32
mature_seq  	TGCCTGGCTCCCTGTATGCCA
mature_strand  	+
mature_struct  	(((.(((((((.(((((((((
pre_seq  	TGCCTGGCTCCCTGTATGCCACAAGCGGAAGCTCAATCTGGTTCTAGATTGGCTACTGCGGGTGGCGTACGAGGAGCCAAGCATA
pre_struct  	(((.(((((((.((((((((((..((((.(((.(((((((....)))))))))).))))..)))))))))).))))))).)))))
pri_beg  	1
pri_end  	250
pri_id  	scaffold_4_2863
pri_mfe  	-93.32
pri_seq  	AAGTGAAAGGTGAATTGGGTTATGCCTGGCTCCCTGTATGCCACAAGCGGAAGCTCAATCTGGTTCTAGATTGGCTACTGCGGGTGGCGTACGAGGAGCCAAGCATACCCTCTATCTTTATCTCTCTCTCTCTCTCTTGTTCAATTATTTTGCTTGCTGCATCTGCACATATGTATAAGTGTTTTTATGGTTTTCATATTTGAATCATATATTTCCCTCTGCTTGCTTGTTGTATGTGTTCGATGTAAAA
pri_struct  	(((..(((..(((((.((((.((((.(((((((.((((((((((..((((.(((.(((((((....)))))))))).))))..)))))))))).))))))).))))))))............................)))))....)))..)))..((((((.(((((((((.(((((((....((((((((........))))))))..............))))))))))))))))..))))))...
star_arm  	second
star_beg  	87
star_end  	107
star_seq  	GCGTACGAGGAGCCAAGCATA
star_struct  	))))))).))))))).)))))
TGCCTGGCTCCCTGTATGCCA_x32	21	1..21	scaffold_4_2863	250	23..43	1e-04	1.00	42.1	Plus / Plus


score_star	-1.3
score_mfe	3
score_freq	0
score	2
flank_first_end  	107
flank_first_seq  	ACGCGACCCCAGGTCAGGCGGCGTTACCCGCTGAATTTAAGCATATCAATAAACGGAGGAAAAGAAACTTACATGGATTCCCCTAGTAACAGCGAGCAAACCGGGAA
flank_first_struct  	.(((...(((.(((...((.(((((((..(((.......)))............((.((((................))))))..))))).))..))..))))))..
flank_second_beg  	163
flank_second_seq  	GTCCTCAGCGGCGGACCGGGCCCAAGTCCACTAGAAGGTGGCGCCAGAGAGGGTGAGAGCCCCGTTGTGCCAGGACCCTGTCGGGGAG
flank_second_struct  	)(((((.((((.((.((.(((.((.(.(((((....))))))......(.((((....)))))..)).))).)).)))))).))))).
freq  	230
loop_beg  	132
loop_end  	138
loop_seq  	CCATGGC
loop_struct  	(...)).
mature_arm  	second
mature_beg  	139
mature_end  	162
mature_query  	GTTCGAATTGTAGTCTGGAGAAGC_x71
mature_seq  	GTTCGAATTGTAGTCTGGAGAAGC
mature_strand  	+
mature_struct  	)))))).))..))).)))....))
pre_seq  	TAGCCCAACTTGAGAATCGGGCACCCATGGCGTTCGAATTGTAGTCTGGAGAAGC
pre_struct  	....((((((...((.((((((.((...)).)))))).))..))).)))....))
pri_beg  	1
pri_end  	250
pri_id  	scaffold_4_28941
pri_mfe  	-79.49
pri_seq  	ACGCGACCCCAGGTCAGGCGGCGTTACCCGCTGAATTTAAGCATATCAATAAACGGAGGAAAAGAAACTTACATGGATTCCCCTAGTAACAGCGAGCAAACCGGGAATAGCCCAACTTGAGAATCGGGCACCCATGGCGTTCGAATTGTAGTCTGGAGAAGCGTCCTCAGCGGCGGACCGGGCCCAAGTCCACTAGAAGGTGGCGCCAGAGAGGGTGAGAGCCCCGTTGTGCCAGGACCCTGTCGGGGAG
pri_struct  	.(((...(((.(((...((.(((((((..(((.......)))............((.((((................))))))..))))).))..))..))))))......((((((...((.((((((.((...)).)))))).))..))).)))....)))(((((.((((.((.((.(((.((.(.(((((....))))))......(.((((....)))))..)).))).)).)))))).))))).
star_arm  	first
star_beg  	108
star_end  	131
star_seq  	TAGCCCAACTTGAGAATCGGGCAC
star_struct  	....((((((...((.((((((.(
CCATGGCGTTCGAATTGTAGTCT_x1	23	1..23	scaffold_4_28941	250	132..154	1e-04	1.00	42.1	Plus / Plus
CGTTCGAATTGTAGTCTGG_x3	19	1..19	scaffold_4_28941	250	138..156	1e-04	1.00	42.1	Plus / Plus
CGTTCGAATTGTAGTCTGGA_x5	20	1..20	scaffold_4_28941	250	138..157	1e-04	1.00	42.1	Plus / Plus
CGTTCGAATTGTAGTCTGGAGA_x3	22	1..22	scaffold_4_28941	250	138..159	1e-04	1.00	42.1	Plus / Plus
CGTTCGAATTGTAGTCTGGAGAA_x2	23	1..23	scaffold_4_28941	250	138..160	1e-04	1.00	42.1	Plus / Plus
CGTTCGAATTGTAGTCTGGAGAAG_x1	24	1..24	scaffold_4_28941	250	138..161	1e-04	1.00	42.1	Plus / Plus
GTTCGAATTGTAGTCTGG_x16	18	1..18	scaffold_4_28941	250	139..156	1e-04	1.00	42.1	Plus / Plus
GTTCGAATTGTAGTCTGGA_x19	19	1..19	scaffold_4_28941	250	139..157	1e-04	1.00	42.1	Plus / Plus
GTTCGAATTGTAGTCTGGAG_x3	20	1..20	scaffold_4_28941	250	139..158	1e-04	1.00	42.1	Plus / Plus
GTTCGAATTGTAGTCTGGAGA_x16	21	1..21	scaffold_4_28941	250	139..159	1e-04	1.00	42.1	Plus / Plus
GTTCGAATTGTAGTCTGGAGAA_x4	22	1..22	scaffold_4_28941	250	139..160	1e-04	1.00	42.1	Plus / Plus
GTTCGAATTGTAGTCTGGAGAAG_x1	23	1..23	scaffold_4_28941	250	139..161	1e-04	1.00	42.1	Plus / Plus
GTTCGAATTGTAGTCTGGAGAAGC_x71	24	1..24	scaffold_4_28941	250	139..162	1e-04	1.00	42.1	Plus / Plus
TTCGAATTGTAGTCTGGA_x4	18	1..18	scaffold_4_28941	250	140..157	1e-04	1.00	42.1	Plus / Plus
TTCGAATTGTAGTCTGGAG_x2	19	1..19	scaffold_4_28941	250	140..158	1e-04	1.00	42.1	Plus / Plus
TTCGAATTGTAGTCTGGAGA_x6	20	1..20	scaffold_4_28941	250	140..159	1e-04	1.00	42.1	Plus / Plus
TTCGAATTGTAGTCTGGAGAA_x1	21	1..21	scaffold_4_28941	250	140..160	1e-04	1.00	42.1	Plus / Plus
TTCGAATTGTAGTCTGGAGAAG_x1	22	1..22	scaffold_4_28941	250	140..161	1e-04	1.00	42.1	Plus / Plus
TTCGAATTGTAGTCTGGAGAAGC_x34	23	1..23	scaffold_4_28941	250	140..162	1e-04	1.00	42.1	Plus / Plus
TCGAATTGTAGTCTGGAGA_x10	19	1..19	scaffold_4_28941	250	141..159	1e-04	1.00	42.1	Plus / Plus
TCGAATTGTAGTCTGGAGAA_x3	20	1..20	scaffold_4_28941	250	141..160	1e-04	1.00	42.1	Plus / Plus
TCGAATTGTAGTCTGGAGAAG_x1	21	1..21	scaffold_4_28941	250	141..161	1e-04	1.00	42.1	Plus / Plus
TCGAATTGTAGTCTGGAGAAGC_x14	22	1..22	scaffold_4_28941	250	141..162	1e-04	1.00	42.1	Plus / Plus
TCGAATTGTAGTCTGGAGAAGCG_x6	23	1..23	scaffold_4_28941	250	141..163	1e-04	1.00	42.1	Plus / Plus
TCGAATTGTAGTCTGGAGAAGCGT_x1	24	1..24	scaffold_4_28941	250	141..164	1e-04	1.00	42.1	Plus / Plus
GCCAGAGAGGGTGAGAGCCCCGTT_x1	24	1..24	scaffold_4_28941	250	205..228	1e-04	1.00	42.1	Plus / Plus
TAAACGGAGGAAAAGAAACTTA_x1	22	1..22	scaffold_4_28941	250	50..71	1e-04	1.00	42.1	Plus / Plus


score_star	3.9
score_mfe	3.4
score_freq	93.4
score	101
flank_first_end  	22
flank_first_seq  	CCAATGGTAGTGGAGCCCCACA
flank_first_struct  	.....(((((.(((((((..((
flank_second_beg  	126
flank_second_seq  	CAGGGCTTTCCTCTATCGCACAATCGCGCTTATAATTCGGTGAGATAAACAAGTAGATATAGTCCCTCCCCTCGTGTGGAAGTCTTTCTAAGAACAAATATTGGCCTTGTCTCGAGGTAAATACC
flank_second_struct  	..))))..))).))))).....(((.((((........)))).))).......((((...((.(..(((.(....).))).).)).))))........((((.((((((...)))))).))))..
freq  	195
loop_beg  	44
loop_end  	104
loop_seq  	TATGTGGCAACAGCAGAACCCAAGAGGGCCATCGTTCGGTCCTGCTGTTCTTTGCATTCCA
loop_struct  	.(((..(.((((((((.(((...((......))....))).))))))))..)..)))..))
mature_arm  	second
mature_beg  	105
mature_end  	125
mature_query  	CGTGTTCTCAGGTCGCCCCTG_x189
mature_seq  	CGTGTTCTCAGGTCGCCCCTG
mature_strand  	+
mature_struct  	.))).))))))))))))))))
pre_seq  	GGGGTGACCTGAGATCACATGTATGTGGCAACAGCAGAACCCAAGAGGGCCATCGTTCGGTCCTGCTGTTCTTTGCATTCCACGTGTTCTCAGGTCGCCCCTG
pre_struct  	((((((((((((((.(((.((.(((..(.((((((((.(((...((......))....))).))))))))..)..)))..)).))).))))))))))))))))
pri_beg  	1
pri_end  	250
pri_id  	scaffold_4_30310
pri_mfe  	-94.60
pri_seq  	CCAATGGTAGTGGAGCCCCACAGGGGTGACCTGAGATCACATGTATGTGGCAACAGCAGAACCCAAGAGGGCCATCGTTCGGTCCTGCTGTTCTTTGCATTCCACGTGTTCTCAGGTCGCCCCTGCAGGGCTTTCCTCTATCGCACAATCGCGCTTATAATTCGGTGAGATAAACAAGTAGATATAGTCCCTCCCCTCGTGTGGAAGTCTTTCTAAGAACAAATATTGGCCTTGTCTCGAGGTAAATACC
pri_struct  	.....(((((.(((((((..((((((((((((((((.(((.((.(((..(.((((((((.(((...((......))....))).))))))))..)..)))..)).))).))))))))))))))))..))))..))).))))).....(((.((((........)))).))).......((((...((.(..(((.(....).))).).)).))))........((((.((((((...)))))).))))..
star_arm  	first
star_beg  	23
star_end  	43
star_read  	1
star_seq  	GGGGTGACCTGAGATCACATG
star_struct  	((((((((((((((.(((.((
CCACGTGTTCTCAGGTCGCCC_x2	21	1..21	scaffold_4_30310	250	102..122	1e-04	1.00	42.1	Plus / Plus
CGTGTTCTCAGGTCGCCCCTG_x189	21	1..21	scaffold_4_30310	250	105..125	1e-04	1.00	42.1	Plus / Plus
GTGTTCTCAGGTCGCCCCTG_x2	20	1..20	scaffold_4_30310	250	106..125	1e-04	1.00	42.1	Plus / Plus
AGGGGCGACCTGAGAACACGTGGA_x1	24	1..24	scaffold_4_30310	250	127..150	1e-04	1.00	42.1	Plus / Minus
GGGGTGACCTGAGATCACATG_x1	21	1..21	scaffold_4_30310	250	23..43	1e-04	1.00	42.1	Plus / Plus


score_star	3.9
score_mfe	3.5
score_freq	93.4
score	101.2
flank_first_end  	125
flank_first_seq  	TACTGCAGTGTAGTACAAGTTCAACTAGGTGAAGTACTCGGCAGTGCTTATAACAACTACCCATGAGCAACACTTGTGGCATCCCAAAGTTCTCCGCAGAAGCCCAATGGTAGTGGAGCCCCACA
flank_first_struct  	..((((...(((((...((.....))..((.(((((((....)))))))...)).)))))(((..((.....))..)))................))))..((...((((.((..((((((..((
flank_second_beg  	229
flank_second_seq  	CAGGGCTTTCCTCTATCGCACA
flank_second_struct  	..))))))..)))))).))...
freq  	195
loop_beg  	147
loop_end  	207
loop_seq  	TATGTGGCAACAGCAGAACCCAAGAGGGCCATCGTTCGGTCCTGCTGTTCTTTGCATTCCA
loop_struct  	.(((..(.((((((((.(((...((......))....))).))))))))..)..)))..))
mature_arm  	second
mature_beg  	208
mature_end  	228
mature_query  	CGTGTTCTCAGGTCGCCCCTG_x189
mature_seq  	CGTGTTCTCAGGTCGCCCCTG
mature_strand  	+
mature_struct  	.))).))))))))))))))))
pre_seq  	GGGGTGACCTGAGATCACATGTATGTGGCAACAGCAGAACCCAAGAGGGCCATCGTTCGGTCCTGCTGTTCTTTGCATTCCACGTGTTCTCAGGTCGCCCCTG
pre_struct  	((((((((((((((.(((.((.(((..(.((((((((.(((...((......))....))).))))))))..)..)))..)).))).))))))))))))))))
pri_beg  	1
pri_end  	250
pri_id  	scaffold_4_30313
pri_mfe  	-100.20
pri_seq  	TACTGCAGTGTAGTACAAGTTCAACTAGGTGAAGTACTCGGCAGTGCTTATAACAACTACCCATGAGCAACACTTGTGGCATCCCAAAGTTCTCCGCAGAAGCCCAATGGTAGTGGAGCCCCACAGGGGTGACCTGAGATCACATGTATGTGGCAACAGCAGAACCCAAGAGGGCCATCGTTCGGTCCTGCTGTTCTTTGCATTCCACGTGTTCTCAGGTCGCCCCTGCAGGGCTTTCCTCTATCGCACA
pri_struct  	..((((...(((((...((.....))..((.(((((((....)))))))...)).)))))(((..((.....))..)))................))))..((...((((.((..((((((..((((((((((((((((.(((.((.(((..(.((((((((.(((...((......))....))).))))))))..)..)))..)).))).))))))))))))))))..))))))..)))))).))...
star_arm  	first
star_beg  	126
star_end  	146
star_read  	1
star_seq  	GGGGTGACCTGAGATCACATG
star_struct  	((((((((((((((.(((.((
GGGGTGACCTGAGATCACATG_x1	21	1..21	scaffold_4_30313	250	126..146	1e-04	1.00	42.1	Plus / Plus
CCACGTGTTCTCAGGTCGCCC_x2	21	1..21	scaffold_4_30313	250	205..225	1e-04	1.00	42.1	Plus / Plus
CGTGTTCTCAGGTCGCCCCTG_x189	21	1..21	scaffold_4_30313	250	208..228	1e-04	1.00	42.1	Plus / Plus
GTGTTCTCAGGTCGCCCCTG_x2	20	1..20	scaffold_4_30313	250	209..228	1e-04	1.00	42.1	Plus / Plus
AGGGGCGACCTGAGAACACGTGGA_x1	24	1..24	scaffold_4_30313	250	24..47	1e-04	1.00	42.1	Plus / Minus


score_star	-1.3
score_mfe	2.3
score_freq	0
score	1.3
flank_first_end  	24
flank_first_seq  	AATTTAAATTTATTTTAAAATTAA
flank_first_struct  	(((((((((((.((((((((....
flank_second_beg  	80
flank_second_seq  	AAATTTAAATTTATTTTAGAATTAAAAAAAGATAATGAATAGTTGTGTTCCATAAAAATAGGATCCATTATCTGAATTTTCTTTTAATTTTAATTTTTTTAATATAAAAAATTGTGAATTTACCATATTATCCTCATTTAATTAATAATTTTAATTCTTAATGTTTGCATT
flank_second_struct  	)))))))))))((((..((((((((((..((((((((....(((.((((.......)))).))).))))))))............((((((((((((((......))))))))).)))))............................)))))))))).))))........
freq  	18
loop_beg  	49
loop_end  	56
loop_seq  	CTTCTGCG
loop_struct  	(....)))
mature_arm  	first
mature_beg  	25
mature_end  	48
mature_query  	AAAAGACTAGCCTCTCTGCACGCG_x13
mature_seq  	AAAAGACTAGCCTCTCTGCACGCG
mature_strand  	+
mature_struct  	........((((((((.(((.(((
pre_seq  	AAAAGACTAGCCTCTCTGCACGCGCTTCTGCGCCTGCGAGAGGCTTTTTTTAAAA
pre_struct  	........((((((((.(((.((((....)))).)))))))))))..))))))))
pri_beg  	1
pri_end  	250
pri_id  	scaffold_4_31210
pri_mfe  	-53.24
pri_seq  	AATTTAAATTTATTTTAAAATTAAAAAAGACTAGCCTCTCTGCACGCGCTTCTGCGCCTGCGAGAGGCTTTTTTTAAAAAAATTTAAATTTATTTTAGAATTAAAAAAAGATAATGAATAGTTGTGTTCCATAAAAATAGGATCCATTATCTGAATTTTCTTTTAATTTTAATTTTTTTAATATAAAAAATTGTGAATTTACCATATTATCCTCATTTAATTAATAATTTTAATTCTTAATGTTTGCATT
pri_struct  	(((((((((((.((((((((............((((((((.(((.((((....)))).)))))))))))..)))))))))))))))))))((((..((((((((((..((((((((....(((.((((.......)))).))).))))))))............((((((((((((((......))))))))).)))))............................)))))))))).))))........
star_arm  	second
star_beg  	57
star_end  	79
star_seq  	CCTGCGAGAGGCTTTTTTTAAAA
star_struct  	).)))))))))))..))))))))
AAGCGCGTGCAGAGAGGCTAGTCT_x1	24	1..24	scaffold_4_31210	250	200..223	1e-04	1.00	42.1	Plus / Minus
AAAAAAGACTAGCCTCTCTGCACG_x1	24	1..24	scaffold_4_31210	250	23..46	1e-04	1.00	42.1	Plus / Plus
AAAAGACTAGCCTCTCTGCACGCG_x13	24	1..24	scaffold_4_31210	250	25..48	1e-04	1.00	42.1	Plus / Plus
AAAGACTAGCCTCTCTGCACGCGC_x1	24	1..24	scaffold_4_31210	250	26..49	1e-04	1.00	42.1	Plus / Plus
AGACTAGCCTCTCTGCACGCGCTT_x2	24	1..24	scaffold_4_31210	250	28..51	1e-04	1.00	42.1	Plus / Plus


score_star	-1.3
score_mfe	3.6
score_freq	0
score	2.6
flank_first_end  	143
flank_first_seq  	ATGGAAAAGACAATCGTAATTATGGGAAAAAGCTGGAAGACGTTCATCGGTGAAATCCACCCAACAAGGAGTATCATGAGTAAAAAAGATATTCATTCCCCTTAAAAGGAGAAAAACTCTCATGTAACAGGGATAACACTTTT
flank_first_struct  	..((((................((((.......((((.....((((....)))).)))))))).....(((((((............))))))).))))(((....)))......(((..((((((((.((((((.(((((((
flank_second_beg  	224
flank_second_seq  	ACAGTGCTATTCCCGTTACATGTAAGT
flank_second_struct  	).)))).)))))).))))))))..)))
freq  	18
loop_beg  	165
loop_end  	202
loop_seq  	CAATGACACGTAGGATAACTTTTTTACGTGTCATTGCA
loop_struct  	(((((((((((((((......)))))))))))))))))
mature_arm  	second
mature_beg  	203
mature_end  	223
mature_query  	TTATTGGTCGGGGATAGCAAA_x14
mature_seq  	TTATTGGTCGGGGATAGCAAA
mature_strand  	+
mature_struct  	)))))))).))))))))))))
pre_seq  	TGCTATCCTCAGCCAATAATGCAATGACACGTAGGATAACTTTTTTACGTGTCATTGCATTATTGGTCGGGGATAGCAAA
pre_struct  	((((((((((.(((((((((((((((((((((((((......))))))))))))))))))))))))).))))))))))))
pri_beg  	1
pri_end  	250
pri_id  	scaffold_4_31850
pri_mfe  	-101.81
pri_seq  	ATGGAAAAGACAATCGTAATTATGGGAAAAAGCTGGAAGACGTTCATCGGTGAAATCCACCCAACAAGGAGTATCATGAGTAAAAAAGATATTCATTCCCCTTAAAAGGAGAAAAACTCTCATGTAACAGGGATAACACTTTTTGCTATCCTCAGCCAATAATGCAATGACACGTAGGATAACTTTTTTACGTGTCATTGCATTATTGGTCGGGGATAGCAAAACAGTGCTATTCCCGTTACATGTAAGT
pri_struct  	..((((................((((.......((((.....((((....)))).)))))))).....(((((((............))))))).))))(((....)))......(((..((((((((.((((((.(((((((((((((((((.(((((((((((((((((((((((((......))))))))))))))))))))))))).))))))))))))).)))).)))))).))))))))..)))
star_arm  	first
star_beg  	144
star_end  	164
star_seq  	TGCTATCCTCAGCCAATAATG
star_struct  	((((((((((.((((((((((
TTATTGGTCGGGGATAGCAAA_x14	21	1..21	scaffold_4_31850	250	203..223	1e-04	1.00	42.1	Plus / Plus
AGCACTGTTTTGCTATCCCCGACC_x1	24	1..24	scaffold_4_31850	250	20..43	1e-04	1.00	42.1	Plus / Minus
ATTGGTCGGGGATAGCAAAACAGT_x3	24	1..24	scaffold_4_31850	250	205..228	1e-04	1.00	42.1	Plus / Plus


score_star	-1.3
score_mfe	2.7
score_freq	0
score	1.7
flank_first_end  	22
flank_first_seq  	AGTGTTTGGGGCGAATTTGGTT
flank_first_struct  	.(..(((((...((.(((.(((
flank_second_beg  	97
flank_second_seq  	CGGAATCAAACCGGATGTAGTTCAGAAAAATTTGATTTGACTTTCAAGGAATGAATGATCCCTTGAAAGAATTTGTATATTTGAGAGATTTGAATTTGATCTCATTGAAATTTGCAGGGTAGATGACCCATGTGAAAATTTGGAATGGTTTTGT
flank_second_struct  	).)))))...)))))..)....(((((..((((.(.....(((((((((.((.....)).)))))))))..........((..(((((((.......)))))).)..)).((..((((((.....)))).))..))....).))))..))))).
freq  	12
loop_beg  	47
loop_end  	75
loop_seq  	GCTTGCGGTCGTATCTAGATTGAATTTCC
loop_struct  	(....(((((.......)))))....)))
mature_arm  	first
mature_beg  	23
mature_end  	46
mature_query  	AAGGACACCAGGGATTCTGTTTGG_x8
mature_seq  	AAGGACACCAGGGATTCTGTTTGG
mature_strand  	+
mature_struct  	(((((.((..((((....((((((
pre_seq  	AAGGACACCAGGGATTCTGTTTGGGCTTGCGGTCGTATCTAGATTGAATTTCCAAATTTCCTACGTATCCTTGG
pre_struct  	(((((.((..((((....(((((((....(((((.......)))))....))))))).))))..)).)))))))
pri_beg  	1
pri_end  	250
pri_id  	scaffold_4_32560
pri_mfe  	-67.90
pri_seq  	AGTGTTTGGGGCGAATTTGGTTAAGGACACCAGGGATTCTGTTTGGGCTTGCGGTCGTATCTAGATTGAATTTCCAAATTTCCTACGTATCCTTGGCGGAATCAAACCGGATGTAGTTCAGAAAAATTTGATTTGACTTTCAAGGAATGAATGATCCCTTGAAAGAATTTGTATATTTGAGAGATTTGAATTTGATCTCATTGAAATTTGCAGGGTAGATGACCCATGTGAAAATTTGGAATGGTTTTGT
pri_struct  	.(..(((((...((.(((.((((((((.((..((((....(((((((....(((((.......)))))....))))))).))))..)).)))))))).)))))...)))))..)....(((((..((((.(.....(((((((((.((.....)).)))))))))..........((..(((((((.......)))))).)..)).((..((((((.....)))).))..))....).))))..))))).
star_arm  	second
star_beg  	76
star_end  	96
star_seq  	AAATTTCCTACGTATCCTTGG
star_struct  	)))).))))..)).)))))))
AAGGACACCAGGGATTCTGTT_x1	21	1..21	scaffold_4_32560	250	23..43	1e-04	1.00	42.1	Plus / Plus
AAGGACACCAGGGATTCTGTTT_x1	22	1..22	scaffold_4_32560	250	23..44	1e-04	1.00	42.1	Plus / Plus
AAGGACACCAGGGATTCTGTTTGG_x8	24	1..24	scaffold_4_32560	250	23..46	1e-04	1.00	42.1	Plus / Plus
AGGACACCAGGGATTCTGTTTGGG_x2	24	1..24	scaffold_4_32560	250	24..47	1e-04	1.00	42.1	Plus / Plus


score_star	-1.3
score_mfe	2.7
score_freq	0
score	1.7
flank_first_end  	111
flank_first_seq  	AAAATATGAGGTGGGTGAAAATAGTAGCACTCTACATATATTATACACATGAAAAAAAATTGGGGCCCCTAAAAAATTAGGTGCCCTGTGCGGTGGCACCACTTGTACACC
flank_first_struct  	..((((((..(((((((..........))).)))).))))))...(((((...........(((((.(((((....))))).)))))((((((((....))).)))))...
flank_second_beg  	229
flank_second_seq  	GTGTGAGGTTTAAATAGAAAAA
flank_second_struct  	))))).................
freq  	16
loop_beg  	141
loop_end  	204
loop_seq  	ATATTAAGTTAGATGACCTTTTTGGTCTTTTTCACGATCATAAAACTTAACAGCTTAATGATTT
loop_struct  	((((((((((.(.(((..(((.(((((........))))).)))..))).))))))))).))))
mature_arm  	second
mature_beg  	205
mature_end  	228
mature_query  	AAGTATTGGGGTGAACAAAGAGAA_x16
mature_seq  	AAGTATTGGGGTGAACAAAGAGAA
mature_strand  	+
mature_struct  	))))...))))))..)...)))..
pre_seq  	CTCAGGGCCACCCCTATTATTAGGCTTAAATATTAAGTTAGATGACCTTTTTGGTCTTTTTCACGATCATAAAACTTAACAGCTTAATGATTTAAGTATTGGGGTGAACAAAGAGAA
pre_struct  	(((..(..((((((.........((((((((((((((((.(.(((..(((.(((((........))))).)))..))).))))))))).))))))))...))))))..)...)))..
pri_beg  	1
pri_end  	250
pri_id  	scaffold_4_34672
pri_mfe  	-67.00
pri_seq  	AAAATATGAGGTGGGTGAAAATAGTAGCACTCTACATATATTATACACATGAAAAAAAATTGGGGCCCCTAAAAAATTAGGTGCCCTGTGCGGTGGCACCACTTGTACACCCTCAGGGCCACCCCTATTATTAGGCTTAAATATTAAGTTAGATGACCTTTTTGGTCTTTTTCACGATCATAAAACTTAACAGCTTAATGATTTAAGTATTGGGGTGAACAAAGAGAAGTGTGAGGTTTAAATAGAAAAA
pri_struct  	..((((((..(((((((..........))).)))).))))))...(((((...........(((((.(((((....))))).)))))((((((((....))).)))))...(((..(..((((((.........((((((((((((((((.(.(((..(((.(((((........))))).)))..))).))))))))).))))))))...))))))..)...)))..))))).................
star_arm  	first
star_beg  	112
star_end  	140
star_seq  	CTCAGGGCCACCCCTATTATTAGGCTTAA
star_struct  	(((..(..((((((.........((((((
AAGTATTGGGGTGAACAAAGAGAA_x16	24	1..24	scaffold_4_34672	250	205..228	1e-04	1.00	42.1	Plus / Plus


score_star	-1.3
score_mfe	3.2
score_freq	-0.3
score	1.8
flank_first_end  	159
flank_first_seq  	TGTTTTAGACTTTGCGCGACCAATAATTATTTTTCGTCGCGCAAAAATTTAAAAATTTTGGCGGGTACCAAAAATGGGATGCGGGAATTTTTTTTTTTTTTTAAAATAATTTTTTTTAGACTTTGCGCGACCAATATTCCTATATTCGTCGCGCAAAAC
flank_first_struct  	(((((((((.((((((((((.((.........)).)))))))))).....(((((((((.(((....(((....)))..))).))))))))).......))))))))).....((((((...(((((((((.(((((....))))).))))))))).((
flank_second_beg  	228
flank_second_seq  	GATACGATTTTTAAAACTGAAAT
flank_second_struct  	................)))))).
freq  	11
loop_beg  	182
loop_end  	203
loop_seq  	TCGCGCAAAACTTTGCGCGACC
loop_struct  	((((((((....))))))))).
mature_arm  	second
mature_beg  	204
mature_end  	227
mature_query  	AACCATATTTTCGTCGCGCAAAGT_x7
mature_seq  	AACCATATTTTCGTCGCGCAAAGT
mature_strand  	+
mature_struct  	)).))))))...))).))))))))
pre_seq  	TTTGCGAGACCAATATGTTTCGTCGCGCAAAACTTTGCGCGACCAACCATATTTTCGTCGCGCAAAGT
pre_struct  	((((((.(((.((((((.((.(((((((((....))))))))).)).))))))...))).))))))))
pri_beg  	1
pri_end  	250
pri_id  	scaffold_4_37831
pri_mfe  	-87.00
pri_seq  	TGTTTTAGACTTTGCGCGACCAATAATTATTTTTCGTCGCGCAAAAATTTAAAAATTTTGGCGGGTACCAAAAATGGGATGCGGGAATTTTTTTTTTTTTTTAAAATAATTTTTTTTAGACTTTGCGCGACCAATATTCCTATATTCGTCGCGCAAAACTTTGCGAGACCAATATGTTTCGTCGCGCAAAACTTTGCGCGACCAACCATATTTTCGTCGCGCAAAGTGATACGATTTTTAAAACTGAAAT
pri_struct  	(((((((((.((((((((((.((.........)).)))))))))).....(((((((((.(((....(((....)))..))).))))))))).......))))))))).....((((((...(((((((((.(((((....))))).))))))))).((((((((.(((.((((((.((.(((((((((....))))))))).)).))))))...))).))))))))................)))))).
star_arm  	first
star_beg  	160
star_end  	181
star_seq  	TTTGCGAGACCAATATGTTTCG
star_struct  	((((((.(((.((((((.((.(
ACCAACCATATTTTCGTCGCGCA_x1	23	1..23	scaffold_4_37831	250	201..223	1e-04	1.00	42.1	Plus / Plus
AACCATATTTTCGTCGCGCAAAGT_x7	24	1..24	scaffold_4_37831	250	204..227	1e-04	1.00	42.1	Plus / Plus
ACCATATTTTCGTCGCGCAAAGTG_x3	24	1..24	scaffold_4_37831	250	205..228	1e-04	1.00	42.1	Plus / Plus


score_star	-1.3
score_mfe	3.3
score_freq	-0.3
score	1.9
flank_first_end  	23
flank_first_seq  	AATTATTTGAGGGATCCCTCAAT
flank_first_struct  	..(((((((((((((((((((((
flank_second_beg  	158
flank_second_seq  	TGAGGGATCCCTCAAATAAGCTTATTTGAGGGACACCCCTTGTAGGGCCCACTCCAGATTGTATTTCACTACCAAACCGTCTATTTTGTAGAT
flank_second_struct  	))))))))))))))))))).(((((..(((((....))))))))))................................((((((...))))))
freq  	11
loop_beg  	48
loop_end  	131
loop_seq  	TGTATATGTGTATTATATTATATATATATATATGTGTGTGTGTGTATATACTTGTATATAAATGTATATATATGTACATTTTAG
loop_struct  	(((((((((((((.((((((((((((..((((((..(....)..))))))..))))))).)))))))))))))))))))....)
mature_arm  	first
mature_beg  	24
mature_end  	47
mature_query  	AGAAGGGGACTGTATATGTATATA_x5
mature_seq  	AGAAGGGGACTGTATATGTATATA
mature_strand  	+
mature_struct  	.((((....(((((((((((((((
pre_seq  	AGAAGGGGACTGTATATGTATATATGTATATGTGTATTATATTATATATATATATATGTGTGTGTGTGTATATACTTGTATATAAATGTATATATATGTACATTTTAGTATATATGTATAGAGAGAGCTTCCAT
pre_struct  	.((((....((((((((((((((((((((((((((((.((((((((((((..((((((..(....)..))))))..))))))).)))))))))))))))))))....))))))))))))))......)))).))
pri_beg  	1
pri_end  	250
pri_id  	scaffold_4_38549
pri_mfe  	-89.60
pri_seq  	AATTATTTGAGGGATCCCTCAATAGAAGGGGACTGTATATGTATATATGTATATGTGTATTATATTATATATATATATATGTGTGTGTGTGTATATACTTGTATATAAATGTATATATATGTACATTTTAGTATATATGTATAGAGAGAGCTTCCATTGAGGGATCCCTCAAATAAGCTTATTTGAGGGACACCCCTTGTAGGGCCCACTCCAGATTGTATTTCACTACCAAACCGTCTATTTTGTAGAT
pri_struct  	..(((((((((((((((((((((.((((....((((((((((((((((((((((((((((.((((((((((((..((((((..(....)..))))))..))))))).)))))))))))))))))))....))))))))))))))......)))).))))))))))))))))))))).(((((..(((((....))))))))))................................((((((...))))))
star_arm  	second
star_beg  	132
star_end  	157
star_seq  	TATATATGTATAGAGAGAGCTTCCAT
star_struct  	)))))))))))))......)))).))
TAGAAGGGGACTGTATATGTATAT_x1	24	1..24	scaffold_4_38549	250	23..46	1e-04	1.00	42.1	Plus / Plus
AGAAGGGGACTGTATATGTATA_x1	22	1..22	scaffold_4_38549	250	24..45	1e-04	1.00	42.1	Plus / Plus
AGAAGGGGACTGTATATGTATATA_x5	24	1..24	scaffold_4_38549	250	24..47	1e-04	1.00	42.1	Plus / Plus
GAAGGGGACTGTATATGTATATA_x3	23	1..23	scaffold_4_38549	250	25..47	1e-04	1.00	42.1	Plus / Plus
AAGGGGACTGTATATGTATATATG_x1	24	1..24	scaffold_4_38549	250	26..49	1e-04	1.00	42.1	Plus / Plus


score_star	-1.3
score_mfe	2.7
score_freq	0
score	1.7
flank_first_end  	164
flank_first_seq  	AACGGTCAAACTGACGAAAAGTGTACATTGGTTGAATTTTAAAAAGTTAGGGCGTAAATTGACAAAATTGAAGCTCCGTTGTAACATCCCACATCGACTAACGAAGAGGGGGTGATGTGCCTTATATGTACATGCCCACCTCTATCTAGCATGAGGCTTTTTGA
flank_first_struct  	..(((.....))).((((((((.(.((((((((((..............((((...((((.....))))...)))).((....))........)))))))..(((((((((((.((((((.......)))))))))).))))).))....)))).)))))))).
flank_second_beg  	227
flank_second_seq  	CCAGGATGGGTGACTCACTGGTAA
flank_second_struct  	((((...((....))..))))...
freq  	48
loop_beg  	192
loop_end  	202
loop_seq  	ACTCTAAAGTT
loop_struct  	(((....))))
mature_arm  	second
mature_beg  	203
mature_end  	226
mature_query  	AAACGAGTTTGGGCTAGAGCAATC_x39
mature_seq  	AAACGAGTTTGGGCTAGAGCAATC
mature_strand  	+
mature_struct  	....)).)))))))))))))....
pre_seq  	AAGCTCACTAGCATCGAAGTCATGGGAACTCTAAAGTTAAACGAGTTTGGGCTAGAGCAATC
pre_struct  	..((((..((((.(((((.((.....((((....))))....)).)))))))))))))....
pri_beg  	1
pri_end  	250
pri_id  	scaffold_4_39382
pri_mfe  	-67.10
pri_seq  	AACGGTCAAACTGACGAAAAGTGTACATTGGTTGAATTTTAAAAAGTTAGGGCGTAAATTGACAAAATTGAAGCTCCGTTGTAACATCCCACATCGACTAACGAAGAGGGGGTGATGTGCCTTATATGTACATGCCCACCTCTATCTAGCATGAGGCTTTTTGAAAGCTCACTAGCATCGAAGTCATGGGAACTCTAAAGTTAAACGAGTTTGGGCTAGAGCAATCCCAGGATGGGTGACTCACTGGTAA
pri_struct  	..(((.....))).((((((((.(.((((((((((..............((((...((((.....))))...)))).((....))........)))))))..(((((((((((.((((((.......)))))))))).))))).))....)))).))))))))...((((..((((.(((((.((.....((((....))))....)).)))))))))))))....((((...((....))..))))...
star_arm  	first
star_beg  	165
star_end  	191
star_seq  	AAGCTCACTAGCATCGAAGTCATGGGA
star_struct  	..((((..((((.(((((.((.....(
AGTTAAACGAGTTTGGGCTAGAGC_x3	24	1..24	scaffold_4_39382	250	199..222	1e-04	1.00	42.1	Plus / Plus
AAACGAGTTTGGGCTAGAGC_x1	20	1..20	scaffold_4_39382	250	203..222	1e-04	1.00	42.1	Plus / Plus
AAACGAGTTTGGGCTAGAGCAATC_x39	24	1..24	scaffold_4_39382	250	203..226	1e-04	1.00	42.1	Plus / Plus
AACGAGTTTGGGCTAGAGCAATCC_x3	24	1..24	scaffold_4_39382	250	204..227	1e-04	1.00	42.1	Plus / Plus
ACGAGTTTGGGCTAGAGCAATCCC_x2	24	1..24	scaffold_4_39382	250	205..228	1e-04	1.00	42.1	Plus / Plus


score_star	3.9
score_mfe	2.3
score_freq	-4.9
score	1.6
flank_first_end  	124
flank_first_seq  	AGATTGGACTGTTATCGCTAACCCACAAACTTTGAATTATTGAATCGGAACATCAGGGGCTCCGATTCAGGATCTGTGAAGTCCTACATGATCCTAGGAATACCTAGAACAACTATTTTAATTG
flank_first_struct  	.....(((((....((((....((.((.....))......(((((((((.(......)..)))))))))))....)))))))))..(((((..(((((....)))))...........(((.((
flank_second_beg  	230
flank_second_seq  	CTTACTCGTGACAACCTAAGG
flank_second_struct  	.))).)))))...........
freq  	2
loop_beg  	149
loop_end  	203
loop_seq  	TATTGAATCTGAATAACGCACAATATGCGAAAATCCGTTCGATAGTCAAACAACG
loop_struct  	((((((((..((....((((.....))))....)).))))))))).........)
mature_arm  	first
mature_beg  	125
mature_end  	148
mature_query  	GGAAACGATCCAACGGTCAGAACC_x1
mature_seq  	GGAAACGATCCAACGGTCAGAACC
mature_strand  	+
mature_struct  	(((.(((((((((...((.(((((
pre_seq  	GGAAACGATCCAACGGTCAGAACCTATTGAATCTGAATAACGCACAATATGCGAAAATCCGTTCGATAGTCAAACAACGTTCGAATTGAGATCCGTGAAATCCTA
pre_struct  	(((.(((((((((...((.(((((((((((((..((....((((.....))))....)).))))))))).........)))))).))).))).)))....)))))
pri_beg  	1
pri_end  	250
pri_id  	scaffold_4_41938
pri_mfe  	-55.50
pri_seq  	AGATTGGACTGTTATCGCTAACCCACAAACTTTGAATTATTGAATCGGAACATCAGGGGCTCCGATTCAGGATCTGTGAAGTCCTACATGATCCTAGGAATACCTAGAACAACTATTTTAATTGGGAAACGATCCAACGGTCAGAACCTATTGAATCTGAATAACGCACAATATGCGAAAATCCGTTCGATAGTCAAACAACGTTCGAATTGAGATCCGTGAAATCCTACTTACTCGTGACAACCTAAGG
pri_struct  	.....(((((....((((....((.((.....))......(((((((((.(......)..)))))))))))....)))))))))..(((((..(((((....)))))...........(((.(((((.(((((((((...((.(((((((((((((..((....((((.....))))....)).))))))))).........)))))).))).))).)))....))))).))).)))))...........
star_arm  	second
star_beg  	204
star_end  	229
star_read  	1
star_seq  	TTCGAATTGAGATCCGTGAAATCCTA
star_struct  	))))).))).))).)))....)))))
GGAAACGATCCAACGGTCAGAACC_x1	24	1..24	scaffold_4_41938	250	125..148	1e-04	1.00	42.1	Plus / Plus
TCGAATTGAGATCCGTGAAATCCT_x1	24	1..24	scaffold_4_41938	250	205..228	1e-04	1.00	42.1	Plus / Plus


score_star	-1.3
score_mfe	2.8
score_freq	0
score	1.8
flank_first_end  	23
flank_first_seq  	GTATACTTTTGGGGGAAACGGGC
flank_first_struct  	..........(((((.(((((((
flank_second_beg  	170
flank_second_seq  	CGTTTGTTTGAAAAAGTAAGTTAGTTGACCCATTTTCTCCATGAACGGGCAACTTTACTCAACGAACGTAACCCCTGCGTT
flank_second_struct  	)))).(((((....(((((...(((((.(((...(((.....))).)))))))))))))...)))))....))))).....
freq  	15
loop_beg  	48
loop_end  	144
loop_seq  	CTGCGTTTGTGTGAACAAATTGCCATTTGTTTGAAAAAGTAAGTTAGTTGGGCTCATTTTTCCGGGGAACGGGCAACTTTACTCAACAGATGCAACA
loop_struct  	.(((((((((.(((..((((((((..((.((((.((((((.((((.....)))).)))))).)))).))..))))).)))..))))))))))))...
mature_arm  	first
mature_beg  	24
mature_end  	47
mature_query  	AACTTTACTCAATGAACGCAGCCC_x6
mature_seq  	AACTTTACTCAATGAACGCAGCCC
mature_strand  	+
mature_struct  	...(((..(((..((((((((...
pre_seq  	AACTTTACTCAATGAACGCAGCCCCTGCGTTTGTGTGAACAAATTGCCATTTGTTTGAAAAAGTAAGTTAGTTGGGCTCATTTTTCCGGGGAACGGGCAACTTTACTCAACAGATGCAACACCTGCGTTTGCGTGAACAAATAGCT
pre_struct  	...(((..(((..((((((((....(((((((((.(((..((((((((..((.((((.((((((.((((.....)))).)))))).)))).))..))))).)))..))))))))))))....))))))))...)))..)))..)))
pri_beg  	1
pri_end  	250
pri_id  	scaffold_4_44247
pri_mfe  	-73.50
pri_seq  	GTATACTTTTGGGGGAAACGGGCAACTTTACTCAATGAACGCAGCCCCTGCGTTTGTGTGAACAAATTGCCATTTGTTTGAAAAAGTAAGTTAGTTGGGCTCATTTTTCCGGGGAACGGGCAACTTTACTCAACAGATGCAACACCTGCGTTTGCGTGAACAAATAGCTCGTTTGTTTGAAAAAGTAAGTTAGTTGACCCATTTTCTCCATGAACGGGCAACTTTACTCAACGAACGTAACCCCTGCGTT
pri_struct  	..........(((((.(((((((...(((..(((..((((((((....(((((((((.(((..((((((((..((.((((.((((((.((((.....)))).)))))).)))).))..))))).)))..))))))))))))....))))))))...)))..)))..))))))).(((((....(((((...(((((.(((...(((.....))).)))))))))))))...)))))....))))).....
star_arm  	second
star_beg  	145
star_end  	169
star_seq  	CCTGCGTTTGCGTGAACAAATAGCT
star_struct  	.))))))))...)))..)))..)))
CGGGCAACTTTACTCAACGAACGT_x1	24	1..24	scaffold_4_44247	250	215..238	1e-04	1.00	42.1	Plus / Plus
CAACTTTACTCAATGAACGCAGCC_x1	24	1..24	scaffold_4_44247	250	23..46	1e-04	1.00	42.1	Plus / Plus
AACTTTACTCAATGAACGCAGCC_x1	23	1..23	scaffold_4_44247	250	24..46	1e-04	1.00	42.1	Plus / Plus
AACTTTACTCAATGAACGCAGCCC_x6	24	1..24	scaffold_4_44247	250	24..47	1e-04	1.00	42.1	Plus / Plus
ACTTTACTCAATGAACGCAGCCCC_x3	24	1..24	scaffold_4_44247	250	25..48	1e-04	1.00	42.1	Plus / Plus
TTTACTCAATGAACGCAGCCCCT_x1	23	1..23	scaffold_4_44247	250	27..49	1e-04	1.00	42.1	Plus / Plus
TTTACTCAATGAACGCAGCCCCTG_x1	24	1..24	scaffold_4_44247	250	27..50	1e-04	1.00	42.1	Plus / Plus
TTACTCAATGAACGCAGCCCCTG_x1	23	1..23	scaffold_4_44247	250	28..50	1e-04	1.00	42.1	Plus / Plus


score_star	-1.3
score_mfe	2.8
score_freq	0
score	1.8
flank_first_end  	94
flank_first_seq  	ATATAGCTAGAGAGAGCTGTAGGGGGAGAATTGTCACGAGGCTTCTCTTTCTCTTACCTAAAACATGCATGCCTCGAGTGTTTGTGTGCAAGGA
flank_first_struct  	(((((((((..(((.(((((((..((((((..(((....)))))))))..))..............))).))))).((.(((.((((((....(
flank_second_beg  	228
flank_second_seq  	GTATACTTAACCTATAGCTATAT
flank_second_struct  	))))))..))))).)))))))))
freq  	849
loop_beg  	120
loop_end  	206
loop_seq  	CCTTAATTTCCATCAAAGGCCAAACCTTTATGCAGCGTCTTGCTTCTTCTTTCTATTCTCTTGTCTGGTTTTGTTGGTTTGAGAGCT
loop_struct  	((((((...(((...(((((((.((......((((....))))...................)).)))))))..))).))))).)))
mature_arm  	second
mature_beg  	207
mature_end  	227
mature_query  	TGAAGCTGCCAGCATGATCTG_x690
mature_seq  	TGAAGCTGCCAGCATGATCTG
mature_strand  	+
mature_struct  	).)))).))))))..))))).
pre_seq  	GATTCAGCTGGTTGCTTAAAAAGAGCCTTAATTTCCATCAAAGGCCAAACCTTTATGCAGCGTCTTGCTTCTTCTTTCTATTCTCTTGTCTGGTTTTGTTGGTTTGAGAGCTTGAAGCTGCCAGCATGATCTG
pre_struct  	((((..((((((.((((.....(((((((((...(((...(((((((.((......((((....))))...................)).)))))))..))).))))).)))).)))).))))))..))))).
pri_beg  	1
pri_end  	250
pri_id  	scaffold_4_44510
pri_mfe  	-73.54
pri_seq  	ATATAGCTAGAGAGAGCTGTAGGGGGAGAATTGTCACGAGGCTTCTCTTTCTCTTACCTAAAACATGCATGCCTCGAGTGTTTGTGTGCAAGGAGATTCAGCTGGTTGCTTAAAAAGAGCCTTAATTTCCATCAAAGGCCAAACCTTTATGCAGCGTCTTGCTTCTTCTTTCTATTCTCTTGTCTGGTTTTGTTGGTTTGAGAGCTTGAAGCTGCCAGCATGATCTGGTATACTTAACCTATAGCTATAT
pri_struct  	(((((((((..(((.(((((((..((((((..(((....)))))))))..))..............))).))))).((.(((.((((((....(((((..((((((.((((.....(((((((((...(((...(((((((.((......((((....))))...................)).)))))))..))).))))).)))).)))).))))))..))))).))))))..))))).)))))))))
star_arm  	first
star_beg  	95
star_end  	119
star_seq  	GATTCAGCTGGTTGCTTAAAAAGAG
star_struct  	((((..((((((.((((.....(((
TGAAGCTGCCAGCATGAT_x1	18	1..18	scaffold_4_44510	250	207..224	1e-04	1.00	42.1	Plus / Plus
TGAAGCTGCCAGCATGATC_x19	19	1..19	scaffold_4_44510	250	207..225	1e-04	1.00	42.1	Plus / Plus
TGAAGCTGCCAGCATGATCT_x32	20	1..20	scaffold_4_44510	250	207..226	1e-04	1.00	42.1	Plus / Plus
TGAAGCTGCCAGCATGATCTG_x690	21	1..21	scaffold_4_44510	250	207..227	1e-04	1.00	42.1	Plus / Plus
TGAAGCTGCCAGCATGATCTGG_x106	22	1..22	scaffold_4_44510	250	207..228	1e-04	1.00	42.1	Plus / Plus
GAAGCTGCCAGCATGATCTG_x1	20	1..20	scaffold_4_44510	250	208..227	1e-04	1.00	42.1	Plus / Plus


score_star	-1.3
score_mfe	3.6
score_freq	0
score	2.6
flank_first_end  	58
flank_first_seq  	CTTTCTTCTTTGTATAAACCGCATTAAGAATTCTATAGTGAGGGCTTTATATATGACC
flank_first_struct  	........(((((((.....((.(((((.((((((((((((((..((((((((((((.
flank_second_beg  	164
flank_second_seq  	TCATATATAAGAACCTCACTATAGAATGACTTTAAACCGCATAACTGGTCCAATATGTGATGGTGTATATGGGCTAAATATAAATAT
flank_second_struct  	)))))))))))..))))))))))))))...)))))...)).....((((((((((..(....)..))).))))))).)))))))...
freq  	35
loop_beg  	83
loop_end  	139
loop_seq  	TCGTTGGATCAAATTATTTAGCCGTTGAATCAAATTGATTGGCCTGATTCAACGATT
loop_struct  	(((((((((((.........(((((..(......)..).)))).)))))))))))))
mature_arm  	second
mature_beg  	140
mature_end  	163
mature_query  	AAGAGTTAGGACCTCACCTGAGAG_x26
mature_seq  	AAGAGTTAGGACCTCACCTGAGAG
mature_strand  	+
mature_struct  	))))).))))).)))))))))).)
pre_seq  	CTTAGGTGAGATTCTATCTTTTAATCGTTGGATCAAATTATTTAGCCGTTGAATCAAATTGATTGGCCTGATTCAACGATTAAGAGTTAGGACCTCACCTGAGAG
pre_struct  	((((((((((.(((((.((((((((((((((((((.........(((((..(......)..).)))).)))))))))))))))))).))))).)))))))))).)
pri_beg  	1
pri_end  	250
pri_id  	scaffold_4_45356
pri_mfe  	-100.40
pri_seq  	CTTTCTTCTTTGTATAAACCGCATTAAGAATTCTATAGTGAGGGCTTTATATATGACCCTTAGGTGAGATTCTATCTTTTAATCGTTGGATCAAATTATTTAGCCGTTGAATCAAATTGATTGGCCTGATTCAACGATTAAGAGTTAGGACCTCACCTGAGAGTCATATATAAGAACCTCACTATAGAATGACTTTAAACCGCATAACTGGTCCAATATGTGATGGTGTATATGGGCTAAATATAAATAT
pri_struct  	........(((((((.....((.(((((.((((((((((((((..((((((((((((.((((((((((.(((((.((((((((((((((((((.........(((((..(......)..).)))).)))))))))))))))))).))))).)))))))))).))))))))))))..))))))))))))))...)))))...)).....((((((((((..(....)..))).))))))).)))))))...
star_arm  	first
star_beg  	59
star_end  	82
star_seq  	CTTAGGTGAGATTCTATCTTTTAA
star_struct  	((((((((((.(((((.(((((((
AACTCTTAATCGTTGAATCAGGCC_x1	24	1..24	scaffold_4_45356	250	105..128	1e-04	1.00	42.1	Plus / Minus
ATTGGCCTGATTCAACGATTAAGA_x1	24	1..24	scaffold_4_45356	250	120..143	1e-04	1.00	42.1	Plus / Plus
ATTCAACGATTAAGAGTTAGGACC_x1	24	1..24	scaffold_4_45356	250	129..152	1e-04	1.00	42.1	Plus / Plus
AAGAGTTAGGACCTCACCTGAGAG_x26	24	1..24	scaffold_4_45356	250	140..163	1e-04	1.00	42.1	Plus / Plus
AGAGTTAGGACCTCACCTGAGAGT_x5	24	1..24	scaffold_4_45356	250	141..164	1e-04	1.00	42.1	Plus / Plus
ATTAAGAATTCTATAGTGAGGGCT_x1	24	1..24	scaffold_4_45356	250	23..46	1e-04	1.00	42.1	Plus / Plus


score_star	3.9
score_mfe	0.8
score_freq	29.2
score	34.2
flank_first_end  	26
flank_first_seq  	AGTTTTGTTGTTTTGAACTTATTTGT
flank_first_struct  	......((..(((((((...((((((
flank_second_beg  	108
flank_second_seq  	AACATTATTTCAGTTGAATGATT
flank_second_struct  	)).))...))))...)))..)).
freq  	69
loop_beg  	47
loop_end  	84
loop_seq  	AGGGACATCAGAACTCCTTTGGGAGGATGGTGATTTGT
loop_struct  	(((..(((((...((((....))))..))))).)))))
mature_arm  	second
mature_beg  	85
mature_end  	107
mature_query  	CAATGGGAATCTCTCTGATGCAC_x16
mature_seq  	CAATGGGAATCTCTCTGATGCAC
mature_strand  	+
mature_struct  	)..))...))))).))..)))))
pre_seq  	GCAAGTGACGATAAACAGACAGGGACATCAGAACTCCTTTGGGAGGATGGTGATTTGTCAATGGGAATCTCTCTGATGCAC
pre_struct  	(((((.((.(((...((((((((..(((((...((((....))))..))))).))))))..))...))))).))..)))))
pri_beg  	1
pri_end  	130
pri_id  	scaffold_5_11239
pri_mfe  	-31.70
pri_seq  	AGTTTTGTTGTTTTGAACTTATTTGTGCAAGTGACGATAAACAGACAGGGACATCAGAACTCCTTTGGGAGGATGGTGATTTGTCAATGGGAATCTCTCTGATGCACAACATTATTTCAGTTGAATGATT
pri_struct  	......((..(((((((...(((((((((((.((.(((...((((((((..(((((...((((....))))..))))).))))))..))...))))).))..))))))).))...))))...)))..)).
star_arm  	first
star_beg  	27
star_end  	46
star_read  	1
star_seq  	GCAAGTGACGATAAACAGAC
star_struct  	(((((.((.(((...(((((
TTGTGCAAGTGACGATAAACAGAC_x1	24	1..24	scaffold_5_11239	130	23..46	1e-04	1.00	42.1	Plus / Plus
GTGCAAGTGACGATAAACAGACA_x1	23	1..23	scaffold_5_11239	130	25..47	1e-04	1.00	42.1	Plus / Plus
TGCAAGTGACGATAAACA_x2	18	1..18	scaffold_5_11239	130	26..43	1e-04	1.00	42.1	Plus / Plus
GCAAGTGACGATAAACAGA_x1	19	1..19	scaffold_5_11239	130	27..45	1e-04	1.00	42.1	Plus / Plus
GCAAGTGACGATAAACAGACA_x1	21	1..21	scaffold_5_11239	130	27..47	1e-04	1.00	42.1	Plus / Plus
GGAGGATGGTGATTTGTCAATG_x1	22	1..22	scaffold_5_11239	130	68..89	1e-04	1.00	42.1	Plus / Plus
ATTTGTCAATGGGAATCTCTCTG_x1	23	1..23	scaffold_5_11239	130	79..101	1e-04	1.00	42.1	Plus / Plus
TCAATGGGAATCTCTCTGATGCA_x2	23	1..23	scaffold_5_11239	130	84..106	1e-04	1.00	42.1	Plus / Plus
TCAATGGGAATCTCTCTGATGCAC_x15	24	1..24	scaffold_5_11239	130	84..107	1e-04	1.00	42.1	Plus / Plus
CAATGGGAATCTCTCTGATGCA_x3	22	1..22	scaffold_5_11239	130	85..106	1e-04	1.00	42.1	Plus / Plus
CAATGGGAATCTCTCTGATGCAC_x16	23	1..23	scaffold_5_11239	130	85..107	1e-04	1.00	42.1	Plus / Plus
CAATGGGAATCTCTCTGATGCACA_x4	24	1..24	scaffold_5_11239	130	85..108	1e-04	1.00	42.1	Plus / Plus
AATGGGAATCTCTCTGATGCA_x1	21	1..21	scaffold_5_11239	130	86..106	1e-04	1.00	42.1	Plus / Plus
AATGGGAATCTCTCTGATGCAC_x4	22	1..22	scaffold_5_11239	130	86..107	1e-04	1.00	42.1	Plus / Plus
AATGGGAATCTCTCTGATGCACA_x7	23	1..23	scaffold_5_11239	130	86..108	1e-04	1.00	42.1	Plus / Plus
ATGGGAATCTCTCTGATGCAC_x3	21	1..21	scaffold_5_11239	130	87..107	1e-04	1.00	42.1	Plus / Plus
ATGGGAATCTCTCTGATGCACA_x5	22	1..22	scaffold_5_11239	130	87..108	1e-04	1.00	42.1	Plus / Plus
GGGAATCTCTCTGATGCAC_x1	19	1..19	scaffold_5_11239	130	89..107	1e-04	1.00	42.1	Plus / Plus


score_star	3.9
score_mfe	2.7
score_freq	-4.9
score	2
flank_first_end  	22
flank_first_seq  	AATAAAAACCTCTCCCGACGAA
flank_first_struct  	....((((((((((..((.(((
flank_second_beg  	160
flank_second_seq  	CTTCCAGAGAGATGTTTTCTTAGTTTGCTCCGGGCGGCTATACTTTAAAATATTCTTTTTCATTCAGGAAAATTCTACAAAGAATAATAAG
flank_second_struct  	).))..)))))..)))))..(((((.((.....)))))))..........(((((((((((......)))........)))))))).....
freq  	2
loop_beg  	47
loop_end  	135
loop_seq  	GGTGAAATTTACCGTATTAGACCTCTTCAGAAGAACTTTTGTCGGCAGAGGTAATGTTCGTCAAGAGAGGTCCGACAAATATTTGCCGC
loop_struct  	((..((((((..((.....((((((((..((.((((..((..(......)..)).)))).))..))))))))))..)))).))..))).
mature_arm  	first
mature_beg  	23
mature_end  	46
mature_query  	ATTTCATCGGCACATATCTATCCC_x1
mature_seq  	ATTTCATCGGCACATATCTATCCC
mature_strand  	+
mature_struct  	.((((((((((((((.(.(((..(
pre_seq  	ATTTCATCGGCACATATCTATCCCGGTGAAATTTACCGTATTAGACCTCTTCAGAAGAACTTTTGTCGGCAGAGGTAATGTTCGTCAAGAGAGGTCCGACAAATATTTGCCGCCATGTACATGTGCCGATGAAACTT
pre_struct  	.((((((((((((((.(.(((..(((..((((((..((.....((((((((..((.((((..((..(......)..)).)))).))..))))))))))..)))).))..)))..))).).)))))))))))))).))
pri_beg  	1
pri_end  	250
pri_id  	scaffold_5_11962
pri_mfe  	-69.40
pri_seq  	AATAAAAACCTCTCCCGACGAAATTTCATCGGCACATATCTATCCCGGTGAAATTTACCGTATTAGACCTCTTCAGAAGAACTTTTGTCGGCAGAGGTAATGTTCGTCAAGAGAGGTCCGACAAATATTTGCCGCCATGTACATGTGCCGATGAAACTTCTTCCAGAGAGATGTTTTCTTAGTTTGCTCCGGGCGGCTATACTTTAAAATATTCTTTTTCATTCAGGAAAATTCTACAAAGAATAATAAG
pri_struct  	....((((((((((..((.(((.((((((((((((((.(.(((..(((..((((((..((.....((((((((..((.((((..((..(......)..)).)))).))..))))))))))..)))).))..)))..))).).)))))))))))))).))).))..)))))..)))))..(((((.((.....)))))))..........(((((((((((......)))........)))))))).....
star_arm  	second
star_beg  	136
star_end  	159
star_read  	1
star_seq  	CATGTACATGTGCCGATGAAACTT
star_struct  	.))).).)))))))))))))).))
CCATGTACATGTGCCGATGAAACT_x1	24	1..24	scaffold_5_11962	250	135..158	1e-04	1.00	42.1	Plus / Plus
ATTTCATCGGCACATATCTATCCC_x1	24	1..24	scaffold_5_11962	250	23..46	1e-04	1.00	42.1	Plus / Plus


score_star	3.9
score_mfe	2.7
score_freq	-4.9
score	1.9
flank_first_end  	92
flank_first_seq  	TAAATTAAAGAAGTTGGCCAAAAAATAAAAGTAAAGAAACTAATTTTATATTTTTAAAAATAAAAATAAAAATAAAAACCTCTCCCGACGAA
flank_first_struct  	.......((((((............((((((((.((((.....)))).)))))))).......................(((((..((.(((
flank_second_beg  	230
flank_second_seq  	CTTCCAGAGAGATGTTTTCTT
flank_second_struct  	).))..)))))....))))))
freq  	2
loop_beg  	117
loop_end  	205
loop_seq  	GGTGAAATTTACCGTATTAGACCTCTTCAGAAGAACTTTTGTCGGCAGAGGTAATGTTCGTCAAGAGAGGTCCGACAAATATTTGCCGC
loop_struct  	((..((((((..((.....((((((((..((.((((..((..(......)..)).)))).))..))))))))))..)))).))..))).
mature_arm  	first
mature_beg  	93
mature_end  	116
mature_query  	ATTTCATCGGCACATATCTATCCC_x1
mature_seq  	ATTTCATCGGCACATATCTATCCC
mature_strand  	+
mature_struct  	.((((((((((((((.(.(((..(
pre_seq  	ATTTCATCGGCACATATCTATCCCGGTGAAATTTACCGTATTAGACCTCTTCAGAAGAACTTTTGTCGGCAGAGGTAATGTTCGTCAAGAGAGGTCCGACAAATATTTGCCGCCATGTACATGTGCCGATGAAACTT
pre_struct  	.((((((((((((((.(.(((..(((..((((((..((.....((((((((..((.((((..((..(......)..)).)))).))..))))))))))..)))).))..)))..))).).)))))))))))))).))
pri_beg  	1
pri_end  	250
pri_id  	scaffold_5_11965
pri_mfe  	-67.20
pri_seq  	TAAATTAAAGAAGTTGGCCAAAAAATAAAAGTAAAGAAACTAATTTTATATTTTTAAAAATAAAAATAAAAATAAAAACCTCTCCCGACGAAATTTCATCGGCACATATCTATCCCGGTGAAATTTACCGTATTAGACCTCTTCAGAAGAACTTTTGTCGGCAGAGGTAATGTTCGTCAAGAGAGGTCCGACAAATATTTGCCGCCATGTACATGTGCCGATGAAACTTCTTCCAGAGAGATGTTTTCTT
pri_struct  	.......((((((............((((((((.((((.....)))).)))))))).......................(((((..((.(((.((((((((((((((.(.(((..(((..((((((..((.....((((((((..((.((((..((..(......)..)).)))).))..))))))))))..)))).))..)))..))).).)))))))))))))).))).))..)))))....))))))
star_arm  	second
star_beg  	206
star_end  	229
star_read  	1
star_seq  	CATGTACATGTGCCGATGAAACTT
star_struct  	.))).).)))))))))))))).))
CCATGTACATGTGCCGATGAAACT_x1	24	1..24	scaffold_5_11965	250	205..228	1e-04	1.00	42.1	Plus / Plus
ATTTCATCGGCACATATCTATCCC_x1	24	1..24	scaffold_5_11965	250	93..116	1e-04	1.00	42.1	Plus / Plus


score_star	3.9
score_mfe	2.8
score_freq	0.6
score	7.7
flank_first_end  	22
flank_first_seq  	GCAGTGGTGTGGTGATATGCTG
flank_first_struct  	(((..((((..(((......((
flank_second_beg  	107
flank_second_seq  	CCTACCTAGCCATCCATCCATCCATCGAGCTACCTCTCTTCCCCCCTTCAGGCTGCACTGCACCTCCCATATTTCCTTCCTTTTAACTCATGAAAATCCAAGATTATTTCATTGCTTCCTTGCAATTGCATATATATTGTTTTA
flank_second_struct  	......(((((...............(((....)))..............))))))))..))))..............................................(((((......))))))))...............
freq  	13
loop_beg  	44
loop_end  	84
loop_seq  	AGATGGATGATTTGCAATCAATATGCATCTCACTCCTTTGT
loop_struct  	(((.((((((..((((.......))))..))).))))))))
mature_arm  	first
mature_beg  	23
mature_end  	43
mature_query  	TTGACAGAAGATAGAGAGCAC_x11
mature_seq  	TTGACAGAAGATAGAGAGCAC
mature_strand  	+
mature_struct  	.((((((((((((((((((((
pre_seq  	TTGACAGAAGATAGAGAGCACAGATGGATGATTTGCAATCAATATGCATCTCACTCCTTTGTGCTCTCTATGCTTCTGTCATCA
pre_struct  	.(((((((((((((((((((((((.((((((..((((.......))))..))).))))))))))))))))).))))))))).))
pri_beg  	1
pri_end  	250
pri_id  	scaffold_5_12214
pri_mfe  	-73.35
pri_seq  	GCAGTGGTGTGGTGATATGCTGTTGACAGAAGATAGAGAGCACAGATGGATGATTTGCAATCAATATGCATCTCACTCCTTTGTGCTCTCTATGCTTCTGTCATCACCTACCTAGCCATCCATCCATCCATCGAGCTACCTCTCTTCCCCCCTTCAGGCTGCACTGCACCTCCCATATTTCCTTCCTTTTAACTCATGAAAATCCAAGATTATTTCATTGCTTCCTTGCAATTGCATATATATTGTTTTA
pri_struct  	(((..((((..(((......((.(((((((((((((((((((((((.((((((..((((.......))))..))).))))))))))))))))).))))))))).))......(((((...............(((....)))..............))))))))..))))..............................................(((((......))))))))...............
star_arm  	second
star_beg  	85
star_end  	106
star_read  	1
star_seq  	GCTCTCTATGCTTCTGTCATCA
star_struct  	))))))))).))))))))).))
TTGACAGAAGATAGAGAGC_x1	19	1..19	scaffold_5_12214	250	23..41	1e-04	1.00	42.1	Plus / Plus
TTGACAGAAGATAGAGAGCAC_x11	21	1..21	scaffold_5_12214	250	23..43	1e-04	1.00	42.1	Plus / Plus
GCTCTCTATGCTTCTGTCATC_x1	21	1..21	scaffold_5_12214	250	85..105	1e-04	1.00	42.1	Plus / Plus


score_star	3.9
score_mfe	3.2
score_freq	0.6
score	8
flank_first_end  	145
flank_first_seq  	TCTCCTATAAATAGGGACCATTGGTGAGAGTCTTTTAAAGTGTCTGCAGCTACAACTACTTTCCATTTAATAATAATTTATATTATTAAATTATTAAAGTTAGGGTAGGGAGGGAGAGAGGAAGCAGTGGTGTGGTGATATGCTG
flank_first_struct  	((((((........((((.(((..(((((...))))).)))))))....((((....(((((..(((((((((((.....)))))))))))....)))))....))))...))))))..(((.((...((((.(((((.......
flank_second_beg  	230
flank_second_seq  	CCTACCTAGCCATCCATCCAT
flank_second_struct  	))))))..))..)))......
freq  	13
loop_beg  	167
loop_end  	207
loop_seq  	AGATGGATGATTTGCAATCAATATGCATCTCACTCCTTTGT
loop_struct  	(((.((((((..((((.......))))..))).))))))))
mature_arm  	first
mature_beg  	146
mature_end  	166
mature_query  	TTGACAGAAGATAGAGAGCAC_x11
mature_seq  	TTGACAGAAGATAGAGAGCAC
mature_strand  	+
mature_struct  	.((((((((((((((((((((
pre_seq  	TTGACAGAAGATAGAGAGCACAGATGGATGATTTGCAATCAATATGCATCTCACTCCTTTGTGCTCTCTATGCTTCTGTCATCA
pre_struct  	.(((((((((((((((((((((((.((((((..((((.......))))..))).))))))))))))))))).))))))))))))
pri_beg  	1
pri_end  	250
pri_id  	scaffold_5_12217
pri_mfe  	-87.40
pri_seq  	TCTCCTATAAATAGGGACCATTGGTGAGAGTCTTTTAAAGTGTCTGCAGCTACAACTACTTTCCATTTAATAATAATTTATATTATTAAATTATTAAAGTTAGGGTAGGGAGGGAGAGAGGAAGCAGTGGTGTGGTGATATGCTGTTGACAGAAGATAGAGAGCACAGATGGATGATTTGCAATCAATATGCATCTCACTCCTTTGTGCTCTCTATGCTTCTGTCATCACCTACCTAGCCATCCATCCAT
pri_struct  	((((((........((((.(((..(((((...))))).)))))))....((((....(((((..(((((((((((.....)))))))))))....)))))....))))...))))))..(((.((...((((.(((((........(((((((((((((((((((((((.((((((..((((.......))))..))).))))))))))))))))).))))))))))))))))))..))..)))......
star_arm  	second
star_beg  	208
star_end  	229
star_read  	1
star_seq  	GCTCTCTATGCTTCTGTCATCA
star_struct  	))))))))).))))))))))))
TTGACAGAAGATAGAGAGC_x1	19	1..19	scaffold_5_12217	250	146..164	1e-04	1.00	42.1	Plus / Plus
TTGACAGAAGATAGAGAGCAC_x11	21	1..21	scaffold_5_12217	250	146..166	1e-04	1.00	42.1	Plus / Plus
GCTCTCTATGCTTCTGTCATC_x1	21	1..21	scaffold_5_12217	250	208..228	1e-04	1.00	42.1	Plus / Plus


score_star	-1.3
score_mfe	2.6
score_freq	0
score	1.6
flank_first_end  	131
flank_first_seq  	TACAATTTTACTTGTTTAGTCCCATTATGTGTTATACCGTTATTCTGCTTTGCAGTACTGTGTTACGTGTTCTCAAACATAATAAATGTTAATTTATTAAGGGCTCGTTTGGTACACAGGACTGTCTTGGC
flank_first_struct  	................((((((......(((((((.(((.......(((..(((((.((((((.(((.(((((......((((((((....))))))))))))).))).....)))))).)))))...)))
flank_second_beg  	181
flank_second_seq  	TGGATAACACTTATCCTGCGTTTGGTGTATGCTTGGACTAGGACTATGATTTTTTTATTTTTTCAAAAAT
flank_second_struct  	))))))))))...(((.((((.......))))..)))...))))))........................
freq  	39
loop_beg  	156
loop_end  	159
loop_seq  	TGGC
loop_struct  	....
mature_arm  	first
mature_beg  	132
mature_end  	155
mature_query  	ATGGACTATGCTTAGGGACTGACT_x34
mature_seq  	ATGGACTATGCTTAGGGACTGACT
mature_strand  	+
mature_struct  	.(((((((.(((..(((.(..(..
pre_seq  	ATGGACTATGCTTAGGGACTGACTTGGCTTGGCTTAGCTTGGTCTAAGT
pre_struct  	.(((((((.(((..(((.(..(......)..))))))).)))))))...
pri_beg  	1
pri_end  	250
pri_id  	scaffold_5_12430
pri_mfe  	-64.20
pri_seq  	TACAATTTTACTTGTTTAGTCCCATTATGTGTTATACCGTTATTCTGCTTTGCAGTACTGTGTTACGTGTTCTCAAACATAATAAATGTTAATTTATTAAGGGCTCGTTTGGTACACAGGACTGTCTTGGCATGGACTATGCTTAGGGACTGACTTGGCTTGGCTTAGCTTGGTCTAAGTTGGATAACACTTATCCTGCGTTTGGTGTATGCTTGGACTAGGACTATGATTTTTTTATTTTTTCAAAAAT
pri_struct  	................((((((......(((((((.(((.......(((..(((((.((((((.(((.(((((......((((((((....))))))))))))).))).....)))))).)))))...))).(((((((.(((..(((.(..(......)..))))))).)))))))...))))))))))...(((.((((.......))))..)))...))))))........................
star_arm  	second
star_beg  	160
star_end  	180
star_seq  	TTGGCTTAGCTTGGTCTAAGT
star_struct  	)..))))))).)))))))...
ATGGACTATGCTTAGGGACTGAC_x1	23	1..23	scaffold_5_12430	250	132..154	1e-04	1.00	42.1	Plus / Plus
ATGGACTATGCTTAGGGACTGACT_x34	24	1..24	scaffold_5_12430	250	132..155	1e-04	1.00	42.1	Plus / Plus
ACTATGCTTAGGGACTGACTTGGC_x1	24	1..24	scaffold_5_12430	250	136..159	1e-04	1.00	42.1	Plus / Plus
TTAGGGACTGACTTGGCTTGGCTT_x1	24	1..24	scaffold_5_12430	250	143..166	1e-04	1.00	42.1	Plus / Plus
AGGGACTGACTTGGCTTGGCTTAG_x1	24	1..24	scaffold_5_12430	250	145..168	1e-04	1.00	42.1	Plus / Plus
TGTATGCTTGGACTAGGACTATG_x1	23	1..23	scaffold_5_12430	250	206..228	1e-04	1.00	42.1	Plus / Plus


score_star	3.9
score_mfe	2.8
score_freq	104.1
score	111.1
flank_first_end  	22
flank_first_seq  	CTTTTGGTGGGGTGGAGTCACT
flank_first_struct  	....((..((((((.((.(.((
flank_second_beg  	106
flank_second_seq  	CGCTCACTCTCTCATTCTTGTGTTTTTCTTTTTCCTTGTATTTCTGAACTTGCTCTGTTTGAACTTTGATGTTGTACGAGCCTCTAACCGGGACCCAGAAGGCAAAAAGTCTGTTAATTTATTTATAGAAGGTAAAGACACAGAC
flank_second_struct  	.)))))))))..))...((((((((((((((((((((.(..(((((.....((((.((...(((......)))..)))))).......)))))...).)))).))))))(((((..........)))))....))))))))))..
freq  	216
loop_beg  	44
loop_end  	84
loop_seq  	TCTTCCTGAGATTTGTTGTGAAAATACAAAACATGAATCGG
loop_struct  	..(((.((...(((((.((....))))))).)).)))..))
mature_arm  	second
mature_beg  	85
mature_end  	105
mature_query  	TCGATAAACCTCTGCATCCAG_x190
mature_seq  	TCGATAAACCTCTGCATCCAG
mature_strand  	+
mature_struct  	))))).)))).)))).)))))
pre_seq  	GGAGGCAGCGGTTCATCGATCTCTTCCTGAGATTTGTTGTGAAAATACAAAACATGAATCGGTCGATAAACCTCTGCATCCAG
pre_struct  	(((.((((.((((.(((((((..(((.((...(((((.((....))))))).)).)))..))))))).)))).)))).)))))
pri_beg  	1
pri_end  	250
pri_id  	scaffold_5_13641
pri_mfe  	-71.60
pri_seq  	CTTTTGGTGGGGTGGAGTCACTGGAGGCAGCGGTTCATCGATCTCTTCCTGAGATTTGTTGTGAAAATACAAAACATGAATCGGTCGATAAACCTCTGCATCCAGCGCTCACTCTCTCATTCTTGTGTTTTTCTTTTTCCTTGTATTTCTGAACTTGCTCTGTTTGAACTTTGATGTTGTACGAGCCTCTAACCGGGACCCAGAAGGCAAAAAGTCTGTTAATTTATTTATAGAAGGTAAAGACACAGAC
pri_struct  	....((..((((((.((.(.(((((.((((.((((.(((((((..(((.((...(((((.((....))))))).)).)))..))))))).)))).)))).))))).)))))))))..))...((((((((((((((((((((.(..(((((.....((((.((...(((......)))..)))))).......)))))...).)))).))))))(((((..........)))))....))))))))))..
star_arm  	first
star_beg  	23
star_end  	43
star_read  	1
star_seq  	GGAGGCAGCGGTTCATCGATC
star_struct  	(((.((((.((((.(((((((
GGAGGCAGCGGTTCATCGATC_x18	21	1..21	scaffold_5_13641	250	23..43	1e-04	1.00	42.1	Plus / Plus
AGGCAGCGGTTCATCGATCTC_x1	21	1..21	scaffold_5_13641	250	25..45	1e-04	1.00	42.1	Plus / Plus
ATCGGTCGATAAACCTCTGCATCC_x1	24	1..24	scaffold_5_13641	250	80..103	1e-04	1.00	42.1	Plus / Plus
TCGATAAACCTCTGCATCC_x3	19	1..19	scaffold_5_13641	250	85..103	1e-04	1.00	42.1	Plus / Plus
TCGATAAACCTCTGCATCCA_x2	20	1..20	scaffold_5_13641	250	85..104	1e-04	1.00	42.1	Plus / Plus
TCGATAAACCTCTGCATCCAG_x190	21	1..21	scaffold_5_13641	250	85..105	1e-04	1.00	42.1	Plus / Plus
CGATAAACCTCTGCATCCAG_x1	20	1..20	scaffold_5_13641	250	86..105	1e-04	1.00	42.1	Plus / Plus


score_star	3.9
score_mfe	2.6
score_freq	104.1
score	111
flank_first_end  	145
flank_first_seq  	TCTGTTTGTTTCTTAGATTAGATCTATGGTGGTTGACATGTTAAGTTCAATCGTTTGCAGCTACTGACCTTTTGATTTTTTGGTTTTTGGTTTTTGGTTATTATTTTTTTTAATGGAATAATTCTTTTGGTGGGGTGGAGTCACT
flank_first_struct  	.....((((((((((((..((((.......(((((((.......).))))))......(((((..((((....((((....))))...))))..)))))...))))..))))).)))))))......((..((((((.((.(.((
flank_second_beg  	229
flank_second_seq  	CGCTCACTCTCTCATTCTTGTG
flank_second_struct  	.)))))))))..))........
freq  	216
loop_beg  	167
loop_end  	207
loop_seq  	TCTTCCTGAGATTTGTTGTGAAAATACAAAACATGAATCGG
loop_struct  	..(((.((...(((((.((....))))))).)).)))..))
mature_arm  	second
mature_beg  	208
mature_end  	228
mature_query  	TCGATAAACCTCTGCATCCAG_x190
mature_seq  	TCGATAAACCTCTGCATCCAG
mature_strand  	+
mature_struct  	))))).)))).)))).)))))
pre_seq  	GGAGGCAGCGGTTCATCGATCTCTTCCTGAGATTTGTTGTGAAAATACAAAACATGAATCGGTCGATAAACCTCTGCATCCAG
pre_struct  	(((.((((.((((.(((((((..(((.((...(((((.((....))))))).)).)))..))))))).)))).)))).)))))
pri_beg  	1
pri_end  	250
pri_id  	scaffold_5_13644
pri_mfe  	-65.80
pri_seq  	TCTGTTTGTTTCTTAGATTAGATCTATGGTGGTTGACATGTTAAGTTCAATCGTTTGCAGCTACTGACCTTTTGATTTTTTGGTTTTTGGTTTTTGGTTATTATTTTTTTTAATGGAATAATTCTTTTGGTGGGGTGGAGTCACTGGAGGCAGCGGTTCATCGATCTCTTCCTGAGATTTGTTGTGAAAATACAAAACATGAATCGGTCGATAAACCTCTGCATCCAGCGCTCACTCTCTCATTCTTGTG
pri_struct  	.....((((((((((((..((((.......(((((((.......).))))))......(((((..((((....((((....))))...))))..)))))...))))..))))).)))))))......((..((((((.((.(.(((((.((((.((((.(((((((..(((.((...(((((.((....))))))).)).)))..))))))).)))).)))).))))).)))))))))..))........
star_arm  	first
star_beg  	146
star_end  	166
star_read  	1
star_seq  	GGAGGCAGCGGTTCATCGATC
star_struct  	(((.((((.((((.(((((((
GGAGGCAGCGGTTCATCGATC_x18	21	1..21	scaffold_5_13644	250	146..166	1e-04	1.00	42.1	Plus / Plus
AGGCAGCGGTTCATCGATCTC_x1	21	1..21	scaffold_5_13644	250	148..168	1e-04	1.00	42.1	Plus / Plus
ATCGGTCGATAAACCTCTGCATCC_x1	24	1..24	scaffold_5_13644	250	203..226	1e-04	1.00	42.1	Plus / Plus
TCGATAAACCTCTGCATCC_x3	19	1..19	scaffold_5_13644	250	208..226	1e-04	1.00	42.1	Plus / Plus
TCGATAAACCTCTGCATCCA_x2	20	1..20	scaffold_5_13644	250	208..227	1e-04	1.00	42.1	Plus / Plus
TCGATAAACCTCTGCATCCAG_x190	21	1..21	scaffold_5_13644	250	208..228	1e-04	1.00	42.1	Plus / Plus
CGATAAACCTCTGCATCCAG_x1	20	1..20	scaffold_5_13644	250	209..228	1e-04	1.00	42.1	Plus / Plus


score_star	3.9
score_mfe	3.3
score_freq	237.2
score	244.7
flank_first_end  	23
flank_first_seq  	TTGACTATTTAGTTTGGTGAAGA
flank_first_struct  	..............(((((((..
flank_second_beg  	189
flank_second_seq  	TCAACTATATATTTCAATATATTCCTCTACTTAATTATCCTATATATGTATTTGTTTACCAT
flank_second_struct  	.(((.(((((((...............................))))))).)))))))))).
freq  	477
loop_beg  	44
loop_end  	168
loop_seq  	ATGGGTGGCAGTAGGATTTAATTAGCTGCCGAGTCATTCATCCAAATACTGGGTAAATTAGCTCAGGACACCCAGTAAATGTGTGAATGAAGCGGGAGACAAATTGGATCTTAAGCTTCCTGTAC
loop_struct  	(((((.(((..((((((((((((.(((.(((..(((((((..((..((((((((...............))))))))..))..)))))))..))).)).).)))))))))))).))).)))))..
mature_arm  	second
mature_beg  	169
mature_end  	188
mature_query  	TTGGACTGAAGGGAGCTCCC_x260
mature_seq  	TTGGACTGAAGGGAGCTCCC
mature_strand  	+
mature_struct  	.))))))))))..)))))..
pre_seq  	GAGCTTTCTTCAGTCCACTCATGGGTGGCAGTAGGATTTAATTAGCTGCCGAGTCATTCATCCAAATACTGGGTAAATTAGCTCAGGACACCCAGTAAATGTGTGAATGAAGCGGGAGACAAATTGGATCTTAAGCTTCCTGTACTTGGACTGAAGGGAGCTCCC
pre_struct  	(((((..((((((((((...(((((.(((..((((((((((((.(((.(((..(((((((..((..((((((((...............))))))))..))..)))))))..))).)).).)))))))))))).))).)))))...))))))))))..)))))..
pri_beg  	1
pri_end  	250
pri_id  	scaffold_5_16610
pri_mfe  	-89.34
pri_seq  	TTGACTATTTAGTTTGGTGAAGAGAGCTTTCTTCAGTCCACTCATGGGTGGCAGTAGGATTTAATTAGCTGCCGAGTCATTCATCCAAATACTGGGTAAATTAGCTCAGGACACCCAGTAAATGTGTGAATGAAGCGGGAGACAAATTGGATCTTAAGCTTCCTGTACTTGGACTGAAGGGAGCTCCCTCAACTATATATTTCAATATATTCCTCTACTTAATTATCCTATATATGTATTTGTTTACCAT
pri_struct  	..............(((((((..(((((..((((((((((...(((((.(((..((((((((((((.(((.(((..(((((((..((..((((((((...............))))))))..))..)))))))..))).)).).)))))))))))).))).)))))...))))))))))..)))))...(((.(((((((...............................))))))).)))))))))).
star_arm  	first
star_beg  	24
star_end  	43
star_read  	1
star_seq  	GAGCTTTCTTCAGTCCACTC
star_struct  	(((((..((((((((((...
CTTGGACTGAAGGGAGCTCC_x1	20	1..20	scaffold_5_16610	250	168..187	1e-04	1.00	42.1	Plus / Plus
CTTGGACTGAAGGGAGCTCCC_x7	21	1..21	scaffold_5_16610	250	168..188	1e-04	1.00	42.1	Plus / Plus
CTTGGACTGAAGGGAGCTCCCT_x3	22	1..22	scaffold_5_16610	250	168..189	1e-04	1.00	42.1	Plus / Plus
TTGGACTGAAGGGAGCTCC_x1	19	1..19	scaffold_5_16610	250	169..187	1e-04	1.00	42.1	Plus / Plus
TTGGACTGAAGGGAGCTCCC_x260	20	1..20	scaffold_5_16610	250	169..188	1e-04	1.00	42.1	Plus / Plus
TTGGACTGAAGGGAGCTCCCT_x203	21	1..21	scaffold_5_16610	250	169..189	1e-04	1.00	42.1	Plus / Plus
TGGACTGAAGGGAGCTCCC_x1	19	1..19	scaffold_5_16610	250	170..188	1e-04	1.00	42.1	Plus / Plus
AGAGCTTTCTTCAGTCCACT_x1	20	1..20	scaffold_5_16610	250	23..42	1e-04	1.00	42.1	Plus / Plus


score_star	3.9
score_mfe	3.4
score_freq	237.2
score	244.8
flank_first_end  	62
flank_first_seq  	ATGGGACATGGGAAATCTTCCTTAGATTTCATTTCATATTTGACTATTTAGTTTGGTGAAGA
flank_first_struct  	.((((......(((((((.....))))))).((((((....((((....))))..)))))).
flank_second_beg  	228
flank_second_seq  	TCAACTATATATTTCAATATATT
flank_second_struct  	)))...((((((....)))))).
freq  	477
loop_beg  	83
loop_end  	207
loop_seq  	ATGGGTGGCAGTAGGATTTAATTAGCTGCCGAGTCATTCATCCAAATACTGGGTAAATTAGCTCAGGACACCCAGTAAATGTGTGAATGAAGCGGGAGACAAATTGGATCTTAAGCTTCCTGTAC
loop_struct  	(((((.(((..((((((((((((.(((.(((..(((((((..((..((((((((...............))))))))..))..)))))))..))).)).).)))))))))))).))).)))))..
mature_arm  	second
mature_beg  	208
mature_end  	227
mature_query  	TTGGACTGAAGGGAGCTCCC_x260
mature_seq  	TTGGACTGAAGGGAGCTCCC
mature_strand  	+
mature_struct  	.))))))))))..))))).)
pre_seq  	GAGCTTTCTTCAGTCCACTCATGGGTGGCAGTAGGATTTAATTAGCTGCCGAGTCATTCATCCAAATACTGGGTAAATTAGCTCAGGACACCCAGTAAATGTGTGAATGAAGCGGGAGACAAATTGGATCTTAAGCTTCCTGTACTTGGACTGAAGGGAGCTCCC
pre_struct  	(((((..((((((((((...(((((.(((..((((((((((((.(((.(((..(((((((..((..((((((((...............))))))))..))..)))))))..))).)).).)))))))))))).))).)))))...))))))))))..))))).)
pri_beg  	1
pri_end  	250
pri_id  	scaffold_5_16613
pri_mfe  	-95.76
pri_seq  	ATGGGACATGGGAAATCTTCCTTAGATTTCATTTCATATTTGACTATTTAGTTTGGTGAAGAGAGCTTTCTTCAGTCCACTCATGGGTGGCAGTAGGATTTAATTAGCTGCCGAGTCATTCATCCAAATACTGGGTAAATTAGCTCAGGACACCCAGTAAATGTGTGAATGAAGCGGGAGACAAATTGGATCTTAAGCTTCCTGTACTTGGACTGAAGGGAGCTCCCTCAACTATATATTTCAATATATT
pri_struct  	.((((......(((((((.....))))))).((((((....((((....))))..)))))).(((((..((((((((((...(((((.(((..((((((((((((.(((.(((..(((((((..((..((((((((...............))))))))..))..)))))))..))).)).).)))))))))))).))).)))))...))))))))))..))))).))))...((((((....)))))).
star_arm  	first
star_beg  	63
star_end  	82
star_read  	1
star_seq  	GAGCTTTCTTCAGTCCACTC
star_struct  	(((((..((((((((((...
CTTGGACTGAAGGGAGCTCC_x1	20	1..20	scaffold_5_16613	250	207..226	1e-04	1.00	42.1	Plus / Plus
CTTGGACTGAAGGGAGCTCCC_x7	21	1..21	scaffold_5_16613	250	207..227	1e-04	1.00	42.1	Plus / Plus
CTTGGACTGAAGGGAGCTCCCT_x3	22	1..22	scaffold_5_16613	250	207..228	1e-04	1.00	42.1	Plus / Plus
TTGGACTGAAGGGAGCTCC_x1	19	1..19	scaffold_5_16613	250	208..226	1e-04	1.00	42.1	Plus / Plus
TTGGACTGAAGGGAGCTCCC_x260	20	1..20	scaffold_5_16613	250	208..227	1e-04	1.00	42.1	Plus / Plus
TTGGACTGAAGGGAGCTCCCT_x203	21	1..21	scaffold_5_16613	250	208..228	1e-04	1.00	42.1	Plus / Plus
TGGACTGAAGGGAGCTCCC_x1	19	1..19	scaffold_5_16613	250	209..227	1e-04	1.00	42.1	Plus / Plus
AGAGCTTTCTTCAGTCCACT_x1	20	1..20	scaffold_5_16613	250	62..81	1e-04	1.00	42.1	Plus / Plus


score_star	-1.3
score_mfe	2.4
score_freq	0
score	1.4
flank_first_end  	69
flank_first_seq  	GATAAATTTTGGGAGGAATTAGAAAAATACAACTCCAACCATACTCTCTATCCACCTCTTAAAATAGGG
flank_first_struct  	.....(((((((((((...((((.......................))))....))))))))))).(((
flank_second_beg  	124
flank_second_seq  	CTATAATTTAATGCTGCTTTATTTTATGCATAGTTAAACTCTTAATTAATACTAATTTTTATTTATTTATAGAGATTGACAAATCGTATTGAATTATAAAATAACTATAGTATTTATGACCCCATAA
flank_second_struct  	)(((((((((((((.((..........))...(((((.((((.(((.((((........)))).)))...)))).))))).....)))))))))))))...............(((((....)))))
freq  	21
loop_beg  	96
loop_end  	99
loop_seq  	GGAG
loop_struct  	....
mature_arm  	second
mature_beg  	100
mature_end  	123
mature_query  	AGAGAAAGGACTCTTAGTGGCTCC_x12
mature_seq  	AGAGAAAGGACTCTTAGTGGCTCC
mature_strand  	+
mature_struct  	)))...))))))))))).))))))
pre_seq  	AGACCTTTAGGAGCTCCTAAATCTAAGGAGAGAGAAAGGACTCTTAGTGGCTCC
pre_struct  	((.((.(((((((.((((...(((......)))...))))))))))).))))))
pri_beg  	1
pri_end  	250
pri_id  	scaffold_5_23606
pri_mfe  	-58.90
pri_seq  	GATAAATTTTGGGAGGAATTAGAAAAATACAACTCCAACCATACTCTCTATCCACCTCTTAAAATAGGGAGACCTTTAGGAGCTCCTAAATCTAAGGAGAGAGAAAGGACTCTTAGTGGCTCCCTATAATTTAATGCTGCTTTATTTTATGCATAGTTAAACTCTTAATTAATACTAATTTTTATTTATTTATAGAGATTGACAAATCGTATTGAATTATAAAATAACTATAGTATTTATGACCCCATAA
pri_struct  	.....(((((((((((...((((.......................))))....))))))))))).(((((.((.(((((((.((((...(((......)))...))))))))))).)))))))(((((((((((((.((..........))...(((((.((((.(((.((((........)))).)))...)))).))))).....)))))))))))))...............(((((....)))))
star_arm  	first
star_beg  	70
star_end  	95
star_seq  	AGACCTTTAGGAGCTCCTAAATCTAA
star_struct  	((.((.(((((((.((((...(((..
AGAGAAAGGACTCTTAGTGGC_x1	21	1..21	scaffold_5_23606	250	100..120	1e-04	1.00	42.1	Plus / Plus
AGAGAAAGGACTCTTAGTGGCT_x1	22	1..22	scaffold_5_23606	250	100..121	1e-04	1.00	42.1	Plus / Plus
AGAGAAAGGACTCTTAGTGGCTCC_x12	24	1..24	scaffold_5_23606	250	100..123	1e-04	1.00	42.1	Plus / Plus
AGAAAGGACTCTTAGTGGCTCCCT_x2	24	1..24	scaffold_5_23606	250	102..125	1e-04	1.00	42.1	Plus / Plus
AAAAATACAACTCCAACCATACT_x1	23	1..23	scaffold_5_23606	250	23..45	1e-04	1.00	42.1	Plus / Plus
AGGAGAGAGAAAGGACTCTTAGTG_x1	24	1..24	scaffold_5_23606	250	95..118	1e-04	1.00	42.1	Plus / Plus
AGAGAGAAAGGACTCTTAGTGGCT_x2	24	1..24	scaffold_5_23606	250	98..121	1e-04	1.00	42.1	Plus / Plus
GAGAGAAAGGACTCTTAGTGGCTC_x1	24	1..24	scaffold_5_23606	250	99..122	1e-04	1.00	42.1	Plus / Plus


score_star	3.9
score_mfe	3.5
score_freq	55.7
score	63.4
flank_first_end  	22
flank_first_seq  	TCAGTTACTGGCGGTCTCTAAT
flank_first_struct  	((..((((((.(((((((..((
flank_second_beg  	150
flank_second_seq  	CGGAGACCGCGGTGAAGAGAGGGGTTGGGTTGTTTGGTGGTTCATGGATCTCGCGTTTTTTGCTTTTGCTCGTTTCTCAGATCTCATCTCAGGTTGGCCAC
flank_second_struct  	..)))))))))))))...))..(((..(.(((...((((......((((((.(.(......((....))......).))))))))))).))).)..)))..
freq  	121
loop_beg  	44
loop_end  	128
loop_seq  	CTGCTTCGCGTTTAGGGCCTTTTTTTCGTACAAGACCTATGAGCCAGGTGGCGCCATGGTATTGGTCGGTGGGTGCGAAATGGGT
loop_struct  	((..(((((.......((((.....(((..(((.(((.(((.(((....)))..)))))).)))..))).)))))))))..)).)
mature_arm  	first
mature_beg  	23
mature_end  	43
mature_query  	TCGCTTGGTGCAGGTCGGGAA_x93
mature_seq  	TCGCTTGGTGCAGGTCGGGAA
mature_strand  	+
mature_struct  	(((.((((((((((.(((((.
pre_seq  	TCGCTTGGTGCAGGTCGGGAACTGCTTCGCGTTTAGGGCCTTTTTTTCGTACAAGACCTATGAGCCAGGTGGCGCCATGGTATTGGTCGGTGGGTGCGAAATGGGTCCCGCCTTGCATCAACTGAAT
pre_struct  	(((.((((((((((.(((((.((..(((((.......((((.....(((..(((.(((.(((.(((....)))..)))))).)))..))).)))))))))..)).))))).)))))))))).)))))
pri_beg  	1
pri_end  	250
pri_id  	scaffold_5_24059
pri_mfe  	-96.81
pri_seq  	TCAGTTACTGGCGGTCTCTAATTCGCTTGGTGCAGGTCGGGAACTGCTTCGCGTTTAGGGCCTTTTTTTCGTACAAGACCTATGAGCCAGGTGGCGCCATGGTATTGGTCGGTGGGTGCGAAATGGGTCCCGCCTTGCATCAACTGAATCGGAGACCGCGGTGAAGAGAGGGGTTGGGTTGTTTGGTGGTTCATGGATCTCGCGTTTTTTGCTTTTGCTCGTTTCTCAGATCTCATCTCAGGTTGGCCAC
pri_struct  	((..((((((.(((((((..(((((.((((((((((.(((((.((..(((((.......((((.....(((..(((.(((.(((.(((....)))..)))))).)))..))).)))))))))..)).))))).)))))))))).)))))..)))))))))))))...))..(((..(.(((...((((......((((((.(.(......((....))......).))))))))))).))).)..)))..
star_arm  	second
star_beg  	129
star_end  	149
star_read  	1
star_seq  	CCCGCCTTGCATCAACTGAAT
star_struct  	)))).)))))))))).)))))
TGGGTCCCGCCTTGCATCAAC_x4	21	1..21	scaffold_5_24059	250	124..144	1e-04	1.00	42.1	Plus / Plus
CCCGCCTTGCATCAACTGAAT_x18	21	1..21	scaffold_5_24059	250	129..149	1e-04	1.00	42.1	Plus / Plus
TCGCTTGGTGCAGGTCGGGA_x5	20	1..20	scaffold_5_24059	250	23..42	1e-04	1.00	42.1	Plus / Plus
TCGCTTGGTGCAGGTCGGGAA_x93	21	1..21	scaffold_5_24059	250	23..43	1e-04	1.00	42.1	Plus / Plus
CGCTTGGTGCAGGTCGGGAA_x1	20	1..20	scaffold_5_24059	250	24..43	1e-04	1.00	42.1	Plus / Plus


score_star	3.9
score_mfe	3.5
score_freq	55.7
score	63.4
flank_first_end  	101
flank_first_seq  	AAAATAAAAACAACCTCAAAACAGACGTATTTTGCTTTGCTTTTGCTCTGAGAGGGAGGCTTGTGTTGTGGGCGTTGATTCAGTTACTGGCGGTCTCTAAT
flank_first_struct  	..........((((((((.....((((((....(((((.(((((.....))))).))))).)))))).)))).)))).(((..((((((.(((((((..((
flank_second_beg  	229
flank_second_seq  	CGGAGACCGCGGTGAAGAGAGG
flank_second_struct  	..)))))))))))))...))).
freq  	121
loop_beg  	123
loop_end  	207
loop_seq  	CTGCTTCGCGTTTAGGGCCTTTTTTTCGTACAAGACCTATGAGCCAGGTGGCGCCATGGTATTGGTCGGTGGGTGCGAAATGGGT
loop_struct  	((..(((((.......((((.....(((..(((.(((.(((.(((....)))..)))))).)))..))).)))))))))..)).)
mature_arm  	first
mature_beg  	102
mature_end  	122
mature_query  	TCGCTTGGTGCAGGTCGGGAA_x93
mature_seq  	TCGCTTGGTGCAGGTCGGGAA
mature_strand  	+
mature_struct  	(((.((((((((((.(((((.
pre_seq  	TCGCTTGGTGCAGGTCGGGAACTGCTTCGCGTTTAGGGCCTTTTTTTCGTACAAGACCTATGAGCCAGGTGGCGCCATGGTATTGGTCGGTGGGTGCGAAATGGGTCCCGCCTTGCATCAACTGAAT
pre_struct  	(((.((((((((((.(((((.((..(((((.......((((.....(((..(((.(((.(((.(((....)))..)))))).)))..))).)))))))))..)).))))).)))))))))).)))))
pri_beg  	1
pri_end  	250
pri_id  	scaffold_5_24062
pri_mfe  	-97.81
pri_seq  	AAAATAAAAACAACCTCAAAACAGACGTATTTTGCTTTGCTTTTGCTCTGAGAGGGAGGCTTGTGTTGTGGGCGTTGATTCAGTTACTGGCGGTCTCTAATTCGCTTGGTGCAGGTCGGGAACTGCTTCGCGTTTAGGGCCTTTTTTTCGTACAAGACCTATGAGCCAGGTGGCGCCATGGTATTGGTCGGTGGGTGCGAAATGGGTCCCGCCTTGCATCAACTGAATCGGAGACCGCGGTGAAGAGAGG
pri_struct  	..........((((((((.....((((((....(((((.(((((.....))))).))))).)))))).)))).)))).(((..((((((.(((((((..(((((.((((((((((.(((((.((..(((((.......((((.....(((..(((.(((.(((.(((....)))..)))))).)))..))).)))))))))..)).))))).)))))))))).)))))..)))))))))))))...))).
star_arm  	second
star_beg  	208
star_end  	228
star_read  	1
star_seq  	CCCGCCTTGCATCAACTGAAT
star_struct  	)))).)))))))))).)))))
TCGCTTGGTGCAGGTCGGGA_x5	20	1..20	scaffold_5_24062	250	102..121	1e-04	1.00	42.1	Plus / Plus
TCGCTTGGTGCAGGTCGGGAA_x93	21	1..21	scaffold_5_24062	250	102..122	1e-04	1.00	42.1	Plus / Plus
CGCTTGGTGCAGGTCGGGAA_x1	20	1..20	scaffold_5_24062	250	103..122	1e-04	1.00	42.1	Plus / Plus
TGGGTCCCGCCTTGCATCAAC_x4	21	1..21	scaffold_5_24062	250	203..223	1e-04	1.00	42.1	Plus / Plus
CCCGCCTTGCATCAACTGAAT_x18	21	1..21	scaffold_5_24062	250	208..228	1e-04	1.00	42.1	Plus / Plus


score_star	-1.3
score_mfe	3.6
score_freq	0
score	2.6
flank_first_end  	133
flank_first_seq  	GATTGCTTTGTAAGTTATTAGGCCTGGTTTGTTAGGGAGGACTAGACTAGACTAGACTGGCAAAATGCCCACATTTCATGTGCAATCAAGGCATAATATGGATATTGTTGTCTATCTTGGAGGATGAAGGAGG
flank_first_struct  	((((((..((.((((..((((..((((((((((......))).))))))).))))...(((.....)))...))))))...)))))).((((((((((....))))).)))))......(((((.(((((.((
flank_second_beg  	239
flank_second_seq  	CCATTCTTCCTC
flank_second_struct  	)).))).)))))
freq  	194
loop_beg  	158
loop_end  	214
loop_seq  	AAAACTTATCCCTCATAATCCCACCAATTTCAAGGGGATTAAGGGGATAAATTTTAG
loop_struct  	((((.((((((((..(((((((............))))))).)))))))).))))))
mature_arm  	first
mature_beg  	134
mature_end  	157
mature_query  	ACTATTCATAAGAGGCTGATGACT_x178
mature_seq  	ACTATTCATAAGAGGCTGATGACT
mature_strand  	+
mature_struct  	(((((..((((((((.((((((((
pre_seq  	ACTATTCATAAGAGGCTGATGACTAAAACTTATCCCTCATAATCCCACCAATTTCAAGGGGATTAAGGGGATAAATTTTAGTCATCAACCTCTTATAGATAGTCC
pre_struct  	(((((..((((((((.((((((((((((.((((((((..(((((((............))))))).)))))))).)))))))))))).))))))))..)))))))
pri_beg  	1
pri_end  	250
pri_id  	scaffold_5_2481
pri_mfe  	-100.40
pri_seq  	GATTGCTTTGTAAGTTATTAGGCCTGGTTTGTTAGGGAGGACTAGACTAGACTAGACTGGCAAAATGCCCACATTTCATGTGCAATCAAGGCATAATATGGATATTGTTGTCTATCTTGGAGGATGAAGGAGGACTATTCATAAGAGGCTGATGACTAAAACTTATCCCTCATAATCCCACCAATTTCAAGGGGATTAAGGGGATAAATTTTAGTCATCAACCTCTTATAGATAGTCCCCATTCTTCCTC
pri_struct  	((((((..((.((((..((((..((((((((((......))).))))))).))))...(((.....)))...))))))...)))))).((((((((((....))))).)))))......(((((.(((((.(((((((..((((((((.((((((((((((.((((((((..(((((((............))))))).)))))))).)))))))))))).))))))))..))))))))).))).)))))
star_arm  	second
star_beg  	215
star_end  	238
star_seq  	TCATCAACCTCTTATAGATAGTCC
star_struct  	)))))).))))))))..)))))))
GGAGGATGAAGGAGGACTATT_x1	21	1..21	scaffold_5_2481	250	119..139	1e-04	1.00	42.1	Plus / Plus
GGAGGATGAAGGAGGACTATTCA_x1	23	1..23	scaffold_5_2481	250	119..141	1e-04	1.00	42.1	Plus / Plus
ACTATTCATAAGAGGCTGATGACT_x178	24	1..24	scaffold_5_2481	250	134..157	1e-04	1.00	42.1	Plus / Plus
ATTCATAAGAGGCTGATGACT_x1	21	1..21	scaffold_5_2481	250	137..157	1e-04	1.00	42.1	Plus / Plus
ATAAGAGGCTGATGACTAAAACT_x1	23	1..23	scaffold_5_2481	250	141..163	1e-04	1.00	42.1	Plus / Plus
AAGAGGCTGATGACTAAAACTTAT_x2	24	1..24	scaffold_5_2481	250	143..166	1e-04	1.00	42.1	Plus / Plus
AGAGGCTGATGACTAAAACT_x1	20	1..20	scaffold_5_2481	250	144..163	1e-04	1.00	42.1	Plus / Plus
AGAGGCTGATGACTAAAACTTATC_x1	24	1..24	scaffold_5_2481	250	144..167	1e-04	1.00	42.1	Plus / Plus
AGGCTGATGACTAAAACTTATCCC_x1	24	1..24	scaffold_5_2481	250	146..169	1e-04	1.00	42.1	Plus / Plus
ACTATCTATAAGAGGTTGATGACT_x3	24	1..24	scaffold_5_2481	250	15..38	1e-04	1.00	42.1	Plus / Minus
TATCTATAAGAGGTTGATGACT_x1	22	1..22	scaffold_5_2481	250	17..38	1e-04	1.00	42.1	Plus / Minus
TAAGAGGTTGATGACTAAAAT_x2	21	1..21	scaffold_5_2481	250	23..43	1e-04	1.00	42.1	Plus / Minus
CCTGGTTTGTTAGGGAGGACT_x1	21	1..21	scaffold_5_2481	250	23..43	1e-04	1.00	42.1	Plus / Plus


score_star	-1.3
score_mfe	4.1
score_freq	0
score	3.1
flank_first_end  	108
flank_first_seq  	GGTTTGTTAGGGAGGACTAGACTAGACTAGACTGGCAAAATGCCCACATTTCATGTGCAATCAAGGCATAATATGGATATTGTTGTCTATCTTGGAGGATGAAGGAGG
flank_first_struct  	..((((((((......((((......)))).))))))))..((((((((...))))).......))).((((((((((((.((((((((.(((((((((.(((((.((
flank_second_beg  	214
flank_second_seq  	CCATTCTTCCTCCAAGTTAGGCAACATATCCATATTA
flank_second_struct  	)).))).))))))))).))))))))))))))))))))
freq  	196
loop_beg  	133
loop_end  	189
loop_seq  	AAAACTTATCCCTCATAATCCCACCAATTTCAAGGGGATTAAGGGGATAAATTTTAG
loop_struct  	((((.((((((((..(((((((............))))))).)))))))).))))))
mature_arm  	first
mature_beg  	109
mature_end  	132
mature_query  	ACTATTCATAAGAGGCTGATGACT_x178
mature_seq  	ACTATTCATAAGAGGCTGATGACT
mature_strand  	+
mature_struct  	(((((..((((((((.((((((((
pre_seq  	ACTATTCATAAGAGGCTGATGACTAAAACTTATCCCTCATAATCCCACCAATTTCAAGGGGATTAAGGGGATAAATTTTAGTCATCAACCTCTTATAGATAGTCC
pre_struct  	(((((..((((((((.((((((((((((.((((((((..(((((((............))))))).)))))))).)))))))))))).))))))))..)))))))
pri_beg  	1
pri_end  	250
pri_id  	scaffold_5_2485
pri_mfe  	-120.51
pri_seq  	GGTTTGTTAGGGAGGACTAGACTAGACTAGACTGGCAAAATGCCCACATTTCATGTGCAATCAAGGCATAATATGGATATTGTTGTCTATCTTGGAGGATGAAGGAGGACTATTCATAAGAGGCTGATGACTAAAACTTATCCCTCATAATCCCACCAATTTCAAGGGGATTAAGGGGATAAATTTTAGTCATCAACCTCTTATAGATAGTCCCCATTCTTCCTCCAAGTTAGGCAACATATCCATATTA
pri_struct  	..((((((((......((((......)))).))))))))..((((((((...))))).......))).((((((((((((.((((((((.(((((((((.(((((.(((((((..((((((((.((((((((((((.((((((((..(((((((............))))))).)))))))).)))))))))))).))))))))..))))))))).))).))))))))).))))))))))))))))))))
star_arm  	second
star_beg  	190
star_end  	213
star_seq  	TCATCAACCTCTTATAGATAGTCC
star_struct  	)))))).))))))))..)))))))
ACTATTCATAAGAGGCTGATGACT_x178	24	1..24	scaffold_5_2485	250	109..132	1e-04	1.00	42.1	Plus / Plus
ATTCATAAGAGGCTGATGACT_x1	21	1..21	scaffold_5_2485	250	112..132	1e-04	1.00	42.1	Plus / Plus
ATAAGAGGCTGATGACTAAAACT_x1	23	1..23	scaffold_5_2485	250	116..138	1e-04	1.00	42.1	Plus / Plus
AAGAGGCTGATGACTAAAACTTAT_x2	24	1..24	scaffold_5_2485	250	118..141	1e-04	1.00	42.1	Plus / Plus
AGAGGCTGATGACTAAAACT_x1	20	1..20	scaffold_5_2485	250	119..138	1e-04	1.00	42.1	Plus / Plus
AGAGGCTGATGACTAAAACTTATC_x1	24	1..24	scaffold_5_2485	250	119..142	1e-04	1.00	42.1	Plus / Plus
AGGCTGATGACTAAAACTTATCCC_x1	24	1..24	scaffold_5_2485	250	121..144	1e-04	1.00	42.1	Plus / Plus
AGATAGTCCCCATTCTTCCTCCAA_x1	24	1..24	scaffold_5_2485	250	205..228	1e-04	1.00	42.1	Plus / Plus
CTTGGAGGAAGAATGGGGACTA_x1	22	1..22	scaffold_5_2485	250	22..43	1e-04	1.00	42.1	Plus / Minus
ACTATCTATAAGAGGTTGATGACT_x3	24	1..24	scaffold_5_2485	250	40..63	1e-04	1.00	42.1	Plus / Minus
TATCTATAAGAGGTTGATGACT_x1	22	1..22	scaffold_5_2485	250	42..63	1e-04	1.00	42.1	Plus / Minus
TAAGAGGTTGATGACTAAAAT_x2	21	1..21	scaffold_5_2485	250	48..68	1e-04	1.00	42.1	Plus / Minus
ATATGTTGCCTAACTTGGAGGAAG_x1	24	1..24	scaffold_5_2485	250	9..32	1e-04	1.00	42.1	Plus / Minus
GGAGGATGAAGGAGGACTATT_x1	21	1..21	scaffold_5_2485	250	94..114	1e-04	1.00	42.1	Plus / Plus
GGAGGATGAAGGAGGACTATTCA_x1	23	1..23	scaffold_5_2485	250	94..116	1e-04	1.00	42.1	Plus / Plus


score_star	3.9
score_mfe	3.4
score_freq	-4.9
score	2.6
flank_first_end  	21
flank_first_seq  	GGTTTTACGAAAATTTTTGAG
flank_first_struct  	.....((((((((((((((((
flank_second_beg  	145
flank_second_seq  	CAAAAATTTTTGTGGAGTCTCCTTACATCTAAAATAGACAACATGTGAAGAGATTCTGATGTGAGCTCAAGTCCCAGATTTGCTGCTGCTTTTGTCTTCTTCTCCC
flank_second_struct  	))))))))))))))(((((((.(((((((((...)))).....))))).))))))).((((.((((.((((((...)))))).....)))).))))..........
freq  	2
loop_beg  	46
loop_end  	120
loop_seq  	TTGGATCCAAATTTGAGTTTTTCAAAATTTTGGTCCCTTCATTTTCTTGGGTTGGGAGAGGTTTTGAGTCCAAAT
loop_struct  	((((((...............((((((((((..((((.(((......)))...))))))))))))))))))))))
mature_arm  	second
mature_beg  	121
mature_end  	144
mature_query  	ACCAGTCTAAGTATTGTTTGGACT_x1
mature_seq  	ACCAGTCTAAGTATTGTTTGGACT
mature_strand  	+
mature_struct  	)))))))))).)))))))))))))
pre_seq  	TCCAGGCAATAATTGGATTGGTATTTGGATCCAAATTTGAGTTTTTCAAAATTTTGGTCCCTTCATTTTCTTGGGTTGGGAGAGGTTTTGAGTCCAAATACCAGTCTAAGTATTGTTTGGACT
pre_struct  	(((((((((((.((((((((((((((((((...............((((((((((..((((.(((......)))...)))))))))))))))))))))))))))))))).)))))))))))))
pri_beg  	1
pri_end  	250
pri_id  	scaffold_5_4039
pri_mfe  	-93.56
pri_seq  	GGTTTTACGAAAATTTTTGAGTCCAGGCAATAATTGGATTGGTATTTGGATCCAAATTTGAGTTTTTCAAAATTTTGGTCCCTTCATTTTCTTGGGTTGGGAGAGGTTTTGAGTCCAAATACCAGTCTAAGTATTGTTTGGACTCAAAAATTTTTGTGGAGTCTCCTTACATCTAAAATAGACAACATGTGAAGAGATTCTGATGTGAGCTCAAGTCCCAGATTTGCTGCTGCTTTTGTCTTCTTCTCCC
pri_struct  	.....(((((((((((((((((((((((((((.((((((((((((((((((...............((((((((((..((((.(((......)))...)))))))))))))))))))))))))))))))).)))))))))))))))))))))))))))(((((((.(((((((((...)))).....))))).))))))).((((.((((.((((((...)))))).....)))).))))..........
star_arm  	first
star_beg  	22
star_end  	45
star_read  	1
star_seq  	TCCAGGCAATAATTGGATTGGTAT
star_struct  	(((((((((((.((((((((((((
ACCAGTCTAAGTATTGTTTGGACT_x1	24	1..24	scaffold_5_4039	250	121..144	1e-04	1.00	42.1	Plus / Plus
CCAGGCAATAATTGGATTGGTA_x1	22	1..22	scaffold_5_4039	250	23..44	1e-04	1.00	42.1	Plus / Plus


score_star	3.9
score_mfe	2.2
score_freq	-4.4
score	2
flank_first_end  	22
flank_first_seq  	AATGGGTCATCTTCAAATTTGT
flank_first_struct  	(((((..(.((((.(((((((.
flank_second_beg  	77
flank_second_seq  	AAATTTCGAGAGGGTCTATTT
flank_second_struct  	)))))).)))).)..))))).
freq  	3
loop_beg  	47
loop_end  	51
loop_seq  	CATCT
loop_struct  	....)
mature_arm  	first
mature_beg  	23
mature_end  	46
mature_query  	ACTCCATTGGGGATGCTCTTAGAA_x2
mature_seq  	ACTCCATTGGGGATGCTCTTAGAA
mature_strand  	+
mature_struct  	(((((((((((((((((((((((.
pre_seq  	ACTCCATTGGGGATGCTCTTAGAACATCTCTAAGAGCATCTTCAATGGTAGTCC
pre_struct  	(((((((((((((((((((((((.....)))))))))))))))))))).))).)
pri_beg  	1
pri_end  	97
pri_id  	scaffold_5_4107
pri_mfe  	-51.20
pri_seq  	AATGGGTCATCTTCAAATTTGTACTCCATTGGGGATGCTCTTAGAACATCTCTAAGAGCATCTTCAATGGTAGTCCAAATTTCGAGAGGGTCTATTT
pri_struct  	(((((..(.((((.(((((((.(((((((((((((((((((((((.....)))))))))))))))))))).))).))))))).)))).)..))))).
star_arm  	second
star_beg  	52
star_end  	76
star_read  	1
star_seq  	CTAAGAGCATCTTCAATGGTAGTCC
star_struct  	))))))))))))))))))).))).)
ACTCCATTGGGGATGCTCTTAGAA_x2	24	1..24	scaffold_5_4107	97	23..46	1e-04	1.00	42.1	Plus / Plus
CTAAGAGCATCTTCAATGGTAGTC_x1	24	1..24	scaffold_5_4107	97	52..75	1e-04	1.00	42.1	Plus / Plus


score_star	-1.3
score_mfe	2.6
score_freq	0
score	1.6
flank_first_end  	22
flank_first_seq  	AAATGTTGAAGGAAAGTGAGAT
flank_first_struct  	......((((.....(((((((
flank_second_beg  	119
flank_second_seq  	ATGAATTCATGAAGAGCCAAAGTGTAGGTGGCGTGGTCAAATCTCTACAAAGACGAATAATCGTTTATATGTAGAATGTTGCAGTCAACACTTTCGTACACTCTACGTACAATATTGCTCAGCTGGAGTTGA
flank_second_struct  	))...))))....((((.....((((.((((.(((........((((((.((((((....))))))...)))))).(((((....)))))........))).)))).)))).....))))............
freq  	14
loop_beg  	47
loop_end  	91
loop_seq  	GAGAGTTCGATTTCCTGTAATATAATCGATGGAAAAAACTCTCGT
loop_struct  	(((((((...(((((...............))))).)))))))).
mature_arm  	first
mature_beg  	23
mature_end  	46
mature_query  	AATGAGTTAGGATTATGATAGGTC_x13
mature_seq  	AATGAGTTAGGATTATGATAGGTC
mature_strand  	+
mature_struct  	...((((...(((.((..((((.(
pre_seq  	AATGAGTTAGGATTATGATAGGTCGAGAGTTCGATTTCCTGTAATATAATCGATGGAAAAAACTCTCGTCTTACGATTGTCATACATACTCGTCTT
pre_struct  	...((((...(((.((..((((.((((((((...(((((...............))))).)))))))).))))..)).)))......)))))))))
pri_beg  	1
pri_end  	250
pri_id  	scaffold_5_6855
pri_mfe  	-65.26
pri_seq  	AAATGTTGAAGGAAAGTGAGATAATGAGTTAGGATTATGATAGGTCGAGAGTTCGATTTCCTGTAATATAATCGATGGAAAAAACTCTCGTCTTACGATTGTCATACATACTCGTCTTATGAATTCATGAAGAGCCAAAGTGTAGGTGGCGTGGTCAAATCTCTACAAAGACGAATAATCGTTTATATGTAGAATGTTGCAGTCAACACTTTCGTACACTCTACGTACAATATTGCTCAGCTGGAGTTGA
pri_struct  	......((((.....(((((((...((((...(((.((..((((.((((((((...(((((...............))))).)))))))).))))..)).)))......)))))))))))...))))....((((.....((((.((((.(((........((((((.((((((....))))))...)))))).(((((....)))))........))).)))).)))).....))))............
star_arm  	second
star_beg  	92
star_end  	118
star_seq  	CTTACGATTGTCATACATACTCGTCTT
star_struct  	))))..)).)))......)))))))))
ACAGGAAATCGAACTCTCGA_x1	20	1..20	scaffold_5_6855	250	187..206	1e-04	1.00	42.1	Plus / Minus
AATGAGTTAGGATTATGATAGGTC_x13	24	1..24	scaffold_5_6855	250	23..46	1e-04	1.00	42.1	Plus / Plus


score_star	-1.3
score_mfe	2.2
score_freq	0
score	1.2
flank_first_end  	22
flank_first_seq  	GCCTCGAAATCTTCCCCCCATT
flank_first_struct  	((.(((((........((((.(
flank_second_beg  	84
flank_second_seq  	TTGGGTAAAAAAGTGAACTATACTAATTACAATTAACAAACAGCTAATTAAGGAATTAGCGTATTCTAGTTTTCACACCGACATAGGTAAATAGGATCTAGATCAAAAGAAGTTCAATTATCCCTCAAACTGGCTAAAGCATTCGAAGTTCCCCTTTCCTTTTTCAC
flank_second_struct  	.))))........((((((.......................(((((((....)))))))....(((((((((...(((......)))....)))).)))))........))))))................((....)).))))).))..................
freq  	44
loop_beg  	47
loop_end  	58
loop_seq  	TGTACCGGCAGA
loop_struct  	(((....)))).
mature_arm  	first
mature_beg  	23
mature_end  	46
mature_query  	AAGATCGGGGACCTGACAAGTACC_x43
mature_seq  	AAGATCGGGGACCTGACAAGTACC
mature_strand  	+
mature_struct  	(((((..((((....((((((..(
pre_seq  	AAGATCGGGGACCTGACAAGTACCTGTACCGGCAGAGATTTGTGCCATCCCTAATCCTTAC
pre_struct  	(((((..((((....((((((..((((....))))..))))))....))))..)).)))).
pri_beg  	1
pri_end  	250
pri_id  	scaffold_5_7733
pri_mfe  	-50.80
pri_seq  	GCCTCGAAATCTTCCCCCCATTAAGATCGGGGACCTGACAAGTACCTGTACCGGCAGAGATTTGTGCCATCCCTAATCCTTACTTGGGTAAAAAAGTGAACTATACTAATTACAATTAACAAACAGCTAATTAAGGAATTAGCGTATTCTAGTTTTCACACCGACATAGGTAAATAGGATCTAGATCAAAAGAAGTTCAATTATCCCTCAAACTGGCTAAAGCATTCGAAGTTCCCCTTTCCTTTTTCAC
pri_struct  	((.(((((........((((.((((((..((((....((((((..((((....))))..))))))....))))..)).))))..))))........((((((.......................(((((((....)))))))....(((((((((...(((......)))....)))).)))))........))))))................((....)).))))).))..................
star_arm  	second
star_beg  	59
star_end  	83
star_seq  	GATTTGTGCCATCCCTAATCCTTAC
star_struct  	.))))))....))))..)).)))).
AGGTACTTGTCAGGTCCCCGATCT_x1	24	1..24	scaffold_5_7733	250	204..227	1e-04	1.00	42.1	Plus / Minus
AAGATCGGGGACCTGACAAGTACC_x43	24	1..24	scaffold_5_7733	250	23..46	1e-04	1.00	42.1	Plus / Plus


score_star	3.9
score_mfe	3.1
score_freq	99517.5
score	99524.8
flank_first_end  	22
flank_first_seq  	GGAAGCTAATTTGTTTTTGAGG
flank_first_struct  	((((((......((..(((.((
flank_second_beg  	165
flank_second_seq  	CCAATTATTGCTTCCAATCACACAGATCTTCACTTACCCATGTTAGATTTTTGCCTTGATCATCCAAAGGTGAGGCCTTTTTTCAA
flank_second_struct  	.)))..)).)))))).................((((((..((...((((........))))...))..))))))............
freq  	195211
loop_beg  	44
loop_end  	143
loop_seq  	CCCCTAACTAGATCCATGATCTTCATCTCAATTGATGTCAATTTTAATCAACAATATAGACTCAGTTGAGACAGATCATTTGGTTCTACATTTAGTGACG
loop_struct  	.(.((((.((((.(((((((((...((((((((((.(((...................))))))))))))).))))))..))).))))...)))).).).
mature_arm  	second
mature_beg  	144
mature_end  	164
mature_query  	TCGGACCAGGCTTCATTCCCC_x193608
mature_seq  	TCGGACCAGGCTTCATTCCCC
mature_strand  	+
mature_struct  	)))..))))))..))))))))
pre_seq  	GGAATGTTGTCTGGCTCGAGGCCCCTAACTAGATCCATGATCTTCATCTCAATTGATGTCAATTTTAATCAACAATATAGACTCAGTTGAGACAGATCATTTGGTTCTACATTTAGTGACGTCGGACCAGGCTTCATTCCCC
pre_struct  	((((((..((((((..(((.(.(.((((.((((.(((((((((...((((((((((.(((...................))))))))))))).))))))..))).))))...)))).).).)))..))))))..))))))))
pri_beg  	1
pri_end  	250
pri_id  	scaffold_5_9465
pri_mfe  	-82.91
pri_seq  	GGAAGCTAATTTGTTTTTGAGGGGAATGTTGTCTGGCTCGAGGCCCCTAACTAGATCCATGATCTTCATCTCAATTGATGTCAATTTTAATCAACAATATAGACTCAGTTGAGACAGATCATTTGGTTCTACATTTAGTGACGTCGGACCAGGCTTCATTCCCCCCAATTATTGCTTCCAATCACACAGATCTTCACTTACCCATGTTAGATTTTTGCCTTGATCATCCAAAGGTGAGGCCTTTTTTCAA
pri_struct  	((((((......((..(((.((((((((..((((((..(((.(.(.((((.((((.(((((((((...((((((((((.(((...................))))))))))))).))))))..))).))))...)))).).).)))..))))))..)))))))).)))..)).)))))).................((((((..((...((((........))))...))..))))))............
star_arm  	first
star_beg  	23
star_end  	43
star_read  	1
star_seq  	GGAATGTTGTCTGGCTCGAGG
star_struct  	((((((..((((((..(((.(
TCACTAAATGTAGAACCAAATG_x1	22	1..22	scaffold_5_9465	250	110..131	1e-04	1.00	42.1	Plus / Minus
CGTCGGACCAGGCTTCATTCCC_x3	22	1..22	scaffold_5_9465	250	142..163	1e-04	1.00	42.1	Plus / Plus
CGTCGGACCAGGCTTCATTCCCC_x2	23	1..23	scaffold_5_9465	250	142..164	1e-04	1.00	42.1	Plus / Plus
GTCGGACCAGGCTTCATTCC_x1	20	1..20	scaffold_5_9465	250	143..162	1e-04	1.00	42.1	Plus / Plus
GTCGGACCAGGCTTCATTCCC_x87	21	1..21	scaffold_5_9465	250	143..163	1e-04	1.00	42.1	Plus / Plus
GTCGGACCAGGCTTCATTCCCC_x46	22	1..22	scaffold_5_9465	250	143..164	1e-04	1.00	42.1	Plus / Plus
GTCGGACCAGGCTTCATTCCCCC_x4	23	1..23	scaffold_5_9465	250	143..165	1e-04	1.00	42.1	Plus / Plus
TCGGACCAGGCTTCATTC_x42	18	1..18	scaffold_5_9465	250	144..161	1e-04	1.00	42.1	Plus / Plus
TCGGACCAGGCTTCATTCC_x142	19	1..19	scaffold_5_9465	250	144..162	1e-04	1.00	42.1	Plus / Plus
TCGGACCAGGCTTCATTCCC_x365	20	1..20	scaffold_5_9465	250	144..163	1e-04	1.00	42.1	Plus / Plus
TCGGACCAGGCTTCATTCCCC_x193608	21	1..21	scaffold_5_9465	250	144..164	1e-04	1.00	42.1	Plus / Plus
TCGGACCAGGCTTCATTCCCCC_x155	22	1..22	scaffold_5_9465	250	144..165	1e-04	1.00	42.1	Plus / Plus
CGGACCAGGCTTCATTCC_x2	18	1..18	scaffold_5_9465	250	145..162	1e-04	1.00	42.1	Plus / Plus
CGGACCAGGCTTCATTCCC_x1	19	1..19	scaffold_5_9465	250	145..163	1e-04	1.00	42.1	Plus / Plus
CGGACCAGGCTTCATTCCCC_x400	20	1..20	scaffold_5_9465	250	145..164	1e-04	1.00	42.1	Plus / Plus
GGACCAGGCTTCATTCCCC_x153	19	1..19	scaffold_5_9465	250	146..164	1e-04	1.00	42.1	Plus / Plus
GGAATGTTGTCTGGCTCG_x20	18	1..18	scaffold_5_9465	250	23..40	1e-04	1.00	42.1	Plus / Plus
GGAATGTTGTCTGGCTCGA_x5	19	1..19	scaffold_5_9465	250	23..41	1e-04	1.00	42.1	Plus / Plus
GGAATGTTGTCTGGCTCGAG_x4	20	1..20	scaffold_5_9465	250	23..42	1e-04	1.00	42.1	Plus / Plus
GGAATGTTGTCTGGCTCGAGG_x156	21	1..21	scaffold_5_9465	250	23..43	1e-04	1.00	42.1	Plus / Plus
GAATGTTGTCTGGCTCGA_x1	18	1..18	scaffold_5_9465	250	24..41	1e-04	1.00	42.1	Plus / Plus
GAATGTTGTCTGGCTCGAGG_x3	20	1..20	scaffold_5_9465	250	24..43	1e-04	1.00	42.1	Plus / Plus
GAATGTTGTCTGGCTCGAGGCC_x1	22	1..22	scaffold_5_9465	250	24..45	1e-04	1.00	42.1	Plus / Plus
AATGTTGTCTGGCTCGAG_x1	18	1..18	scaffold_5_9465	250	25..42	1e-04	1.00	42.1	Plus / Plus
AATGTTGTCTGGCTCGAGG_x6	19	1..19	scaffold_5_9465	250	25..43	1e-04	1.00	42.1	Plus / Plus
AATGTTGTCTGGCTCGAGGCC_x1	21	1..21	scaffold_5_9465	250	25..45	1e-04	1.00	42.1	Plus / Plus
ATGTTGTCTGGCTCGAGG_x1	18	1..18	scaffold_5_9465	250	26..43	1e-04	1.00	42.1	Plus / Plus


score_star	3.9
score_mfe	3.1
score_freq	99517.5
score	99524.8
flank_first_end  	85
flank_first_seq  	AGGTTTCTTGGGTCAACTTGGTTCTGTGAAATAGAGGCAAAAAACAAAGATGAAAAGAGAAGAGGAAGCTAATTTGTTTTTGAGG
flank_first_struct  	...((((((...(((.((((.((((((...)))))).))........)).)))...)))))).((((((......((..(((.((
flank_second_beg  	228
flank_second_seq  	CCAATTATTGCTTCCAATCACAC
flank_second_struct  	.)))..)).))))))........
freq  	195211
loop_beg  	107
loop_end  	206
loop_seq  	CCCCTAACTAGATCCATGATCTTCATCTCAATTGATGTCAATTTTAATCAACAATATAGACTCAGTTGAGACAGATCATTTGGTTCTACATTTAGTGACG
loop_struct  	.(.((((.((((.(((((((((...((((((((((.(((...................))))))))))))).))))))..))).))))...)))).).).
mature_arm  	second
mature_beg  	207
mature_end  	227
mature_query  	TCGGACCAGGCTTCATTCCCC_x193608
mature_seq  	TCGGACCAGGCTTCATTCCCC
mature_strand  	+
mature_struct  	)))..))))))..))))))))
pre_seq  	GGAATGTTGTCTGGCTCGAGGCCCCTAACTAGATCCATGATCTTCATCTCAATTGATGTCAATTTTAATCAACAATATAGACTCAGTTGAGACAGATCATTTGGTTCTACATTTAGTGACGTCGGACCAGGCTTCATTCCCC
pre_struct  	((((((..((((((..(((.(.(.((((.((((.(((((((((...((((((((((.(((...................))))))))))))).))))))..))).))))...)))).).).)))..))))))..))))))))
pri_beg  	1
pri_end  	250
pri_id  	scaffold_5_9468
pri_mfe  	-83.81
pri_seq  	AGGTTTCTTGGGTCAACTTGGTTCTGTGAAATAGAGGCAAAAAACAAAGATGAAAAGAGAAGAGGAAGCTAATTTGTTTTTGAGGGGAATGTTGTCTGGCTCGAGGCCCCTAACTAGATCCATGATCTTCATCTCAATTGATGTCAATTTTAATCAACAATATAGACTCAGTTGAGACAGATCATTTGGTTCTACATTTAGTGACGTCGGACCAGGCTTCATTCCCCCCAATTATTGCTTCCAATCACAC
pri_struct  	...((((((...(((.((((.((((((...)))))).))........)).)))...)))))).((((((......((..(((.((((((((..((((((..(((.(.(.((((.((((.(((((((((...((((((((((.(((...................))))))))))))).))))))..))).))))...)))).).).)))..))))))..)))))))).)))..)).))))))........
star_arm  	first
star_beg  	86
star_end  	106
star_read  	1
star_seq  	GGAATGTTGTCTGGCTCGAGG
star_struct  	((((((..((((((..(((.(
CGTCGGACCAGGCTTCATTCCC_x3	22	1..22	scaffold_5_9468	250	205..226	1e-04	1.00	42.1	Plus / Plus
CGTCGGACCAGGCTTCATTCCCC_x2	23	1..23	scaffold_5_9468	250	205..227	1e-04	1.00	42.1	Plus / Plus
GTCGGACCAGGCTTCATTCC_x1	20	1..20	scaffold_5_9468	250	206..225	1e-04	1.00	42.1	Plus / Plus
GTCGGACCAGGCTTCATTCCC_x87	21	1..21	scaffold_5_9468	250	206..226	1e-04	1.00	42.1	Plus / Plus
GTCGGACCAGGCTTCATTCCCC_x46	22	1..22	scaffold_5_9468	250	206..227	1e-04	1.00	42.1	Plus / Plus
GTCGGACCAGGCTTCATTCCCCC_x4	23	1..23	scaffold_5_9468	250	206..228	1e-04	1.00	42.1	Plus / Plus
TCGGACCAGGCTTCATTC_x42	18	1..18	scaffold_5_9468	250	207..224	1e-04	1.00	42.1	Plus / Plus
TCGGACCAGGCTTCATTCC_x142	19	1..19	scaffold_5_9468	250	207..225	1e-04	1.00	42.1	Plus / Plus
TCGGACCAGGCTTCATTCCC_x365	20	1..20	scaffold_5_9468	250	207..226	1e-04	1.00	42.1	Plus / Plus
TCGGACCAGGCTTCATTCCCC_x193608	21	1..21	scaffold_5_9468	250	207..227	1e-04	1.00	42.1	Plus / Plus
TCGGACCAGGCTTCATTCCCCC_x155	22	1..22	scaffold_5_9468	250	207..228	1e-04	1.00	42.1	Plus / Plus
CGGACCAGGCTTCATTCC_x2	18	1..18	scaffold_5_9468	250	208..225	1e-04	1.00	42.1	Plus / Plus
CGGACCAGGCTTCATTCCC_x1	19	1..19	scaffold_5_9468	250	208..226	1e-04	1.00	42.1	Plus / Plus
CGGACCAGGCTTCATTCCCC_x400	20	1..20	scaffold_5_9468	250	208..227	1e-04	1.00	42.1	Plus / Plus
GGACCAGGCTTCATTCCCC_x153	19	1..19	scaffold_5_9468	250	209..227	1e-04	1.00	42.1	Plus / Plus
TCACTAAATGTAGAACCAAATG_x1	22	1..22	scaffold_5_9468	250	47..68	1e-04	1.00	42.1	Plus / Minus
GGAATGTTGTCTGGCTCG_x20	18	1..18	scaffold_5_9468	250	86..103	1e-04	1.00	42.1	Plus / Plus
GGAATGTTGTCTGGCTCGA_x5	19	1..19	scaffold_5_9468	250	86..104	1e-04	1.00	42.1	Plus / Plus
GGAATGTTGTCTGGCTCGAG_x4	20	1..20	scaffold_5_9468	250	86..105	1e-04	1.00	42.1	Plus / Plus
GGAATGTTGTCTGGCTCGAGG_x156	21	1..21	scaffold_5_9468	250	86..106	1e-04	1.00	42.1	Plus / Plus
GAATGTTGTCTGGCTCGA_x1	18	1..18	scaffold_5_9468	250	87..104	1e-04	1.00	42.1	Plus / Plus
GAATGTTGTCTGGCTCGAGG_x3	20	1..20	scaffold_5_9468	250	87..106	1e-04	1.00	42.1	Plus / Plus
GAATGTTGTCTGGCTCGAGGCC_x1	22	1..22	scaffold_5_9468	250	87..108	1e-04	1.00	42.1	Plus / Plus
AATGTTGTCTGGCTCGAG_x1	18	1..18	scaffold_5_9468	250	88..105	1e-04	1.00	42.1	Plus / Plus
AATGTTGTCTGGCTCGAGG_x6	19	1..19	scaffold_5_9468	250	88..106	1e-04	1.00	42.1	Plus / Plus
AATGTTGTCTGGCTCGAGGCC_x1	21	1..21	scaffold_5_9468	250	88..108	1e-04	1.00	42.1	Plus / Plus
ATGTTGTCTGGCTCGAGG_x1	18	1..18	scaffold_5_9468	250	89..106	1e-04	1.00	42.1	Plus / Plus


score_star	-1.3
score_mfe	3.2
score_freq	0
score	2.2
flank_first_end  	22
flank_first_seq  	ATTGAGTAAGGGAGAATCTGTA
flank_first_struct  	....(((((((.((((.((((.
flank_second_beg  	108
flank_second_seq  	TGGCTTCTTCTTACTATACATCTCTCTCTATCTCTGCTGCAAATCTCAGCAAAATCCTGAGTTATGGATCATAACAGGTATGAAACTATATGTTTTATTTGTTTTGATTTCATTTCATTAATCAGGGGATCGTTGCAAGGTCA
flank_second_struct  	))).)))))))))))...................(((((.......)))))....(((((...((((((((.(((((..(((((((.....)))))))))))).)))))......)))...))))).((((.......)))).
freq  	127
loop_beg  	44
loop_end  	86
loop_seq  	ATATGAACAAAATGGTTTAATTTATATTAGGCATTTGTTTTGG
loop_struct  	(...(((((((...(((((((....))))))).))))))))))
mature_arm  	first
mature_beg  	23
mature_end  	43
mature_query  	AAGCTCAGGAGGGATAGCGCC_x126
mature_seq  	AAGCTCAGGAGGGATAGCGCC
mature_strand  	+
mature_struct  	((((((((((.((((((((((
pre_seq  	AAGCTCAGGAGGGATAGCGCCATATGAACAAAATGGTTTAATTTATATTAGGCATTTGTTTTGGCGCTATCTATCCTGAGTTTCA
pre_struct  	((((((((((.(((((((((((...(((((((...(((((((....))))))).)))))))))))))))))).)))))))))).)
pri_beg  	1
pri_end  	250
pri_id  	scaffold_6_1246
pri_mfe  	-85.40
pri_seq  	ATTGAGTAAGGGAGAATCTGTAAAGCTCAGGAGGGATAGCGCCATATGAACAAAATGGTTTAATTTATATTAGGCATTTGTTTTGGCGCTATCTATCCTGAGTTTCATGGCTTCTTCTTACTATACATCTCTCTCTATCTCTGCTGCAAATCTCAGCAAAATCCTGAGTTATGGATCATAACAGGTATGAAACTATATGTTTTATTTGTTTTGATTTCATTTCATTAATCAGGGGATCGTTGCAAGGTCA
pri_struct  	....(((((((.((((.((((.((((((((((.(((((((((((...(((((((...(((((((....))))))).)))))))))))))))))).)))))))))).)))).)))))))))))...................(((((.......)))))....(((((...((((((((.(((((..(((((((.....)))))))))))).)))))......)))...))))).((((.......)))).
star_arm  	second
star_beg  	87
star_end  	107
star_seq  	CGCTATCTATCCTGAGTTTCA
star_struct  	)))))))).)))))))))).)
AAGCTCAGGAGGGATAGCGCC_x126	21	1..21	scaffold_6_1246	250	23..43	1e-04	1.00	42.1	Plus / Plus
AGCTCAGGAGGGATAGCGCC_x1	20	1..20	scaffold_6_1246	250	24..43	1e-04	1.00	42.1	Plus / Plus


score_star	-1.3
score_mfe	3.3
score_freq	0
score	2.3
flank_first_end  	56
flank_first_seq  	GAGCATCGATATCGTTAGAATAACGTTTATTATGTATTCTTAGAGATGATTTAAGT
flank_first_struct  	.((((..((..((...((((((.(((.....)))))))))..))((..((..(((.
flank_second_beg  	227
flank_second_seq  	TTTTATTGTCTTCTTTGTTATATT
flank_second_struct  	))..))..)).))..)))).....
freq  	524
loop_beg  	77
loop_end  	206
loop_seq  	ATGGAAGGGCAAAGGGTTTGGATTAGCTGCCGACTCATTCATTCAAACACAGTAGAAAAGGGGGTTGATGTTTCTACTGCGAATGTGTGAATGATGCGGGAGATAAATTTCATCCTTTTCTTCTCTGTGC
loop_struct  	(((((..((.(((((((..(((((..((.(((..((((((((.((..(.(((((((((............))))))))).)..)).))))))))..))).))...))))).))))))).))..)))))).
mature_arm  	second
mature_beg  	207
mature_end  	226
mature_query  	TTGGACTGAAGGGAGCTCCC_x260
mature_seq  	TTGGACTGAAGGGAGCTCCC
mature_strand  	+
mature_struct  	.))))))))))..))))).)
pre_seq  	GAGCTTTCTTCAGTCCACTCATGGAAGGGCAAAGGGTTTGGATTAGCTGCCGACTCATTCATTCAAACACAGTAGAAAAGGGGGTTGATGTTTCTACTGCGAATGTGTGAATGATGCGGGAGATAAATTTCATCCTTTTCTTCTCTGTGCTTGGACTGAAGGGAGCTCCC
pre_struct  	(((((..((((((((((..((((((..((.(((((((..(((((..((.(((..((((((((.((..(.(((((((((............))))))))).)..)).))))))))..))).))...))))).))))))).))..))))))..))))))))))..))))).)
pri_beg  	1
pri_end  	250
pri_id  	scaffold_6_1650
pri_mfe  	-91.90
pri_seq  	GAGCATCGATATCGTTAGAATAACGTTTATTATGTATTCTTAGAGATGATTTAAGTGAGCTTTCTTCAGTCCACTCATGGAAGGGCAAAGGGTTTGGATTAGCTGCCGACTCATTCATTCAAACACAGTAGAAAAGGGGGTTGATGTTTCTACTGCGAATGTGTGAATGATGCGGGAGATAAATTTCATCCTTTTCTTCTCTGTGCTTGGACTGAAGGGAGCTCCCTTTTATTGTCTTCTTTGTTATATT
pri_struct  	.((((..((..((...((((((.(((.....)))))))))..))((..((..(((.(((((..((((((((((..((((((..((.(((((((..(((((..((.(((..((((((((.((..(.(((((((((............))))))))).)..)).))))))))..))).))...))))).))))))).))..))))))..))))))))))..))))).)))..))..)).))..)))).....
star_arm  	first
star_beg  	57
star_end  	76
star_seq  	GAGCTTTCTTCAGTCCACTC
star_struct  	(((((..((((((((((..(
AGCTGCCGACTCATTCATTC_x4	20	1..20	scaffold_6_1650	250	101..120	1e-04	1.00	42.1	Plus / Plus
CTTGGACTGAAGGGAGCTCC_x1	20	1..20	scaffold_6_1650	250	206..225	1e-04	1.00	42.1	Plus / Plus
CTTGGACTGAAGGGAGCTCCC_x7	21	1..21	scaffold_6_1650	250	206..226	1e-04	1.00	42.1	Plus / Plus
CTTGGACTGAAGGGAGCTCCCT_x3	22	1..22	scaffold_6_1650	250	206..227	1e-04	1.00	42.1	Plus / Plus
CTTGGACTGAAGGGAGCTCCCTT_x1	23	1..23	scaffold_6_1650	250	206..228	1e-04	1.00	42.1	Plus / Plus
TTGGACTGAAGGGAGCTCC_x1	19	1..19	scaffold_6_1650	250	207..225	1e-04	1.00	42.1	Plus / Plus
TTGGACTGAAGGGAGCTCCC_x260	20	1..20	scaffold_6_1650	250	207..226	1e-04	1.00	42.1	Plus / Plus
TTGGACTGAAGGGAGCTCCCT_x203	21	1..21	scaffold_6_1650	250	207..227	1e-04	1.00	42.1	Plus / Plus
TTGGACTGAAGGGAGCTCCCTT_x43	22	1..22	scaffold_6_1650	250	207..228	1e-04	1.00	42.1	Plus / Plus
TGGACTGAAGGGAGCTCCC_x1	19	1..19	scaffold_6_1650	250	208..226	1e-04	1.00	42.1	Plus / Plus


score_star	-1.3
score_mfe	2.8
score_freq	0
score	1.8
flank_first_end  	23
flank_first_seq  	GTATACTTTTGGGGGAAACGGGC
flank_first_struct  	..........(((((.(((((((
flank_second_beg  	170
flank_second_seq  	CGTTTGTTTGAAAAAGTAAGTTAGTTGACCCATTTTCTCCATGAACGGGCAACTTTACTCAACGAACGTAACCCCTGCGTT
flank_second_struct  	)))).(((((....(((((...(((((.(((...(((.....))).)))))))))))))...)))))....))))).....
freq  	15
loop_beg  	48
loop_end  	144
loop_seq  	CTGCGTTTGTGTGAACAAATTGCCATTTGTTTGAAAAAGTAAGTTAGTTGGGCTCATTTTTCCGGGGAACGGGCAACTTTACTCAACAGATGCAACA
loop_struct  	.(((((((((.(((..((((((((..((.((((.((((((.((((.....)))).)))))).)))).))..))))).)))..))))))))))))...
mature_arm  	first
mature_beg  	24
mature_end  	47
mature_query  	AACTTTACTCAATGAACGCAGCCC_x6
mature_seq  	AACTTTACTCAATGAACGCAGCCC
mature_strand  	+
mature_struct  	...(((..(((..((((((((...
pre_seq  	AACTTTACTCAATGAACGCAGCCCCTGCGTTTGTGTGAACAAATTGCCATTTGTTTGAAAAAGTAAGTTAGTTGGGCTCATTTTTCCGGGGAACGGGCAACTTTACTCAACAGATGCAACACCTGCGTTTGCGTGAACAAATAGCT
pre_struct  	...(((..(((..((((((((....(((((((((.(((..((((((((..((.((((.((((((.((((.....)))).)))))).)))).))..))))).)))..))))))))))))....))))))))...)))..)))..)))
pri_beg  	1
pri_end  	250
pri_id  	scaffold_6_17988
pri_mfe  	-73.50
pri_seq  	GTATACTTTTGGGGGAAACGGGCAACTTTACTCAATGAACGCAGCCCCTGCGTTTGTGTGAACAAATTGCCATTTGTTTGAAAAAGTAAGTTAGTTGGGCTCATTTTTCCGGGGAACGGGCAACTTTACTCAACAGATGCAACACCTGCGTTTGCGTGAACAAATAGCTCGTTTGTTTGAAAAAGTAAGTTAGTTGACCCATTTTCTCCATGAACGGGCAACTTTACTCAACGAACGTAACCCCTGCGTT
pri_struct  	..........(((((.(((((((...(((..(((..((((((((....(((((((((.(((..((((((((..((.((((.((((((.((((.....)))).)))))).)))).))..))))).)))..))))))))))))....))))))))...)))..)))..))))))).(((((....(((((...(((((.(((...(((.....))).)))))))))))))...)))))....))))).....
star_arm  	second
star_beg  	145
star_end  	169
star_seq  	CCTGCGTTTGCGTGAACAAATAGCT
star_struct  	.))))))))...)))..)))..)))
CGGGCAACTTTACTCAACGAACGT_x1	24	1..24	scaffold_6_17988	250	215..238	1e-04	1.00	42.1	Plus / Plus
CAACTTTACTCAATGAACGCAGCC_x1	24	1..24	scaffold_6_17988	250	23..46	1e-04	1.00	42.1	Plus / Plus
AACTTTACTCAATGAACGCAGCC_x1	23	1..23	scaffold_6_17988	250	24..46	1e-04	1.00	42.1	Plus / Plus
AACTTTACTCAATGAACGCAGCCC_x6	24	1..24	scaffold_6_17988	250	24..47	1e-04	1.00	42.1	Plus / Plus
ACTTTACTCAATGAACGCAGCCCC_x3	24	1..24	scaffold_6_17988	250	25..48	1e-04	1.00	42.1	Plus / Plus
TTTACTCAATGAACGCAGCCCCT_x1	23	1..23	scaffold_6_17988	250	27..49	1e-04	1.00	42.1	Plus / Plus
TTTACTCAATGAACGCAGCCCCTG_x1	24	1..24	scaffold_6_17988	250	27..50	1e-04	1.00	42.1	Plus / Plus
TTACTCAATGAACGCAGCCCCTG_x1	23	1..23	scaffold_6_17988	250	28..50	1e-04	1.00	42.1	Plus / Plus


score_star	3.9
score_mfe	2.8
score_freq	240.8
score	247.8
flank_first_end  	25
flank_first_seq  	AGATGGAATTTTAGGAAGGTTATGG
flank_first_struct  	.((((((.....((((((.(((.((
flank_second_beg  	129
flank_second_seq  	TTAGGTTTCCTCTTATTCATCCCTCTCCTCAATTTCTCTCCTCTACTACTACCACATTTATATATGATATGTTTATTATGTTTGGTAGCTGTTCATCTATAGATTTACTCTTCTTTAGTGTC
flank_second_struct  	.))).))))))....)))))).......................((..((((((.......((((((((....)))))))).))))))..)).((.(((.(((........))).)))))..
freq  	484
loop_beg  	47
loop_end  	106
loop_seq  	ATAAAACTAATTACTACTTTTGAGTGGTTACAACTTAGAAGCAGATTAAAAAAAATATTA
loop_struct  	(((..........((.(((((((((.......))))))))).))...........)))))
mature_arm  	second
mature_beg  	107
mature_end  	128
mature_query  	TCTTTCCCAATCCACCCATGCC_x443
mature_seq  	TCTTTCCCAATCCACCCATGCC
mature_strand  	+
mature_struct  	)))))))))....)))))))))
pre_seq  	CATGGGTAAGTGGGGAAGATGATAAAACTAATTACTACTTTTGAGTGGTTACAACTTAGAAGCAGATTAAAAAAAATATTATCTTTCCCAATCCACCCATGCC
pre_struct  	(((((((...((((((((((((((..........((.(((((((((.......))))))))).))...........))))))))))))))....)))))))))
pri_beg  	1
pri_end  	250
pri_id  	scaffold_6_1977
pri_mfe  	-73.00
pri_seq  	AGATGGAATTTTAGGAAGGTTATGGCATGGGTAAGTGGGGAAGATGATAAAACTAATTACTACTTTTGAGTGGTTACAACTTAGAAGCAGATTAAAAAAAATATTATCTTTCCCAATCCACCCATGCCTTAGGTTTCCTCTTATTCATCCCTCTCCTCAATTTCTCTCCTCTACTACTACCACATTTATATATGATATGTTTATTATGTTTGGTAGCTGTTCATCTATAGATTTACTCTTCTTTAGTGTC
pri_struct  	.((((((.....((((((.(((.(((((((((...((((((((((((((..........((.(((((((((.......))))))))).))...........))))))))))))))....))))))))).))).))))))....)))))).......................((..((((((.......((((((((....)))))))).))))))..)).((.(((.(((........))).)))))..
star_arm  	first
star_beg  	26
star_end  	46
star_read  	1
star_seq  	CATGGGTAAGTGGGGAAGATG
star_struct  	(((((((...(((((((((((
ATCTTTCCCAATCCACCCA_x1	19	1..19	scaffold_6_1977	250	106..124	1e-04	1.00	42.1	Plus / Plus
ATCTTTCCCAATCCACCCATGCC_x13	23	1..23	scaffold_6_1977	250	106..128	1e-04	1.00	42.1	Plus / Plus
TCTTTCCCAATCCACCCAT_x1	19	1..19	scaffold_6_1977	250	107..125	1e-04	1.00	42.1	Plus / Plus
TCTTTCCCAATCCACCCATG_x1	20	1..20	scaffold_6_1977	250	107..126	1e-04	1.00	42.1	Plus / Plus
TCTTTCCCAATCCACCCATGC_x1	21	1..21	scaffold_6_1977	250	107..127	1e-04	1.00	42.1	Plus / Plus
TCTTTCCCAATCCACCCATGCC_x443	22	1..22	scaffold_6_1977	250	107..128	1e-04	1.00	42.1	Plus / Plus
TCTTTCCCAATCCACCCATGCCT_x1	23	1..23	scaffold_6_1977	250	107..129	1e-04	1.00	42.1	Plus / Plus
CTTTCCCAATCCACCCATGCC_x1	21	1..21	scaffold_6_1977	250	108..128	1e-04	1.00	42.1	Plus / Plus
TTTCCCAATCCACCCATGCCTT_x4	22	1..22	scaffold_6_1977	250	109..130	1e-04	1.00	42.1	Plus / Plus
TTCCCAATCCACCCATGCCTT_x1	21	1..21	scaffold_6_1977	250	110..130	1e-04	1.00	42.1	Plus / Plus
TTAGGTTTCCTCTTATTCATCC_x9	22	1..22	scaffold_6_1977	250	129..150	1e-04	1.00	42.1	Plus / Plus
TGGCATGGGTAAGTGGGGAAGA_x1	22	1..22	scaffold_6_1977	250	23..44	1e-04	1.00	42.1	Plus / Plus
CATGGGTAAGTGGGGAAGATG_x5	21	1..21	scaffold_6_1977	250	26..46	1e-04	1.00	42.1	Plus / Plus
CATGGGTAAGTGGGGAAGATGA_x2	22	1..22	scaffold_6_1977	250	26..47	1e-04	1.00	42.1	Plus / Plus


score_star	3.9
score_mfe	2.2
score_freq	59.3
score	65.7
flank_first_end  	22
flank_first_seq  	AAACAGTATGGAAGAATCTGTT
flank_first_struct  	....((((.(((((...((((.
flank_second_beg  	95
flank_second_seq  	TGGCTTCCTCTTGCTCTCTCTC
flank_second_struct  	))))))))...)))).......
freq  	128
loop_beg  	44
loop_end  	73
loop_seq  	ATTCTTGGTTTGGTTTTAGACCATGTATTG
loop_struct  	((...(((((((....)))))))...)).)
mature_arm  	first
mature_beg  	23
mature_end  	43
mature_query  	AAGCTCAGGAGGGATAGCGCC_x126
mature_seq  	AAGCTCAGGAGGGATAGCGCC
mature_strand  	+
mature_struct  	((((((((((.(((((((((.
pre_seq  	AAGCTCAGGAGGGATAGCGCCATTCTTGGTTTGGTTTTAGACCATGTATTGCGCTATCCATCCTGAGTTTCA
pre_struct  	((((((((((.(((((((((.((...(((((((....)))))))...)).))))))))).)))))))))).)
pri_beg  	1
pri_end  	116
pri_id  	scaffold_6_20468
pri_mfe  	-50.10
pri_seq  	AAACAGTATGGAAGAATCTGTTAAGCTCAGGAGGGATAGCGCCATTCTTGGTTTGGTTTTAGACCATGTATTGCGCTATCCATCCTGAGTTTCATGGCTTCCTCTTGCTCTCTCTC
pri_struct  	....((((.(((((...((((.((((((((((.(((((((((.((...(((((((....)))))))...)).))))))))).)))))))))).)))))))))...)))).......
star_arm  	second
star_beg  	74
star_end  	94
star_read  	1
star_seq  	CGCTATCCATCCTGAGTTTCA
star_struct  	)))))))).)))))))))).)
AAGCTCAGGAGGGATAGCGCC_x126	21	1..21	scaffold_6_20468	116	23..43	1e-04	1.00	42.1	Plus / Plus
AGCTCAGGAGGGATAGCGCC_x1	20	1..20	scaffold_6_20468	116	24..43	1e-04	1.00	42.1	Plus / Plus
CGCTATCCATCCTGAGTTTCA_x1	21	1..21	scaffold_6_20468	116	74..94	1e-04	1.00	42.1	Plus / Plus


score_star	-1.3
score_mfe	2.8
score_freq	0
score	1.8
flank_first_end  	23
flank_first_seq  	GTATACTTTTGGGGGAAACGGGC
flank_first_struct  	..........(((((.(((((((
flank_second_beg  	170
flank_second_seq  	CGTTTGTTTGAAAAAGTAAGTTAGTTGACCCATTTTCTCCATGAACGGGCAACTTTACTCAACGAACGTAACCCCTGCGTT
flank_second_struct  	)))).(((((....(((((...(((((.(((...(((.....))).)))))))))))))...)))))....))))).....
freq  	15
loop_beg  	48
loop_end  	144
loop_seq  	CTGCGTTTGTGTGAACAAATTGCCATTTGTTTGAAAAAGTAAGTTAGTTGGGCTCATTTTTCCGGGGAACGGGCAACTTTACTCAACAGATGCAACA
loop_struct  	.(((((((((.(((..((((((((..((.((((.((((((.((((.....)))).)))))).)))).))..))))).)))..))))))))))))...
mature_arm  	first
mature_beg  	24
mature_end  	47
mature_query  	AACTTTACTCAATGAACGCAGCCC_x6
mature_seq  	AACTTTACTCAATGAACGCAGCCC
mature_strand  	+
mature_struct  	...(((..(((..((((((((...
pre_seq  	AACTTTACTCAATGAACGCAGCCCCTGCGTTTGTGTGAACAAATTGCCATTTGTTTGAAAAAGTAAGTTAGTTGGGCTCATTTTTCCGGGGAACGGGCAACTTTACTCAACAGATGCAACACCTGCGTTTGCGTGAACAAATAGCT
pre_struct  	...(((..(((..((((((((....(((((((((.(((..((((((((..((.((((.((((((.((((.....)))).)))))).)))).))..))))).)))..))))))))))))....))))))))...)))..)))..)))
pri_beg  	1
pri_end  	250
pri_id  	scaffold_6_21133
pri_mfe  	-73.50
pri_seq  	GTATACTTTTGGGGGAAACGGGCAACTTTACTCAATGAACGCAGCCCCTGCGTTTGTGTGAACAAATTGCCATTTGTTTGAAAAAGTAAGTTAGTTGGGCTCATTTTTCCGGGGAACGGGCAACTTTACTCAACAGATGCAACACCTGCGTTTGCGTGAACAAATAGCTCGTTTGTTTGAAAAAGTAAGTTAGTTGACCCATTTTCTCCATGAACGGGCAACTTTACTCAACGAACGTAACCCCTGCGTT
pri_struct  	..........(((((.(((((((...(((..(((..((((((((....(((((((((.(((..((((((((..((.((((.((((((.((((.....)))).)))))).)))).))..))))).)))..))))))))))))....))))))))...)))..)))..))))))).(((((....(((((...(((((.(((...(((.....))).)))))))))))))...)))))....))))).....
star_arm  	second
star_beg  	145
star_end  	169
star_seq  	CCTGCGTTTGCGTGAACAAATAGCT
star_struct  	.))))))))...)))..)))..)))
CGGGCAACTTTACTCAACGAACGT_x1	24	1..24	scaffold_6_21133	250	215..238	1e-04	1.00	42.1	Plus / Plus
CAACTTTACTCAATGAACGCAGCC_x1	24	1..24	scaffold_6_21133	250	23..46	1e-04	1.00	42.1	Plus / Plus
AACTTTACTCAATGAACGCAGCC_x1	23	1..23	scaffold_6_21133	250	24..46	1e-04	1.00	42.1	Plus / Plus
AACTTTACTCAATGAACGCAGCCC_x6	24	1..24	scaffold_6_21133	250	24..47	1e-04	1.00	42.1	Plus / Plus
ACTTTACTCAATGAACGCAGCCCC_x3	24	1..24	scaffold_6_21133	250	25..48	1e-04	1.00	42.1	Plus / Plus
TTTACTCAATGAACGCAGCCCCT_x1	23	1..23	scaffold_6_21133	250	27..49	1e-04	1.00	42.1	Plus / Plus
TTTACTCAATGAACGCAGCCCCTG_x1	24	1..24	scaffold_6_21133	250	27..50	1e-04	1.00	42.1	Plus / Plus
TTACTCAATGAACGCAGCCCCTG_x1	23	1..23	scaffold_6_21133	250	28..50	1e-04	1.00	42.1	Plus / Plus


score_star	3.9
score_mfe	2.3
score_freq	530.9
score	537.3
flank_first_end  	22
flank_first_seq  	GTCGTCGTGCACTTCCAACTGT
flank_first_struct  	(((..(((((.((..((((...
flank_second_beg  	90
flank_second_seq  	TGTTGACTGGAGCATGGTAGAC
flank_second_struct  	.))))...)).)))))...)))
freq  	1053
loop_beg  	44
loop_end  	69
loop_seq  	AGCTTTCTTTTTTATAAGAAAGGCTA
loop_struct  	..(((((((......)))))))..))
mature_arm  	first
mature_beg  	23
mature_end  	43
mature_query  	TGAAGCTGCCAGCATGATCTG_x690
mature_seq  	TGAAGCTGCCAGCATGATCTG
mature_strand  	+
mature_struct  	(((((((((((.(((((((((
pre_seq  	TGAAGCTGCCAGCATGATCTGAGCTTTCTTTTTTATAAGAAAGGCTAGATCATGTGGTAGCTTCATC
pre_struct  	(((((((((((.(((((((((..(((((((......)))))))..))))))))))))))))))))..
pri_beg  	1
pri_end  	111
pri_id  	scaffold_6_22316
pri_mfe  	-52.70
pri_seq  	GTCGTCGTGCACTTCCAACTGTTGAAGCTGCCAGCATGATCTGAGCTTTCTTTTTTATAAGAAAGGCTAGATCATGTGGTAGCTTCATCTGTTGACTGGAGCATGGTAGAC
pri_struct  	(((..(((((.((..((((...(((((((((((.(((((((((..(((((((......)))))))..))))))))))))))))))))...))))...)).)))))...)))
star_arm  	second
star_beg  	70
star_end  	89
star_read  	1
star_seq  	GATCATGTGGTAGCTTCATC
star_struct  	))))))))))))))))))..
TGAAGCTGCCAGCATGAT_x1	18	1..18	scaffold_6_22316	111	23..40	1e-04	1.00	42.1	Plus / Plus
TGAAGCTGCCAGCATGATC_x19	19	1..19	scaffold_6_22316	111	23..41	1e-04	1.00	42.1	Plus / Plus
TGAAGCTGCCAGCATGATCT_x32	20	1..20	scaffold_6_22316	111	23..42	1e-04	1.00	42.1	Plus / Plus
TGAAGCTGCCAGCATGATCTG_x690	21	1..21	scaffold_6_22316	111	23..43	1e-04	1.00	42.1	Plus / Plus
TGAAGCTGCCAGCATGATCTGA_x269	22	1..22	scaffold_6_22316	111	23..44	1e-04	1.00	42.1	Plus / Plus
TGAAGCTGCCAGCATGATCTGAGC_x2	24	1..24	scaffold_6_22316	111	23..46	1e-04	1.00	42.1	Plus / Plus
GAAGCTGCCAGCATGATCTG_x1	20	1..20	scaffold_6_22316	111	24..43	1e-04	1.00	42.1	Plus / Plus
GAAGCTGCCAGCATGATCTGA_x1	21	1..21	scaffold_6_22316	111	24..44	1e-04	1.00	42.1	Plus / Plus
AAGCTGCCAGCATGATCTGAGC_x1	22	1..22	scaffold_6_22316	111	25..46	1e-04	1.00	42.1	Plus / Plus
GCTAGATCATGTGGTAGCTTCATC_x1	24	1..24	scaffold_6_22316	111	66..89	1e-04	1.00	42.1	Plus / Plus
CTAGATCATGTGGTAGCTTCATC_x1	23	1..23	scaffold_6_22316	111	67..89	1e-04	1.00	42.1	Plus / Plus
TAGATCATGTGGTAGCTTCATC_x1	22	1..22	scaffold_6_22316	111	68..89	1e-04	1.00	42.1	Plus / Plus
AGATCATGTGGTAGCTTCATC_x1	21	1..21	scaffold_6_22316	111	69..89	1e-04	1.00	42.1	Plus / Plus
GATCATGTGGTAGCTTCATC_x33	20	1..20	scaffold_6_22316	111	70..89	1e-04	1.00	42.1	Plus / Plus


score_star	-1.3
score_mfe	3.1
score_freq	0
score	2.1
flank_first_end  	174
flank_first_seq  	GATAGGGAGCATGGTTGGAGTTGCATTTTTACGATTCCTCCCTAAAATTTGTCTTAGAAGATGATTTAGGGAGCCCATTGTGGATGCTCTAAATCACCTCCTTATATAAATTTTAGGGACGATTTAGAAAACTAAAACTCCAACATGCTCCCTATCCACCTCTTAAAATATAAA
flank_first_struct  	(((((((((((((.((((((((....((((..((.((.((((((((((((((...((.((.((((((((((..((......))...)))))))))).)).))...)))))))))))))).)).))..))))....)))))))))))))))))))))......(((((.(((((.
flank_second_beg  	228
flank_second_seq  	TTATAATTTAATGCTATTTTTAT
flank_second_struct  	))))).)))))............
freq  	63
loop_beg  	200
loop_end  	203
loop_seq  	AGAG
loop_struct  	....
mature_arm  	second
mature_beg  	204
mature_end  	227
mature_query  	AGAGAAAGAACTCCTAGTGGCTCC_x52
mature_seq  	AGAGAAAGAACTCCTAGTGGCTCC
mature_strand  	+
mature_struct  	)))..)))).)).)))).))....
pre_seq  	AACCTCTAGCAGCTCTTAAATTTAAAGAGAGAGAAAGAACTCCTAGTGGCTCC
pre_struct  	..((.((((.((.((((...(((......)))..)))).)).)))).))....
pri_beg  	1
pri_end  	250
pri_id  	scaffold_6_26217
pri_mfe  	-84.90
pri_seq  	GATAGGGAGCATGGTTGGAGTTGCATTTTTACGATTCCTCCCTAAAATTTGTCTTAGAAGATGATTTAGGGAGCCCATTGTGGATGCTCTAAATCACCTCCTTATATAAATTTTAGGGACGATTTAGAAAACTAAAACTCCAACATGCTCCCTATCCACCTCTTAAAATATAAAAACCTCTAGCAGCTCTTAAATTTAAAGAGAGAGAAAGAACTCCTAGTGGCTCCTTATAATTTAATGCTATTTTTAT
pri_struct  	(((((((((((((.((((((((....((((..((.((.((((((((((((((...((.((.((((((((((..((......))...)))))))))).)).))...)))))))))))))).)).))..))))....)))))))))))))))))))))......(((((.(((((...((.((((.((.((((...(((......)))..)))).)).)))).))....))))).)))))............
star_arm  	first
star_beg  	175
star_end  	199
star_seq  	AACCTCTAGCAGCTCTTAAATTTAA
star_struct  	..((.((((.((.((((...(((..
AGAGAGAAAGAACTCCTAGTGGCT_x7	24	1..24	scaffold_6_26217	250	202..225	1e-04	1.00	42.1	Plus / Plus
AGAGAAAGAACTCCTAGTGGCT_x1	22	1..22	scaffold_6_26217	250	204..225	1e-04	1.00	42.1	Plus / Plus
AGAGAAAGAACTCCTAGTGGCTC_x1	23	1..23	scaffold_6_26217	250	204..226	1e-04	1.00	42.1	Plus / Plus
AGAGAAAGAACTCCTAGTGGCTCC_x52	24	1..24	scaffold_6_26217	250	204..227	1e-04	1.00	42.1	Plus / Plus
GAGAAAGAACTCCTAGTGGCTC_x1	22	1..22	scaffold_6_26217	250	205..226	1e-04	1.00	42.1	Plus / Plus
GAGAAAGAACTCCTAGTGGCTCCT_x1	24	1..24	scaffold_6_26217	250	205..228	1e-04	1.00	42.1	Plus / Plus


score_star	-1.3
score_mfe	2.4
score_freq	0
score	1.4
flank_first_end  	28
flank_first_seq  	ATATGAATTTATTATTCATCATTAATCA
flank_first_struct  	..((((((.....))))))((..(((((
flank_second_beg  	229
flank_second_seq  	ATTCCTGCATAATCAAAAAATG
flank_second_struct  	)))..))...............
freq  	12
loop_beg  	58
loop_end  	204
loop_seq  	CTGTGCTGTAAAAATAATCATTGTCTGATTTGCTGTGAGATAAATCAACTGTAAGATAAAGCAGTTTGGCGTTTGGTAAACTTTTTGTTAAAAGTGTTGTTGGTATTGATTCAAGCATAATCAGAAAATGATTGCCGCATAATCATT
loop_struct  	.(((((.(((......((((((.(((((((((((.((((.(((((((((..((.(((((((.((((((.(....).))))))))))))).....))..)))))).))).)))))))).))))))).))))))))).)))))..))..
mature_arm  	second
mature_beg  	205
mature_end  	228
mature_query  	AAACCCAGCGCCTCTTCAAAACTG_x12
mature_seq  	AAACCCAGCGCCTCTTCAAAACTG
mature_strand  	+
mature_struct  	...)).)))))))...))).))))
pre_seq  	GTATAGTTGTTAGGGCCAGTTTGGCATTGCTGTGCTGTAAAAATAATCATTGTCTGATTTGCTGTGAGATAAATCAACTGTAAGATAAAGCAGTTTGGCGTTTGGTAAACTTTTTGTTAAAAGTGTTGTTGGTATTGATTCAAGCATAATCAGAAAATGATTGCCGCATAATCATTAAACCCAGCGCCTCTTCAAAACTG
pre_struct  	((....(((...((((..(((.((...((.(((((.(((......((((((.(((((((((((.((((.(((((((((..((.(((((((.((((((.(....).))))))))))))).....))..)))))).))).)))))))).))))))).))))))))).)))))..)).....)).)))))))...))).))))
pri_beg  	1
pri_end  	250
pri_id  	scaffold_6_28071
pri_mfe  	-56.20
pri_seq  	ATATGAATTTATTATTCATCATTAATCAGTATAGTTGTTAGGGCCAGTTTGGCATTGCTGTGCTGTAAAAATAATCATTGTCTGATTTGCTGTGAGATAAATCAACTGTAAGATAAAGCAGTTTGGCGTTTGGTAAACTTTTTGTTAAAAGTGTTGTTGGTATTGATTCAAGCATAATCAGAAAATGATTGCCGCATAATCATTAAACCCAGCGCCTCTTCAAAACTGATTCCTGCATAATCAAAAAATG
pri_struct  	..((((((.....))))))((..(((((((....(((...((((..(((.((...((.(((((.(((......((((((.(((((((((((.((((.(((((((((..((.(((((((.((((((.(....).))))))))))))).....))..)))))).))).)))))))).))))))).))))))))).)))))..)).....)).)))))))...))).)))))))..))...............
star_arm  	first
star_beg  	29
star_end  	57
star_seq  	GTATAGTTGTTAGGGCCAGTTTGGCATTG
star_struct  	((....(((...((((..(((.((...((
AAACCCAGCGCCTCTTCAAAACTG_x12	24	1..24	scaffold_6_28071	250	205..228	1e-04	1.00	42.1	Plus / Plus


score_star	-1.3
score_mfe	3
score_freq	0
score	2
flank_first_end  	91
flank_first_seq  	CTCAAAATACATGGGTTGGAGAAGAATTTTGGACTCACAACTGAAAATTTAGGTTTTCACACAAATGGTTGGAGATGGTCTTAGAGACCGA
flank_first_struct  	......((((.((((((.((((....)))).))))))..........(((..(((((.....(((((((((((((.((((.....))))((
flank_second_beg  	179
flank_second_seq  	TCCCTAACATTTTCCTTAAAGAACAAATTAGTTTTGGGCTATTTTACTAAGAACTCAAAAAACGTATATATT
flank_second_struct  	..........)))))....(((((......))))).)))))))).....)))))..)))....)))).....
freq  	12
loop_beg  	116
loop_end  	154
loop_seq  	TAGAGGTAGTCCACCAACATAATAGGCCCCATCTCTATT
loop_struct  	(((((((.(.((............)).)..)))))))))
mature_arm  	second
mature_beg  	155
mature_end  	178
mature_query  	AGAGAGATGGTACACAAGTTGGTC_x11
mature_seq  	AGAGAGATGGTACACAAGTTGGTC
mature_strand  	+
mature_struct  	)))))))))))).)))))))))))
pre_seq  	CCGACTTGTATACCATCTCTTTAATAGAGGTAGTCCACCAACATAATAGGCCCCATCTCTATTAGAGAGATGGTACACAAGTTGGTC
pre_struct  	(((((((((.(((((((((((((((((((((.(.((............)).)..))))))))))))))))))))).)))))))))))
pri_beg  	1
pri_end  	250
pri_id  	scaffold_6_29003
pri_mfe  	-78.00
pri_seq  	CTCAAAATACATGGGTTGGAGAAGAATTTTGGACTCACAACTGAAAATTTAGGTTTTCACACAAATGGTTGGAGATGGTCTTAGAGACCGACCGACTTGTATACCATCTCTTTAATAGAGGTAGTCCACCAACATAATAGGCCCCATCTCTATTAGAGAGATGGTACACAAGTTGGTCTCCCTAACATTTTCCTTAAAGAACAAATTAGTTTTGGGCTATTTTACTAAGAACTCAAAAAACGTATATATT
pri_struct  	......((((.((((((.((((....)))).))))))..........(((..(((((.....(((((((((((((.((((.....))))(((((((((((.(((((((((((((((((((((.(.((............)).)..))))))))))))))))))))).)))))))))))..........)))))....(((((......))))).)))))))).....)))))..)))....)))).....
star_arm  	first
star_beg  	92
star_end  	115
star_seq  	CCGACTTGTATACCATCTCTTTAA
star_struct  	(((((((((.((((((((((((((
AGAGAGATGGTACACAAGTTGGTC_x11	24	1..24	scaffold_6_29003	250	155..178	1e-04	1.00	42.1	Plus / Plus
AGAATTTTGGACTCACAACTGAA_x1	23	1..23	scaffold_6_29003	250	23..45	1e-04	1.00	42.1	Plus / Plus


score_star	-1.3
score_mfe	3.1
score_freq	0
score	2.1
flank_first_end  	141
flank_first_seq  	AACTTGGACTGGAATTCCATCCCAAATTTCATCTTTCTTAAATTCCACCTCTCAAAATACATGGGTTGGAGAAGAATTTTGGACTCACAACTGAAAATTTAGGTTTTCACACAAATGGTTGGAGATGGTCTTAGAGACCGA
flank_first_struct  	..(((.....((((..(((((((((..((((...(((((...(((((.(((...........))).))))))))))...))))........(((((((....))))))).........)))).)))))..((((.((..((
flank_second_beg  	229
flank_second_seq  	TCCCTAACATTTTCCTTAAAGA
flank_second_struct  	)).))))....))))...))).
freq  	12
loop_beg  	166
loop_end  	204
loop_seq  	TAGAGGTAGTCCACCAACATAATAGGCCCCATCTCTATT
loop_struct  	(((((((.(.((............)).)..)))))))))
mature_arm  	second
mature_beg  	205
mature_end  	228
mature_query  	AGAGAGATGGTACACAAGTTGGTC_x11
mature_seq  	AGAGAGATGGTACACAAGTTGGTC
mature_strand  	+
mature_struct  	)))))))))))).)))))))))))
pre_seq  	CCGACTTGTATACCATCTCTTTAATAGAGGTAGTCCACCAACATAATAGGCCCCATCTCTATTAGAGAGATGGTACACAAGTTGGTC
pre_struct  	(((((((((.(((((((((((((((((((((.(.((............)).)..))))))))))))))))))))).)))))))))))
pri_beg  	1
pri_end  	250
pri_id  	scaffold_6_29006
pri_mfe  	-83.00
pri_seq  	AACTTGGACTGGAATTCCATCCCAAATTTCATCTTTCTTAAATTCCACCTCTCAAAATACATGGGTTGGAGAAGAATTTTGGACTCACAACTGAAAATTTAGGTTTTCACACAAATGGTTGGAGATGGTCTTAGAGACCGACCGACTTGTATACCATCTCTTTAATAGAGGTAGTCCACCAACATAATAGGCCCCATCTCTATTAGAGAGATGGTACACAAGTTGGTCTCCCTAACATTTTCCTTAAAGA
pri_struct  	..(((.....((((..(((((((((..((((...(((((...(((((.(((...........))).))))))))))...))))........(((((((....))))))).........)))).)))))..((((.((..(((((((((((.(((((((((((((((((((((.(.((............)).)..))))))))))))))))))))).))))))))))))).))))....))))...))).
star_arm  	first
star_beg  	142
star_end  	165
star_seq  	CCGACTTGTATACCATCTCTTTAA
star_struct  	(((((((((.((((((((((((((
AGAGAGATGGTACACAAGTTGGTC_x11	24	1..24	scaffold_6_29006	250	205..228	1e-04	1.00	42.1	Plus / Plus
AGAATTTTGGACTCACAACTGAA_x1	23	1..23	scaffold_6_29006	250	73..95	1e-04	1.00	42.1	Plus / Plus


score_star	-1.3
score_mfe	3.2
score_freq	-0.8
score	1.3
flank_first_end  	159
flank_first_seq  	AATTGTTTTAGACTTTGCGCGACCAATAAGTATTTTTCGTCGCGCAAAAATTTAAAAATTTTGGCGGGTACCAAAAATGGGATGCGGGAATTTTTTTTAAAAAAAAATAATTTTTTTAGACTTTGCGCGACCAATATTCCTCTATTCGTCGCGCAAAAC
flank_first_struct  	....((((((((..(((((((((.((((((((((....((((((((((.....(((((((((.(((....(((....)))..))).)))))))))((((((((((.....)))))))))).)))))))))).))))))....)))).))))))))).((
flank_second_beg  	228
flank_second_seq  	GATACGATTTTTAAAACTGAAAT
flank_second_struct  	.........))))))))......
freq  	10
loop_beg  	182
loop_end  	203
loop_seq  	TCGCGCAAAACTTTGCGCGACT
loop_struct  	((((((((....))))))))).
mature_arm  	second
mature_beg  	204
mature_end  	227
mature_query  	AACCATATTTTCGTCGCGCAAAGT_x7
mature_seq  	AACCATATTTTCGTCGCGCAAAGT
mature_strand  	+
mature_struct  	)).))))))...))).))))))))
pre_seq  	TTTGCGAGACCAATATGTTTCGTCGCGCAAAACTTTGCGCGACTAACCATATTTTCGTCGCGCAAAGT
pre_struct  	((((((.(((.((((((.((.(((((((((....))))))))).)).))))))...))).))))))))
pri_beg  	1
pri_end  	250
pri_id  	scaffold_6_29008
pri_mfe  	-88.70
pri_seq  	AATTGTTTTAGACTTTGCGCGACCAATAAGTATTTTTCGTCGCGCAAAAATTTAAAAATTTTGGCGGGTACCAAAAATGGGATGCGGGAATTTTTTTTAAAAAAAAATAATTTTTTTAGACTTTGCGCGACCAATATTCCTCTATTCGTCGCGCAAAACTTTGCGAGACCAATATGTTTCGTCGCGCAAAACTTTGCGCGACTAACCATATTTTCGTCGCGCAAAGTGATACGATTTTTAAAACTGAAAT
pri_struct  	....((((((((..(((((((((.((((((((((....((((((((((.....(((((((((.(((....(((....)))..))).)))))))))((((((((((.....)))))))))).)))))))))).))))))....)))).))))))))).((((((((.(((.((((((.((.(((((((((....))))))))).)).))))))...))).)))))))).........))))))))......
star_arm  	first
star_beg  	160
star_end  	181
star_seq  	TTTGCGAGACCAATATGTTTCG
star_struct  	((((((.(((.((((((.((.(
AACCATATTTTCGTCGCGCAAAGT_x7	24	1..24	scaffold_6_29008	250	204..227	1e-04	1.00	42.1	Plus / Plus
ACCATATTTTCGTCGCGCAAAGTG_x3	24	1..24	scaffold_6_29008	250	205..228	1e-04	1.00	42.1	Plus / Plus


score_star	-1.3
score_mfe	3.5
score_freq	0
score	2.5
flank_first_end  	22
flank_first_seq  	ATCTCTTGGACCACATGGGTCG
flank_first_struct  	(((((((((((.(((.(((((.
flank_second_beg  	149
flank_second_seq  	ACCCCTGTAGTCCAAGAGATCGGGACTATAAATATCATATACTAAATATCATATACAACTTATACCATGTAGTTATACTCCAATACCACACTATAATACCTC
flank_second_struct  	)))).))).)))))))))))..(((.(((((....(((............................)))...))))).))).....................
freq  	24
loop_beg  	47
loop_end  	123
loop_seq  	GGGTGTAACATCCAACGGTTCAAAAAAGTTTCTTAAAAGGAGTGCAAGAGTGAGTGAACCGTTGAATTTACATCCAA
loop_struct  	((((((((.((.((((((((((.......(((((...........)))))....)))))))))).))))))))))))
mature_arm  	first
mature_beg  	23
mature_end  	46
mature_query  	AAGAGATTGTAGTCACCCACCGTT_x14
mature_seq  	AAGAGATTGTAGTCACCCACCGTT
mature_strand  	+
mature_struct  	((((((((((.(((((.(((((((
pre_seq  	AAGAGATTGTAGTCACCCACCGTTGGGTGTAACATCCAACGGTTCAAAAAAGTTTCTTAAAAGGAGTGCAAGAGTGAGTGAACCGTTGAATTTACATCCAACGGTGAGTGACCACAAATCTCTTGG
pre_struct  	((((((((((.(((((.(((((((((((((((.((.((((((((((.......(((((...........)))))....)))))))))).))))))))))))))))).))))).)).)))))))).)
pri_beg  	1
pri_end  	250
pri_id  	scaffold_6_29957
pri_mfe  	-98.89
pri_seq  	ATCTCTTGGACCACATGGGTCGAAGAGATTGTAGTCACCCACCGTTGGGTGTAACATCCAACGGTTCAAAAAAGTTTCTTAAAAGGAGTGCAAGAGTGAGTGAACCGTTGAATTTACATCCAACGGTGAGTGACCACAAATCTCTTGGACCCCTGTAGTCCAAGAGATCGGGACTATAAATATCATATACTAAATATCATATACAACTTATACCATGTAGTTATACTCCAATACCACACTATAATACCTC
pri_struct  	(((((((((((.(((.(((((.((((((((((.(((((.(((((((((((((((.((.((((((((((.......(((((...........)))))....)))))))))).))))))))))))))))).))))).)).)))))))).))))).))).)))))))))))..(((.(((((....(((............................)))...))))).))).....................
star_arm  	second
star_beg  	124
star_end  	148
star_seq  	CGGTGAGTGACCACAAATCTCTTGG
star_struct  	))))).))))).)).)))))))).)
TTTTTGAACCGTTGGATGTTACAC_x1	24	1..24	scaffold_6_29957	250	179..202	1e-04	1.00	42.1	Plus / Minus
AAGAGATTGTAGTCACCC_x2	18	1..18	scaffold_6_29957	250	23..40	1e-04	1.00	42.1	Plus / Plus
AAGAGATTGTAGTCACCCAC_x1	20	1..20	scaffold_6_29957	250	23..42	1e-04	1.00	42.1	Plus / Plus
AAGAGATTGTAGTCACCCACCGT_x1	23	1..23	scaffold_6_29957	250	23..45	1e-04	1.00	42.1	Plus / Plus
AAGAGATTGTAGTCACCCACCGTT_x14	24	1..24	scaffold_6_29957	250	23..46	1e-04	1.00	42.1	Plus / Plus
AGAGATTGTAGTCACCCAC_x3	19	1..19	scaffold_6_29957	250	24..42	1e-04	1.00	42.1	Plus / Plus
AGAGATTGTAGTCACCCACCGT_x2	22	1..22	scaffold_6_29957	250	24..45	1e-04	1.00	42.1	Plus / Plus


score_star	-1.3
score_mfe	2.8
score_freq	0
score	1.8
flank_first_end  	23
flank_first_seq  	GTATACTTTTGGGGGAAACGGGC
flank_first_struct  	..........(((((.(((((((
flank_second_beg  	170
flank_second_seq  	CGTTTGTTTGAAAAAGTAAGTTAGTTGACCCATTTTCTCCATGAACGGGCAACTTTACTCAACGAACGTAACCCCTGCGTT
flank_second_struct  	)))).(((((....(((((...(((((.(((...(((.....))).)))))))))))))...)))))....))))).....
freq  	15
loop_beg  	48
loop_end  	144
loop_seq  	CTGCGTTTGTGTGAACAAATTGCCATTTGTTTGAAAAAGTAAGTTAGTTGGGCTCATTTTTCCGGGGAACGGGCAACTTTACTCAACAGATGCAACA
loop_struct  	.(((((((((.(((..((((((((..((.((((.((((((.((((.....)))).)))))).)))).))..))))).)))..))))))))))))...
mature_arm  	first
mature_beg  	24
mature_end  	47
mature_query  	AACTTTACTCAATGAACGCAGCCC_x6
mature_seq  	AACTTTACTCAATGAACGCAGCCC
mature_strand  	+
mature_struct  	...(((..(((..((((((((...
pre_seq  	AACTTTACTCAATGAACGCAGCCCCTGCGTTTGTGTGAACAAATTGCCATTTGTTTGAAAAAGTAAGTTAGTTGGGCTCATTTTTCCGGGGAACGGGCAACTTTACTCAACAGATGCAACACCTGCGTTTGCGTGAACAAATAGCT
pre_struct  	...(((..(((..((((((((....(((((((((.(((..((((((((..((.((((.((((((.((((.....)))).)))))).)))).))..))))).)))..))))))))))))....))))))))...)))..)))..)))
pri_beg  	1
pri_end  	250
pri_id  	scaffold_6_30253
pri_mfe  	-73.50
pri_seq  	GTATACTTTTGGGGGAAACGGGCAACTTTACTCAATGAACGCAGCCCCTGCGTTTGTGTGAACAAATTGCCATTTGTTTGAAAAAGTAAGTTAGTTGGGCTCATTTTTCCGGGGAACGGGCAACTTTACTCAACAGATGCAACACCTGCGTTTGCGTGAACAAATAGCTCGTTTGTTTGAAAAAGTAAGTTAGTTGACCCATTTTCTCCATGAACGGGCAACTTTACTCAACGAACGTAACCCCTGCGTT
pri_struct  	..........(((((.(((((((...(((..(((..((((((((....(((((((((.(((..((((((((..((.((((.((((((.((((.....)))).)))))).)))).))..))))).)))..))))))))))))....))))))))...)))..)))..))))))).(((((....(((((...(((((.(((...(((.....))).)))))))))))))...)))))....))))).....
star_arm  	second
star_beg  	145
star_end  	169
star_seq  	CCTGCGTTTGCGTGAACAAATAGCT
star_struct  	.))))))))...)))..)))..)))
CGGGCAACTTTACTCAACGAACGT_x1	24	1..24	scaffold_6_30253	250	215..238	1e-04	1.00	42.1	Plus / Plus
CAACTTTACTCAATGAACGCAGCC_x1	24	1..24	scaffold_6_30253	250	23..46	1e-04	1.00	42.1	Plus / Plus
AACTTTACTCAATGAACGCAGCC_x1	23	1..23	scaffold_6_30253	250	24..46	1e-04	1.00	42.1	Plus / Plus
AACTTTACTCAATGAACGCAGCCC_x6	24	1..24	scaffold_6_30253	250	24..47	1e-04	1.00	42.1	Plus / Plus
ACTTTACTCAATGAACGCAGCCCC_x3	24	1..24	scaffold_6_30253	250	25..48	1e-04	1.00	42.1	Plus / Plus
TTTACTCAATGAACGCAGCCCCT_x1	23	1..23	scaffold_6_30253	250	27..49	1e-04	1.00	42.1	Plus / Plus
TTTACTCAATGAACGCAGCCCCTG_x1	24	1..24	scaffold_6_30253	250	27..50	1e-04	1.00	42.1	Plus / Plus
TTACTCAATGAACGCAGCCCCTG_x1	23	1..23	scaffold_6_30253	250	28..50	1e-04	1.00	42.1	Plus / Plus


score_star	-1.3
score_mfe	3.2
score_freq	-0.3
score	1.8
flank_first_end  	159
flank_first_seq  	AATTGTTTTAGACTTTGCGCGACCAATAAGTATTTTTCGTCGCGCAAAAATTTAAAAATTTTGGCGGGTACCAAAAATGGGATGCGGGAATTTTTTTTTTTTAAAAAAAAGTTTTTTAGACTTTGCGCGACCAATATTCCTCTATTCGTCGCGCAAAAC
flank_first_struct  	....((((((((..(((((((((.((((((((((....((((((((((.....(((((((((.(((....(((....)))..))).)))))))))....((((((((.....)))))))).)))))))))).))))))....)))).))))))))).((
flank_second_beg  	228
flank_second_seq  	GATACGATTTTTAAAACTGAAAT
flank_second_struct  	.........))))))))......
freq  	11
loop_beg  	182
loop_end  	203
loop_seq  	TCGCGCAAAACTTTGCGCGACC
loop_struct  	((((((((....))))))))).
mature_arm  	second
mature_beg  	204
mature_end  	227
mature_query  	AACCATATTTTCGTCGCGCAAAGT_x7
mature_seq  	AACCATATTTTCGTCGCGCAAAGT
mature_strand  	+
mature_struct  	)).))))))...))).))))))))
pre_seq  	TTTGCGAGACCAATATGTTTCGTCGCGCAAAACTTTGCGCGACCAACCATATTTTCGTCGCGCAAAGT
pre_struct  	((((((.(((.((((((.((.(((((((((....))))))))).)).))))))...))).))))))))
pri_beg  	1
pri_end  	250
pri_id  	scaffold_6_33583
pri_mfe  	-87.20
pri_seq  	AATTGTTTTAGACTTTGCGCGACCAATAAGTATTTTTCGTCGCGCAAAAATTTAAAAATTTTGGCGGGTACCAAAAATGGGATGCGGGAATTTTTTTTTTTTAAAAAAAAGTTTTTTAGACTTTGCGCGACCAATATTCCTCTATTCGTCGCGCAAAACTTTGCGAGACCAATATGTTTCGTCGCGCAAAACTTTGCGCGACCAACCATATTTTCGTCGCGCAAAGTGATACGATTTTTAAAACTGAAAT
pri_struct  	....((((((((..(((((((((.((((((((((....((((((((((.....(((((((((.(((....(((....)))..))).)))))))))....((((((((.....)))))))).)))))))))).))))))....)))).))))))))).((((((((.(((.((((((.((.(((((((((....))))))))).)).))))))...))).)))))))).........))))))))......
star_arm  	first
star_beg  	160
star_end  	181
star_seq  	TTTGCGAGACCAATATGTTTCG
star_struct  	((((((.(((.((((((.((.(
ACCAACCATATTTTCGTCGCGCA_x1	23	1..23	scaffold_6_33583	250	201..223	1e-04	1.00	42.1	Plus / Plus
AACCATATTTTCGTCGCGCAAAGT_x7	24	1..24	scaffold_6_33583	250	204..227	1e-04	1.00	42.1	Plus / Plus
ACCATATTTTCGTCGCGCAAAGTG_x3	24	1..24	scaffold_6_33583	250	205..228	1e-04	1.00	42.1	Plus / Plus


score_star	-1.3
score_mfe	2.2
score_freq	0
score	1.2
flank_first_end  	22
flank_first_seq  	AAGTTGATAAAACAAATAGGTT
flank_first_struct  	(((((((..(((((((((((((
flank_second_beg  	153
flank_second_seq  	CGCTATTTTGTTTAGTTTAAATATTTTGTTAAAATCTAACGGGTTTGTGTAGTGTGCATACAAAGTAGTTACTTTAACTTAAAAGAGTAAAGGGTAAG
flank_second_struct  	).))).))))))).......................((((.(.(((((((.(....)))))))).).))))..)))))))..................
freq  	39
loop_beg  	47
loop_end  	128
loop_seq  	ATATGTTAAGAACGTACATATGTGAAGTAGACATTGTGGGTCAGTTTTTAAACACTTTGCATGTGACATGTTTAGCTCTATT
loop_struct  	....((((((...((.((((((..(((((((.((((.....)))).)))....))))..))))))))...))))))......
mature_arm  	first
mature_beg  	23
mature_end  	46
mature_query  	AATAGAAAGATGACTTGGAGCGAC_x34
mature_seq  	AATAGAAAGATGACTTGGAGCGAC
mature_strand  	+
mature_struct  	((((...((((((.(((((.(...
pre_seq  	AATAGAAAGATGACTTGGAGCGACATATGTTAAGAACGTACATATGTGAAGTAGACATTGTGGGTCAGTTTTTAAACACTTTGCATGTGACATGTTTAGCTCTATTAGGTCCAATTATTTATATGTTTAG
pre_struct  	((((...((((((.(((((.(.......((((((...((.((((((..(((((((.((((.....)))).)))....))))..))))))))...)))))).......).)))))))))))...)).))))
pri_beg  	1
pri_end  	250
pri_id  	scaffold_6_40195
pri_mfe  	-50.44
pri_seq  	AAGTTGATAAAACAAATAGGTTAATAGAAAGATGACTTGGAGCGACATATGTTAAGAACGTACATATGTGAAGTAGACATTGTGGGTCAGTTTTTAAACACTTTGCATGTGACATGTTTAGCTCTATTAGGTCCAATTATTTATATGTTTAGCGCTATTTTGTTTAGTTTAAATATTTTGTTAAAATCTAACGGGTTTGTGTAGTGTGCATACAAAGTAGTTACTTTAACTTAAAAGAGTAAAGGGTAAG
pri_struct  	(((((((..(((((((((((((((((...((((((.(((((.(.......((((((...((.((((((..(((((((.((((.....)))).)))....))))..))))))))...)))))).......).)))))))))))...)).))))).))).))))))).......................((((.(.(((((((.(....)))))))).).))))..)))))))..................
star_arm  	second
star_beg  	129
star_end  	152
star_seq  	AGGTCCAATTATTTATATGTTTAG
star_struct  	.).)))))))))))...)).))))
AACATATGTCGCTCCAAGTCATCT_x1	24	1..24	scaffold_6_40195	250	198..221	1e-04	1.00	42.1	Plus / Minus
AATAGAAAGATGACTTGGAGCGA_x1	23	1..23	scaffold_6_40195	250	23..45	1e-04	1.00	42.1	Plus / Plus
AATAGAAAGATGACTTGGAGCGAC_x34	24	1..24	scaffold_6_40195	250	23..46	1e-04	1.00	42.1	Plus / Plus
ATAGAAAGATGACTTGGAGCGAC_x1	23	1..23	scaffold_6_40195	250	24..46	1e-04	1.00	42.1	Plus / Plus
ATAGAAAGATGACTTGGAGCGACA_x1	24	1..24	scaffold_6_40195	250	24..47	1e-04	1.00	42.1	Plus / Plus
AAGATGACTTGGAGCGACATATGT_x1	24	1..24	scaffold_6_40195	250	29..52	1e-04	1.00	42.1	Plus / Plus


score_star	3.9
score_mfe	2.8
score_freq	-4.9
score	2.1
flank_first_end  	22
flank_first_seq  	CACTTTAATATAAGGTGTCCTC
flank_first_struct  	.((((((((.((((((((....
flank_second_beg  	149
flank_second_seq  	CACCTTAGATTAAAGTGGTGAACTAAAATGCTTCATATATATATATAAGCTTATTTGAGGAAAAACCTTATAGCGCCCACCACACATTCTTTTTCAATGATC
flank_second_struct  	))))))).))))))))((((.........((((.((((....)))))))).....(((((.....))))).......)))).....................
freq  	2
loop_beg  	47
loop_end  	119
loop_seq  	GTGTCTATTAGCATAACTATAGTGAACTCTTTACTTTATATTTATGAAACCATAGTTATGTCAATGGACACGT
loop_struct  	(((((((((..(((((((((.((.........................)).)))))))))..)))))))))))
mature_arm  	first
mature_beg  	23
mature_end  	46
mature_query  	TCACCAACCTTCAACATTTAACAT_x1
mature_seq  	TCACCAACCTTCAACATTTAACAT
mature_strand  	+
mature_struct  	((((((.((((((((((((.(.((
pre_seq  	TCACCAACCTTCAACATTTAACATGTGTCTATTAGCATAACTATAGTGAACTCTTTACTTTATATTTATGAAACCATAGTTATGTCAATGGACACGTATCAAGTGTTGAGAAGGATGATGGTGATA
pre_struct  	((((((.((((((((((((.(.(((((((((((..(((((((((.((.........................)).)))))))))..))))))))))).).)))))))))..)))....)))))).)
pri_beg  	1
pri_end  	250
pri_id  	scaffold_6_4257
pri_mfe  	-73.81
pri_seq  	CACTTTAATATAAGGTGTCCTCTCACCAACCTTCAACATTTAACATGTGTCTATTAGCATAACTATAGTGAACTCTTTACTTTATATTTATGAAACCATAGTTATGTCAATGGACACGTATCAAGTGTTGAGAAGGATGATGGTGATACACCTTAGATTAAAGTGGTGAACTAAAATGCTTCATATATATATATAAGCTTATTTGAGGAAAAACCTTATAGCGCCCACCACACATTCTTTTTCAATGATC
pri_struct  	.((((((((.((((((((....((((((.((((((((((((.(.(((((((((((..(((((((((.((.........................)).)))))))))..))))))))))).).)))))))))..)))....)))))).)))))))).))))))))((((.........((((.((((....)))))))).....(((((.....))))).......)))).....................
star_arm  	second
star_beg  	120
star_end  	148
star_read  	1
star_seq  	ATCAAGTGTTGAGAAGGATGATGGTGATA
star_struct  	.).)))))))))..)))....)))))).)
TCAAGTGTTGAGAAGGATGATGGT_x1	24	1..24	scaffold_6_4257	250	121..144	1e-04	1.00	42.1	Plus / Plus
TCACCAACCTTCAACATTTAACAT_x1	24	1..24	scaffold_6_4257	250	23..46	1e-04	1.00	42.1	Plus / Plus


score_star	3.9
score_mfe	3
score_freq	-4.9
score	2.2
flank_first_end  	106
flank_first_seq  	AGACCTCCACCCCATTCTTGCCCTGCACTATTGTCTATTTTGAGGAGGTTTTGCATACATATATATAGAAATATTTTTGCTCACCACTTTAATATAAGGTGTCCTC
flank_first_struct  	((((((((..........(((...)))......((......)))))))))).(((...((((........))))...)))...((((((((((.((((((((....
flank_second_beg  	233
flank_second_seq  	CACCTTAGATTAAAGTGG
flank_second_struct  	))))))).))))))))))
freq  	2
loop_beg  	131
loop_end  	203
loop_seq  	GTGTCTATTAGCATAACTATAGTGAACTCTTTACTTTATATTTATGAAACCATAGTTATGTCAATGGACACGT
loop_struct  	(((((((((..(((((((((.((.........................)).)))))))))..)))))))))))
mature_arm  	first
mature_beg  	107
mature_end  	130
mature_query  	TCACCAACCTTCAACATTTAACAT_x1
mature_seq  	TCACCAACCTTCAACATTTAACAT
mature_strand  	+
mature_struct  	((((((.((((((((((((.(.((
pre_seq  	TCACCAACCTTCAACATTTAACATGTGTCTATTAGCATAACTATAGTGAACTCTTTACTTTATATTTATGAAACCATAGTTATGTCAATGGACACGTATCAAGTGTTGAGAAGGATGATGGTGATA
pre_struct  	((((((.((((((((((((.(.(((((((((((..(((((((((.((.........................)).)))))))))..))))))))))).).)))))))))..)))....)))))).)
pri_beg  	1
pri_end  	250
pri_id  	scaffold_6_4260
pri_mfe  	-79.81
pri_seq  	AGACCTCCACCCCATTCTTGCCCTGCACTATTGTCTATTTTGAGGAGGTTTTGCATACATATATATAGAAATATTTTTGCTCACCACTTTAATATAAGGTGTCCTCTCACCAACCTTCAACATTTAACATGTGTCTATTAGCATAACTATAGTGAACTCTTTACTTTATATTTATGAAACCATAGTTATGTCAATGGACACGTATCAAGTGTTGAGAAGGATGATGGTGATACACCTTAGATTAAAGTGG
pri_struct  	((((((((..........(((...)))......((......)))))))))).(((...((((........))))...)))...((((((((((.((((((((....((((((.((((((((((((.(.(((((((((((..(((((((((.((.........................)).)))))))))..))))))))))).).)))))))))..)))....)))))).)))))))).))))))))))
star_arm  	second
star_beg  	204
star_end  	232
star_read  	1
star_seq  	ATCAAGTGTTGAGAAGGATGATGGTGATA
star_struct  	.).)))))))))..)))....)))))).)
TCACCAACCTTCAACATTTAACAT_x1	24	1..24	scaffold_6_4260	250	107..130	1e-04	1.00	42.1	Plus / Plus
TCAAGTGTTGAGAAGGATGATGGT_x1	24	1..24	scaffold_6_4260	250	205..228	1e-04	1.00	42.1	Plus / Plus


score_star	-1.3
score_mfe	3.8
score_freq	0
score	2.8
flank_first_end  	58
flank_first_seq  	TTCGAATATATTTAAAAAGTATAGGGGGTGATTGTACTATTTAAATATATAGTCCCGA
flank_first_struct  	....(((((((((((..(((((((.......)))))))..........(((((((.((
flank_second_beg  	227
flank_second_seq  	AGGACTGTTTAAATATATTACTCT
flank_second_struct  	.)))))))))))))))))).....
freq  	23
loop_beg  	83
loop_end  	202
loop_seq  	AGATTGTGGTCACCCACCGTGGGATATTAATCCAATGGTTCAAAAAGGTTTTTTTAAAATGAGTGCAAGAGTGAGTGAACCGTTGAATTTACATCCAACGGTGAGTGACCACAAATCTCT
loop_struct  	(((((((((((((.((((((.((((...(((.((((((((((....(.((((..............)))).)...)))))))))).)))...)))).)))))).)))))))).)))))))
mature_arm  	second
mature_beg  	203
mature_end  	226
mature_query  	TGAACCCCTGTAGTCCAAGAGATC_x10
mature_seq  	TGAACCCCTGTAGTCCAAGAGATC
mature_strand  	+
mature_struct  	)).)).))))).))))))))))))
pre_seq  	TCTCTTGGACCACAGGAGTCCAAGAGATTGTGGTCACCCACCGTGGGATATTAATCCAATGGTTCAAAAAGGTTTTTTTAAAATGAGTGCAAGAGTGAGTGAACCGTTGAATTTACATCCAACGGTGAGTGACCACAAATCTCTTGAACCCCTGTAGTCCAAGAGATC
pre_struct  	((((((((((.(((((.((.(((((((((((((((((.((((((.((((...(((.((((((((((....(.((((..............)))).)...)))))))))).)))...)))).)))))).)))))))).))))))))).)).))))).))))))))))))
pri_beg  	1
pri_end  	250
pri_id  	scaffold_6_44210
pri_mfe  	-111.54
pri_seq  	TTCGAATATATTTAAAAAGTATAGGGGGTGATTGTACTATTTAAATATATAGTCCCGATCTCTTGGACCACAGGAGTCCAAGAGATTGTGGTCACCCACCGTGGGATATTAATCCAATGGTTCAAAAAGGTTTTTTTAAAATGAGTGCAAGAGTGAGTGAACCGTTGAATTTACATCCAACGGTGAGTGACCACAAATCTCTTGAACCCCTGTAGTCCAAGAGATCAGGACTGTTTAAATATATTACTCT
pri_struct  	....(((((((((((..(((((((.......)))))))..........(((((((.((((((((((((.(((((.((.(((((((((((((((((.((((((.((((...(((.((((((((((....(.((((..............)))).)...)))))))))).)))...)))).)))))).)))))))).))))))))).)).))))).)))))))))))).)))))))))))))))))).....
star_arm  	first
star_beg  	59
star_end  	82
star_seq  	TCTCTTGGACCACAGGAGTCCAAG
star_struct  	((((((((((.(((((.((.((((
TTGAACCCCTGTAGTCCAAGAGA_x1	23	1..23	scaffold_6_44210	250	202..224	1e-04	1.00	42.1	Plus / Plus
TGAACCCCTGTAGTCCAAGAGAT_x1	23	1..23	scaffold_6_44210	250	203..225	1e-04	1.00	42.1	Plus / Plus
TGAACCCCTGTAGTCCAAGAGATC_x10	24	1..24	scaffold_6_44210	250	203..226	1e-04	1.00	42.1	Plus / Plus
AACCCCTGTAGTCCAAGAGATCA_x1	23	1..23	scaffold_6_44210	250	205..227	1e-04	1.00	42.1	Plus / Plus
AACCCCTGTAGTCCAAGAGATCAG_x9	24	1..24	scaffold_6_44210	250	205..228	1e-04	1.00	42.1	Plus / Plus
TGATCTCTTGGACTACAGGGGTTC_x1	24	1..24	scaffold_6_44210	250	24..47	1e-04	1.00	42.1	Plus / Minus


score_star	-1.3
score_mfe	3.2
score_freq	0
score	2.2
flank_first_end  	160
flank_first_seq  	TCTGATAACTAGATTAGTTTCAACCAAAATTTGTTGGAAGTTTTGAAAGCAACTGGCATTGAACTTGTCCCACATTGACAAAAGCCAACTTTTCCTTATGCTTACAGTTTTGTCATTTATCAAGTAGTATGTTTTGGATCTAAGAGGTGACCGTGGTAAG
flank_first_struct  	..((((((...(((.((((.(((.((((((((.....))))))))...((.....)).))))))).)))......((((((((((..............)))......))))))).))))))..........((((((((((((.((((....(((((((
flank_second_beg  	225
flank_second_seq  	TACCAACCCCACCACTTAGATCCAAA
flank_second_struct  	)))))....)))).))))))))))))
freq  	232
loop_beg  	185
loop_end  	200
loop_seq  	TAATAATTATATTATT
loop_struct  	(((((....)))))))
mature_arm  	second
mature_beg  	201
mature_end  	224
mature_query  	AATCAAAGGATGGGCCTTGGACCT_x222
mature_seq  	AATCAAAGGATGGGCCTTGGACCT
mature_strand  	+
mature_struct  	))))))))).)))))..))).)))
pre_seq  	GCCCATTGCCCAATCTTTGATTAATAATAATTATATTATTAATCAAAGGATGGGCCTTGGACCT
pre_struct  	(.(((..(((((.((((((((((((((((....)))))))))))))))).)))))..))).)))
pri_beg  	1
pri_end  	250
pri_id  	scaffold_6_45521
pri_mfe  	-87.44
pri_seq  	TCTGATAACTAGATTAGTTTCAACCAAAATTTGTTGGAAGTTTTGAAAGCAACTGGCATTGAACTTGTCCCACATTGACAAAAGCCAACTTTTCCTTATGCTTACAGTTTTGTCATTTATCAAGTAGTATGTTTTGGATCTAAGAGGTGACCGTGGTAAGGCCCATTGCCCAATCTTTGATTAATAATAATTATATTATTAATCAAAGGATGGGCCTTGGACCTTACCAACCCCACCACTTAGATCCAAA
pri_struct  	..((((((...(((.((((.(((.((((((((.....))))))))...((.....)).))))))).)))......((((((((((..............)))......))))))).))))))..........((((((((((((.((((....((((((((.(((..(((((.((((((((((((((((....)))))))))))))))).)))))..))).))))))))....)))).))))))))))))
star_arm  	first
star_beg  	161
star_end  	184
star_seq  	GCCCATTGCCCAATCTTTGATTAA
star_struct  	(.(((..(((((.(((((((((((
AATCAAAGGATGGGCCTTGGACC_x3	23	1..23	scaffold_6_45521	250	201..223	1e-04	1.00	42.1	Plus / Plus
AATCAAAGGATGGGCCTTGGACCT_x222	24	1..24	scaffold_6_45521	250	201..224	1e-04	1.00	42.1	Plus / Plus
TCAAAGGATGGGCCTTGGACC_x1	21	1..21	scaffold_6_45521	250	203..223	1e-04	1.00	42.1	Plus / Plus
TCAAAGGATGGGCCTTGGACCT_x2	22	1..22	scaffold_6_45521	250	203..224	1e-04	1.00	42.1	Plus / Plus
CAAAGGATGGGCCTTGGACCT_x1	21	1..21	scaffold_6_45521	250	204..224	1e-04	1.00	42.1	Plus / Plus
AAAGGATGGGCCTTGGACCT_x2	20	1..20	scaffold_6_45521	250	205..224	1e-04	1.00	42.1	Plus / Plus
AAAGGATGGGCCTTGGACCTTACC_x1	24	1..24	scaffold_6_45521	250	205..228	1e-04	1.00	42.1	Plus / Plus


score_star	3.9
score_mfe	3.1
score_freq	-4.9
score	2.3
flank_first_end  	23
flank_first_seq  	TTGCAGAGGTCACTCAATTGGGT
flank_first_struct  	....(((((((((((((((((((
flank_second_beg  	94
flank_second_seq  	CTAATTGAGTGACCTCTATAAC
flank_second_struct  	))))))))))))))))).....
freq  	2
loop_beg  	48
loop_end  	69
loop_seq  	CCGTCAAGTTTCTCTAACGGTA
loop_struct  	((((..((.....)).))))))
mature_arm  	second
mature_beg  	70
mature_end  	93
mature_query  	GGGACTAATAGTGCAACACAACAC_x1
mature_seq  	GGGACTAATAGTGCAACACAACAC
mature_strand  	+
mature_struct  	))))))))).))))))))))))))
pre_seq  	GTTGTGTTGCACCATTAGTTCCTACCGTCAAGTTTCTCTAACGGTAGGGACTAATAGTGCAACACAACAC
pre_struct  	((((((((((((.(((((((((((((((..((.....)).))))))))))))))).))))))))))))))
pri_beg  	1
pri_end  	115
pri_id  	scaffold_6_6086
pri_mfe  	-82.40
pri_seq  	TTGCAGAGGTCACTCAATTGGGTGTTGTGTTGCACCATTAGTTCCTACCGTCAAGTTTCTCTAACGGTAGGGACTAATAGTGCAACACAACACCTAATTGAGTGACCTCTATAAC
pri_struct  	....(((((((((((((((((((((((((((((((.(((((((((((((((..((.....)).))))))))))))))).))))))))))))))))))))))))))))))).....
star_arm  	first
star_beg  	24
star_end  	47
star_read  	1
star_seq  	GTTGTGTTGCACCATTAGTTCCTA
star_struct  	((((((((((((.(((((((((((
TGTTGTGTTGCACCATTAGTTCCT_x1	24	1..24	scaffold_6_6086	115	23..46	1e-04	1.00	42.1	Plus / Plus
GGGACTAATAGTGCAACACAACAC_x1	24	1..24	scaffold_6_6086	115	70..93	1e-04	1.00	42.1	Plus / Plus


score_star	-1.3
score_mfe	2.6
score_freq	0
score	1.6
flank_first_end  	24
flank_first_seq  	ACCTTAACACCTATAGGGCTCATT
flank_first_struct  	......(((((....((((.((..
flank_second_beg  	106
flank_second_seq  	GTCTAAGTTGGATAACACTTATCCTGCGTTTGGTGTATGCATGGATTAGGACTAGATTTTTTTATTTTTTCAAAATTATTTATATATATGCATAAATACATATATTATGTATGTGTATATACGTATTTTATAATATATATAATAT
flank_second_struct  	))))..((.(((((.....))))).))....))))).......((((..((..((((......))))..))..))))..((((((((((....((((((.((((((((....))).))))).))))))....))))))))))...
freq  	15
loop_beg  	49
loop_end  	83
loop_seq  	GGACTATGCTTGGGGACTGTCTTGGCATGGACTAT
loop_struct  	((.(((((((.(((.....))).))))))).))))
mature_arm  	first
mature_beg  	25
mature_end  	48
mature_query  	TGTTACATAGGACTGTCTTGGCAT_x2
mature_seq  	TGTTACATAGGACTGTCTTGGCAT
mature_strand  	+
mature_struct  	.((((....((((.((((((((((
pre_seq  	TGTTACATAGGACTGTCTTGGCATGGACTATGCTTGGGGACTGTCTTGGCATGGACTATGCTTGGGGACTGTCTTGACTTG
pre_struct  	.((((....((((.((((((((((((.(((((((.(((.....))).))))))).)))))))..))))).)))))))).))
pri_beg  	1
pri_end  	250
pri_id  	scaffold_6_8371
pri_mfe  	-64.30
pri_seq  	ACCTTAACACCTATAGGGCTCATTTGTTACATAGGACTGTCTTGGCATGGACTATGCTTGGGGACTGTCTTGGCATGGACTATGCTTGGGGACTGTCTTGACTTGGTCTAAGTTGGATAACACTTATCCTGCGTTTGGTGTATGCATGGATTAGGACTAGATTTTTTTATTTTTTCAAAATTATTTATATATATGCATAAATACATATATTATGTATGTGTATATACGTATTTTATAATATATATAATAT
pri_struct  	......(((((....((((.((...((((....((((.((((((((((((.(((((((.(((.....))).))))))).)))))))..))))).)))))))).))))))..((.(((((.....))))).))....))))).......((((..((..((((......))))..))..))))..((((((((((....((((((.((((((((....))).))))).))))))....))))))))))...
star_arm  	second
star_beg  	84
star_end  	105
star_seq  	GCTTGGGGACTGTCTTGACTTG
star_struct  	)))..))))).)))))))).))
ATGCCAAGACAGTCCTATGTAACA_x1	24	1..24	scaffold_6_8371	250	203..226	1e-04	1.00	42.1	Plus / Minus
TTTGTTACATAGGACTGTCTTGGC_x2	24	1..24	scaffold_6_8371	250	23..46	1e-04	1.00	42.1	Plus / Plus
TTGTTACATAGGACTGTCTTGGCA_x1	24	1..24	scaffold_6_8371	250	24..47	1e-04	1.00	42.1	Plus / Plus
TGTTACATAGGACTGTCTTGGCAT_x2	24	1..24	scaffold_6_8371	250	25..48	1e-04	1.00	42.1	Plus / Plus
GTTACATAGGACTGTCTTGGCA_x1	22	1..22	scaffold_6_8371	250	26..47	1e-04	1.00	42.1	Plus / Plus
TTACATAGGACTGTCTTGGCATG_x1	23	1..23	scaffold_6_8371	250	27..49	1e-04	1.00	42.1	Plus / Plus
TTACATAGGACTGTCTTGGCATGG_x1	24	1..24	scaffold_6_8371	250	27..50	1e-04	1.00	42.1	Plus / Plus
TACATAGGACTGTCTTGGCATGGA_x1	24	1..24	scaffold_6_8371	250	28..51	1e-04	1.00	42.1	Plus / Plus
ACATAGGACTGTCTTGGCA_x1	19	1..19	scaffold_6_8371	250	29..47	1e-04	1.00	42.1	Plus / Plus
ACATAGGACTGTCTTGGCATG_x1	21	1..21	scaffold_6_8371	250	29..49	1e-04	1.00	42.1	Plus / Plus
ACATAGGACTGTCTTGGCATGGA_x1	23	1..23	scaffold_6_8371	250	29..51	1e-04	1.00	42.1	Plus / Plus
ACATAGGACTGTCTTGGCATGGAC_x1	24	1..24	scaffold_6_8371	250	29..52	1e-04	1.00	42.1	Plus / Plus
ATAGGACTGTCTTGGCATGGA_x1	21	1..21	scaffold_6_8371	250	31..51	1e-04	1.00	42.1	Plus / Plus


score_star	-1.3
score_mfe	2.6
score_freq	0
score	1.6
flank_first_end  	24
flank_first_seq  	ACCTTAACACCTATAGGGCTCATT
flank_first_struct  	......(((((....((((.((..
flank_second_beg  	106
flank_second_seq  	GTCTAAGTTGGATAACACTTATCCTGCGTTTGGTGTATGCATGGATTAGGACTAGATTTTTTTATTTTTTCAAAATTATTTATATATATGCATAAATACATATATTATGTATGTGTATATACGTATTTTATAATATATATAATAT
flank_second_struct  	))))..((.(((((.....))))).))....))))).......((((..((..((((......))))..))..))))..((((((((((....((((((.((((((((....))).))))).))))))....))))))))))...
freq  	15
loop_beg  	49
loop_end  	83
loop_seq  	GGACTATGCTTGGGGACTGTCTTGGCATGGACTAT
loop_struct  	((.(((((((.(((.....))).))))))).))))
mature_arm  	first
mature_beg  	25
mature_end  	48
mature_query  	TGTTACATAGGACTGTCTTGGCAT_x2
mature_seq  	TGTTACATAGGACTGTCTTGGCAT
mature_strand  	+
mature_struct  	.((((....((((.((((((((((
pre_seq  	TGTTACATAGGACTGTCTTGGCATGGACTATGCTTGGGGACTGTCTTGGCATGGACTATGCTTGGGGACTGTCTTGACTTG
pre_struct  	.((((....((((.((((((((((((.(((((((.(((.....))).))))))).)))))))..))))).)))))))).))
pri_beg  	1
pri_end  	250
pri_id  	scaffold_6_8383
pri_mfe  	-64.30
pri_seq  	ACCTTAACACCTATAGGGCTCATTTGTTACATAGGACTGTCTTGGCATGGACTATGCTTGGGGACTGTCTTGGCATGGACTATGCTTGGGGACTGTCTTGACTTGGTCTAAGTTGGATAACACTTATCCTGCGTTTGGTGTATGCATGGATTAGGACTAGATTTTTTTATTTTTTCAAAATTATTTATATATATGCATAAATACATATATTATGTATGTGTATATACGTATTTTATAATATATATAATAT
pri_struct  	......(((((....((((.((...((((....((((.((((((((((((.(((((((.(((.....))).))))))).)))))))..))))).)))))))).))))))..((.(((((.....))))).))....))))).......((((..((..((((......))))..))..))))..((((((((((....((((((.((((((((....))).))))).))))))....))))))))))...
star_arm  	second
star_beg  	84
star_end  	105
star_seq  	GCTTGGGGACTGTCTTGACTTG
star_struct  	)))..))))).)))))))).))
ATGCCAAGACAGTCCTATGTAACA_x1	24	1..24	scaffold_6_8383	250	203..226	1e-04	1.00	42.1	Plus / Minus
TTTGTTACATAGGACTGTCTTGGC_x2	24	1..24	scaffold_6_8383	250	23..46	1e-04	1.00	42.1	Plus / Plus
TTGTTACATAGGACTGTCTTGGCA_x1	24	1..24	scaffold_6_8383	250	24..47	1e-04	1.00	42.1	Plus / Plus
TGTTACATAGGACTGTCTTGGCAT_x2	24	1..24	scaffold_6_8383	250	25..48	1e-04	1.00	42.1	Plus / Plus
GTTACATAGGACTGTCTTGGCA_x1	22	1..22	scaffold_6_8383	250	26..47	1e-04	1.00	42.1	Plus / Plus
TTACATAGGACTGTCTTGGCATG_x1	23	1..23	scaffold_6_8383	250	27..49	1e-04	1.00	42.1	Plus / Plus
TTACATAGGACTGTCTTGGCATGG_x1	24	1..24	scaffold_6_8383	250	27..50	1e-04	1.00	42.1	Plus / Plus
TACATAGGACTGTCTTGGCATGGA_x1	24	1..24	scaffold_6_8383	250	28..51	1e-04	1.00	42.1	Plus / Plus
ACATAGGACTGTCTTGGCA_x1	19	1..19	scaffold_6_8383	250	29..47	1e-04	1.00	42.1	Plus / Plus
ACATAGGACTGTCTTGGCATG_x1	21	1..21	scaffold_6_8383	250	29..49	1e-04	1.00	42.1	Plus / Plus
ACATAGGACTGTCTTGGCATGGA_x1	23	1..23	scaffold_6_8383	250	29..51	1e-04	1.00	42.1	Plus / Plus
ACATAGGACTGTCTTGGCATGGAC_x1	24	1..24	scaffold_6_8383	250	29..52	1e-04	1.00	42.1	Plus / Plus
ATAGGACTGTCTTGGCATGGA_x1	21	1..21	scaffold_6_8383	250	31..51	1e-04	1.00	42.1	Plus / Plus


score_star	-1.3
score_mfe	2.6
score_freq	0
score	1.6
flank_first_end  	24
flank_first_seq  	ACCTTAACACCTATAGGGCTCATT
flank_first_struct  	......(((((....((((.((..
flank_second_beg  	106
flank_second_seq  	GTCTAAGTTGGATAACACTTATCCTGCGTTTGGTGTATGCATGGATTAGGACTAGATTTTTTTATTTTTTCAAAATTATTTATATATATGCATAAATACATATATTATGTATGTGTATATACGTATTTTATAATATATATAATAT
flank_second_struct  	))))..((.(((((.....))))).))....))))).......((((..((..((((......))))..))..))))..((((((((((....((((((.((((((((....))).))))).))))))....))))))))))...
freq  	15
loop_beg  	49
loop_end  	83
loop_seq  	GGACTATGCTTGGGGACTGTCTTGGCATGGACTAT
loop_struct  	((.(((((((.(((.....))).))))))).))))
mature_arm  	first
mature_beg  	25
mature_end  	48
mature_query  	TGTTACATAGGACTGTCTTGGCAT_x2
mature_seq  	TGTTACATAGGACTGTCTTGGCAT
mature_strand  	+
mature_struct  	.((((....((((.((((((((((
pre_seq  	TGTTACATAGGACTGTCTTGGCATGGACTATGCTTGGGGACTGTCTTGGCATGGACTATGCTTGGGGACTGTCTTGACTTG
pre_struct  	.((((....((((.((((((((((((.(((((((.(((.....))).))))))).)))))))..))))).)))))))).))
pri_beg  	1
pri_end  	250
pri_id  	scaffold_6_8395
pri_mfe  	-64.30
pri_seq  	ACCTTAACACCTATAGGGCTCATTTGTTACATAGGACTGTCTTGGCATGGACTATGCTTGGGGACTGTCTTGGCATGGACTATGCTTGGGGACTGTCTTGACTTGGTCTAAGTTGGATAACACTTATCCTGCGTTTGGTGTATGCATGGATTAGGACTAGATTTTTTTATTTTTTCAAAATTATTTATATATATGCATAAATACATATATTATGTATGTGTATATACGTATTTTATAATATATATAATAT
pri_struct  	......(((((....((((.((...((((....((((.((((((((((((.(((((((.(((.....))).))))))).)))))))..))))).)))))))).))))))..((.(((((.....))))).))....))))).......((((..((..((((......))))..))..))))..((((((((((....((((((.((((((((....))).))))).))))))....))))))))))...
star_arm  	second
star_beg  	84
star_end  	105
star_seq  	GCTTGGGGACTGTCTTGACTTG
star_struct  	)))..))))).)))))))).))
ATGCCAAGACAGTCCTATGTAACA_x1	24	1..24	scaffold_6_8395	250	203..226	1e-04	1.00	42.1	Plus / Minus
TTTGTTACATAGGACTGTCTTGGC_x2	24	1..24	scaffold_6_8395	250	23..46	1e-04	1.00	42.1	Plus / Plus
TTGTTACATAGGACTGTCTTGGCA_x1	24	1..24	scaffold_6_8395	250	24..47	1e-04	1.00	42.1	Plus / Plus
TGTTACATAGGACTGTCTTGGCAT_x2	24	1..24	scaffold_6_8395	250	25..48	1e-04	1.00	42.1	Plus / Plus
GTTACATAGGACTGTCTTGGCA_x1	22	1..22	scaffold_6_8395	250	26..47	1e-04	1.00	42.1	Plus / Plus
TTACATAGGACTGTCTTGGCATG_x1	23	1..23	scaffold_6_8395	250	27..49	1e-04	1.00	42.1	Plus / Plus
TTACATAGGACTGTCTTGGCATGG_x1	24	1..24	scaffold_6_8395	250	27..50	1e-04	1.00	42.1	Plus / Plus
TACATAGGACTGTCTTGGCATGGA_x1	24	1..24	scaffold_6_8395	250	28..51	1e-04	1.00	42.1	Plus / Plus
ACATAGGACTGTCTTGGCA_x1	19	1..19	scaffold_6_8395	250	29..47	1e-04	1.00	42.1	Plus / Plus
ACATAGGACTGTCTTGGCATG_x1	21	1..21	scaffold_6_8395	250	29..49	1e-04	1.00	42.1	Plus / Plus
ACATAGGACTGTCTTGGCATGGA_x1	23	1..23	scaffold_6_8395	250	29..51	1e-04	1.00	42.1	Plus / Plus
ACATAGGACTGTCTTGGCATGGAC_x1	24	1..24	scaffold_6_8395	250	29..52	1e-04	1.00	42.1	Plus / Plus
ATAGGACTGTCTTGGCATGGA_x1	21	1..21	scaffold_6_8395	250	31..51	1e-04	1.00	42.1	Plus / Plus


score_star	-1.3
score_mfe	3.2
score_freq	-0.3
score	1.8
flank_first_end  	159
flank_first_seq  	AATTGTTTTAGACTTTGCGCGACCAATAAGTATTTTTCGTCGCGCAAAAATTTAAAAATTTTGGCGGGTACCAAAAATGGGATGCGGGAATTTTTTTTTTAAAAAAATAATTTTTTTAGACTTTGCGCGACCAATATTCCTCTATTCGTCGCGCAAAAC
flank_first_struct  	....((((((((..(((((((((.((((((((((....((((((((((.....(((((((((.(((....(((....)))..))).)))))))))..(((((((((.....))))))))).)))))))))).))))))....)))).))))))))).((
flank_second_beg  	228
flank_second_seq  	GATACGATTTTTAAAACTGAAAT
flank_second_struct  	.........))))))))......
freq  	11
loop_beg  	182
loop_end  	203
loop_seq  	TCGCGCAAAACTTTGCGCGACC
loop_struct  	((((((((....))))))))).
mature_arm  	second
mature_beg  	204
mature_end  	227
mature_query  	AACCATATTTTCGTCGCGCAAAGT_x7
mature_seq  	AACCATATTTTCGTCGCGCAAAGT
mature_strand  	+
mature_struct  	)).))))))...))).))))))))
pre_seq  	TTTGCGAGACCAATATGTTTCGTCGCGCAAAACTTTGCGCGACCAACCATATTTTCGTCGCGCAAAGT
pre_struct  	((((((.(((.((((((.((.(((((((((....))))))))).)).))))))...))).))))))))
pri_beg  	1
pri_end  	250
pri_id  	scaffold_6_8577
pri_mfe  	-88.10
pri_seq  	AATTGTTTTAGACTTTGCGCGACCAATAAGTATTTTTCGTCGCGCAAAAATTTAAAAATTTTGGCGGGTACCAAAAATGGGATGCGGGAATTTTTTTTTTAAAAAAATAATTTTTTTAGACTTTGCGCGACCAATATTCCTCTATTCGTCGCGCAAAACTTTGCGAGACCAATATGTTTCGTCGCGCAAAACTTTGCGCGACCAACCATATTTTCGTCGCGCAAAGTGATACGATTTTTAAAACTGAAAT
pri_struct  	....((((((((..(((((((((.((((((((((....((((((((((.....(((((((((.(((....(((....)))..))).)))))))))..(((((((((.....))))))))).)))))))))).))))))....)))).))))))))).((((((((.(((.((((((.((.(((((((((....))))))))).)).))))))...))).)))))))).........))))))))......
star_arm  	first
star_beg  	160
star_end  	181
star_seq  	TTTGCGAGACCAATATGTTTCG
star_struct  	((((((.(((.((((((.((.(
ACCAACCATATTTTCGTCGCGCA_x1	23	1..23	scaffold_6_8577	250	201..223	1e-04	1.00	42.1	Plus / Plus
AACCATATTTTCGTCGCGCAAAGT_x7	24	1..24	scaffold_6_8577	250	204..227	1e-04	1.00	42.1	Plus / Plus
ACCATATTTTCGTCGCGCAAAGTG_x3	24	1..24	scaffold_6_8577	250	205..228	1e-04	1.00	42.1	Plus / Plus


score_star	-1.3
score_mfe	2.8
score_freq	0
score	1.8
flank_first_end  	23
flank_first_seq  	GTATACTTTTGGGGGAAACGGGC
flank_first_struct  	..........(((((.(((((((
flank_second_beg  	170
flank_second_seq  	CGTTTGTTTGAAAAAGTAAGTTAGTTGACCCATTTTCTCCATGAACGGGCAACTTTACTCAACGAACGTAACCCCTGCGTT
flank_second_struct  	)))).(((((....(((((...(((((.(((...(((.....))).)))))))))))))...)))))....))))).....
freq  	15
loop_beg  	48
loop_end  	144
loop_seq  	CTGCGTTTGTGTGAACAAATTGCCATTTGTTTGAAAAAGTAAGTTAGTTGGGCTCATTTTTCCGGGGAACGGGCAACTTTACTCAACAGATGCAACA
loop_struct  	.(((((((((.(((..((((((((..((.((((.((((((.((((.....)))).)))))).)))).))..))))).)))..))))))))))))...
mature_arm  	first
mature_beg  	24
mature_end  	47
mature_query  	AACTTTACTCAATGAACGCAGCCC_x6
mature_seq  	AACTTTACTCAATGAACGCAGCCC
mature_strand  	+
mature_struct  	...(((..(((..((((((((...
pre_seq  	AACTTTACTCAATGAACGCAGCCCCTGCGTTTGTGTGAACAAATTGCCATTTGTTTGAAAAAGTAAGTTAGTTGGGCTCATTTTTCCGGGGAACGGGCAACTTTACTCAACAGATGCAACACCTGCGTTTGCGTGAACAAATAGCT
pre_struct  	...(((..(((..((((((((....(((((((((.(((..((((((((..((.((((.((((((.((((.....)))).)))))).)))).))..))))).)))..))))))))))))....))))))))...)))..)))..)))
pri_beg  	1
pri_end  	250
pri_id  	scaffold_7_14751
pri_mfe  	-73.50
pri_seq  	GTATACTTTTGGGGGAAACGGGCAACTTTACTCAATGAACGCAGCCCCTGCGTTTGTGTGAACAAATTGCCATTTGTTTGAAAAAGTAAGTTAGTTGGGCTCATTTTTCCGGGGAACGGGCAACTTTACTCAACAGATGCAACACCTGCGTTTGCGTGAACAAATAGCTCGTTTGTTTGAAAAAGTAAGTTAGTTGACCCATTTTCTCCATGAACGGGCAACTTTACTCAACGAACGTAACCCCTGCGTT
pri_struct  	..........(((((.(((((((...(((..(((..((((((((....(((((((((.(((..((((((((..((.((((.((((((.((((.....)))).)))))).)))).))..))))).)))..))))))))))))....))))))))...)))..)))..))))))).(((((....(((((...(((((.(((...(((.....))).)))))))))))))...)))))....))))).....
star_arm  	second
star_beg  	145
star_end  	169
star_seq  	CCTGCGTTTGCGTGAACAAATAGCT
star_struct  	.))))))))...)))..)))..)))
CGGGCAACTTTACTCAACGAACGT_x1	24	1..24	scaffold_7_14751	250	215..238	1e-04	1.00	42.1	Plus / Plus
CAACTTTACTCAATGAACGCAGCC_x1	24	1..24	scaffold_7_14751	250	23..46	1e-04	1.00	42.1	Plus / Plus
AACTTTACTCAATGAACGCAGCC_x1	23	1..23	scaffold_7_14751	250	24..46	1e-04	1.00	42.1	Plus / Plus
AACTTTACTCAATGAACGCAGCCC_x6	24	1..24	scaffold_7_14751	250	24..47	1e-04	1.00	42.1	Plus / Plus
ACTTTACTCAATGAACGCAGCCCC_x3	24	1..24	scaffold_7_14751	250	25..48	1e-04	1.00	42.1	Plus / Plus
TTTACTCAATGAACGCAGCCCCT_x1	23	1..23	scaffold_7_14751	250	27..49	1e-04	1.00	42.1	Plus / Plus
TTTACTCAATGAACGCAGCCCCTG_x1	24	1..24	scaffold_7_14751	250	27..50	1e-04	1.00	42.1	Plus / Plus
TTACTCAATGAACGCAGCCCCTG_x1	23	1..23	scaffold_7_14751	250	28..50	1e-04	1.00	42.1	Plus / Plus


score_star	3.9
score_mfe	3.1
score_freq	451.8
score	459.1
flank_first_end  	22
flank_first_seq  	TAAACAAGTCCTGGTCATGCTT
flank_first_struct  	......(((((..((((((.((
flank_second_beg  	118
flank_second_seq  	ACATGGCAATTCCGGACTCTGATGAATTGCTGCTTACAATGTAAGTGCAGTGCAGCAGACAGCAGACAACACAAGTACTGTGTACAGACCAATTCTTGTGTTTAGCCGAAGAATTATAAGGTCATCTTCTTCA
flank_second_struct  	.))))))......)))))(((.((.(((((.((((((...))))))))))).)).)))...((....((((((((...((.((....))))...))))))))..)).((((((.............)))))).
freq  	898
loop_beg  	44
loop_end  	96
loop_seq  	CAATTCTTTGCTGTCTAAGCTTATCGCTTTCAAGATTAGCTAGCGCCATCGAA
loop_struct  	(.((....((((.....((((.(((........))).))))))))..)).)))
mature_arm  	first
mature_beg  	23
mature_end  	43
mature_query  	TTCCACAGCTTTCTTGAACTT_x845
mature_seq  	TTCCACAGCTTTCTTGAACTT
mature_strand  	+
mature_struct  	(((((((((((((((((.(((
pre_seq  	TTCCACAGCTTTCTTGAACTTCAATTCTTTGCTGTCTAAGCTTATCGCTTTCAAGATTAGCTAGCGCCATCGAAGCTCAAGAAAGCTGTGGGAGA
pre_struct  	(((((((((((((((((.((((.((....((((.....((((.(((........))).))))))))..)).)))).)))))))))))))))))))
pri_beg  	1
pri_end  	250
pri_id  	scaffold_7_15422
pri_mfe  	-83.72
pri_seq  	TAAACAAGTCCTGGTCATGCTTTTCCACAGCTTTCTTGAACTTCAATTCTTTGCTGTCTAAGCTTATCGCTTTCAAGATTAGCTAGCGCCATCGAAGCTCAAGAAAGCTGTGGGAGAACATGGCAATTCCGGACTCTGATGAATTGCTGCTTACAATGTAAGTGCAGTGCAGCAGACAGCAGACAACACAAGTACTGTGTACAGACCAATTCTTGTGTTTAGCCGAAGAATTATAAGGTCATCTTCTTCA
pri_struct  	......(((((..((((((.(((((((((((((((((((.((((.((....((((.....((((.(((........))).))))))))..)).)))).))))))))))))))))))).))))))......)))))(((.((.(((((.((((((...))))))))))).)).)))...((....((((((((...((.((....))))...))))))))..)).((((((.............)))))).
star_arm  	second
star_beg  	97
star_end  	117
star_read  	1
star_seq  	GCTCAAGAAAGCTGTGGGAGA
star_struct  	).)))))))))))))))))))
AAGAAAGCTGTGGGAGAACATGGC_x1	24	1..24	scaffold_7_15422	250	101..124	1e-04	1.00	42.1	Plus / Plus
TTCCACAGCTTTCTTGAAC_x4	19	1..19	scaffold_7_15422	250	23..41	1e-04	1.00	42.1	Plus / Plus
TTCCACAGCTTTCTTGAACT_x36	20	1..20	scaffold_7_15422	250	23..42	1e-04	1.00	42.1	Plus / Plus
TTCCACAGCTTTCTTGAACTT_x845	21	1..21	scaffold_7_15422	250	23..43	1e-04	1.00	42.1	Plus / Plus
TTCCACAGCTTTCTTGAACTTC_x3	22	1..22	scaffold_7_15422	250	23..44	1e-04	1.00	42.1	Plus / Plus
TCCACAGCTTTCTTGAACTT_x3	20	1..20	scaffold_7_15422	250	24..43	1e-04	1.00	42.1	Plus / Plus
GCTCAAGAAAGCTGTGGGAGA_x5	21	1..21	scaffold_7_15422	250	97..117	1e-04	1.00	42.1	Plus / Plus
CTCAAGAAAGCTGTGGGAGA_x1	20	1..20	scaffold_7_15422	250	98..117	1e-04	1.00	42.1	Plus / Plus


score_star	3.9
score_mfe	2.7
score_freq	451.8
score	458.7
flank_first_end  	126
flank_first_seq  	TCTCTCTCTCTCTCTCTCTCTCTCTCTCTCTCTCTCTCTCTCTCTCTCTCTCTCATTAGTATATATCTAACTATACAGGATATGTGAGATCTGAAGTGAATTTATAAACAAGTCCTGGTCATGCTT
flank_first_struct  	....................................................(((((((......(((.......((((((.(((.(((((......).))))....))).))))))((((((.((
flank_second_beg  	222
flank_second_seq  	ACATGGCAATTCCGGACTCTGATGAATTG
flank_second_struct  	.))))))......)))..)))))))....
freq  	898
loop_beg  	148
loop_end  	200
loop_seq  	CAATTCTTTGCTGTCTAAGCTTATCGCTTTCAAGATTAGCTAGCGCCATCGAA
loop_struct  	(.((....((((.....((((.(((........))).))))))))..)).)))
mature_arm  	first
mature_beg  	127
mature_end  	147
mature_query  	TTCCACAGCTTTCTTGAACTT_x845
mature_seq  	TTCCACAGCTTTCTTGAACTT
mature_strand  	+
mature_struct  	(((((((((((((((((.(((
pre_seq  	TTCCACAGCTTTCTTGAACTTCAATTCTTTGCTGTCTAAGCTTATCGCTTTCAAGATTAGCTAGCGCCATCGAAGCTCAAGAAAGCTGTGGGAGA
pre_struct  	(((((((((((((((((.((((.((....((((.....((((.(((........))).))))))))..)).)))).)))))))))))))))))))
pri_beg  	1
pri_end  	250
pri_id  	scaffold_7_15425
pri_mfe  	-67.90
pri_seq  	TCTCTCTCTCTCTCTCTCTCTCTCTCTCTCTCTCTCTCTCTCTCTCTCTCTCTCATTAGTATATATCTAACTATACAGGATATGTGAGATCTGAAGTGAATTTATAAACAAGTCCTGGTCATGCTTTTCCACAGCTTTCTTGAACTTCAATTCTTTGCTGTCTAAGCTTATCGCTTTCAAGATTAGCTAGCGCCATCGAAGCTCAAGAAAGCTGTGGGAGAACATGGCAATTCCGGACTCTGATGAATTG
pri_struct  	....................................................(((((((......(((.......((((((.(((.(((((......).))))....))).))))))((((((.(((((((((((((((((((.((((.((....((((.....((((.(((........))).))))))))..)).)))).))))))))))))))))))).))))))......)))..)))))))....
star_arm  	second
star_beg  	201
star_end  	221
star_read  	1
star_seq  	GCTCAAGAAAGCTGTGGGAGA
star_struct  	).)))))))))))))))))))
TTCCACAGCTTTCTTGAAC_x4	19	1..19	scaffold_7_15425	250	127..145	1e-04	1.00	42.1	Plus / Plus
TTCCACAGCTTTCTTGAACT_x36	20	1..20	scaffold_7_15425	250	127..146	1e-04	1.00	42.1	Plus / Plus
TTCCACAGCTTTCTTGAACTT_x845	21	1..21	scaffold_7_15425	250	127..147	1e-04	1.00	42.1	Plus / Plus
TTCCACAGCTTTCTTGAACTTC_x3	22	1..22	scaffold_7_15425	250	127..148	1e-04	1.00	42.1	Plus / Plus
TCCACAGCTTTCTTGAACTT_x3	20	1..20	scaffold_7_15425	250	128..147	1e-04	1.00	42.1	Plus / Plus
GCTCAAGAAAGCTGTGGGAGA_x5	21	1..21	scaffold_7_15425	250	201..221	1e-04	1.00	42.1	Plus / Plus
CTCAAGAAAGCTGTGGGAGA_x1	20	1..20	scaffold_7_15425	250	202..221	1e-04	1.00	42.1	Plus / Plus
AAGAAAGCTGTGGGAGAACATGGC_x1	24	1..24	scaffold_7_15425	250	205..228	1e-04	1.00	42.1	Plus / Plus


score_star	-1.3
score_mfe	3.4
score_freq	-0.8
score	1.5
flank_first_end  	22
flank_first_seq  	GGAAGCTCAAGCTTGAAGCTAC
flank_first_struct  	(((((.....((((..(((..(
flank_second_beg  	112
flank_second_seq  	TGCTGCTGCCGCCCTTGCCCTTCCAGTCTTTGATCTCACTTAAATTCACAGAGAAGGGCACTGTTCACAGATGCTTTCTCATCAGCGGCCCAGGAAAAAGGAAGGAAAGTAAAGCCAGGGGCCAGGGCCCCCTCTTCTC
flank_second_struct  	.)))...(((((...((((((((...(((.(((............))).))))))))))).........((((......)))).)))))......................))))..(((((....)))))..))))).
freq  	10
loop_beg  	43
loop_end  	89
loop_seq  	ACAAACGCAGGCAATTGTATAAAAGCATATACCTTGGTGCGGTGCGT
loop_struct  	.((..((((..(((..(((((......))))).))).)))).)).))
mature_arm  	first
mature_beg  	23
mature_end  	42
mature_query  	TGACAGAAGAGAGTGAGCAC_x10
mature_seq  	TGACAGAAGAGAGTGAGCAC
mature_strand  	+
mature_struct  	((((((((((((((((((((
pre_seq  	TGACAGAAGAGAGTGAGCACACAAACGCAGGCAATTGTATAAAAGCATATACCTTGGTGCGGTGCGTGCTCACTTCTCTCTCTGTCAGC
pre_struct  	((((((((((((((((((((.((..((((..(((..(((((......))))).))).)))).)).)))))))).))))).)))))))).
pri_beg  	1
pri_end  	250
pri_id  	scaffold_7_15727
pri_mfe  	-93.40
pri_seq  	GGAAGCTCAAGCTTGAAGCTACTGACAGAAGAGAGTGAGCACACAAACGCAGGCAATTGTATAAAAGCATATACCTTGGTGCGGTGCGTGCTCACTTCTCTCTCTGTCAGCTGCTGCTGCCGCCCTTGCCCTTCCAGTCTTTGATCTCACTTAAATTCACAGAGAAGGGCACTGTTCACAGATGCTTTCTCATCAGCGGCCCAGGAAAAAGGAAGGAAAGTAAAGCCAGGGGCCAGGGCCCCCTCTTCTC
pri_struct  	(((((.....((((..(((..(((((((((((((((((((((.((..((((..(((..(((((......))))).))).)))).)).)))))))).))))).))))))))..)))...(((((...((((((((...(((.(((............))).))))))))))).........((((......)))).)))))......................))))..(((((....)))))..))))).
star_arm  	second
star_beg  	90
star_end  	111
star_seq  	GCTCACTTCTCTCTCTGTCAGC
star_struct  	)))))).))))).)))))))).
TGACAGAAGAGAGTGAGCAC_x10	20	1..20	scaffold_7_15727	250	23..42	1e-04	1.00	42.1	Plus / Plus


score_star	-1.3
score_mfe	2.8
score_freq	0
score	1.8
flank_first_end  	23
flank_first_seq  	GTATACTTTTGGGGGAAACGGGC
flank_first_struct  	..........(((((.(((((((
flank_second_beg  	170
flank_second_seq  	CGTTTGTTTGAAAAAGTAAGTTAGTTGATCCATTTTCTCCATGAACGGGCAACTTTACTCAACGAACGTAACCCCTGCGTT
flank_second_struct  	)))).(((((....(((((...(((((.(((...(((.....))).)))))))))))))...)))))....))))).....
freq  	15
loop_beg  	48
loop_end  	144
loop_seq  	CTGCGTTTGTGTGAACAAATTGCCATTTGTTTGAAAAAGTAAGTTAGTTGGGCTCATTTTTCCGGGGAACGGGCAACTTTACTCAACAGATGCAACA
loop_struct  	.(((((((((.(((..((((((((..((.((((.((((((.((((.....)))).)))))).)))).))..))))).)))..))))))))))))...
mature_arm  	first
mature_beg  	24
mature_end  	47
mature_query  	AACTTTACTCAATGAACGCAGCCC_x6
mature_seq  	AACTTTACTCAATGAACGCAGCCC
mature_strand  	+
mature_struct  	...(((..(((..((((((((...
pre_seq  	AACTTTACTCAATGAACGCAGCCCCTGCGTTTGTGTGAACAAATTGCCATTTGTTTGAAAAAGTAAGTTAGTTGGGCTCATTTTTCCGGGGAACGGGCAACTTTACTCAACAGATGCAACACCTGCGTTTGCGTGAACAAATAGCT
pre_struct  	...(((..(((..((((((((....(((((((((.(((..((((((((..((.((((.((((((.((((.....)))).)))))).)))).))..))))).)))..))))))))))))....))))))))...)))..)))..)))
pri_beg  	1
pri_end  	250
pri_id  	scaffold_7_15870
pri_mfe  	-70.80
pri_seq  	GTATACTTTTGGGGGAAACGGGCAACTTTACTCAATGAACGCAGCCCCTGCGTTTGTGTGAACAAATTGCCATTTGTTTGAAAAAGTAAGTTAGTTGGGCTCATTTTTCCGGGGAACGGGCAACTTTACTCAACAGATGCAACACCTGCGTTTGCGTGAACAAATAGCTCGTTTGTTTGAAAAAGTAAGTTAGTTGATCCATTTTCTCCATGAACGGGCAACTTTACTCAACGAACGTAACCCCTGCGTT
pri_struct  	..........(((((.(((((((...(((..(((..((((((((....(((((((((.(((..((((((((..((.((((.((((((.((((.....)))).)))))).)))).))..))))).)))..))))))))))))....))))))))...)))..)))..))))))).(((((....(((((...(((((.(((...(((.....))).)))))))))))))...)))))....))))).....
star_arm  	second
star_beg  	145
star_end  	169
star_seq  	CCTGCGTTTGCGTGAACAAATAGCT
star_struct  	.))))))))...)))..)))..)))
CGGGCAACTTTACTCAACGAACGT_x1	24	1..24	scaffold_7_15870	250	215..238	1e-04	1.00	42.1	Plus / Plus
CAACTTTACTCAATGAACGCAGCC_x1	24	1..24	scaffold_7_15870	250	23..46	1e-04	1.00	42.1	Plus / Plus
AACTTTACTCAATGAACGCAGCC_x1	23	1..23	scaffold_7_15870	250	24..46	1e-04	1.00	42.1	Plus / Plus
AACTTTACTCAATGAACGCAGCCC_x6	24	1..24	scaffold_7_15870	250	24..47	1e-04	1.00	42.1	Plus / Plus
ACTTTACTCAATGAACGCAGCCCC_x3	24	1..24	scaffold_7_15870	250	25..48	1e-04	1.00	42.1	Plus / Plus
TTTACTCAATGAACGCAGCCCCT_x1	23	1..23	scaffold_7_15870	250	27..49	1e-04	1.00	42.1	Plus / Plus
TTTACTCAATGAACGCAGCCCCTG_x1	24	1..24	scaffold_7_15870	250	27..50	1e-04	1.00	42.1	Plus / Plus
TTACTCAATGAACGCAGCCCCTG_x1	23	1..23	scaffold_7_15870	250	28..50	1e-04	1.00	42.1	Plus / Plus


score_star	-1.3
score_mfe	2.9
score_freq	0
score	1.9
flank_first_end  	22
flank_first_seq  	TCTGCCAATCAATATGGCACGT
flank_first_struct  	((((((((.((...((((.(((
flank_second_beg  	99
flank_second_seq  	GAGCCACAGTGTTTGGCAGGAGAACATTTTCATACATATATAGGAATAACATTTTCATACATATACCACATTTTCATATACATAGAACGTTTCCATACTCGACAAGAGAATATTTGTACAAACAGATATTCATATCTAAATGCATACACGTA
flank_second_struct  	).))))...)).))))))))............(((.......((((......))))..........................((((..(((.........)))....((((((((((....))))))))))...))))...........)))
freq  	12
loop_beg  	44
loop_end  	77
loop_seq  	TTAATCATTAATTATGCAAAATTAATGATTCAGA
loop_struct  	(.(((((((((((......))))))))))).)))
mature_arm  	first
mature_beg  	23
mature_end  	43
mature_query  	TATGTTGTCAAATTGTCAATC_x11
mature_seq  	TATGTTGTCAAATTGTCAATC
mature_strand  	+
mature_struct  	(.((((((((..(((((((((
pre_seq  	TATGTTGTCAAATTGTCAATCTTAATCATTAATTATGCAAAATTAATGATTCAGATTGACAACGTGACAACACAAC
pre_struct  	(.((((((((..((((((((((.(((((((((((......))))))))))).))))))))))..)))))))).)))
pri_beg  	1
pri_end  	250
pri_id  	scaffold_7_16718
pri_mfe  	-75.10
pri_seq  	TCTGCCAATCAATATGGCACGTTATGTTGTCAAATTGTCAATCTTAATCATTAATTATGCAAAATTAATGATTCAGATTGACAACGTGACAACACAACGAGCCACAGTGTTTGGCAGGAGAACATTTTCATACATATATAGGAATAACATTTTCATACATATACCACATTTTCATATACATAGAACGTTTCCATACTCGACAAGAGAATATTTGTACAAACAGATATTCATATCTAAATGCATACACGTA
pri_struct  	((((((((.((...((((.((((.((((((((..((((((((((.(((((((((((......))))))))))).))))))))))..)))))))).)))).))))...)).))))))))............(((.......((((......))))..........................((((..(((.........)))....((((((((((....))))))))))...))))...........)))
star_arm  	second
star_beg  	78
star_end  	98
star_seq  	TTGACAACGTGACAACACAAC
star_struct  	)))))))..)))))))).)))
ACACTGTGGCTCGTTGTGTTGTCA_x1	24	1..24	scaffold_7_16718	250	141..164	1e-04	1.00	42.1	Plus / Minus
TATGTTGTCAAATTGTCAATC_x11	21	1..21	scaffold_7_16718	250	23..43	1e-04	1.00	42.1	Plus / Plus


score_star	3.9
score_mfe	3.9
score_freq	135.7
score	143.9
flank_first_end  	24
flank_first_seq  	GCGTAGTCGTCTTCGTTGAAGTCT
flank_first_struct  	.((.(((((.((.(((((((((((
flank_second_beg  	151
flank_second_seq  	ACTTCAACGAGTGACTCTGGAAAGG
flank_second_struct  	)))))))))))))))).))......
freq  	278
loop_beg  	46
loop_end  	129
loop_seq  	TTGACAATTCCGGTGAGGGCAGATTGAAGCATCTGTTTGTTCGAAGCATCTGCCTTCAATCTGCCGTCACCGGAATTGTCAAAA
loop_struct  	((((((((((((((((.((((((((((((((..(((((.....)))))..)).)))))))))))).))))))))))))))))))
mature_arm  	first
mature_beg  	25
mature_end  	45
mature_query  	TTCCACAGATCTTTCCTCATT_x106
mature_seq  	TTCCACAGATCTTTCCTCATT
mature_strand  	+
mature_struct  	(((((((((((((((.(((((
pre_seq  	TTCCACAGATCTTTCCTCATTTTGACAATTCCGGTGAGGGCAGATTGAAGCATCTGTTTGTTCGAAGCATCTGCCTTCAATCTGCCGTCACCGGAATTGTCAAAATGAAGGAAGATTTGTGGAAAG
pre_struct  	(((((((((((((((.(((((((((((((((((((((.((((((((((((((..(((((.....)))))..)).)))))))))))).))))))))))))))))))))).)))))))))))))))))
pri_beg  	1
pri_end  	175
pri_id  	scaffold_7_18206
pri_mfe  	-115.00
pri_seq  	GCGTAGTCGTCTTCGTTGAAGTCTTTCCACAGATCTTTCCTCATTTTGACAATTCCGGTGAGGGCAGATTGAAGCATCTGTTTGTTCGAAGCATCTGCCTTCAATCTGCCGTCACCGGAATTGTCAAAATGAAGGAAGATTTGTGGAAAGACTTCAACGAGTGACTCTGGAAAGG
pri_struct  	.((.(((((.((.((((((((((((((((((((((((((.(((((((((((((((((((((.((((((((((((((..(((((.....)))))..)).)))))))))))).))))))))))))))))))))).))))))))))))))))))))))))))))))))).))......
star_arm  	second
star_beg  	130
star_end  	150
star_read  	1
star_seq  	TGAAGGAAGATTTGTGGAAAG
star_struct  	))).)))))))))))))))))
TCAATCTGCCGTCACCGGAAT_x3	21	1..21	scaffold_7_18206	175	101..121	1e-04	1.00	42.1	Plus / Plus
TCTGCCGTCACCGGAATTGTC_x1	21	1..21	scaffold_7_18206	175	105..125	1e-04	1.00	42.1	Plus / Plus
TCTGCCGTCACCGGAATTGTCAAA_x2	24	1..24	scaffold_7_18206	175	105..128	1e-04	1.00	42.1	Plus / Plus
CTGCCGTCACCGGAATTGTCAAAA_x7	24	1..24	scaffold_7_18206	175	106..129	1e-04	1.00	42.1	Plus / Plus
TGCCGTCACCGGAATTGTCAAA_x1	22	1..22	scaffold_7_18206	175	107..128	1e-04	1.00	42.1	Plus / Plus
TGCCGTCACCGGAATTGTCAAAA_x1	23	1..23	scaffold_7_18206	175	107..129	1e-04	1.00	42.1	Plus / Plus
CCGTCACCGGAATTGTCAAA_x1	20	1..20	scaffold_7_18206	175	109..128	1e-04	1.00	42.1	Plus / Plus
CCGTCACCGGAATTGTCAAAA_x1	21	1..21	scaffold_7_18206	175	109..129	1e-04	1.00	42.1	Plus / Plus
GTCACCGGAATTGTCAAAA_x1	19	1..19	scaffold_7_18206	175	111..129	1e-04	1.00	42.1	Plus / Plus
GTCACCGGAATTGTCAAAATG_x2	21	1..21	scaffold_7_18206	175	111..131	1e-04	1.00	42.1	Plus / Plus
TCACCGGAATTGTCAAAATG_x1	20	1..20	scaffold_7_18206	175	112..131	1e-04	1.00	42.1	Plus / Plus
TCACCGGAATTGTCAAAATG_x1	20	1..20	scaffold_7_18206	175	115..134	1e-04	1.00	42.1	Plus / Minus
TGAAGGAAGATTTGTGGAAAG_x54	21	1..21	scaffold_7_18206	175	130..150	1e-04	1.00	42.1	Plus / Plus
AAGGAAGATTTGTGGAAAGAC_x7	21	1..21	scaffold_7_18206	175	132..152	1e-04	1.00	42.1	Plus / Plus
AGGAAGATTTGTGGAAAGACT_x8	21	1..21	scaffold_7_18206	175	133..153	1e-04	1.00	42.1	Plus / Plus
CTTTCCACAGATCTTTCCTC_x1	20	1..20	scaffold_7_18206	175	23..42	1e-04	1.00	42.1	Plus / Plus
TTCCACAGATCTTTCCTCATT_x106	21	1..21	scaffold_7_18206	175	25..45	1e-04	1.00	42.1	Plus / Plus
TCCACAGATCTTTCCTCATTT_x2	21	1..21	scaffold_7_18206	175	26..46	1e-04	1.00	42.1	Plus / Plus
CAGATCTTTCCTCATTTTGAC_x1	21	1..21	scaffold_7_18206	175	30..50	1e-04	1.00	42.1	Plus / Plus
TTTTGACAATTCCGGTGA_x2	18	1..18	scaffold_7_18206	175	44..61	1e-04	1.00	42.1	Plus / Plus
TTTTGACAATTCCGGTGAGGGC_x1	22	1..22	scaffold_7_18206	175	44..65	1e-04	1.00	42.1	Plus / Plus
TTTGACAATTCCGGTGAGGGC_x1	21	1..21	scaffold_7_18206	175	45..65	1e-04	1.00	42.1	Plus / Plus
TTGACAATTCCGGTGAGGGC_x3	20	1..20	scaffold_7_18206	175	46..65	1e-04	1.00	42.1	Plus / Plus
TTGACAATTCCGGTGAGGGCA_x28	21	1..21	scaffold_7_18206	175	46..66	1e-04	1.00	42.1	Plus / Plus
TTGACAATTCCGGTGAGGGCAGAT_x39	24	1..24	scaffold_7_18206	175	46..69	1e-04	1.00	42.1	Plus / Plus
TTTTGACAATTCCGGTGA_x2	18	1..18	scaffold_7_18206	175	47..64	1e-04	1.00	42.1	Plus / Minus
TGACAATTCCGGTGAGGGC_x1	19	1..19	scaffold_7_18206	175	47..65	1e-04	1.00	42.1	Plus / Plus
GACAATTCCGGTGAGGGCAGAT_x1	22	1..22	scaffold_7_18206	175	48..69	1e-04	1.00	42.1	Plus / Plus
CAATTCCGGTGAGGGCAGATTG_x1	22	1..22	scaffold_7_18206	175	50..71	1e-04	1.00	42.1	Plus / Plus
AATTCCGGTGAGGGCAGATTG_x1	21	1..21	scaffold_7_18206	175	51..71	1e-04	1.00	42.1	Plus / Plus


score_star	-1.3
score_mfe	2.9
score_freq	-0.3
score	1.5
flank_first_end  	130
flank_first_seq  	TTTATGGAACACAACTATCCATTATCTTTTTTAATTCTAAAATAAATTTAAATTTTAAAAAAAAAAAAGCATCTCGCAGGCGCAGAAGCGCGTGCAGAGAGGCTAGTATTAAATAAAGGGGGGTGATCTT
flank_first_struct  	....(((((......(((((....(((((((((((..((((((........))))))..........(((.(((((((.((((....)))).))).)))).)))...)))))).))))).)))))...((
flank_second_beg  	228
flank_second_seq  	CATATAATTTCTAACAAAAAGAG
flank_second_struct  	........)))))..........
freq  	11
loop_beg  	155
loop_end  	203
loop_seq  	ACTCTTTTTTGTTTTTTAATAGTTTTTACTATAACAAAAAAATGAGTGT
loop_struct  	(((((((((((((.....(((((....))))))))))))))..))))))
mature_arm  	second
mature_beg  	204
mature_end  	227
mature_query  	AAGTGGACAAAAGAGGAGTGGGAA_x9
mature_seq  	AAGTGGACAAAAGAGGAGTGGGAA
mature_strand  	+
mature_struct  	))))))).)))))..)))))))))
pre_seq  	TCCACTTTCTTTTTATCCATTTACACTCTTTTTTGTTTTTTAATAGTTTTTACTATAACAAAAAAATGAGTGTAAGTGGACAAAAGAGGAGTGGGAA
pre_struct  	(((((((..(((((.((((((((((((((((((((((.....(((((....))))))))))))))..))))))))))))).)))))..)))))))))
pri_beg  	1
pri_end  	250
pri_id  	scaffold_7_20401
pri_mfe  	-76.50
pri_seq  	TTTATGGAACACAACTATCCATTATCTTTTTTAATTCTAAAATAAATTTAAATTTTAAAAAAAAAAAAGCATCTCGCAGGCGCAGAAGCGCGTGCAGAGAGGCTAGTATTAAATAAAGGGGGGTGATCTTTCCACTTTCTTTTTATCCATTTACACTCTTTTTTGTTTTTTAATAGTTTTTACTATAACAAAAAAATGAGTGTAAGTGGACAAAAGAGGAGTGGGAACATATAATTTCTAACAAAAAGAG
pri_struct  	....(((((......(((((....(((((((((((..((((((........))))))..........(((.(((((((.((((....)))).))).)))).)))...)))))).))))).)))))...(((((((((..(((((.((((((((((((((((((((((.....(((((....))))))))))))))..))))))))))))).)))))..)))))))))........)))))..........
star_arm  	first
star_beg  	131
star_end  	154
star_seq  	TCCACTTTCTTTTTATCCATTTAC
star_struct  	(((((((..(((((.(((((((((
AAGTGGACAAAAGAGGAGTGGGAA_x9	24	1..24	scaffold_7_20401	250	204..227	1e-04	1.00	42.1	Plus / Plus
AGTGGACAAAAGAGGAGTGGGAAC_x2	24	1..24	scaffold_7_20401	250	205..228	1e-04	1.00	42.1	Plus / Plus


score_star	3.9
score_mfe	2.6
score_freq	-4.9
score	1.8
flank_first_end  	22
flank_first_seq  	ATCCAAAAGTCTATTTTATAGA
flank_first_struct  	(((((((.(((((((((..((.
flank_second_beg  	212
flank_second_seq  	TTAAAAATAGATGATTTGGATCATTGGATAAAAAAATTA
flank_second_struct  	)..)))))))))..)))))))..................
freq  	2
loop_beg  	47
loop_end  	187
loop_seq  	AAAAAATCACTTGAATATGATATCATTGGATATCTCAATTAAATTATTGAAATTTTAGTACTTTCTTGAAGCACTGTGTTCAATGATTTTGTAGGACAGAATTAGATGTCTAAACGGTTTTCGATTTGTCTAATTTTTTGT
loop_struct  	(((((((....(((((.(((.(((.((((((((((.(((((((((((((((....((((.((((...)))).))))..)))))))))))..........))))))))))))))..)))..))))))))....)))))))))
mature_arm  	first
mature_beg  	23
mature_end  	46
mature_query  	TATTCATTCGAAGATCATCTCTGC_x1
mature_seq  	TATTCATTCGAAGATCATCTCTGC
mature_strand  	+
mature_struct  	..((((((((.((((.((((.(((
pre_seq  	TATTCATTCGAAGATCATCTCTGCAAAAAATCACTTGAATATGATATCATTGGATATCTCAATTAAATTATTGAAATTTTAGTACTTTCTTGAAGCACTGTGTTCAATGATTTTGTAGGACAGAATTAGATGTCTAAACGGTTTTCGATTTGTCTAATTTTTTGTAAAGATAATCTATGAATGAAGACC
pre_struct  	..((((((((.((((.((((.((((((((((....(((((.(((.(((.((((((((((.(((((((((((((((....((((.((((...)))).))))..)))))))))))..........))))))))))))))..)))..))))))))....)))))))))).)))).)))).))))))))...)
pri_beg  	1
pri_end  	250
pri_id  	scaffold_7_25508
pri_mfe  	-64.60
pri_seq  	ATCCAAAAGTCTATTTTATAGATATTCATTCGAAGATCATCTCTGCAAAAAATCACTTGAATATGATATCATTGGATATCTCAATTAAATTATTGAAATTTTAGTACTTTCTTGAAGCACTGTGTTCAATGATTTTGTAGGACAGAATTAGATGTCTAAACGGTTTTCGATTTGTCTAATTTTTTGTAAAGATAATCTATGAATGAAGACCTTAAAAATAGATGATTTGGATCATTGGATAAAAAAATTA
pri_struct  	(((((((.(((((((((..((...((((((((.((((.((((.((((((((((....(((((.(((.(((.((((((((((.(((((((((((((((....((((.((((...)))).))))..)))))))))))..........))))))))))))))..)))..))))))))....)))))))))).)))).)))).))))))))...))..)))))))))..)))))))..................
star_arm  	second
star_beg  	188
star_end  	211
star_read  	1
star_seq  	AAAGATAATCTATGAATGAAGACC
star_struct  	).)))).)))).))))))))...)
AAAGATAATCTATGAATGAAGACC_x1	24	1..24	scaffold_7_25508	250	188..211	1e-04	1.00	42.1	Plus / Plus
TATTCATTCGAAGATCATCTCTGC_x1	24	1..24	scaffold_7_25508	250	23..46	1e-04	1.00	42.1	Plus / Plus


score_star	3.9
score_mfe	2.6
score_freq	-4.9
score	1.8
flank_first_end  	39
flank_first_seq  	TGCATTGTATTTCACTAATCCAAAAGTCTATTTTATAGA
flank_first_struct  	.................(((((((.(((((((((..((.
flank_second_beg  	229
flank_second_seq  	TTAAAAATAGATGATTTGGATC
flank_second_struct  	)..)))))))))..))))))).
freq  	2
loop_beg  	64
loop_end  	204
loop_seq  	AAAAAATCACTTGAATATGATATCATTGGATATCTCAATTAAATTATTGAAATTTTAGTACTTTCTTGAAGCACTGTGTTCAATGATTTTGTAGGACAGAATTAGATGTCTAAACGGTTTTCGATTTGTCTAATTTTTTGT
loop_struct  	(((((((....(((((.(((.(((.((((((((((.(((((((((((((((....((((.((((...)))).))))..)))))))))))..........))))))))))))))..)))..))))))))....)))))))))
mature_arm  	first
mature_beg  	40
mature_end  	63
mature_query  	TATTCATTCGAAGATCATCTCTGC_x1
mature_seq  	TATTCATTCGAAGATCATCTCTGC
mature_strand  	+
mature_struct  	..((((((((.((((.((((.(((
pre_seq  	TATTCATTCGAAGATCATCTCTGCAAAAAATCACTTGAATATGATATCATTGGATATCTCAATTAAATTATTGAAATTTTAGTACTTTCTTGAAGCACTGTGTTCAATGATTTTGTAGGACAGAATTAGATGTCTAAACGGTTTTCGATTTGTCTAATTTTTTGTAAAGATAATCTATGAATGAAGACC
pre_struct  	..((((((((.((((.((((.((((((((((....(((((.(((.(((.((((((((((.(((((((((((((((....((((.((((...)))).))))..)))))))))))..........))))))))))))))..)))..))))))))....)))))))))).)))).)))).))))))))...)
pri_beg  	1
pri_end  	250
pri_id  	scaffold_7_25511
pri_mfe  	-64.90
pri_seq  	TGCATTGTATTTCACTAATCCAAAAGTCTATTTTATAGATATTCATTCGAAGATCATCTCTGCAAAAAATCACTTGAATATGATATCATTGGATATCTCAATTAAATTATTGAAATTTTAGTACTTTCTTGAAGCACTGTGTTCAATGATTTTGTAGGACAGAATTAGATGTCTAAACGGTTTTCGATTTGTCTAATTTTTTGTAAAGATAATCTATGAATGAAGACCTTAAAAATAGATGATTTGGATC
pri_struct  	.................(((((((.(((((((((..((...((((((((.((((.((((.((((((((((....(((((.(((.(((.((((((((((.(((((((((((((((....((((.((((...)))).))))..)))))))))))..........))))))))))))))..)))..))))))))....)))))))))).)))).)))).))))))))...))..)))))))))..))))))).
star_arm  	second
star_beg  	205
star_end  	228
star_read  	1
star_seq  	AAAGATAATCTATGAATGAAGACC
star_struct  	).)))).)))).))))))))...)
AAAGATAATCTATGAATGAAGACC_x1	24	1..24	scaffold_7_25511	250	205..228	1e-04	1.00	42.1	Plus / Plus
TATTCATTCGAAGATCATCTCTGC_x1	24	1..24	scaffold_7_25511	250	40..63	1e-04	1.00	42.1	Plus / Plus


score_star	-1.3
score_mfe	3.2
score_freq	-0.3
score	1.9
flank_first_end  	159
flank_first_seq  	ATTGTTTTAGACTTTGCGCGACCAATAATTATTTTTCGTCGCGCAAAAATTTAAAAATTTTGGCGGGTACCAAAAATGGGATGCGGGAATTTTTTTTTTAAAAAAATAATTTTTTTTAGACTTTGCGCGACCAATATTCCTCTATTCGTCGCGCAAAAC
flank_first_struct  	...((((((((..(((((((((.((((.......((.((((((((((.....(((((((((.(((....(((....)))..))).)))))))))..((((((((((....)))))))))).)))))))))).))........)))).))))))))).((
flank_second_beg  	228
flank_second_seq  	GATACGATTTTTAAAACTGAAAT
flank_second_struct  	.........))))))))......
freq  	11
loop_beg  	182
loop_end  	203
loop_seq  	TCGCGCAAAAATTTGCGCGACC
loop_struct  	((((((((....))))))))).
mature_arm  	second
mature_beg  	204
mature_end  	227
mature_query  	AACCATATTTTCGTCGCGCAAAGT_x7
mature_seq  	AACCATATTTTCGTCGCGCAAAGT
mature_strand  	+
mature_struct  	)).))))))...))).))))))))
pre_seq  	TTTGCGAGACCAATATGTTTCGTCGCGCAAAAATTTGCGCGACCAACCATATTTTCGTCGCGCAAAGT
pre_struct  	((((((.(((.((((((.((.(((((((((....))))))))).)).))))))...))).))))))))
pri_beg  	1
pri_end  	250
pri_id  	scaffold_7_27710
pri_mfe  	-88.76
pri_seq  	ATTGTTTTAGACTTTGCGCGACCAATAATTATTTTTCGTCGCGCAAAAATTTAAAAATTTTGGCGGGTACCAAAAATGGGATGCGGGAATTTTTTTTTTAAAAAAATAATTTTTTTTAGACTTTGCGCGACCAATATTCCTCTATTCGTCGCGCAAAACTTTGCGAGACCAATATGTTTCGTCGCGCAAAAATTTGCGCGACCAACCATATTTTCGTCGCGCAAAGTGATACGATTTTTAAAACTGAAAT
pri_struct  	...((((((((..(((((((((.((((.......((.((((((((((.....(((((((((.(((....(((....)))..))).)))))))))..((((((((((....)))))))))).)))))))))).))........)))).))))))))).((((((((.(((.((((((.((.(((((((((....))))))))).)).))))))...))).)))))))).........))))))))......
star_arm  	first
star_beg  	160
star_end  	181
star_seq  	TTTGCGAGACCAATATGTTTCG
star_struct  	((((((.(((.((((((.((.(
ACCAACCATATTTTCGTCGCGCA_x1	23	1..23	scaffold_7_27710	250	201..223	1e-04	1.00	42.1	Plus / Plus
AACCATATTTTCGTCGCGCAAAGT_x7	24	1..24	scaffold_7_27710	250	204..227	1e-04	1.00	42.1	Plus / Plus
ACCATATTTTCGTCGCGCAAAGTG_x3	24	1..24	scaffold_7_27710	250	205..228	1e-04	1.00	42.1	Plus / Plus


score_star	-1.3
score_mfe	2.4
score_freq	0
score	1.4
flank_first_end  	92
flank_first_seq  	AAAACTGAAAGCTACGATGGAACTAAAAAGCCCCTTCGGATTGGATGAAAAAAAAATTATTAAGGGTTTTTTAAGCCTTATTTTTTATAATG
flank_first_struct  	.....((((((....(((((((..............((((((((.((((..(((((....(((((.((....)).))))).))))).....(
flank_second_beg  	144
flank_second_seq  	AAAGCTTCAGATTGCTAATCCGTTGTACGAGTTTTTCGTACCGAGGGTTCAAATCCCTCTCTTTCCGTTTTTGTTGATGACTCGATATTTTCTTTCGAAATTTTTCG
flank_second_struct  	.....)))).....))))))))..(((((((...))))))).(((((.......)))))...)))))))..((((((....))))))....))))))..........
freq  	233
loop_beg  	115
loop_end  	122
loop_seq  	AATTGGGA
loop_struct  	......))
mature_arm  	second
mature_beg  	123
mature_end  	143
mature_query  	GGAGAGATGGCTGAGTGGACT_x77
mature_seq  	GGAGAGATGGCTGAGTGGACT
mature_strand  	+
mature_struct  	))))))))))))).))..)).
pre_seq  	TAACATAGTATTATCTTTTTTCAATTGGGAGGAGAGATGGCTGAGTGGACT
pre_struct  	(.((.((((..(((((((((((......))))))))))))))).))..)).
pri_beg  	1
pri_end  	250
pri_id  	scaffold_7_4168
pri_mfe  	-57.70
pri_seq  	AAAACTGAAAGCTACGATGGAACTAAAAAGCCCCTTCGGATTGGATGAAAAAAAAATTATTAAGGGTTTTTTAAGCCTTATTTTTTATAATGTAACATAGTATTATCTTTTTTCAATTGGGAGGAGAGATGGCTGAGTGGACTAAAGCTTCAGATTGCTAATCCGTTGTACGAGTTTTTCGTACCGAGGGTTCAAATCCCTCTCTTTCCGTTTTTGTTGATGACTCGATATTTTCTTTCGAAATTTTTCG
pri_struct  	.....((((((....(((((((..............((((((((.((((..(((((....(((((.((....)).))))).))))).....((.((.((((..(((((((((((......))))))))))))))).))..))......)))).....))))))))..(((((((...))))))).(((((.......)))))...)))))))..((((((....))))))....))))))..........
star_arm  	first
star_beg  	93
star_end  	114
star_seq  	TAACATAGTATTATCTTTTTTC
star_struct  	(.((.((((..(((((((((((
AATTGGGAGGAGAGATGGCTGAGT_x1	24	1..24	scaffold_7_4168	250	115..138	1e-04	1.00	42.1	Plus / Plus
GGAGAGATGGCTGAGTGG_x4	18	1..18	scaffold_7_4168	250	123..140	1e-04	1.00	42.1	Plus / Plus
GGAGAGATGGCTGAGTGGA_x13	19	1..19	scaffold_7_4168	250	123..141	1e-04	1.00	42.1	Plus / Plus
GGAGAGATGGCTGAGTGGAC_x16	20	1..20	scaffold_7_4168	250	123..142	1e-04	1.00	42.1	Plus / Plus
GGAGAGATGGCTGAGTGGACT_x77	21	1..21	scaffold_7_4168	250	123..143	1e-04	1.00	42.1	Plus / Plus
GGAGAGATGGCTGAGTGGACTA_x47	22	1..22	scaffold_7_4168	250	123..144	1e-04	1.00	42.1	Plus / Plus
GGAGAGATGGCTGAGTGGACTAA_x24	23	1..23	scaffold_7_4168	250	123..145	1e-04	1.00	42.1	Plus / Plus
GGAGAGATGGCTGAGTGGACTAAA_x19	24	1..24	scaffold_7_4168	250	123..146	1e-04	1.00	42.1	Plus / Plus
GAGAGATGGCTGAGTGGACT_x3	20	1..20	scaffold_7_4168	250	124..143	1e-04	1.00	42.1	Plus / Plus
GAGAGATGGCTGAGTGGACTAA_x4	22	1..22	scaffold_7_4168	250	124..145	1e-04	1.00	42.1	Plus / Plus
AGAGATGGCTGAGTGGACT_x7	19	1..19	scaffold_7_4168	250	125..143	1e-04	1.00	42.1	Plus / Plus
AGAGATGGCTGAGTGGACTA_x1	20	1..20	scaffold_7_4168	250	125..144	1e-04	1.00	42.1	Plus / Plus
AGAGATGGCTGAGTGGACTAAA_x3	22	1..22	scaffold_7_4168	250	125..146	1e-04	1.00	42.1	Plus / Plus
GAGATGGCTGAGTGGACT_x1	18	1..18	scaffold_7_4168	250	126..143	1e-04	1.00	42.1	Plus / Plus
GAGATGGCTGAGTGGACTA_x2	19	1..19	scaffold_7_4168	250	126..144	1e-04	1.00	42.1	Plus / Plus
GAGATGGCTGAGTGGACTAAAG_x1	22	1..22	scaffold_7_4168	250	126..147	1e-04	1.00	42.1	Plus / Plus
AGATGGCTGAGTGGACTAAAG_x1	21	1..21	scaffold_7_4168	250	127..147	1e-04	1.00	42.1	Plus / Plus
AGATGGCTGAGTGGACTAAAGC_x1	22	1..22	scaffold_7_4168	250	127..148	1e-04	1.00	42.1	Plus / Plus
ATGGCTGAGTGGACTAAAGC_x2	20	1..20	scaffold_7_4168	250	129..148	1e-04	1.00	42.1	Plus / Plus
AGAAAATATCGAGTCATCAACA_x1	22	1..22	scaffold_7_4168	250	15..36	1e-04	1.00	42.1	Plus / Minus
CTAATCCGTTGTACGAGT_x1	18	1..18	scaffold_7_4168	250	158..175	1e-04	1.00	42.1	Plus / Plus
TCCGTTTTTGTTGATGACT_x1	19	1..19	scaffold_7_4168	250	207..225	1e-04	1.00	42.1	Plus / Plus
TTTTTGTTGATGACTCGA_x2	18	1..18	scaffold_7_4168	250	211..228	1e-04	1.00	42.1	Plus / Plus
ACTCGTACAACGGATTAGCAA_x1	21	1..21	scaffold_7_4168	250	76..96	1e-04	1.00	42.1	Plus / Minus


score_star	-1.3
score_mfe	2.7
score_freq	0
score	1.7
flank_first_end  	24
flank_first_seq  	AGTGTAGTATCTGTTCTTATCAGT
flank_first_struct  	.(.(((((((((((((((...(((
flank_second_beg  	68
flank_second_seq  	TCATTTCTTTAGGGGGAGGGTCCACTACAGTAGCTTGCTGTTGGGGCTCTCTAGTGTCACCCAAGCGTTGCACTACTGCATAATTCTAGCGCACCCCATCAAATCTAGTTTAAGCGTTTTAGAGCATTTCCACCTCAAAAGACAAGGGCAAGGTAAAAGTAAGGCAAGGTTTGCCACTATTCA
flank_second_struct  	)....(((((.((((((((((((...(((((.....)))))..)))))))).(((((.((......)).)))))..(((.....((((((((.....................))))..)))))))......)))).))))).)))))).))))).......((((.....)))).)))).).
freq  	68
loop_beg  	46
loop_end  	50
loop_seq  	AATGG
loop_struct  	...))
mature_arm  	first
mature_beg  	25
mature_end  	45
mature_query  	TTAATATCTGATACGTGGGCC_x32
mature_seq  	TTAATATCTGATACGTGGGCC
mature_strand  	+
mature_struct  	((((((((......(((((((
pre_seq  	TTAATATCTGATACGTGGGCCAATGGCTCACATGATATTAAAT
pre_struct  	((((((((......(((((((...)))))))..))))))))))
pri_beg  	1
pri_end  	250
pri_id  	scaffold_7_4943
pri_mfe  	-69.30
pri_seq  	AGTGTAGTATCTGTTCTTATCAGTTTAATATCTGATACGTGGGCCAATGGCTCACATGATATTAAATTCATTTCTTTAGGGGGAGGGTCCACTACAGTAGCTTGCTGTTGGGGCTCTCTAGTGTCACCCAAGCGTTGCACTACTGCATAATTCTAGCGCACCCCATCAAATCTAGTTTAAGCGTTTTAGAGCATTTCCACCTCAAAAGACAAGGGCAAGGTAAAAGTAAGGCAAGGTTTGCCACTATTCA
pri_struct  	.(.(((((((((((((((...(((((((((((......(((((((...)))))))..)))))))))))....(((((.((((((((((((...(((((.....)))))..)))))))).(((((.((......)).)))))..(((.....((((((((.....................))))..)))))))......)))).))))).)))))).))))).......((((.....)))).)))).).
star_arm  	second
star_beg  	51
star_end  	67
star_seq  	CTCACATGATATTAAAT
star_struct  	)))))..))))))))))
CAAGCGTTGCACTACTGCA_x1	19	1..19	scaffold_7_4943	250	129..147	1e-04	1.00	42.1	Plus / Plus
CCCACGTATCAGATATTAAAC_x1	21	1..21	scaffold_7_4943	250	208..228	1e-04	1.00	42.1	Plus / Minus
GTTTAATATCTGATACGTGGGCC_x1	23	1..23	scaffold_7_4943	250	23..45	1e-04	1.00	42.1	Plus / Plus
TTTAATATCTGATACGTGGGCC_x8	22	1..22	scaffold_7_4943	250	24..45	1e-04	1.00	42.1	Plus / Plus
TTTAATATCTGATACGTGGGCCA_x1	23	1..23	scaffold_7_4943	250	24..46	1e-04	1.00	42.1	Plus / Plus
TTTAATATCTGATACGTGGGCCAA_x1	24	1..24	scaffold_7_4943	250	24..47	1e-04	1.00	42.1	Plus / Plus
TTAATATCTGATACGTGGGCC_x32	21	1..21	scaffold_7_4943	250	25..45	1e-04	1.00	42.1	Plus / Plus
TTAATATCTGATACGTGGGCCA_x2	22	1..22	scaffold_7_4943	250	25..46	1e-04	1.00	42.1	Plus / Plus
TTAATATCTGATACGTGGGCCAAT_x1	24	1..24	scaffold_7_4943	250	25..48	1e-04	1.00	42.1	Plus / Plus
TAATATCTGATACGTGGGCC_x1	20	1..20	scaffold_7_4943	250	26..45	1e-04	1.00	42.1	Plus / Plus
TAATATCTGATACGTGGGCCA_x1	21	1..21	scaffold_7_4943	250	26..46	1e-04	1.00	42.1	Plus / Plus
TAATATCTGATACGTGGGCCAAT_x1	23	1..23	scaffold_7_4943	250	26..48	1e-04	1.00	42.1	Plus / Plus
ATATCTGATACGTGGGCCAA_x2	20	1..20	scaffold_7_4943	250	28..47	1e-04	1.00	42.1	Plus / Plus
ATATCTGATACGTGGGCCAAT_x6	21	1..21	scaffold_7_4943	250	28..48	1e-04	1.00	42.1	Plus / Plus
TATCTGATACGTGGGCCAA_x1	19	1..19	scaffold_7_4943	250	29..47	1e-04	1.00	42.1	Plus / Plus
TATCTGATACGTGGGCCAAT_x5	20	1..20	scaffold_7_4943	250	29..48	1e-04	1.00	42.1	Plus / Plus
TCTGATACGTGGGCCAAT_x3	18	1..18	scaffold_7_4943	250	31..48	1e-04	1.00	42.1	Plus / Plus


score_star	-1.3
score_mfe	2.8
score_freq	0
score	1.8
flank_first_end  	105
flank_first_seq  	TTTTTCAAGATAGGGTATATATAAAAAAATCAATCCAAGGCCTAAATAAGCATACCTTTCTCGGGCTTTTAGCTAAGATCAAGTGTAGTATCTGTTCTTATCAGT
flank_first_struct  	........(((.((((....................((((((..(..(((.....)))..)..))))))..((((.((....(((((((..(((.....((.(((
flank_second_beg  	149
flank_second_seq  	TCATTTCTTTAGGGGGAGGGTCCACTACAGTAGCTTGCTGTTGGGGCTCTCTAGTGTCACCCAAGCGTTGCACTACTGCATAATTCTAGCGCACCCCATCAA
flank_second_struct  	).)).....)))..(((((((((...(((((.....)))))..))))))))).((((.((......)).)))).)))))))...))))))..)))).)))..
freq  	68
loop_beg  	127
loop_end  	131
loop_seq  	AATGG
loop_struct  	...))
mature_arm  	first
mature_beg  	106
mature_end  	126
mature_query  	TTAATATCTGATACGTGGGCC_x32
mature_seq  	TTAATATCTGATACGTGGGCC
mature_strand  	+
mature_struct  	((((((((......(((((((
pre_seq  	TTAATATCTGATACGTGGGCCAATGGCTCACATGATATTAAAT
pre_struct  	((((((((......(((((((...)))))))..))))))))))
pri_beg  	1
pri_end  	250
pri_id  	scaffold_7_4946
pri_mfe  	-72.40
pri_seq  	TTTTTCAAGATAGGGTATATATAAAAAAATCAATCCAAGGCCTAAATAAGCATACCTTTCTCGGGCTTTTAGCTAAGATCAAGTGTAGTATCTGTTCTTATCAGTTTAATATCTGATACGTGGGCCAATGGCTCACATGATATTAAATTCATTTCTTTAGGGGGAGGGTCCACTACAGTAGCTTGCTGTTGGGGCTCTCTAGTGTCACCCAAGCGTTGCACTACTGCATAATTCTAGCGCACCCCATCAA
pri_struct  	........(((.((((....................((((((..(..(((.....)))..)..))))))..((((.((....(((((((..(((.....((.(((((((((((......(((((((...)))))))..))))))))))).)).....)))..(((((((((...(((((.....)))))..))))))))).((((.((......)).)))).)))))))...))))))..)))).)))..
star_arm  	second
star_beg  	132
star_end  	148
star_seq  	CTCACATGATATTAAAT
star_struct  	)))))..))))))))))
GTTTAATATCTGATACGTGGGCC_x1	23	1..23	scaffold_7_4946	250	104..126	1e-04	1.00	42.1	Plus / Plus
TTTAATATCTGATACGTGGGCC_x8	22	1..22	scaffold_7_4946	250	105..126	1e-04	1.00	42.1	Plus / Plus
TTTAATATCTGATACGTGGGCCA_x1	23	1..23	scaffold_7_4946	250	105..127	1e-04	1.00	42.1	Plus / Plus
TTTAATATCTGATACGTGGGCCAA_x1	24	1..24	scaffold_7_4946	250	105..128	1e-04	1.00	42.1	Plus / Plus
TTAATATCTGATACGTGGGCC_x32	21	1..21	scaffold_7_4946	250	106..126	1e-04	1.00	42.1	Plus / Plus
TTAATATCTGATACGTGGGCCA_x2	22	1..22	scaffold_7_4946	250	106..127	1e-04	1.00	42.1	Plus / Plus
TTAATATCTGATACGTGGGCCAAT_x1	24	1..24	scaffold_7_4946	250	106..129	1e-04	1.00	42.1	Plus / Plus
TAATATCTGATACGTGGGCC_x1	20	1..20	scaffold_7_4946	250	107..126	1e-04	1.00	42.1	Plus / Plus
TAATATCTGATACGTGGGCCA_x1	21	1..21	scaffold_7_4946	250	107..127	1e-04	1.00	42.1	Plus / Plus
TAATATCTGATACGTGGGCCAAT_x1	23	1..23	scaffold_7_4946	250	107..129	1e-04	1.00	42.1	Plus / Plus
ATATCTGATACGTGGGCCAA_x2	20	1..20	scaffold_7_4946	250	109..128	1e-04	1.00	42.1	Plus / Plus
ATATCTGATACGTGGGCCAAT_x6	21	1..21	scaffold_7_4946	250	109..129	1e-04	1.00	42.1	Plus / Plus
TATCTGATACGTGGGCCAA_x1	19	1..19	scaffold_7_4946	250	110..128	1e-04	1.00	42.1	Plus / Plus
TATCTGATACGTGGGCCAAT_x5	20	1..20	scaffold_7_4946	250	110..129	1e-04	1.00	42.1	Plus / Plus
TCTGATACGTGGGCCAAT_x3	18	1..18	scaffold_7_4946	250	112..129	1e-04	1.00	42.1	Plus / Plus
CCCACGTATCAGATATTAAAC_x1	21	1..21	scaffold_7_4946	250	127..147	1e-04	1.00	42.1	Plus / Minus
CAAGCGTTGCACTACTGCA_x1	19	1..19	scaffold_7_4946	250	210..228	1e-04	1.00	42.1	Plus / Plus


score_star	3.9
score_mfe	1.2
score_freq	-3.3
score	1.9
flank_first_end  	22
flank_first_seq  	CTTTGCAAGTGTTGGAGGATTC
flank_first_struct  	........((((((((.....(
flank_second_beg  	79
flank_second_seq  	CCGACACCTGGCAGGTGCCGGG
flank_second_struct  	)))))))(((((....))))).
freq  	5
loop_beg  	46
loop_end  	54
loop_seq  	CACTTTGGA
loop_struct  	(.....)))
mature_arm  	second
mature_beg  	55
mature_end  	78
mature_query  	ATCTGAGCCGAACCCTGTGCGTGT_x3
mature_seq  	ATCTGAGCCGAACCCTGTGCGTGT
mature_strand  	+
mature_struct  	)).)).).))...))))).)))))
pre_seq  	ATGACAGGACCTGACCCAAATTCCACTTTGGAATCTGAGCCGAACCCTGTGCGTGT
pre_struct  	((((((((...((.(.((.(((((.....))))).)).).))...))))).)))))
pri_beg  	1
pri_end  	100
pri_id  	scaffold_7_986
pri_mfe  	-33.80
pri_seq  	CTTTGCAAGTGTTGGAGGATTCATGACAGGACCTGACCCAAATTCCACTTTGGAATCTGAGCCGAACCCTGTGCGTGTCCGACACCTGGCAGGTGCCGGG
pri_struct  	........((((((((.....(((((((((...((.(.((.(((((.....))))).)).).))...))))).))))))))))))(((((....))))).
star_arm  	first
star_beg  	23
star_end  	45
star_read  	1
star_seq  	ATGACAGGACCTGACCCAAATTC
star_struct  	((((((((...((.(.((.((((
ATGACAGGACCTGACCCAAATTCC_x2	24	1..24	scaffold_7_986	100	23..46	1e-04	1.00	42.1	Plus / Plus
ATCTGAGCCGAACCCTGTGCGTGT_x3	24	1..24	scaffold_7_986	100	55..78	1e-04	1.00	42.1	Plus / Plus


score_star	3.9
score_mfe	2
score_freq	-4.9
score	1.2
flank_first_end  	22
flank_first_seq  	TAAAGAGTATTTTGAGTACAGC
flank_first_struct  	....(((((((((((((..(((
flank_second_beg  	79
flank_second_seq  	TACACCTTTAAAATATTCATATA
flank_second_struct  	)..))..))))))))))).....
freq  	2
loop_beg  	46
loop_end  	55
loop_seq  	TTCATATATA
loop_struct  	(......)))
mature_arm  	first
mature_beg  	23
mature_end  	45
mature_query  	CGCGCGGCTATACTATTAAAATA_x1
mature_seq  	CGCGCGGCTATACTATTAAAATA
mature_strand  	+
mature_struct  	((((((((((((((....(((((
pre_seq  	CGCGCGGCTATACTATTAAAATATTCATATATATTTACAGAGTATAGCTGCGCGGC
pre_struct  	((((((((((((((....((((((......))))))....))))))))))))))))
pri_beg  	1
pri_end  	101
pri_id  	scaffold_8_10311
pri_mfe  	-45.30
pri_seq  	TAAAGAGTATTTTGAGTACAGCCGCGCGGCTATACTATTAAAATATTCATATATATTTACAGAGTATAGCTGCGCGGCTACACCTTTAAAATATTCATATA
pri_struct  	....(((((((((((((..(((((((((((((((((....((((((......))))))....)))))))))))))))))..))..))))))))))).....
star_arm  	second
star_beg  	56
star_end  	78
star_read  	1
star_seq  	TTTACAGAGTATAGCTGCGCGGC
star_struct  	)))....))))))))))))))))
CGCGCGGCTATACTATTAAAATA_x1	23	1..23	scaffold_8_10311	101	23..45	1e-04	1.00	42.1	Plus / Plus
TTTACAGAGTATAGCTGCGCGGCT_x1	24	1..24	scaffold_8_10311	101	56..79	1e-04	1.00	42.1	Plus / Plus


score_star	-1.3
score_mfe	3.4
score_freq	-0.3
score	2
flank_first_end  	23
flank_first_seq  	GGACCACAGGAGTCCAAGAGATT
flank_first_struct  	(((..(((((.(((.((((((((
flank_second_beg  	131
flank_second_seq  	ATCTCTTCGACCCCTGTAATCCAAGAGTAGGGGCAGGTCCTCAACCCTAACGGGGGAAGATTTCGAGACTAAATGGGTATCGGGTACGGGGATCCCCAAACTTGAAAAATCCCCGACTGG
flank_second_struct  	))))))).))).)))))..)))..((((..(((..(((((((..(((....))).......(((((.(((.....))).)))))...))))))))))..)))).................
freq  	11
loop_beg  	48
loop_end  	106
loop_seq  	ATCCAATAGTTCAAAAAAGTTTCTTAAAAGGAGTCAAGAGTGAGTAAACCGTTGAATTT
loop_struct  	((.(((..(((((.......((((.....)))).......)))....))..))).))).
mature_arm  	first
mature_beg  	24
mature_end  	47
mature_query  	ATGGTCACCCACCGTTGGATATTA_x8
mature_seq  	ATGGTCACCCACCGTTGGATATTA
mature_strand  	+
mature_struct  	.(((((((.(((((((((((...(
pre_seq  	ATGGTCACCCACCGTTGGATATTAATCCAATAGTTCAAAAAAGTTTCTTAAAAGGAGTCAAGAGTGAGTAAACCGTTGAATTTACATCCAACGGTGAGTGACCACAA
pre_struct  	.(((((((.(((((((((((...(((.(((..(((((.......((((.....)))).......)))....))..))).)))...))))))))))).)))))))..)
pri_beg  	1
pri_end  	250
pri_id  	scaffold_8_11543
pri_mfe  	-92.94
pri_seq  	GGACCACAGGAGTCCAAGAGATTATGGTCACCCACCGTTGGATATTAATCCAATAGTTCAAAAAAGTTTCTTAAAAGGAGTCAAGAGTGAGTAAACCGTTGAATTTACATCCAACGGTGAGTGACCACAAATCTCTTCGACCCCTGTAATCCAAGAGTAGGGGCAGGTCCTCAACCCTAACGGGGGAAGATTTCGAGACTAAATGGGTATCGGGTACGGGGATCCCCAAACTTGAAAAATCCCCGACTGG
pri_struct  	(((..(((((.(((.((((((((.(((((((.(((((((((((...(((.(((..(((((.......((((.....)))).......)))....))..))).)))...))))))))))).)))))))..)))))))).))).)))))..)))..((((..(((..(((((((..(((....))).......(((((.(((.....))).)))))...))))))))))..)))).................
star_arm  	second
star_beg  	107
star_end  	130
star_seq  	ACATCCAACGGTGAGTGACCACAA
star_struct  	..))))))))))).)))))))..)
TTACTCACTCTTGACTCCTTTTAA_x1	24	1..24	scaffold_8_11543	250	157..180	1e-04	1.00	42.1	Plus / Minus
TATGGTCACCCACCGTTGGATATT_x2	24	1..24	scaffold_8_11543	250	23..46	1e-04	1.00	42.1	Plus / Plus
ATGGTCACCCACCGTTGGATATTA_x8	24	1..24	scaffold_8_11543	250	24..47	1e-04	1.00	42.1	Plus / Plus


score_star	3.9
score_mfe	3.5
score_freq	27.7
score	35.4
flank_first_end  	22
flank_first_seq  	AGCCGAGCTATGATTGACGTTG
flank_first_struct  	..((((((((.(((.(((..((
flank_second_beg  	108
flank_second_seq  	GTCTATCTGCTGGTTCGGATCTTTGGAATTTGATCAACCTGCAGGTGATTAATTTTGATATCTAAGTACTGCTAGAATGATGCATATGATTTACTTGTTTTTACTTCGATTTTATTTGTAGCTTTGCTGCAGAATCATTTGTA
flank_second_struct  	))).)))...))))))))....(..(((((.(((((.((....))))))))))))..)..((((........))))....((((.(((((((....((....))............((((((...))))))))))))).))))
freq  	66
loop_beg  	44
loop_end  	86
loop_seq  	GCTTGTCGGCACCCATGAAAGGGCCATGGATGTTTACGGGCGT
loop_struct  	((((((..(((.(((((.......))))).)))..))))))))
mature_arm  	first
mature_beg  	23
mature_end  	43
mature_query  	TTTGACGACGAGAGAGAGCAC_x32
mature_seq  	TTTGACGACGAGAGAGAGCAC
mature_strand  	+
mature_struct  	(.(((((((((((((((((((
pre_seq  	TTTGACGACGAGAGAGAGCACGCTTGTCGGCACCCATGAAAGGGCCATGGATGTTTACGGGCGTGCTCTCTCTTGTTGTCATACA
pre_struct  	(.(((((((((((((((((((((((((..(((.(((((.......))))).)))..))))))))))))))))))))))))).)))
pri_beg  	1
pri_end  	250
pri_id  	scaffold_8_14823
pri_mfe  	-98.70
pri_seq  	AGCCGAGCTATGATTGACGTTGTTTGACGACGAGAGAGAGCACGCTTGTCGGCACCCATGAAAGGGCCATGGATGTTTACGGGCGTGCTCTCTCTTGTTGTCATACAGTCTATCTGCTGGTTCGGATCTTTGGAATTTGATCAACCTGCAGGTGATTAATTTTGATATCTAAGTACTGCTAGAATGATGCATATGATTTACTTGTTTTTACTTCGATTTTATTTGTAGCTTTGCTGCAGAATCATTTGTA
pri_struct  	..((((((((.(((.(((..(((.(((((((((((((((((((((((((..(((.(((((.......))))).)))..))))))))))))))))))))))))).)))))).)))...))))))))....(..(((((.(((((.((....))))))))))))..)..((((........))))....((((.(((((((....((....))............((((((...))))))))))))).))))
star_arm  	second
star_beg  	87
star_end  	107
star_read  	1
star_seq  	GCTCTCTCTTGTTGTCATACA
star_struct  	))))))))))))))))).)))
TTTGACGACGAGAGAGAGCAC_x32	21	1..21	scaffold_8_14823	250	23..43	1e-04	1.00	42.1	Plus / Plus
TTGACGACGAGAGAGAGCA_x1	19	1..19	scaffold_8_14823	250	24..42	1e-04	1.00	42.1	Plus / Plus
TTGACGACGAGAGAGAGCAC_x4	20	1..20	scaffold_8_14823	250	24..43	1e-04	1.00	42.1	Plus / Plus
TTGACGACGAGAGAGAGCACG_x20	21	1..21	scaffold_8_14823	250	24..44	1e-04	1.00	42.1	Plus / Plus
TTGACGACGAGAGAGAGCACGC_x1	22	1..22	scaffold_8_14823	250	24..45	1e-04	1.00	42.1	Plus / Plus
TGACGACGAGAGAGAGCACGC_x7	21	1..21	scaffold_8_14823	250	25..45	1e-04	1.00	42.1	Plus / Plus
TGCTCTCTCTTGTTGTCATAC_x1	21	1..21	scaffold_8_14823	250	86..106	1e-04	1.00	42.1	Plus / Plus


score_star	3.9
score_mfe	3.4
score_freq	27.7
score	35.3
flank_first_end  	144
flank_first_seq  	ATTTTCACCCAAATTTATTTGCGTATTACATGATTCATGTGTAGAAATCCCATGTCAGATTTCATGACAATTGCTGGGGTTGTTAAAACAGATTGCTTTAATTTTTCAGTTACTGATGTATGAGCCGAGCTATGATTGACGTTG
flank_first_struct  	....(((..((.........(((...((((((...))))))....((((((((((((.......))))).....)))))))............))).........((((...))))))..))).((((((((.(((.(((..((
flank_second_beg  	230
flank_second_seq  	GTCTATCTGCTGGTTCGGATC
flank_second_struct  	))).)))...))))))))...
freq  	66
loop_beg  	166
loop_end  	208
loop_seq  	GCTTGTCGGCACCCATGAAAGGGCCATGGATGTTTACGGGCGT
loop_struct  	((((((..(((.(((((.......))))).)))..))))))))
mature_arm  	first
mature_beg  	145
mature_end  	165
mature_query  	TTTGACGACGAGAGAGAGCAC_x32
mature_seq  	TTTGACGACGAGAGAGAGCAC
mature_strand  	+
mature_struct  	(.(((((((((((((((((((
pre_seq  	TTTGACGACGAGAGAGAGCACGCTTGTCGGCACCCATGAAAGGGCCATGGATGTTTACGGGCGTGCTCTCTCTTGTTGTCATACA
pre_struct  	(.(((((((((((((((((((((((((..(((.(((((.......))))).)))..))))))))))))))))))))))))).)))
pri_beg  	1
pri_end  	250
pri_id  	scaffold_8_14826
pri_mfe  	-95.40
pri_seq  	ATTTTCACCCAAATTTATTTGCGTATTACATGATTCATGTGTAGAAATCCCATGTCAGATTTCATGACAATTGCTGGGGTTGTTAAAACAGATTGCTTTAATTTTTCAGTTACTGATGTATGAGCCGAGCTATGATTGACGTTGTTTGACGACGAGAGAGAGCACGCTTGTCGGCACCCATGAAAGGGCCATGGATGTTTACGGGCGTGCTCTCTCTTGTTGTCATACAGTCTATCTGCTGGTTCGGATC
pri_struct  	....(((..((.........(((...((((((...))))))....((((((((((((.......))))).....)))))))............))).........((((...))))))..))).((((((((.(((.(((..(((.(((((((((((((((((((((((((..(((.(((((.......))))).)))..))))))))))))))))))))))))).)))))).)))...))))))))...
star_arm  	second
star_beg  	209
star_end  	229
star_read  	1
star_seq  	GCTCTCTCTTGTTGTCATACA
star_struct  	))))))))))))))))).)))
TTTGACGACGAGAGAGAGCAC_x32	21	1..21	scaffold_8_14826	250	145..165	1e-04	1.00	42.1	Plus / Plus
TTGACGACGAGAGAGAGCA_x1	19	1..19	scaffold_8_14826	250	146..164	1e-04	1.00	42.1	Plus / Plus
TTGACGACGAGAGAGAGCAC_x4	20	1..20	scaffold_8_14826	250	146..165	1e-04	1.00	42.1	Plus / Plus
TTGACGACGAGAGAGAGCACG_x20	21	1..21	scaffold_8_14826	250	146..166	1e-04	1.00	42.1	Plus / Plus
TTGACGACGAGAGAGAGCACGC_x1	22	1..22	scaffold_8_14826	250	146..167	1e-04	1.00	42.1	Plus / Plus
TGACGACGAGAGAGAGCACGC_x7	21	1..21	scaffold_8_14826	250	147..167	1e-04	1.00	42.1	Plus / Plus
TGCTCTCTCTTGTTGTCATAC_x1	21	1..21	scaffold_8_14826	250	208..228	1e-04	1.00	42.1	Plus / Plus


score_star	3.9
score_mfe	3.5
score_freq	-0.8
score	6.8
flank_first_end  	24
flank_first_seq  	AGCTGAGCAATGATTGACGTTGTT
flank_first_struct  	.((.((((..((((.(((..(((.
flank_second_beg  	106
flank_second_seq  	CAGTCTATCAGCTCGCCCAGATCTTTGGAATTTGATCAACCTGCAGGTGATTAATTTTGATATCTAAGTAATGCTAGAATGATGCATATGATTTACTTGCTTTTACTTCGATTTTTTTGTCGCTTTGCTGCAGAACAATTTGTAT
flank_second_struct  	))))).))))))))))...((((..........))))...(((((((((((.((..((((.....(((((((((.........))))..........))))).....))))..))...)))))....))))))............
freq  	10
loop_beg  	46
loop_end  	84
loop_seq  	TTGTCGGCACCCATGAAAGGGCCATGGATGTTTACGGGC
loop_struct  	((((..(((.(((((.......))))).)))..))))))
mature_arm  	first
mature_beg  	25
mature_end  	45
mature_query  	TGACAACGAGAGAGAGCACGC_x5
mature_seq  	TGACAACGAGAGAGAGCACGC
mature_strand  	+
mature_struct  	(((((((((((((((((((((
pre_seq  	TGACAACGAGAGAGAGCACGCTTGTCGGCACCCATGAAAGGGCCATGGATGTTTACGGGCGTGCTCTCTCTTGTTGTCATG
pre_struct  	(((((((((((((((((((((((((..(((.(((((.......))))).)))..))))))))))))))))))))))))).)
pri_beg  	1
pri_end  	250
pri_id  	scaffold_8_14829
pri_mfe  	-96.80
pri_seq  	AGCTGAGCAATGATTGACGTTGTTTGACAACGAGAGAGAGCACGCTTGTCGGCACCCATGAAAGGGCCATGGATGTTTACGGGCGTGCTCTCTCTTGTTGTCATGCAGTCTATCAGCTCGCCCAGATCTTTGGAATTTGATCAACCTGCAGGTGATTAATTTTGATATCTAAGTAATGCTAGAATGATGCATATGATTTACTTGCTTTTACTTCGATTTTTTTGTCGCTTTGCTGCAGAACAATTTGTAT
pri_struct  	.((.((((..((((.(((..(((.(((((((((((((((((((((((((..(((.(((((.......))))).)))..))))))))))))))))))))))))).)))))).))))))))))...((((..........))))...(((((((((((.((..((((.....(((((((((.........))))..........))))).....))))..))...)))))....))))))............
star_arm  	second
star_beg  	85
star_end  	105
star_read  	1
star_seq  	GTGCTCTCTCTTGTTGTCATG
star_struct  	))))))))))))))))))).)
TTTGACAACGAGAGAGAGCAC_x1	21	1..21	scaffold_8_14829	250	23..43	1e-04	1.00	42.1	Plus / Plus
TTGACAACGAGAGAGAGCACG_x1	21	1..21	scaffold_8_14829	250	24..44	1e-04	1.00	42.1	Plus / Plus
TTGACAACGAGAGAGAGCACGC_x1	22	1..22	scaffold_8_14829	250	24..45	1e-04	1.00	42.1	Plus / Plus
TGACAACGAGAGAGAGCACGC_x5	21	1..21	scaffold_8_14829	250	25..45	1e-04	1.00	42.1	Plus / Plus
GTGCTCTCTCTTGTTGTCATG_x2	21	1..21	scaffold_8_14829	250	85..105	1e-04	1.00	42.1	Plus / Plus


score_star	3.9
score_mfe	3.4
score_freq	-0.8
score	6.7
flank_first_end  	147
flank_first_seq  	CCCAATTTTTTTTGCATCTTGACATGATTTATGTGTAGAAATTCCCATGTTAGATTTCATGACAATTGCTGCGGTTGTTAAAACAGGTTGCTTTACTTTTTCAGTTACTGTTACTGATGTATAAGCTGAGCAATGATTGACGTTGTT
flank_first_struct  	.((............((((.((((((...................))))))))))....(((((((((...))))))))).....))..(((((((....(((((.......))))).))).)))).((((..((((.(((..(((.
flank_second_beg  	229
flank_second_seq  	CAGTCTATCAGCTCGCCCAGAT
flank_second_struct  	))))).))))))))........
freq  	10
loop_beg  	169
loop_end  	207
loop_seq  	TTGTCGGCACCCATGAAAGGGCCATGGATGTTTACGGGC
loop_struct  	((((..(((.(((((.......))))).)))..))))))
mature_arm  	first
mature_beg  	148
mature_end  	168
mature_query  	TGACAACGAGAGAGAGCACGC_x5
mature_seq  	TGACAACGAGAGAGAGCACGC
mature_strand  	+
mature_struct  	(((((((((((((((((((((
pre_seq  	TGACAACGAGAGAGAGCACGCTTGTCGGCACCCATGAAAGGGCCATGGATGTTTACGGGCGTGCTCTCTCTTGTTGTCATG
pre_struct  	(((((((((((((((((((((((((..(((.(((((.......))))).)))..))))))))))))))))))))))))).)
pri_beg  	1
pri_end  	250
pri_id  	scaffold_8_14832
pri_mfe  	-94.21
pri_seq  	CCCAATTTTTTTTGCATCTTGACATGATTTATGTGTAGAAATTCCCATGTTAGATTTCATGACAATTGCTGCGGTTGTTAAAACAGGTTGCTTTACTTTTTCAGTTACTGTTACTGATGTATAAGCTGAGCAATGATTGACGTTGTTTGACAACGAGAGAGAGCACGCTTGTCGGCACCCATGAAAGGGCCATGGATGTTTACGGGCGTGCTCTCTCTTGTTGTCATGCAGTCTATCAGCTCGCCCAGAT
pri_struct  	.((............((((.((((((...................))))))))))....(((((((((...))))))))).....))..(((((((....(((((.......))))).))).)))).((((..((((.(((..(((.(((((((((((((((((((((((((..(((.(((((.......))))).)))..))))))))))))))))))))))))).)))))).))))))))........
star_arm  	second
star_beg  	208
star_end  	228
star_read  	1
star_seq  	GTGCTCTCTCTTGTTGTCATG
star_struct  	))))))))))))))))))).)
TTTGACAACGAGAGAGAGCAC_x1	21	1..21	scaffold_8_14832	250	146..166	1e-04	1.00	42.1	Plus / Plus
TTGACAACGAGAGAGAGCACG_x1	21	1..21	scaffold_8_14832	250	147..167	1e-04	1.00	42.1	Plus / Plus
TTGACAACGAGAGAGAGCACGC_x1	22	1..22	scaffold_8_14832	250	147..168	1e-04	1.00	42.1	Plus / Plus
TGACAACGAGAGAGAGCACGC_x5	21	1..21	scaffold_8_14832	250	148..168	1e-04	1.00	42.1	Plus / Plus
GTGCTCTCTCTTGTTGTCATG_x2	21	1..21	scaffold_8_14832	250	208..228	1e-04	1.00	42.1	Plus / Plus


score_star	3.9
score_mfe	3.1
score_freq	99320.7
score	99328
flank_first_end  	22
flank_first_seq  	CTCAAGAACAAAACAGTTGAGG
flank_first_struct  	(((((.........((((((((
flank_second_beg  	105
flank_second_seq  	TCAACTAAGAGAAATAATTCACTACTTTATATACATATCATGCATTAATTAAAATGCAATGAATAAGAGCCTCTGGCCTTACTTATGATAGTATTTATGCAGAAGCTGCAGATTTTCAATTGAGGAAAGCAGAGCAGCTAGCCTAC
flank_second_struct  	))))))..(((((.........(((((((((......(((((((((......))))).)))).((((.(((...)))))))..))))).))))....(((((...)))))..)))))..)))))...(((......))).......
freq  	194825
loop_beg  	44
loop_end  	83
loop_seq  	TCCTTCACAACCGTGGAGCTTAAGCATAGTCTGAATGATT
loop_struct  	((.((((..((..((.........))..)).)))).))))
mature_arm  	second
mature_beg  	84
mature_end  	104
mature_query  	TCGGACCAGGCTTCATTCCCC_x193608
mature_seq  	TCGGACCAGGCTTCATTCCCC
mature_strand  	+
mature_struct  	)))))))))))..))))))))
pre_seq  	GGAATGTCGTCTGGTTCGAGATCCTTCACAACCGTGGAGCTTAAGCATAGTCTGAATGATTTCGGACCAGGCTTCATTCCCC
pre_struct  	((((((..(((((((((((((((.((((..((..((.........))..)).)))).)))))))))))))))..))))))))
pri_beg  	1
pri_end  	250
pri_id  	scaffold_8_15951
pri_mfe  	-85.20
[truncated: 28,236 more chars]
