# Supplementary material for: A Survey of MicroRNA Length Variants Contributing to miRNome Complexity in Peach (Prunus Persica L.)
Source: Front Plant Sci. 2012 Jul 26;3:165. doi: 10.3389/fpls.2012.00165 (PMC3405489; doi:10.3389/fpls.2012.00165)
Supplement: File S6 — Reports a summary of the miRNA coding loci identified by miRDeep-P. [file 26922_Faccioli_DataSheet6.XLS]

## Sheet: ALL
Sample	Scaffold	Strand	ScaffoldID	MATstart	MATend	PREstart	PREend	MATseq	PREseq	PRELength	MATLength		MATseq EMBL Accession Number
GL1	1	-	scaffold_1_47428	893677	893698	893677	893744	TGCTTCGAGACGATGAACCCGA	GGCGTTGGATCGTCTGGGAGTGAGAGACTGCTTCGAGCAGATCATATGCTTCGAGACGATGAACCCGA	68	22		HE860283
BF1	1	+	scaffold_1_1190	1563833	1563852	1563833	1563902	TGAAGCTGCCAGCATGATCT	TGAAGCTGCCAGCATGATCTTAACCTCCCTATTTTGGTTAGGGAAGATCAGATCATGTGGCAGTTTCACC	70	20		HE860284
F1	1	+	scaffold_1_544	1563833	1563852	1563833	1563902	TGAAGCTGCCAGCATGATCT	TGAAGCTGCCAGCATGATCTTAACCTCCCTATTTTGGTTAGGGAAGATCAGATCATGTGGCAGTTTCACC	70	20		HE860284
GF1	1	+	scaffold_1_1085	1563833	1563852	1563833	1563902	TGAAGCTGCCAGCATGATCT	TGAAGCTGCCAGCATGATCTTAACCTCCCTATTTTGGTTAGGGAAGATCAGATCATGTGGCAGTTTCACC	70	20		HE860284
O1	1	+	scaffold_1_1081	1563833	1563852	1563833	1563902	TGAAGCTGCCAGCATGATCT	TGAAGCTGCCAGCATGATCTTAACCTCCCTATTTTGGTTAGGGAAGATCAGATCATGTGGCAGTTTCACC	70	20		HE860284
BF1	1	-	scaffold_1_82107	2213224	2213244	2213224	2213305	TCGGACCAGGCTTCATTCCCC	GGAATGCTGTCTGGTTCGAGACCATTCCTTTGAAGCAAGAAACATGATCATCCGAATGATCTCGGACCAGGCTTCATTCCCC	82	21		HE860285
F1	1	-	scaffold_1_32247	2213224	2213244	2213224	2213305	TCGGACCAGGCTTCATTCCCC	GGAATGCTGTCTGGTTCGAGACCATTCCTTTGAAGCAAGAAACATGATCATCCGAATGATCTCGGACCAGGCTTCATTCCCC	82	21		HE860285
GF1	1	-	scaffold_1_69754	2213224	2213244	2213224	2213305	TCGGACCAGGCTTCATTCCCC	GGAATGCTGTCTGGTTCGAGACCATTCCTTTGAAGCAAGAAACATGATCATCCGAATGATCTCGGACCAGGCTTCATTCCCC	82	21		HE860285
GL1	1	-	scaffold_1_46636	2213224	2213244	2213224	2213305	TCGGACCAGGCTTCATTCCCC	GGAATGCTGTCTGGTTCGAGACCATTCCTTTGAAGCAAGAAACATGATCATCCGAATGATCTCGGACCAGGCTTCATTCCCC	82	21		HE860285
O1	1	-	scaffold_1_70634	2213224	2213244	2213224	2213305	TCGGACCAGGCTTCATTCCCC	GGAATGCTGTCTGGTTCGAGACCATTCCTTTGAAGCAAGAAACATGATCATCCGAATGATCTCGGACCAGGCTTCATTCCCC	82	21		HE860285
BF1	1	+	scaffold_1_1884	2254122	2254143	2254122	2254209	TTATACAATGAAATCACGGCCG	TTATACAATGAAATCACGGCCGAGAAAAGAACAGAAGATTCTTTCTGACTCTCTCTCTCTCCTCTCTGCCGTGTTTCTTTGTATAAAG	88	22		HE860286
F1	1	+	scaffold_1_850	2254122	2254142	2254122	2254209	TTATACAATGAAATCACGGCC	TTATACAATGAAATCACGGCCGAGAAAAGAACAGAAGATTCTTTCTGACTCTCTCTCTCTCCTCTCTGCCGTGTTTCTTTGTATAAAG	88	21		HE860287
GF1	1	+	scaffold_1_1638	2254122	2254141	2254122	2254209	TTATACAATGAAATCACGGC	TTATACAATGAAATCACGGCCGAGAAAAGAACAGAAGATTCTTTCTGACTCTCTCTCTCTCCTCTCTGCCGTGTTTCTTTGTATAAAG	88	20		HE860288
GL1	1	+	scaffold_1_1199	2254122	2254142	2254122	2254209	TTATACAATGAAATCACGGCC	TTATACAATGAAATCACGGCCGAGAAAAGAACAGAAGATTCTTTCTGACTCTCTCTCTCTCCTCTCTGCCGTGTTTCTTTGTATAAAG	88	21		HE860287
O1	1	+	scaffold_1_1773	2254122	2254142	2254122	2254209	TTATACAATGAAATCACGGCC	TTATACAATGAAATCACGGCCGAGAAAAGAACAGAAGATTCTTTCTGACTCTCTCTCTCTCCTCTCTGCCGTGTTTCTTTGTATAAAG	88	21		HE860287
GF1	1	+	scaffold_1_2275	3023506	3023525	3023432	3023525	TAAGAGATAGGGCCTCACCT	GTGATGTCCTATCTCTTAGTAGTTGGATTAGGCTAACCAACTTATCCGACGGCTAACCAATTTGATTCAACGATTAAGAGATAGGGCCTCACCT	94	20		HE860289
BF1	1	-	scaffold_1_77799	6560248	6560271	6560248	6560414	TGAACCCCTGTAGTCCAAGAGATC	TTTCTTGGACAACAGGAGTTTAAGAGATTGTGGTCACCCACCACAGGATATTAATCCAATGGTTCAAAAAAGTTTCTTAAAATGAGTGCAAGAGTGAGTGAACCGTTGAATTTACATCTAACGGTGAGTGACCACAAATCTCTTGAACCCCTGTAGTCCAAGAGATC	167	24		HE860290
GF1	1	-	scaffold_1_66075	6560248	6560271	6560248	6560414	TGAACCCCTGTAGTCCAAGAGATC	TTTCTTGGACAACAGGAGTTTAAGAGATTGTGGTCACCCACCACAGGATATTAATCCAATGGTTCAAAAAAGTTTCTTAAAATGAGTGCAAGAGTGAGTGAACCGTTGAATTTACATCTAACGGTGAGTGACCACAAATCTCTTGAACCCCTGTAGTCCAAGAGATC	167	24		HE860290
F1	1	-	scaffold_1_30489	6830433	6830453	6830433	6830529	CAAGATTAGAAGTATGTAACC	CTACATACTTCTAATCTCGATCGTTGAATTGCATCTAAAAGACTACCAACACATTTAATGAATACAATCTAACTGCCAAGATTAGAAGTATGTAACC	97	21		HE860291
BF1	1	+	scaffold_1_7779	8357515	8357535	8357515	8357719	TTAAGGACCCGAACTAATTGT	TTAAGGACCCGAACTAATTGTTTTAGCCAATTTGCCCCCTGACGTCAAAATCTGCCACTTCCCATCCATTCTGCCGTCAAGTTGGTGTTTTGGTGGAGACGTGAAATGACAAAAGTAACCTCCAACTTGATGGCCAGATGGATGGGAGGCATATTTTTATGTCCGGGGGCAAATTGGCGAAAAAAATTAGTTTGGGTCCTTAATT	205	21		HE860292
F1	1	+	scaffold_1_3112	8357515	8357535	8357515	8357719	TTAAGGACCCGAACTAATTGT	TTAAGGACCCGAACTAATTGTTTTAGCCAATTTGCCCCCTGACGTCAAAATCTGCCACTTCCCATCCATTCTGCCGTCAAGTTGGTGTTTTGGTGGAGACGTGAAATGACAAAAGTAACCTCCAACTTGATGGCCAGATGGATGGGAGGCATATTTTTATGTCCGGGGGCAAATTGGCGAAAAAAATTAGTTTGGGTCCTTAATT	205	21		HE860292
GL1	1	+	scaffold_1_4791	8357515	8357535	8357515	8357719	TTAAGGACCCGAACTAATTGT	TTAAGGACCCGAACTAATTGTTTTAGCCAATTTGCCCCCTGACGTCAAAATCTGCCACTTCCCATCCATTCTGCCGTCAAGTTGGTGTTTTGGTGGAGACGTGAAATGACAAAAGTAACCTCCAACTTGATGGCCAGATGGATGGGAGGCATATTTTTATGTCCGGGGGCAAATTGGCGAAAAAAATTAGTTTGGGTCCTTAATT	205	21		HE860292
BF1	1	+	scaffold_1_8028	8677818	8677838	8677745	8677838	TTAGATTCACGCACAAACTCG	AGTTTGTGCGTGAATCGAACCCCATCACAGCCGTCCATCTTTATGATCACGATGTTAACTCAATCCAATGGTGTTAGATTCACGCACAAACTCG	94	21		HE860293
F1	1	+	scaffold_1_3206	8677818	8677838	8677745	8677838	TTAGATTCACGCACAAACTCG	AGTTTGTGCGTGAATCGAACCCCATCACAGCCGTCCATCTTTATGATCACGATGTTAACTCAATCCAATGGTGTTAGATTCACGCACAAACTCG	94	21		HE860293
GF1	1	+	scaffold_1_7052	8677818	8677838	8677745	8677838	TTAGATTCACGCACAAACTCG	AGTTTGTGCGTGAATCGAACCCCATCACAGCCGTCCATCTTTATGATCACGATGTTAACTCAATCCAATGGTGTTAGATTCACGCACAAACTCG	94	21		HE860293
GL1	1	+	scaffold_1_4973	8677818	8677838	8677745	8677838	TTAGATTCACGCACAAACTCG	AGTTTGTGCGTGAATCGAACCCCATCACAGCCGTCCATCTTTATGATCACGATGTTAACTCAATCCAATGGTGTTAGATTCACGCACAAACTCG	94	21		HE860293
O1	1	+	scaffold_1_7098	8677818	8677838	8677745	8677838	TTAGATTCACGCACAAACTCG	AGTTTGTGCGTGAATCGAACCCCATCACAGCCGTCCATCTTTATGATCACGATGTTAACTCAATCCAATGGTGTTAGATTCACGCACAAACTCG	94	21		HE860293
GF1	1	+	scaffold_1_8407	10250366	10250389	10250366	10250476	GAGGGGAGGATGGAAGAGAGGAGT	GAGGGGAGGATGGAAGAGAGGAGTAACAAATGTGAAAACAATTTGAAATTGACTTTAGTTTTTAGTTTTTGTTTTCAGTTTTATTACTCCTCCCTCCCATCCTCTCCTTTT	111	24		HE860294
O1	1	+	scaffold_1_9007	10896008	10896031	10896008	10896115	ATGGTCACCCACCGTTGGATATTA	ATGGTCACCCACCGTTGGATATTAATCCAATGGTTCAAAAAAGTTTCTTAAAAGGAGTGCAAGAGTGAGTGAATCGTTGAATTTATATCTAACGGTGAGTGACCACAA	108	24		HE860295
BF1	1	+	scaffold_1_13864	14377317	14377340	14377317	14377525	AATCCCGATCTCTTGGACCACAGG	AATCCCGATCTCTTGGACCACAGGAGTCCAAGAGATTTGTGGTCACTCACCGTTGGATGTAGATNNNNNNNNNNNNNNNNNNNNNNNNNNNNNNNNNNNNNNNNNNNNNNNNNNNNNNNNNNNNNNNNNNNNNNNNNNNNNNNNNNNNNNNNNNNNNNNNNNNNGCCCCCAATCTCTTGACTCCTGTGGGTCCAAGAGATCAGGACTGT	209	24		HE860296
GF1	1	+	scaffold_1_11930	14377317	14377340	14377317	14377525	AATCCCGATCTCTTGGACCACAGG	AATCCCGATCTCTTGGACCACAGGAGTCCAAGAGATTTGTGGTCACTCACCGTTGGATGTAGATNNNNNNNNNNNNNNNNNNNNNNNNNNNNNNNNNNNNNNNNNNNNNNNNNNNNNNNNNNNNNNNNNNNNNNNNNNNNNNNNNNNNNNNNNNNNNNNNNNNNGCCCCCAATCTCTTGACTCCTGTGGGTCCAAGAGATCAGGACTGT	209	24		HE860296
BF1	1	+	scaffold_1_17785	18193348	18193371	18193348	18193470	AGAGATTTGTGGTTACTCACCGTT	AGAGATTTGTGGTTACTCACCGTTGGATGTAAATTCAACGGTTCACTCAATCTTGAACTCCTTTTAAGAAACTTTTTTGAACCATTAGATTAATATCCAACGGTGAGTGACCACAATCTCTTG	123	24		HE860297
F1	1	+	scaffold_1_6751	18193348	18193371	18193348	18193470	AGAGATTTGTGGTTACTCACCGTT	AGAGATTTGTGGTTACTCACCGTTGGATGTAAATTCAACGGTTCACTCAATCTTGAACTCCTTTTAAGAAACTTTTTTGAACCATTAGATTAATATCCAACGGTGAGTGACCACAATCTCTTG	123	24		HE860297
GF1	1	+	scaffold_1_14863	18193348	18193371	18193348	18193470	AGAGATTTGTGGTTACTCACCGTT	AGAGATTTGTGGTTACTCACCGTTGGATGTAAATTCAACGGTTCACTCAATCTTGAACTCCTTTTAAGAAACTTTTTTGAACCATTAGATTAATATCCAACGGTGAGTGACCACAATCTCTTG	123	24		HE860297
GL1	1	+	scaffold_1_9969	18193348	18193371	18193348	18193470	AGAGATTTGTGGTTACTCACCGTT	AGAGATTTGTGGTTACTCACCGTTGGATGTAAATTCAACGGTTCACTCAATCTTGAACTCCTTTTAAGAAACTTTTTTGAACCATTAGATTAATATCCAACGGTGAGTGACCACAATCTCTTG	123	24		HE860297
O1	1	+	scaffold_1_15017	18193348	18193371	18193348	18193470	AGAGATTTGTGGTTACTCACCGTT	AGAGATTTGTGGTTACTCACCGTTGGATGTAAATTCAACGGTTCACTCAATCTTGAACTCCTTTTAAGAAACTTTTTTGAACCATTAGATTAATATCCAACGGTGAGTGACCACAATCTCTTG	123	24		HE860297
BF1	1	-	scaffold_1_62603	22425541	22425559	22425541	22425665	GGCAGTCTCCTTGGCTACC	TAGCCAAGGATGACTTGCCTGCAGCCTCCCAAGGGCTCTCTCTCTCTCTCTAAATATAATGTGGCGCTATAGCTAAGCTTGGTTTAGAATCCTTGTGTGATCTACAGGCAGTCTCCTTGGCTACC	125	19		HE860298
F1	1	-	scaffold_1_25178	22425541	22425559	22425541	22425665	GGCAGTCTCCTTGGCTACC	TAGCCAAGGATGACTTGCCTGCAGCCTCCCAAGGGCTCTCTCTCTCTCTCTAAATATAATGTGGCGCTATAGCTAAGCTTGGTTTAGAATCCTTGTGTGATCTACAGGCAGTCTCCTTGGCTACC	125	19		HE860298
GF1	1	-	scaffold_1_53706	22425541	22425559	22425541	22425665	GGCAGTCTCCTTGGCTACC	TAGCCAAGGATGACTTGCCTGCAGCCTCCCAAGGGCTCTCTCTCTCTCTCTAAATATAATGTGGCGCTATAGCTAAGCTTGGTTTAGAATCCTTGTGTGATCTACAGGCAGTCTCCTTGGCTACC	125	19		HE860298
GL1	1	-	scaffold_1_36193	22425646	22425665	22425541	22425665	TAGCCAAGGATGACTTGCCT	TAGCCAAGGATGACTTGCCTGCAGCCTCCCAAGGGCTCTCTCTCTCTCTCTAAATATAATGTGGCGCTATAGCTAAGCTTGGTTTAGAATCCTTGTGTGATCTACAGGCAGTCTCCTTGGCTACC	125	20		HE860299
GF1	1	+	scaffold_1_20847	25998237	25998260	25998162	25998260	ATTATGACCTCAAACAACCCGTGT	AGTGAGGTTTTAGAGGTCAATAATGTGGCAAGGTTGTTCCATGAGAGACTGAGAACTTGGAGATGAGCGAGCGAGATTATGACCTCAAACAACCCGTGT	99	24		HE860300
BF1	1	-	scaffold_1_58252	26746321	26746341	26746243	26746341	GTTTCCCTGACCACTTCACTG	GTTTCCCTGACCACTTCACTGGGATCAAGCTTTCCAAAACCCTTCAACTGAGGGTGAAATTCCATGCATGCCATCCCACTGAAGTGTTTGGGGGAACTC	99	21		HE860301
BF1	1	+	scaffold_1_27563	28165188	28165211	28165188	28165370	AATCCCGATCTCTTGGACCACAGG	AATCCCGATCTCTTGGACCACAGGAGTCCAAGAAATTTGTGGTCACTCACTGTTGGATGTAAATTCAACGATTCACTCAATCTTGCACTCTTTTTAAGAAACTTTTTTGAATCATTGGATTAATATCCAACGGTGGGTGACCACAATCTCTTGGACTCCTGTGGTCCAAGAGATCAGGACTAG	183	24		HE860296
GF1	1	+	scaffold_1_22513	28165188	28165211	28165188	28165370	AATCCCGATCTCTTGGACCACAGG	AATCCCGATCTCTTGGACCACAGGAGTCCAAGAAATTTGTGGTCACTCACTGTTGGATGTAAATTCAACGATTCACTCAATCTTGCACTCTTTTTAAGAAACTTTTTTGAATCATTGGATTAATATCCAACGGTGGGTGACCACAATCTCTTGGACTCCTGTGGTCCAAGAGATCAGGACTAG	183	24		HE860296
BF1	1	-	scaffold_1_56768	28403895	28403918	28403774	28403918	ATAGGGGTCCAAGAGATTTGTAGT	ATAGGGGTCCAAGAGATTTGTAGTCGCTCACCATTGGATGTAAATTCAACGGTTCACTCACTCTTGCACTCCTTTTAAAAAACTTTTTTGAACCATTGGATTAATATCTATCGGTGTATGACCACAATCTCTTAAACTCCTGTGG	145	24		HE860302
BF1	1	+	scaffold_1_28837	29644703	29644724	29644648	29644724	CTACCGATTCCACCCATTCCGA	GGATTGGGTGGGTTTGGTAAGAAAACTTGATCATATATCTCAATGAACTCGTTTCCTACCGATTCCACCCATTCCGA	77	22		HE860303
GF1	1	+	scaffold_1_23637	29644703	29644724	29644648	29644724	CTACCGATTCCACCCATTCCGA	GGATTGGGTGGGTTTGGTAAGAAAACTTGATCATATATCTCAATGAACTCGTTTCCTACCGATTCCACCCATTCCGA	77	22		HE860303
GL1	1	+	scaffold_1_15448	29644703	29644724	29644648	29644724	CTACCGATTCCACCCATTCCGA	GGATTGGGTGGGTTTGGTAAGAAAACTTGATCATATATCTCAATGAACTCGTTTCCTACCGATTCCACCCATTCCGA	77	22		HE860303
BF1	1	+	scaffold_1_28838	29646141	29646162	29646083	29646162	TTTCCGAAACCTCCCATTCCAA	GGGTGAGAGGTTGCCGGAAAGAATACATAATATTCATCCAAGTTTTGATATTAAATTCTTTCCGAAACCTCCCATTCCAA	80	22		HE860304
F1	1	+	scaffold_1_10794	29646141	29646162	29646083	29646162	TTTCCGAAACCTCCCATTCCAA	GGGTGAGAGGTTGCCGGAAAGAATACATAATATTCATCCAAGTTTTGATATTAAATTCTTTCCGAAACCTCCCATTCCAA	80	22		HE860304
GF1	1	+	scaffold_1_23638	29646141	29646162	29646083	29646162	TTTCCGAAACCTCCCATTCCAA	GGGTGAGAGGTTGCCGGAAAGAATACATAATATTCATCCAAGTTTTGATATTAAATTCTTTCCGAAACCTCCCATTCCAA	80	22		HE860304
GL1	1	+	scaffold_1_15451	29646141	29646162	29646083	29646162	TTTCCGAAACCTCCCATTCCAA	GGGTGAGAGGTTGCCGGAAAGAATACATAATATTCATCCAAGTTTTGATATTAAATTCTTTCCGAAACCTCCCATTCCAA	80	22		HE860304
O1	1	+	scaffold_1_24128	29646141	29646162	29646083	29646162	TTTCCGAAACCTCCCATTCCAA	GGGTGAGAGGTTGCCGGAAAGAATACATAATATTCATCCAAGTTTTGATATTAAATTCTTTCCGAAACCTCCCATTCCAA	80	22		HE860304
BF1	1	+	scaffold_1_28844	29648328	29648349	29648281	29648349	TTGCCAACCCCGCCCATTCCAA	GGAATGAGCGTGTTGGAAAAGAAAAAGACTCAACAACCCATGTTTCTTTGCCAACCCCGCCCATTCCAA	69	22		HE860305
F1	1	+	scaffold_1_10797	29648328	29648349	29648281	29648349	TTGCCAACCCCGCCCATTCCAA	GGAATGAGCGTGTTGGAAAAGAAAAAGACTCAACAACCCATGTTTCTTTGCCAACCCCGCCCATTCCAA	69	22		HE860305
GF1	1	+	scaffold_1_23643	29648328	29648349	29648281	29648349	TTGCCAACCCCGCCCATTCCAA	GGAATGAGCGTGTTGGAAAAGAAAAAGACTCAACAACCCATGTTTCTTTGCCAACCCCGCCCATTCCAA	69	22		HE860305
GL1	1	+	scaffold_1_15457	29648328	29648349	29648281	29648349	TTGCCAACCCCGCCCATTCCAA	GGAATGAGCGTGTTGGAAAAGAAAAAGACTCAACAACCCATGTTTCTTTGCCAACCCCGCCCATTCCAA	69	22		HE860305
O1	1	+	scaffold_1_24131	29648328	29648349	29648281	29648349	TTGCCAACCCCGCCCATTCCAA	GGAATGAGCGTGTTGGAAAAGAAAAAGACTCAACAACCCATGTTTCTTTGCCAACCCCGCCCATTCCAA	69	22		HE860305
BF1	1	+	scaffold_1_29006	29857119	29857138	29856944	29857138	TTGGACTGAAGGGAGCTCCT	GAGCTCTTCTTCAGTCCAGTCCGAGGCAGTTTGAAGGCCGACACTCAGCTGCTGACTCGTTGGTTCAAGAACTCATCAACTAAGCCATACAGTTTAAGTGCGCTGAAAACAGTGGTGTGGTGTGTTTCTGATCCAACGAAGCAGGAGCCGATAGGTTGGTTATTGCTGTCACGTCTTGGACTGAAGGGAGCTCCT	195	20		HE860306
O1	1	+	scaffold_1_24287	29857119	29857138	29856944	29857138	TTGGACTGAAGGGAGCTCCT	GAGCTCTTCTTCAGTCCAGTCCGAGGCAGTTTGAAGGCCGACACTCAGCTGCTGACTCGTTGGTTCAAGAACTCATCAACTAAGCCATACAGTTTAAGTGCGCTGAAAACAGTGGTGTGGTGTGTTTCTGATCCAACGAAGCAGGAGCCGATAGGTTGGTTATTGCTGTCACGTCTTGGACTGAAGGGAGCTCCT	195	20		HE860306
GL1	1	+	scaffold_1_15938	30648574	30648597	30648431	30648597	TGAACCCCTGTAGTCCAAGAGATC	TCTCTTGGACCACAGGAGTCCAAGAGATTGTGGTCACCTATCGTTGGATATTAATTCAATGGTTTAAAAAAGTTTCTTAAAAGAAGTGCAAGAGTTAGTGAACCGTTGAATTTACATCCAACGATGAGTGACCACAAATCTCTTGAACCCCTGTAGTCCAAGAGATC	167	24		HE860290
BF1	1	-	scaffold_1_53813	32136196	32136215	32136134	32136215	TTGGCATTCTGTCCACCTCC	TTGGCATTCTGTCCACCTCCTCTCTTTTTCACTCCCTGTGTATTAGAAGATAGTACGTGTGGAGGTGGGCATACTGCCAACT	82	20		HE860307
F1	1	-	scaffold_1_21723	32136196	32136215	32136134	32136215	TTGGCATTCTGTCCACCTCC	TTGGCATTCTGTCCACCTCCTCTCTTTTTCACTCCCTGTGTATTAGAAGATAGTACGTGTGGAGGTGGGCATACTGCCAACT	82	20		HE860307
GF1	1	-	scaffold_1_46167	32136196	32136215	32136134	32136215	TTGGCATTCTGTCCACCTCC	TTGGCATTCTGTCCACCTCCTCTCTTTTTCACTCCCTGTGTATTAGAAGATAGTACGTGTGGAGGTGGGCATACTGCCAACT	82	20		HE860307
GL1	1	-	scaffold_1_31339	32136196	32136215	32136134	32136215	TTGGCATTCTGTCCACCTCC	TTGGCATTCTGTCCACCTCCTCTCTTTTTCACTCCCTGTGTATTAGAAGATAGTACGTGTGGAGGTGGGCATACTGCCAACT	82	20		HE860307
O1	1	-	scaffold_1_46766	32136196	32136215	32136134	32136215	TTGGCATTCTGTCCACCTCC	TTGGCATTCTGTCCACCTCCTCTCTTTTTCACTCCCTGTGTATTAGAAGATAGTACGTGTGGAGGTGGGCATACTGCCAACT	82	20		HE860307
BF1	1	+	scaffold_1_30982	32200690	32200710	32200690	32200754	TGTTGGCCCGGTTCACTCAGA	TGTTGGCCCGGTTCACTCAGAGAAGATGAATTCCCTTCTGAATTTGATTGAGCCGTGCCAATATC	65	21		HE860308
F1	1	+	scaffold_1_11671	32200734	32200754	32200690	32200754	TGATTGAGCCGTGCCAATATC	TGTTGGCCCGGTTCACTCAGAGAAGATGAATTCCCTTCTGAATTTGATTGAGCCGTGCCAATATC	65	21		HE860309
GL1	1	+	scaffold_1_16709	32200734	32200754	32200690	32200754	TGATTGAGCCGTGCCAATATC	TGTTGGCCCGGTTCACTCAGAGAAGATGAATTCCCTTCTGAATTTGATTGAGCCGTGCCAATATC	65	21		HE860309
GL1	1	+	scaffold_1_17069	32825349	32825372	32825349	32825502	AAGTGAGGATGAGATTGAGAGAGA	AAGTGAGGATGAGATTGAGAGAGAGGTAGGGCTAACAAAATTGAAAACAAAATCTTGAATTTGAAAACAATTTCAAATAGATATCAGTTTTTAGTTTTAGTTTTCACTTTTTTTTGCGCCTCCCTCCCAGCCTCTCCTCTCATCTTCCCTCTCA	154	24		HE860310
BF1	1	+	scaffold_1_32298	33986392	33986411	33986392	33986475	TGACAGAAGAGAGTGAGCAC	TGACAGAAGAGAGTGAGCACACAGAGGCACTTGGCATAAAGCGTATGCTATTGCTTTTGCGTGCTCATGTCTCTTTCTGTCAGC	84	20		HE860311
F1	1	+	scaffold_1_12313	33986392	33986411	33986392	33986475	TGACAGAAGAGAGTGAGCAC	TGACAGAAGAGAGTGAGCACACAGAGGCACTTGGCATAAAGCGTATGCTATTGCTTTTGCGTGCTCATGTCTCTTTCTGTCAGC	84	20		HE860311
GF1	1	+	scaffold_1_26766	33986392	33986411	33986392	33986475	TGACAGAAGAGAGTGAGCAC	TGACAGAAGAGAGTGAGCACACAGAGGCACTTGGCATAAAGCGTATGCTATTGCTTTTGCGTGCTCATGTCTCTTTCTGTCAGC	84	20		HE860311
GL1	1	+	scaffold_1_17639	33986392	33986411	33986392	33986475	TGACAGAAGAGAGTGAGCAC	TGACAGAAGAGAGTGAGCACACAGAGGCACTTGGCATAAAGCGTATGCTATTGCTTTTGCGTGCTCATGTCTCTTTCTGTCAGC	84	20		HE860311
O1	1	+	scaffold_1_27188	33986392	33986411	33986392	33986475	TGACAGAAGAGAGTGAGCAC	TGACAGAAGAGAGTGAGCACACAGAGGCACTTGGCATAAAGCGTATGCTATTGCTTTTGCGTGCTCATGTCTCTTTCTGTCAGC	84	20		HE860311
BF1	1	-	scaffold_1_51931	34819761	34819780	34819693	34819780	TGACAGAAGAGAGTGAGCAC	TGACAGAAGAGAGTGAGCACACAAGGTGTTTTCTTGCATGGTGGGTTTCATGCTTGAAGCTTTGCGTGCTTACTCTCTATCTGTCACC	88	20		HE860311
F1	1	-	scaffold_1_20815	34819761	34819780	34819693	34819780	TGACAGAAGAGAGTGAGCAC	TGACAGAAGAGAGTGAGCACACAAGGTGTTTTCTTGCATGGTGGGTTTCATGCTTGAAGCTTTGCGTGCTTACTCTCTATCTGTCACC	88	20		HE860311
GF1	1	-	scaffold_1_44508	34819761	34819780	34819693	34819780	TGACAGAAGAGAGTGAGCAC	TGACAGAAGAGAGTGAGCACACAAGGTGTTTTCTTGCATGGTGGGTTTCATGCTTGAAGCTTTGCGTGCTTACTCTCTATCTGTCACC	88	20		HE860311
GL1	1	-	scaffold_1_30126	34819761	34819780	34819693	34819780	TGACAGAAGAGAGTGAGCAC	TGACAGAAGAGAGTGAGCACACAAGGTGTTTTCTTGCATGGTGGGTTTCATGCTTGAAGCTTTGCGTGCTTACTCTCTATCTGTCACC	88	20		HE860311
GF1	1	-	scaffold_1_44472	34878815	34878838	34878709	34878838	TTTAAGAGATTTGTGGTCACTCAC	TTTAAGAGATTTGTGGTCACTCACCGTTGGATATAAATTCAACGGTTCACTCACTCTTGCACTCATTTTAAAAAACTTTTTTCAACCATTGGATTAAATTCAACGGTAGGTGACCCCAATCTCTTGGACT	130	24		HE860312
BF1	1	-	scaffold_1_50797	36605343	36605366	36605245	36605366	AGAGATTTGTGGTTACTCACCGTT	AGAGATTTGTGGTTACTCACCGTTAGATGTAAATTCGACGGTTCACTCACTCTTGCACTCATTTTAAGAAAAAAAATTAACCATTGGATTAATATTCAACAGTATGTGACCACAATCTCTTG	122	24		HE860297
GL1	1	-	scaffold_1_29346	36605343	36605366	36605245	36605366	AGAGATTTGTGGTTACTCACCGTT	AGAGATTTGTGGTTACTCACCGTTAGATGTAAATTCGACGGTTCACTCACTCTTGCACTCATTTTAAGAAAAAAAATTAACCATTGGATTAATATTCAACAGTATGTGACCACAATCTCTTG	122	24		HE860297
O1	1	-	scaffold_1_43946	36605343	36605366	36605245	36605366	AGAGATTTGTGGTTACTCACCGTT	AGAGATTTGTGGTTACTCACCGTTAGATGTAAATTCGACGGTTCACTCACTCTTGCACTCATTTTAAGAAAAAAAATTAACCATTGGATTAATATTCAACAGTATGTGACCACAATCTCTTG	122	24		HE860297
F1	1	+	scaffold_1_13256	37127600	37127623	37127540	37127623	ATGTGATTGTCCACTTCATCTGCC	CAGATGAAGTGAACAACTACATCAATTAAAAAGTGTCAATAAATCATAAAATAAAATAAAATGTGATTGTCCACTTCATCTGCC	84	24		HE860313
BF1	1	+	scaffold_1_36426	39213130	39213153	39213130	39213252	AGAGATTTGTGGTTACTCACCGTT	AGAGATTTGTGGTTACTCACCGTTGGATGTAAATTCAACGGTTCACTCACTCTTGCACTCCTTTTAAAAAACTTTTTTGAATCATTGGATTAATATCCAACGGTGGGTGATCACAATCTCTTG	123	24		HE860297
GF1	1	+	scaffold_1_30618	39213130	39213153	39213130	39213252	AGAGATTTGTGGTTACTCACCGTT	AGAGATTTGTGGTTACTCACCGTTGGATGTAAATTCAACGGTTCACTCACTCTTGCACTCCTTTTAAAAAACTTTTTTGAATCATTGGATTAATATCCAACGGTGGGTGATCACAATCTCTTG	123	24		HE860297
GF1	1	-	scaffold_1_41364	39281011	39281031	39280933	39281031	TTCCACAGCTTTCTTGAACGT	TTCCACAGCTTTCTTGAACGTCTGTGCCCTTTCAGGAACTATCAGATAATTTTCATGCAGTTCCAATAGCACAAAAACAGTTCAAGAAAGCTGTGAAAC	99	21		HE860314
BF1	1	+	scaffold_1_36597	39442424	39442447	39442424	39442546	AGAGATTTGTGGTTACTCACCGTT	AGAGATTTGTGGTTACTCACCGTTGGATGTAAATTCAACGGTTCACTCACTCTTGCACTCCTTTTAAAAAACTTTTTTGAACCATTGGATTAATATCCAACGGTGGGTGACCACAATCTCTTG	123	24		HE860297
F1	1	+	scaffold_1_14279	39442424	39442447	39442424	39442546	AGAGATTTGTGGTTACTCACCGTT	AGAGATTTGTGGTTACTCACCGTTGGATGTAAATTCAACGGTTCACTCACTCTTGCACTCCTTTTAAAAAACTTTTTTGAACCATTGGATTAATATCCAACGGTGGGTGACCACAATCTCTTG	123	24		HE860297
GF1	1	+	scaffold_1_30763	39442424	39442447	39442424	39442546	AGAGATTTGTGGTTACTCACCGTT	AGAGATTTGTGGTTACTCACCGTTGGATGTAAATTCAACGGTTCACTCACTCTTGCACTCCTTTTAAAAAACTTTTTTGAACCATTGGATTAATATCCAACGGTGGGTGACCACAATCTCTTG	123	24		HE860297
O1	1	+	scaffold_1_31138	39442424	39442447	39442424	39442546	AGAGATTTGTGGTTACTCACCGTT	AGAGATTTGTGGTTACTCACCGTTGGATGTAAATTCAACGGTTCACTCACTCTTGCACTCCTTTTAAAAAACTTTTTTGAACCATTGGATTAATATCCAACGGTGGGTGACCACAATCTCTTG	123	24		HE860297
O1	1	-	scaffold_1_40425	40758974	40758997	40758974	40759063	AGAGAGATGGTACACAAGTTGGTC	CCAATTTGTATATCATCTCTCTAATAGAGGGTGAGACCCATTGTATTGGTGGACACCACCTCTATTAGAGAGATGGTACACAAGTTGGTC	90	24		HE860315
BF1	1	+	scaffold_1_39786	43600170	43600189	43600170	43600263	TTGGCATTCTGTCCACCTCC	TTGGCATTCTGTCCACCTCCATATTCACTAGTACACATAGAAGAAGTTTCTTTCTTTTATTTTACAAGCTCTGGAGGTGGTCAGCATGTCAAAC	94	20		HE860307
F1	1	+	scaffold_1_15693	43600170	43600189	43600170	43600263	TTGGCATTCTGTCCACCTCC	TTGGCATTCTGTCCACCTCCATATTCACTAGTACACATAGAAGAAGTTTCTTTCTTTTATTTTACAAGCTCTGGAGGTGGTCAGCATGTCAAAC	94	20		HE860307
GF1	1	+	scaffold_1_33730	43600170	43600189	43600170	43600263	TTGGCATTCTGTCCACCTCC	TTGGCATTCTGTCCACCTCCATATTCACTAGTACACATAGAAGAAGTTTCTTTCTTTTATTTTACAAGCTCTGGAGGTGGTCAGCATGTCAAAC	94	20		HE860307
GL1	1	+	scaffold_1_22566	43600170	43600189	43600170	43600263	TTGGCATTCTGTCCACCTCC	TTGGCATTCTGTCCACCTCCATATTCACTAGTACACATAGAAGAAGTTTCTTTCTTTTATTTTACAAGCTCTGGAGGTGGTCAGCATGTCAAAC	94	20		HE860307
O1	1	+	scaffold_1_33961	43600170	43600189	43600170	43600263	TTGGCATTCTGTCCACCTCC	TTGGCATTCTGTCCACCTCCATATTCACTAGTACACATAGAAGAAGTTTCTTTCTTTTATTTTACAAGCTCTGGAGGTGGTCAGCATGTCAAAC	94	20		HE860307
GF1	1	-	scaffold_1_38401	43610459	43610482	43610347	43610482	AGAAATTAACATGTCTTAAGGGTG	AGAAATTAACATGTCTTAAGGGTGTAATCACAAGGTACTAAACTATAATTAACCCTTTATATGTCTTATCCTTTTTATTGGGTTAATTACAGTTTAGTACTATGTAGTTACACCCTTAAGATATGTTAGTTCCTAC	136	24		HE860316
O1	2	+	scaffold_2_689	756879	756902	756879	757010	ATTCTCACCACCATTCTCAACACT	ATTCTCACCACCATTCTCAACACTTGACACGTGTCTATAGACATAATCATAGTTAACTTTTGTTTTGTATTTATGGAATCATGGTTATGCCTATAGACACATGTCAAATGTTGAGAATGATGGTGAGGGTAC	132	24		HE860317
BF1	2	-	scaffold_2_46070	3342160	3342183	3342160	3342306	ATAAATTTCTTGGACCCCTGTAGT	CACAGGAGTCCAAGAGATTGTGGTCACCCACCGTTGGATATTAATCCAATGGTTCAAAAAAGTTTCTTAAAATGAGTGCAAGAGTGAGTGAACCGTTGAATTTACATCCAACGGTGAGTGACCATAAATTTCTTGGACCCCTGTAGT	147	24		HE860318
O1	2	-	scaffold_2_39162	3342160	3342183	3342160	3342306	ATAAATTTCTTGGACCCCTGTAGT	CACAGGAGTCCAAGAGATTGTGGTCACCCACCGTTGGATATTAATCCAATGGTTCAAAAAAGTTTCTTAAAATGAGTGCAAGAGTGAGTGAACCGTTGAATTTACATCCAACGGTGAGTGACCATAAATTTCTTGGACCCCTGTAGT	147	24		HE860318
F1	2	+	scaffold_2_1746	5011844	5011864	5011776	5011864	TTATTGGTCGGGGATAGCAAA	TGCTACCTCTAGCTAATAATTCTATGACACGTGGAAGTGTTGTCACGCATGTGAGGCGTGTCATAGCGTTATTGGTCGGGGATAGCAAA	89	21		HE860319
O1	2	+	scaffold_2_5220	5713750	5713773	5713547	5713773	ACTAGGCTTCTGTAGCTTGTGACT	TTACAAGCTACGGATGTCTAGTGGCATAATCGTAAATAATTCGAAATGGGTTTTTAAAAATCAAAATTTCTTTCCTCTCTCTCCCTCTCTCGTGGGCTACAGACACCGCCCCCTCCTCCCCCAAGGTTTTTGCAGCTGGCAGTTTTTGGAAAAGAAAGAATCTGATTTTTGAAAACCCATTTTGAAATATTTACGATTACGCCACTAGGCTTCTGTAGCTTGTGACT	227	24		HE860320
O1	2	+	scaffold_2_6229	6807443	6807466	6807443	6807632	ATATCAGCCCCGATCTCTTGGACC	ATATCAGCCCCGATCTCTTGGACCACAGGGGTCCAAGAGACTGTGGTCACCCACCGTTGGATATCCAACGGTTTAAAAAATTTTCTTAAAAGGAGTGCAAGAGTAAGTGAATCGTTGAATTTACATCTAACGGTGAGTGACCACAAATCTCTTGGACCCCTATAGTCCAAGAGATCAGGACTGTATATAA	190	24		HE860321
BF1	2	+	scaffold_2_8074	7579762	7579784	7579650	7579784	TTGAGAAGGGCGGTGCAGGTACA	TACCCTCACCGCCCCTTTCAACACTTGACATGTGTTTATTGGCATAACCATAGTTAACTCTTTGCTTTGTATTTATGAAACTATGATTATGTCAATAGACATGTGCCAAGTGTTGAGAAGGGCGGTGCAGGTACA	135	23		HE860322
GF1	2	+	scaffold_2_6339	7579762	7579784	7579650	7579784	TTGAGAAGGGCGGTGCAGGTACA	TACCCTCACCGCCCCTTTCAACACTTGACATGTGTTTATTGGCATAACCATAGTTAACTCTTTGCTTTGTATTTATGAAACTATGATTATGTCAATAGACATGTGCCAAGTGTTGAGAAGGGCGGTGCAGGTACA	135	23		HE860322
GL1	2	+	scaffold_2_4029	7579762	7579784	7579650	7579784	TTGAGAAGGGCGGTGCAGGTACA	TACCCTCACCGCCCCTTTCAACACTTGACATGTGTTTATTGGCATAACCATAGTTAACTCTTTGCTTTGTATTTATGAAACTATGATTATGTCAATAGACATGTGCCAAGTGTTGAGAAGGGCGGTGCAGGTACA	135	23		HE860322
GL1	2	+	scaffold_2_5326	10473529	10473552	10473529	10473660	ACCCTCACCACCATTATCAACACT	ACCCTCACCACCATTATCAACACTTGACACGTGTCCATAGGCATAACCATGGTTCCATAAATACAAAGTAGAAGTTAACTATGGTTATGCATATGGACACATGTCAAGTGTTGAGAATGATGGTGAGGGTAC	132	24		HE860323
O1	2	+	scaffold_2_9073	10473529	10473552	10473529	10473660	ACCCTCACCACCATTATCAACACT	ACCCTCACCACCATTATCAACACTTGACACGTGTCCATAGGCATAACCATGGTTCCATAAATACAAAGTAGAAGTTAACTATGGTTATGCATATGGACACATGTCAAGTGTTGAGAATGATGGTGAGGGTAC	132	24		HE860323
BF1	2	+	scaffold_2_12373	11770220	11770243	11770220	11770342	AGAGATTTGTGGTTACTCACCGTT	AGAGATTTGTGGTTACTCACCGTTTGATGTAATTTCAACGGTTCACTCACTTTTGCACTCCTTTTAAGAGATATTTTTGAACCATTGGATTAATATCCAACGGTGGGTGACCGCAATCTCTTG	123	24		HE860297
GF1	2	+	scaffold_2_9622	11770220	11770243	11770220	11770342	AGAGATTTGTGGTTACTCACCGTT	AGAGATTTGTGGTTACTCACCGTTTGATGTAATTTCAACGGTTCACTCACTTTTGCACTCCTTTTAAGAGATATTTTTGAACCATTGGATTAATATCCAACGGTGGGTGACCGCAATCTCTTG	123	24		HE860297
BF1	2	-	scaffold_2_33121	15013505	15013528	15013505	15013641	ATAAGCTTCTCACTCTAAACTCCT	GAGTTTAGAGTGAGGTGTTTATTTAAAGGGTTCAATCCCATCATTAACAAATGTAAGGAAATCAATGGACTTAAACATTTTAAATAGTTTGATGGTTGGATCGAATCTCTCAAATAAGCTTCTCACTCTAAACTCCT	137	24		HE860324
BF1	2	+	scaffold_2_16566	15580534	15580557	15580534	15580606	TGAACCCCTGTAGTCCAAGAGATC	TGAACCCCTGTAGTCCAAGAGATCAGGACTGTATAAGTATCAGTCCTGATCTCTTGGACCACAGGAGTTCAAG	73	24		HE860290
GF1	2	+	scaffold_2_12830	15580534	15580557	15580534	15580606	TGAACCCCTGTAGTCCAAGAGATC	TGAACCCCTGTAGTCCAAGAGATCAGGACTGTATAAGTATCAGTCCTGATCTCTTGGACCACAGGAGTTCAAG	73	24		HE860290
F1	2	-	scaffold_2_12793	15580897	15580920	15580897	15580946	AGTCTAAGAGATTTGTGGTCACTC	GTGACCACAATATCTTGAACTCCTGTAGTCTAAGAGATTTGTGGTCACTC	50	24		HE860325
BF1	2	+	scaffold_2_16849	15841286	15841309	15841143	15841309	TGAACCCCTGTAGTCCAAGAGATC	TCTCTTGGACCACAGGAGTCCAAGAGATTGTGGTCACCCACCGTTGGATATTAATCCAATGGTTGAAAAAGGTTTTTTAAAATAAGTGCAACAATGAGTGAACCGTTGAATTTACATCCAACAGTGAGTGACCACAAATTTTTTGAACCCCTGTAGTCCAAGAGATC	167	24		HE860290
GF1	2	+	scaffold_2_13070	15841286	15841309	15841143	15841309	TGAACCCCTGTAGTCCAAGAGATC	TCTCTTGGACCACAGGAGTCCAAGAGATTGTGGTCACCCACCGTTGGATATTAATCCAATGGTTGAAAAAGGTTTTTTAAAATAAGTGCAACAATGAGTGAACCGTTGAATTTACATCCAACAGTGAGTGACCACAAATTTTTTGAACCCCTGTAGTCCAAGAGATC	167	24		HE860290
GL1	2	+	scaffold_2_8439	15841286	15841309	15841143	15841309	TGAACCCCTGTAGTCCAAGAGATC	TCTCTTGGACCACAGGAGTCCAAGAGATTGTGGTCACCCACCGTTGGATATTAATCCAATGGTTGAAAAAGGTTTTTTAAAATAAGTGCAACAATGAGTGAACCGTTGAATTTACATCCAACAGTGAGTGACCACAAATTTTTTGAACCCCTGTAGTCCAAGAGATC	167	24		HE860290
O1	2	+	scaffold_2_14183	15841286	15841309	15841143	15841309	TGAACCCCTGTAGTCCAAGAGATC	TCTCTTGGACCACAGGAGTCCAAGAGATTGTGGTCACCCACCGTTGGATATTAATCCAATGGTTGAAAAAGGTTTTTTAAAATAAGTGCAACAATGAGTGAACCGTTGAATTTACATCCAACAGTGAGTGACCACAAATTTTTTGAACCCCTGTAGTCCAAGAGATC	167	24		HE860290
BF1	2	-	scaffold_2_30963	17524435	17524458	17524435	17524545	AGGGGTCCAAGAGATTTGTAGTCA	ACCATAATCTCTTGGACTCCTGTGGTCCAAGAGATCAGGACTGATATATTATATATGTAGATATACAGTCCCGATCTCTTGGACTACAGGGGTCCAAGAGATTTGTAGTCA	111	24		HE860326
GL1	2	+	scaffold_2_9818	18360285	18360308	18360285	18360425	AGGGGTCCAAGAGATTTGTAGTCA	AGGGGTCCAAGAGATTTGTAGTCACTCACCGTTGGATGTAAATTCAACGGTTCACTCACTCTTGCACTCCTTTTAAAAAAAAATTTTAAACCATTGGATTAATATCCAACGATGGGTGACCACAATCTCTTGGACTCCTGT	141	24		HE860326
GF1	2	+	scaffold_2_15054	18360536	18360559	18360536	18360658	AGAGATTTGTGGTCACTCATCATT	AGAGATTTGTGGTCACTCATCATTGGATGTAAATTCAACGGTTCACTTATTATTGCACTCCTTTTAAGAAACTTTTTTGAACCATTGGATTAATATCCAACGGTGGGTGACCACAATATCTTG	123	24		HE860327
F1	2	-	scaffold_2_11719	18691401	18691424	18691401	18691518	CAAGTTGGTATTTAAAGTTGGTCT	ACCAACTTTAGATACCAACTTGTGTACCAACTCTCTAATAGAGGTGGAGCCCACCAATACAATGGGTCCCACACTCTATTAGAGAGTTGGTACACAAGTTGGTATTTAAAGTTGGTCT	118	24		HE860328
F1	2	+	scaffold_2_6980	18914738	18914757	18914588	18914757	CTTGGATTGAAGGGAGCTCC	AGCTTCCTTTGGTCCAAAACCAGGAGGGAGAGATGGTTTACGCTGCTGCTGGTTCATGGATACCTCTGGGGTGCGCACGTTATGAAACTGAAGTGCGCAGCTTAAGGGTTTGCATGACCTAGGAGATGTGATTGCCTTCTCCTCTCCTTACTTGGATTGAAGGGAGCTCC	170	20		HE860329
BF1	2	-	scaffold_2_27805	21004773	21004793	21004712	21004793	TGCCTGGCTCCCTGTATGCCA	TGCCTGGCTCCCTGTATGCCATTTGCAGAGTCCCACCGAACATCGATGGCCTCCGTGGATGGCGTATGAGGAGCCATGCATA	82	21		HE860330
GF1	2	-	scaffold_2_23727	21004773	21004793	21004712	21004793	TGCCTGGCTCCCTGTATGCCA	TGCCTGGCTCCCTGTATGCCATTTGCAGAGTCCCACCGAACATCGATGGCCTCCGTGGATGGCGTATGAGGAGCCATGCATA	82	21		HE860330
GL1	2	-	scaffold_2_16047	21004773	21004793	21004712	21004793	TGCCTGGCTCCCTGTATGCCA	TGCCTGGCTCCCTGTATGCCATTTGCAGAGTCCCACCGAACATCGATGGCCTCCGTGGATGGCGTATGAGGAGCCATGCATA	82	21		HE860330
O1	2	-	scaffold_2_24216	21004773	21004793	21004712	21004793	TGCCTGGCTCCCTGTATGCCA	TGCCTGGCTCCCTGTATGCCATTTGCAGAGTCCCACCGAACATCGATGGCCTCCGTGGATGGCGTATGAGGAGCCATGCATA	82	21		HE860330
GL1	2	+	scaffold_2_11348	21042056	21042079	21041977	21042079	AAGATTGACCTCCTCAAATAGCCT	GCTATTTGATGAGGTCAATCCCACCATCAAAGCATTTAAAATGTTTAAGTTCCATGATTTCTTTACATTTATTGATGGTAAGATTGACCTCCTCAAATAGCCT	103	24		HE860331
O1	2	-	scaffold_2_23699	21745618	21745641	21745507	21745641	AGTTCAAGAGATTGTGGTCACTCA	AGTTCAAGAGATTGTGGTCACTCACCGTTGGATATTAATCTAATGGTTTAAAAAAGTTTCTTAAAAGGAGTTCAAGATTGAGTGAACCGTTGAATTTACATCCAATGGTGAGTGACCACAAATCTCTTGGACTCC	135	24		HE860332
GL1	2	+	scaffold_2_12031	22350760	22350783	22350760	22350888	TTAAGAGATTTGTGGTCACTCACT	TTAAGAGATTTGTGGTCACTCACTGTTGAGTATAAATTCAACGGTTCACTCACTCTTGTACTCCTTTTAAGAAATTTTTTTGAACCATTGAATTAATATCCAACGATGGGTGACTACAATTTCTTAGAC	129	24		HE860333
BF1	2	-	scaffold_2_26723	22443129	22443152	22443129	22443295	TGAACCCCTGTAGTCCAAGAGATC	TCTCTTAGACCACAAGAGTTCAAGAGATTGTGGTCACCCACCGTTGGATATTAATCCAATAGTTCAAAAAAGTTTTTCAAAAGGAGTGCAAGAGTGAGTGAAACGTTGAATTTACATACAACGGTGAGTGACCACAAATCTCTTGAACCCCTGTAGTCCAAGAGATC	167	24		HE860290
BF1	2	+	scaffold_2_22486	22650097	22650117	22650097	22650171	TCCAAAGGGATCGCATTGATC	TCCAAAGGGATCGCATTGATCCCAACTAGCTATCTCTTCCATGGTTTAATTTGGATCATGCTATCCCTTTGGATA	75	21		HE860334
F1	2	+	scaffold_2_8407	22650097	22650117	22650097	22650171	TCCAAAGGGATCGCATTGATC	TCCAAAGGGATCGCATTGATCCCAACTAGCTATCTCTTCCATGGTTTAATTTGGATCATGCTATCCCTTTGGATA	75	21		HE860334
GF1	2	+	scaffold_2_18335	22650097	22650117	22650097	22650171	TCCAAAGGGATCGCATTGATC	TCCAAAGGGATCGCATTGATCCCAACTAGCTATCTCTTCCATGGTTTAATTTGGATCATGCTATCCCTTTGGATA	75	21		HE860334
GL1	2	+	scaffold_2_12216	22650097	22650117	22650097	22650171	TCCAAAGGGATCGCATTGATC	TCCAAAGGGATCGCATTGATCCCAACTAGCTATCTCTTCCATGGTTTAATTTGGATCATGCTATCCCTTTGGATA	75	21		HE860334
F1	2	+	scaffold_2_8550	23121317	23121340	23121223	23121340	CAAGTTGATATCTAAAGTTGGTCT	ATCAACTTTAGATATCAACTTGTGTACCAACTCTCTAATAGAGGTGGAGCCCACCAATACAATGGGTCCCACACTCTATTAGAGAGTTGGTACACAAGTTGATATCTAAAGTTGGTCT	118	24		HE860335
BF1	2	-	scaffold_2_25351	24748530	24748550	24748462	24748550	GGGCTCCTCTTTCTTGGCAGG	GGGCTCCTCTTTCTTGGCAGGCACTGGTGACTGATGCAGCTACAAATGTACAATCACTTTCATTGACCTGCCAAAGAAGAGTTGCCCTA	89	21		HE860336
F1	2	-	scaffold_2_9639	25056681	25056701	25056681	25056767	TCGATGCGATCCCTTGGGAAG	TCCAAAGGGATCGCATTGATCTAATTAACCAAATCAACATGGTGAGTGTAGATATTTGATATTGGATCGATGCGATCCCTTGGGAAG	87	21		HE860337
O1	2	-	scaffold_2_21872	25056681	25056701	25056681	25056767	TCGATGCGATCCCTTGGGAAG	TCCAAAGGGATCGCATTGATCTAATTAACCAAATCAACATGGTGAGTGTAGATATTTGATATTGGATCGATGCGATCCCTTGGGAAG	87	21		HE860337
BF1	2	-	scaffold_2_25231	25056747	25056767	25056681	25056767	TCCAAAGGGATCGCATTGATC	TCCAAAGGGATCGCATTGATCTAATTAACCAAATCAACATGGTGAGTGTAGATATTTGATATTGGATCGATGCGATCCCTTGGGAAG	87	21		HE860334
GF1	2	-	scaffold_2_21357	25056747	25056767	25056681	25056767	TCCAAAGGGATCGCATTGATC	TCCAAAGGGATCGCATTGATCTAATTAACCAAATCAACATGGTGAGTGTAGATATTTGATATTGGATCGATGCGATCCCTTGGGAAG	87	21		HE860334
GL1	2	-	scaffold_2_14318	25056747	25056767	25056681	25056767	TCCAAAGGGATCGCATTGATC	TCCAAAGGGATCGCATTGATCTAATTAACCAAATCAACATGGTGAGTGTAGATATTTGATATTGGATCGATGCGATCCCTTGGGAAG	87	21		HE860334
O1	2	+	scaffold_2_20906	26217535	26217558	26217469	26217558	AGAGAGATAGTACACAAGTTGGTC	CCAACTTATATACCATCTCTCTAATATAGCGTGAGACCCATTGTATTGGCGGGCTCCATATTTATTAGAGAGATAGTACACAAGTTGGTC	90	24		HE860338
O1	2	+	scaffold_2_21084	26678434	26678457	26678309	26678457	AAAATCTCTTGGACCCCTGTAGTC	CCATAGGAGTCCAAGAGATTGTGGTCACTCACCGTTGGATATTAATCCAATGGTTCAAAAAAGTTTCTTAAAATGAGTGCAAGAGTGAGTGAACCGTTGAATTTACATCCAATGGTGAGTAACCAAAAATCTCTTGGACCCCTGTAGTC	149	24		HE860339
GF1	3	+	scaffold_3_335	501094	501117	501021	501117	AAGTGGACAAAAGAGGAGTGGGAA	CTCACTCCCCTTTTGTCCACTTACACTTCCTTTTGTTTTTTAATAGTTTTTACTATAACAAAAAAGAGAGTGTAAGTGGACAAAAGAGGAGTGGGAA	97	24		HE860340
BF1	3	-	scaffold_3_39550	696456	696476	696388	696476	GGGCTCCTCTTTCTTGGCAGG	GGGCTCCTCTTTCTTGGCAGGCACTGGTGACTGATGCAGCTACAAATGCACAATCACTTTCATTGACCTGCCAAAGAAGAGTTGCCCTA	89	21		HE860336
BF1	3	-	scaffold_3_39488	743466	743486	743398	743486	GGGCTCCTCTTTCTTGGCAGG	GGGCTCCTCTTTCTTGGCAGGCACTGGTGACTGATGCAGCTACAAATGTACAATCACTTTCATTGACCTGCCAAAGAAGAGTTGCCCTA	89	21		HE860336
BF1	3	-	scaffold_3_39464	753186	753206	753118	753206	GGGCTCCTCTTTCTTGGCAGG	GGGCTCCTCTTTCTTGGCAGGCACTGGTGACTGATGCAGCTACAAATGTACAATCACTTTCATTGACCTGCCAAAGAAGAGTTGCCCTA	89	21		HE860336
GL1	3	-	scaffold_3_21778	1788605	1788628	1788605	1788757	AATCTCTTGGACCCCTGTAGTACA	GACTACAGGAGTCCAAGAGATTATGGTCACTCACCGTTGGATATTAATCTAATGGTTCAAAAAAGTTTTTTAAAAGGAGTACAAAAGTGAGTGAACCGTTGAATTTACATCCAACGGTGAGTGACCACAAATCTCTTGGACCCCTGTAGTACA	153	24		HE860341
GF1	3	-	scaffold_3_31986	1918851	1918874	1918758	1918874	ATGTGGCAGATGAGTTGGACAACC	ATGTGGCAGATGAGTTGGACAACCACATCAATTAAAATTAATGTAACATTTTATTTTCTTTTATGATTTATTGATACTTTTTAGTTGATGTGAATGTCCACTTCATTTGCCACATAA	117	24		HE860342
BF1	3	+	scaffold_3_1792	2185582	2185602	2185582	2185662	TGAGCAATGGCACACAGCCCT	TGAGCAATGGCACACAGCCCTCGGTTGTTGAGCTTTATGCAGAGAAAGTCAACAACTGAGGGCTTTGTGCCATTGCTCAAG	81	21		HE860343
GL1	3	+	scaffold_3_1199	2185582	2185602	2185582	2185662	TGAGCAATGGCACACAGCCCT	TGAGCAATGGCACACAGCCCTCGGTTGTTGAGCTTTATGCAGAGAAAGTCAACAACTGAGGGCTTTGTGCCATTGCTCAAG	81	21		HE860343
BF1	3	-	scaffold_3_37005	3807716	3807736	3807648	3807736	GGGCTCCTCTTTCTTGGCAGG	GGGCTCCTCTTTCTTGGCAGGCACTGGTGACTGATGCAGCTACAAATGTAAAATCACTTTCATTGACCTGCCAAAGAAGAGTTGCCCTA	89	21		HE860336
F1	3	-	scaffold_3_13869	4892182	4892205	4892182	4892268	GTTAAGATGGTCAATGTTGTGTGT	ACACAACATTGACCACTTTAACTGACATGACATGGCACATCAATTTGCCACATAAAGTGGTCAGTTAAGATGGTCAATGTTGTGTGT	87	24		HE860344
BF1	3	+	scaffold_3_7494	8095656	8095679	8095656	8095797	AGGGGTCCAAGAGATTTGTAGTCA	AGGGGTCCAAGAGATTTGTAGTCACTCACCGTTGAATGTAAATTCAACGGTTCACTCACTCTTGCACTCCTTTTAAAAAACTTTTTTGAACCGCTAGATGTTACATCTAACGGTGGGTGACCACAATCTCTTGGACCCTTGT	142	24		HE860326
F1	3	+	scaffold_3_3180	8575482	8575502	8575421	8575502	ACCTGGCTCTGATACCATAAC	CGTGGTATCAGAGTCATGTTATTTGCATGTTGCCACCACATATGTGTTGCTCATATAAATAACCTGGCTCTGATACCATAAC	82	21		HE860345
GL1	3	+	scaffold_3_4669	8575482	8575502	8575421	8575502	ACCTGGCTCTGATACCATAAC	CGTGGTATCAGAGTCATGTTATTTGCATGTTGCCACCACATATGTGTTGCTCATATAAATAACCTGGCTCTGATACCATAAC	82	21		HE860345
O1	3	+	scaffold_3_7091	8575482	8575502	8575421	8575502	ACCTGGCTCTGATACCATAAC	CGTGGTATCAGAGTCATGTTATTTGCATGTTGCCACCACATATGTGTTGCTCATATAAATAACCTGGCTCTGATACCATAAC	82	21		HE860345
F1	3	-	scaffold_3_11994	9747744	9747764	9747744	9747825	GTTGGGGGCTCTTTTGGGACG	TCCCTCAAGGGCTCCCAATATTCCAAGTTAATACTCCGACATCAACATCAAGTATGGGAATGTTGGGGGCTCTTTTGGGACG	82	21		HE860346
F1	3	-	scaffold_3_11989	9752802	9752822	9752802	9752883	GTTGGGGGCTCTTTTGGGACG	TCCCTCAAGGGCTCCCAATATTCCATGTTAATACTCCGATATCAAAATCAAGTATGGGAATGTTGGGGGCTCTTTTGGGACG	82	21		HE860346
F1	3	+	scaffold_3_3976	10579308	10579328	10579308	10579388	GGAATGGGCTGTTTGGGATGA	GGAATGGGCTGTTTGGGATGAAAGAAAATCACTAAGAAAATTTTCTTGTTGATATTTTCTTCCCAAGCCCGCCCATTCCAA	81	21		HE860347
O1	3	+	scaffold_3_8966	10579308	10579328	10579308	10579388	GGAATGGGCTGTTTGGGATGA	GGAATGGGCTGTTTGGGATGAAAGAAAATCACTAAGAAAATTTTCTTGTTGATATTTTCTTCCCAAGCCCGCCCATTCCAA	81	21		HE860347
BF1	3	+	scaffold_3_10415	10579367	10579388	10579308	10579388	TTCCCAAGCCCGCCCATTCCAA	GGAATGGGCTGTTTGGGATGAAAGAAAATCACTAAGAAAATTTTCTTGTTGATATTTTCTTCCCAAGCCCGCCCATTCCAA	81	22		HE860348
GF1	3	+	scaffold_3_8594	10579367	10579388	10579308	10579388	TTCCCAAGCCCGCCCATTCCAA	GGAATGGGCTGTTTGGGATGAAAGAAAATCACTAAGAAAATTTTCTTGTTGATATTTTCTTCCCAAGCCCGCCCATTCCAA	81	22		HE860348
GL1	3	+	scaffold_3_5821	10579367	10579388	10579308	10579388	TTCCCAAGCCCGCCCATTCCAA	GGAATGGGCTGTTTGGGATGAAAGAAAATCACTAAGAAAATTTTCTTGTTGATATTTTCTTCCCAAGCCCGCCCATTCCAA	81	22		HE860348
GF1	3	+	scaffold_3_8618	10599089	10599109	10599089	10599174	CTGACAGAAGATAGAGAGCAC	CTGACAGAAGATAGAGAGCACAGATGGTGAAATGCATGAACAAGGCAGCATCTCAATCCTTTGTGCTCTCTATGCTTCTGTCATCA	86	21		HE860349
BF1	3	+	scaffold_3_10440	10599153	10599173	10599090	10599173	GCTCTCTATGCTTCTGTCATC	TGACAGAAGATAGAGAGCACAGATGGTGAAATGCATGAACAAGGCAGCATCTCAATCCTTTGTGCTCTCTATGCTTCTGTCATC	84	21		HE860350
GF1	3	-	scaffold_3_24342	11365366	11365386	11365366	11365423	CACTGCATATCTTAGGTGATA	TCGCCTGAGATTTTGTAGGTAGCCTCTGAAATTAGGTCACTGCATATCTTAGGTGATA	58	21		HE860351
GL1	3	+	scaffold_3_6797	12656982	12657005	12656982	12657123	AGGGGTCCAAGAGATTTGTAGTCA	AGGGGTCCAAGAGATTTGTAGTCACTCACCGTTGGATGTAAATTCAACGGTTCACTCACTCTTGCACTCCTTTTGAGAAACTTTTTTGAACTGTTAGATGTTACATCTAACGATGGGTGACCATAGTTTCTTGGACCCCTGT	142	24		HE860326
GL1	3	+	scaffold_3_7036	13125989	13126010	13125943	13126010	TGCTTCGAGACGATGAACCCGA	GGCGTTGGATCGTCTGGGAGTGAGAGACTGCTTTGAGCAGATCATATGCTTCGAGACGATGAACCCGA	68	22		HE860283
GF1	3	+	scaffold_3_11397	14135473	14135494	14135473	14135637	TGTCCAACTTATCTGTGCCCTC	TGTCCAACTTATCTGTGCCCTCTCTGTTTCCTTCTTCGTTTTCTACCACCTGTCCTCACACATAATTGATAGAAAAGAGAGTTGACGGGCTTATCTATTAGTTATGTTGAGTACAACAGCAGAAATCGAAAATGGAGACAGGGAGGACCATATAAATTGGACACA	165	22		HE860352
BF1	3	+	scaffold_3_16043	16525683	16525703	16525617	16525703	TTGAGCCGCGTCAATATCTCC	AGGTATTGGCGCGCCTCAATTTGAAGGCATGGTTAATATATGGAGACCTTAGCCATGTGATTCTGATTGAGCCGCGTCAATATCTCC	87	21		HE860353
O1	3	+	scaffold_3_13781	16525683	16525703	16525617	16525703	TTGAGCCGCGTCAATATCTCC	AGGTATTGGCGCGCCTCAATTTGAAGGCATGGTTAATATATGGAGACCTTAGCCATGTGATTCTGATTGAGCCGCGTCAATATCTCC	87	21		HE860353
GF1	3	-	scaffold_3_18163	19573383	19573402	19573383	19573423	GGCAAGTCGTCTCTGGCTAC	TGTTGTGAGAATGAGCTGATCGGCAAGTCGTCTCTGGCTAC	41	20		HE860354
GL1	3	-	scaffold_3_12359	19573383	19573402	19573383	19573479	GGCAAGTCGTCTCTGGCTAC	AGCCAAGGATGACTTGCCGGCAATACTTAGCTTGTCATTCTCCAATGCATGCATGTTGTTGTGAGAATGAGCTGATCGGCAAGTCGTCTCTGGCTAC	97	20		HE860354
O1	3	-	scaffold_3_18320	19573383	19573402	19573383	19573479	GGCAAGTCGTCTCTGGCTAC	AGCCAAGGATGACTTGCCGGCAATACTTAGCTTGTCATTCTCCAATGCATGCATGTTGTTGTGAGAATGAGCTGATCGGCAAGTCGTCTCTGGCTAC	97	20		HE860354
GF1	3	+	scaffold_3_15680	19748611	19748632	19748550	19748632	TTTAGTTTCCTCCAATATCTCA	AGAATTGGAGGGGACTAAACAAATTACAACCTCTCTACCTCGATGAGAAACTCCTAATTTGTTTAGTTTCCTCCAATATCTCA	83	22		HE860355
BF1	3	-	scaffold_3_21269	19986822	19986843	19986775	19986843	TCGCAGGAGAGATGGCACTGTC	TCGCAGGAGAGATGGCACTGTCTGTGGTGCAACTAGCTACCAGCAGATGGTGTCATCCCTCCTGTGACC	69	22		HE860356
F1	3	-	scaffold_3_8372	19986822	19986843	19986775	19986843	TCGCAGGAGAGATGGCACTGTC	TCGCAGGAGAGATGGCACTGTCTGTGGTGCAACTAGCTACCAGCAGATGGTGTCATCCCTCCTGTGACC	69	22		HE860356
GF1	3	-	scaffold_3_17939	19986822	19986843	19986775	19986843	TCGCAGGAGAGATGGCACTGTC	TCGCAGGAGAGATGGCACTGTCTGTGGTGCAACTAGCTACCAGCAGATGGTGTCATCCCTCCTGTGACC	69	22		HE860356
GL1	3	-	scaffold_3_12189	19986822	19986843	19986775	19986843	TCGCAGGAGAGATGGCACTGTC	TCGCAGGAGAGATGGCACTGTCTGTGGTGCAACTAGCTACCAGCAGATGGTGTCATCCCTCCTGTGACC	69	22		HE860356
O1	3	-	scaffold_3_18127	19986822	19986843	19986775	19986843	TCGCAGGAGAGATGGCACTGTC	TCGCAGGAGAGATGGCACTGTCTGTGGTGCAACTAGCTACCAGCAGATGGTGTCATCCCTCCTGTGACC	69	22		HE860356
GF1	3	-	scaffold_3_17940	19987028	19987048	19986971	19987048	ATGTCGCAGGAGAGATGGCAC	ATGTCGCAGGAGAGATGGCACGGGAGCTGTGCTCTCTAATTGGCAGCAGCAAGCATCTTCCATCTTCCTGTGACATGA	78	21		HE860357
GL1	3	-	scaffold_3_12190	19987028	19987048	19986971	19987048	ATGTCGCAGGAGAGATGGCAC	ATGTCGCAGGAGAGATGGCACGGGAGCTGTGCTCTCTAATTGGCAGCAGCAAGCATCTTCCATCTTCCTGTGACATGA	78	21		HE860357
O1	3	+	scaffold_3_16289	20136182	20136205	20136182	20136306	AAGAGATTGTGGTTACTCACCGTT	AAGAGATTGTGGTTACTCACCGTTGGATATTAATCTAATGGTTCAAAAAAGTTTCTTAAAAGGAGTTCAAGATTGAGTGAACCGTTGAATTTACATCCAACGGTGAGTGACCACAAATCTCTTGG	125	24		HE860358
GF1	3	-	scaffold_3_17492	20795557	20795579	20795557	20795662	ACTTTTGTTACTCCTTGCTCTCA	AGAGGAATGAGTAATAAAAGTGCAAACAAAATTAAAAACTGAAATTTATTTGAAATTATTTTTACTTTCAAGTTTTTGTTTTCACTTTTGTTACTCCTTGCTCTCA	106	23		HE860359
F1	3	-	scaffold_3_8088	21012781	21012801	21012697	21012801	TTGACAGAAGATAGAGAGCAC	TTGACAGAAGATAGAGAGCACAAATGAACATATACACCCAGTCACCCAGACCCAGGAAAATGATTGTGTATGATCAGTTTTGTGCTCTCTTTTCTTCTGCCAACA	105	21		HE860360
F1	3	+	scaffold_3_7630	21070742	21070765	21070648	21070765	CAAGTTGATATCTAAAGTTGGTCT	ACCAACTTTAGATACCAACTTGTGTACCAACTCTCTAATAGAGTGTGGGATCCATTGTATTGGTGGGCTGCACCTCTATTAGAGAGTTGGTACACAAGTTGATATCTAAAGTTGGTCT	118	24		HE860335
BF1	3	-	scaffold_3_20374	21505906	21505926	21505906	21505982	TGATTGAGCCGTGCCAATATC	TGTTGGCGTGGCTCAATCAAATCAAACTTCTCAACTGTTTATTGGGTCCTTTAATTTGATTGAGCCGTGCCAATATC	77	21		HE860309
F1	3	-	scaffold_3_7973	21505906	21505926	21505906	21505982	TGATTGAGCCGTGCCAATATC	TGTTGGCGTGGCTCAATCAAATCAAACTTCTCAACTGTTTATTGGGTCCTTTAATTTGATTGAGCCGTGCCAATATC	77	21		HE860309
BF1	4	-	scaffold_4_55066	4385487	4385510	4385487	4385591	AAGAGTTAGGACCTCACCTGAGAG	CTTAGGTGAGATTCTATCTTTTAATCGTTGGATCAAATTATTTAGCCGTTGAATCAAATTGATTGGCCTGATTCAACGATTAAGAGTTAGGACCTCACCTGAGAG	105	24		HE860361
O1	4	-	scaffold_4_45356	4385487	4385510	4385487	4385591	AAGAGTTAGGACCTCACCTGAGAG	CTTAGGTGAGATTCTATCTTTTAATCGTTGGATCAAATTATTTAGCCGTTGAATCAAATTGATTGGCCTGATTCAACGATTAAGAGTTAGGACCTCACCTGAGAG	105	24		HE860361
BF1	4	+	scaffold_4_3062	5325334	5325354	5325334	5325418	TGCCTGGCTCCCTGTATGCCA	TGCCTGGCTCCCTGTATGCCACAAGCGGAAGCTCAATCTGGTTCTAGATTGGCTACTGCGGGTGGCGTACGAGGAGCCAAGCATA	85	21		HE860330
GF1	4	+	scaffold_4_2891	5325334	5325354	5325334	5325418	TGCCTGGCTCCCTGTATGCCA	TGCCTGGCTCCCTGTATGCCACAAGCGGAAGCTCAATCTGGTTCTAGATTGGCTACTGCGGGTGGCGTACGAGGAGCCAAGCATA	85	21		HE860330
GL1	4	+	scaffold_4_2324	5325334	5325354	5325334	5325418	TGCCTGGCTCCCTGTATGCCA	TGCCTGGCTCCCTGTATGCCACAAGCGGAAGCTCAATCTGGTTCTAGATTGGCTACTGCGGGTGGCGTACGAGGAGCCAAGCATA	85	21		HE860330
O1	4	+	scaffold_4_2863	5325334	5325354	5325334	5325418	TGCCTGGCTCCCTGTATGCCA	TGCCTGGCTCCCTGTATGCCACAAGCGGAAGCTCAATCTGGTTCTAGATTGGCTACTGCGGGTGGCGTACGAGGAGCCAAGCATA	85	21		HE860330
BF1	4	+	scaffold_4_4586	7444802	7444825	7444802	7444924	AGAGATTTGTGGTTACTCACCGTT	AGAGATTTGTGGTTACTCACCGTTGGATGTAAATTCAACGGTTCACTCACTCTTGCATTCTTTTTAAGAAACTTTTTTGAACCATTGAATTAATATCCAACGGTGGGTGACCACAATCTCTTG	123	24		HE860297
BF1	4	+	scaffold_4_8714	11969261	11969284	11969261	11969443	AATCCCGATCTCTTGGACCACAGG	AATCCCGATCTCTTGGACCACAGGAGTCTAAGAGATTGTGGTCACCCACCGTTGGATATTAATCCAATGGTTGAAAAAAGTTTTTTAAAATGAGTGCAAGAGTGAATGAACCGTTGAATTTACATCCAATGGTGAGTGACCACAAATTTCTTGGACCCCTGTAGTCCAAGAGATCAGGACTGT	183	24		HE860296
BF1	4	+	scaffold_4_13882	16911589	16911612	16911589	16911728	AGGGGTCCAAGAGATTTGTAGTCA	AGGGGTCCAAGAGATTTGTAGTCACTCACCGTTGGATGTAAATTCAACAGTTCACTCACTTTTGCACTCCTTTTTAAAAAAAAATTCAACAATTGGATTAATATCCAACGGTGGGTGACCACAATCTCTTGGACTCCTGT	140	24		HE860326
GF1	4	-	scaffold_4_32942	18193120	18193142	18193120	18193219	ACCTTTAATCGCCCCAGCAAATG	TTTGTTGGGGTGACTAAAGGCTTTAGTCACAAAAGGCATTTTTGAAGTCACCAAAAAAGACTTTTTTAGTGACTAAAACCTTTAATCGCCCCAGCAAATG	100	23		HE860362
BF1	4	+	scaffold_4_16071	18689381	18689404	18689381	18689563	AATCCCGATCTCTTGGACCACAGG	AATCCCGATCTCTTGGACCACAGGAGTCCAAGAGATTGTGGTCACCCACCGTTGAATTTTAATCCAATGGTTCAAAATTTTTTTTTAAAAAGAGTGAAAGAGTGAGTGAACCGTTGAATTTACATCCAACGGTGAGTGACCACAAATCTCTTGGACCCTTGTAGTCCAAGAGATCAGGATTGT	183	24		HE860296
GF1	4	-	scaffold_4_31805	19467851	19467871	19467656	19467871	CGAGCTCGGGCTGAACTGGCC	CGAGCTCGGGCTGAACTGGCCTGAGGGCCAGCCCGACTTCGTGTGCTCATTCCAAACGGGCCCTGGGCTCTCGCTGGGAATGGGTTTTTTTTTTTCTCCCCCCAGCCTCTGGGGGAGAAAAAAAAAACGACGTTCCAACAGGGAGCCCAGGCCCGAGTTGGGAGTGGGACCCACGAAGTCAGGCTGGTCCTCAAGCCAGTTTAGCTCGAGCTCGAG	216	21		HE860363
F1	4	-	scaffold_4_14273	20909946	20909966	20909946	20910025	TTATTGGTCGGGGATAGCAAA	TGCTATCCTCAGCCAATAATGCAATGACACGTAGGATAACTTTTTTACGTGTCATTGCATTATTGGTCGGGGATAGCAAA	80	21		HE860319
O1	4	-	scaffold_4_31850	20909946	20909966	20909946	20910025	TTATTGGTCGGGGATAGCAAA	TGCTATCCTCAGCCAATAATGCAATGACACGTAGGATAACTTTTTTACGTGTCATTGCATTATTGGTCGGGGATAGCAAA	80	21		HE860319
BF1	4	-	scaffold_4_37149	22864993	22865013	22864993	22865095	CGTGTTCTCAGGTCGCCCCTG	GGGGTGACCTGAGATCACATGTATGTGGCAACAGCAGAACCCAAGAGGGCCATCGTTCGGTCCTGCTGTTCTTTGCATTCCACGTGTTCTCAGGTCGCCCCTG	103	21		HE860364
F1	4	-	scaffold_4_13655	22864993	22865013	22864993	22865095	CGTGTTCTCAGGTCGCCCCTG	GGGGTGACCTGAGATCACATGTATGTGGCAACAGCAGAACCCAAGAGGGCCATCGTTCGGTCCTGCTGTTCTTTGCATTCCACGTGTTCTCAGGTCGCCCCTG	103	21		HE860364
GF1	4	-	scaffold_4_29301	22864993	22865013	22864993	22865095	CGTGTTCTCAGGTCGCCCCTG	GGGGTGACCTGAGATCACATGTATGTGGCAACAGCAGAACCCAAGAGGGCCATCGTTCGGTCCTGCTGTTCTTTGCATTCCACGTGTTCTCAGGTCGCCCCTG	103	21		HE860364
O1	4	-	scaffold_4_30310	22864993	22865013	22864993	22865095	CGTGTTCTCAGGTCGCCCCTG	GGGGTGACCTGAGATCACATGTATGTGGCAACAGCAGAACCCAAGAGGGCCATCGTTCGGTCCTGCTGTTCTTTGCATTCCACGTGTTCTCAGGTCGCCCCTG	103	21		HE860364
GF1	4	+	scaffold_4_17514	23445339	23445362	23445279	23445362	GAGAGAGTAGAGAAGTGTGGGAGG	TCCCACACTCCTTTACTCTCTCACACAAAGAGGAGTGCCAAAATCATACGGTCCTCGTGTGAGAGAGTAGAGAAGTGTGGGAGG	84	24		HE860365
BF1	4	+	scaffold_4_21371	23714281	23714301	23714207	23714301	TGTGTTCTCAGGTCGCCCCTG	GGAGCGACCTGGGATCACATGCGTCCACCCTCACATTAACACAATGTGCTGCATTGCTAGTGTATTGTGCTCGATGTGTTCTCAGGTCGCCCCTG	95	21		HE860366
F1	4	+	scaffold_4_8326	23714281	23714301	23714207	23714301	TGTGTTCTCAGGTCGCCCCTG	GGAGCGACCTGGGATCACATGCGTCCACCCTCACATTAACACAATGTGCTGCATTGCTAGTGTATTGTGCTCGATGTGTTCTCAGGTCGCCCCTG	95	21		HE860366
GF1	4	+	scaffold_4_17748	23714281	23714301	23714207	23714301	TGTGTTCTCAGGTCGCCCCTG	GGAGCGACCTGGGATCACATGCGTCCACCCTCACATTAACACAATGTGCTGCATTGCTAGTGTATTGTGCTCGATGTGTTCTCAGGTCGCCCCTG	95	21		HE860366
GL1	4	+	scaffold_4_12400	23714281	23714301	23714207	23714301	TGTGTTCTCAGGTCGCCCCTG	GGAGCGACCTGGGATCACATGCGTCCACCCTCACATTAACACAATGTGCTGCATTGCTAGTGTATTGTGCTCGATGTGTTCTCAGGTCGCCCCTG	95	21		HE860366
O1	4	+	scaffold_4_18406	23714281	23714301	23714207	23714301	TGTGTTCTCAGGTCGCCCCTG	GGAGCGACCTGGGATCACATGCGTCCACCCTCACATTAACACAATGTGCTGCATTGCTAGTGTATTGTGCTCGATGTGTTCTCAGGTCGCCCCTG	95	21		HE860366
O1	4	+	scaffold_4_21570	27916128	27916148	27916128	27916205	ACGCAGGAGAGATGGCGCCGT	ACGCAGGAGAGATGGCGCCGTAGTCGGTCATGACCCCGTTGGGGGGGCTGGGATGCCAGTGCCATCTCTTCTGCATAG	78	21		HE860367
GF1	4	+	scaffold_4_22165	29276873	29276896	29276873	29276998	TCCAAGAGATCTGTGGTCACTCAC	TCCAAGAGATCTGTGGTCACTCACCGTTGGATGTAAATTCAACGGTTCACTCACTCTTACATTTCTTTTAAGAATTTTTTTTGATGGATTAATATCCAACGGTGGATGACCACAATCTCTTGGACT	126	24		HE860368
BF1	5	+	scaffold_5_168	191043	191063	190984	191063	TTATTGGTCGGGGATAGCAAA	TGTTATCCCCGGTCAATAACACAATGACAAGTGGAAAAGTTATTCTACATGTCACTGCGTTATTGGTCGGGGATAGCAAA	80	21		HE860319
F1	5	+	scaffold_5_78	191043	191063	190984	191063	TTATTGGTCGGGGATAGCAAA	TGTTATCCCCGGTCAATAACACAATGACAAGTGGAAAAGTTATTCTACATGTCACTGCGTTATTGGTCGGGGATAGCAAA	80	21		HE860319
GF1	5	+	scaffold_5_139	191043	191063	190984	191063	TTATTGGTCGGGGATAGCAAA	TGTTATCCCCGGTCAATAACACAATGACAAGTGGAAAAGTTATTCTACATGTCACTGCGTTATTGGTCGGGGATAGCAAA	80	21		HE860319
BF1	5	+	scaffold_5_361	340881	340904	340881	341063	AGTCCCGATCTCTTGAACCACAGG	AGTCCCGATCTCTTGAACCACAGGAGTCCAAGAGATTTTTGGTCACTCACCATTGGATGTAAATTCAACGGTTCACTCAATCTTGAACTTCTTTTAAGAAACTTTTTTGAACCATTAGATTAATATCTAACGGTGAGTTACCACAATCTCTTGGACTCCTGTGGTCCAAGAGATCAGGACTGA	183	24		HE860369
BF1	5	-	scaffold_5_27738	1589008	1589028	1588902	1589028	TCGCTTGGTGCAGGTCGGGAA	TCGCTTGGTGCAGGTCGGGAACTGCTTCGCGTTTAGGGCCTTTTTTTCGTACAAGACCTATGAGCCAGGTGGCGCCATGGTATTGGTCGGTGGGTGCGAAATGGGTCCCGCCTTGCATCAACTGAAT	127	21		HE860370
F1	5	-	scaffold_5_11249	1589008	1589028	1588902	1589028	TCGCTTGGTGCAGGTCGGGAA	TCGCTTGGTGCAGGTCGGGAACTGCTTCGCGTTTAGGGCCTTTTTTTCGTACAAGACCTATGAGCCAGGTGGCGCCATGGTATTGGTCGGTGGGTGCGAAATGGGTCCCGCCTTGCATCAACTGAAT	127	21		HE860370
GF1	5	-	scaffold_5_24388	1589008	1589028	1588902	1589028	TCGCTTGGTGCAGGTCGGGAA	TCGCTTGGTGCAGGTCGGGAACTGCTTCGCGTTTAGGGCCTTTTTTTCGTACAAGACCTATGAGCCAGGTGGCGCCATGGTATTGGTCGGTGGGTGCGAAATGGGTCCCGCCTTGCATCAACTGAAT	127	21		HE860370
GL1	5	-	scaffold_5_16307	1589008	1589028	1588902	1589028	TCGCTTGGTGCAGGTCGGGAA	TCGCTTGGTGCAGGTCGGGAACTGCTTCGCGTTTAGGGCCTTTTTTTCGTACAAGACCTATGAGCCAGGTGGCGCCATGGTATTGGTCGGTGGGTGCGAAATGGGTCCCGCCTTGCATCAACTGAAT	127	21		HE860370
O1	5	-	scaffold_5_24059	1589008	1589028	1588902	1589028	TCGCTTGGTGCAGGTCGGGAA	TCGCTTGGTGCAGGTCGGGAACTGCTTCGCGTTTAGGGCCTTTTTTTCGTACAAGACCTATGAGCCAGGTGGCGCCATGGTATTGGTCGGTGGGTGCGAAATGGGTCCCGCCTTGCATCAACTGAAT	127	21		HE860370
O1	5	+	scaffold_5_2481	2922266	2922289	2922266	2922370	ACTATTCATAAGAGGCTGATGACT	ACTATTCATAAGAGGCTGATGACTAAAACTTATCCCTCATAATCCCACCAATTTCAAGGGGATTAAGGGGATAAATTTTAGTCATCAACCTCTTATAGATAGTCC	105	24		HE860371
F1	5	-	scaffold_5_10246	4539775	4539798	4539775	4539892	CAAGTTGATATCTAAAGTTGGTCT	ACTAACTTTAGATACCAACTTGTATACTAACTCTCTAATAGAGGTGGAGCCCACCAATACAATGGGTCCCACACTCTATTAGAGAGTTGGTACACAAGTTGATATCTAAAGTTGGTCT	118	24		HE860335
O1	5	+	scaffold_5_4039	4765073	4765096	4764974	4765096	ACCAGTCTAAGTATTGTTTGGACT	TCCAGGCAATAATTGGATTGGTATTTGGATCCAAATTTGAGTTTTTCAAAATTTTGGTCCCTTCATTTTCTTGGGTTGGGAGAGGTTTTGAGTCCAAATACCAGTCTAAGTATTGTTTGGACT	123	24		HE860372
O1	5	+	scaffold_5_4107	4831530	4831553	4831530	4831583	ACTCCATTGGGGATGCTCTTAGAA	ACTCCATTGGGGATGCTCTTAGAACATCTCTAAGAGCATCTTCAATGGTAGTCC	54	24		HE860373
GF1	5	-	scaffold_5_20981	6046917	6046937	6046917	6047050	TGACCATAGTCTCTTGGACCC	ATCCAAGAGATTTGTGGTCACTCACCGTTGGATGTAAATTCAACGATTCACTCACTCTTGCACTCCTTTTAAGAAACTTTTTTGAACCGTTGGATGTTACATCTAACGGTGGGTGACCATAGTCTCTTGGACCC	134	21		HE860374
GF1	5	+	scaffold_5_5090	6282853	6282876	6282789	6282876	AAATACTAGCCTCTCTGCACGCGC	GCGTGCAAAGAGGCTAGTATTAAATAAAGTGAATTAAGAGAGTATCTTTTTATTTTTTTAATTAAAATACTAGCCTCTCTGCACGCGC	88	24		HE860375
F1	5	-	scaffold_5_7971	11602950	11602970	11602950	11603116	TTGGACTGAAGGGAGCTCCCT	AGAGCTTTCTTCAGTCCACTCATGGGTGGCAGTAGGATTTAATTAGCTGCCGAGTCATTCATCCAAATACTGGGTAAATTAGCTCAGGACACCCAGTAAATGTGTGAATGAAGCGGGAGACAAATTGGATCTTAAGCTTCCTGTACTTGGACTGAAGGGAGCTCCCT	167	21		HE860376
GF1	5	-	scaffold_5_17095	11602950	11602970	11602950	11603116	TTGGACTGAAGGGAGCTCCCT	AGAGCTTTCTTCAGTCCACTCATGGGTGGCAGTAGGATTTAATTAGCTGCCGAGTCATTCATCCAAATACTGGGTAAATTAGCTCAGGACACCCAGTAAATGTGTGAATGAAGCGGGAGACAAATTGGATCTTAAGCTTCCTGTACTTGGACTGAAGGGAGCTCCCT	167	21		HE860376
GL1	5	-	scaffold_5_11530	11602950	11602970	11602950	11603117	TTGGACTGAAGGGAGCTCCCT	GAGAGCTTTCTTCAGTCCACTCATGGGTGGCAGTAGGATTTAATTAGCTGCCGAGTCATTCATCCAAATACTGGGTAAATTAGCTCAGGACACCCAGTAAATGTGTGAATGAAGCGGGAGACAAATTGGATCTTAAGCTTCCTGTACTTGGACTGAAGGGAGCTCCCT	168	21		HE860376
O1	5	-	scaffold_5_16610	11602951	11602970	11602951	11603115	TTGGACTGAAGGGAGCTCCC	GAGCTTTCTTCAGTCCACTCATGGGTGGCAGTAGGATTTAATTAGCTGCCGAGTCATTCATCCAAATACTGGGTAAATTAGCTCAGGACACCCAGTAAATGTGTGAATGAAGCGGGAGACAAATTGGATCTTAAGCTTCCTGTACTTGGACTGAAGGGAGCTCCC	165	20		HE860377
GF1	5	+	scaffold_5_9156	11892708	11892728	11892665	11892728	CGAAGCCTTTGGGGAGAGTAA	ACTCTCCCTCAAAGGCTTCTAGCAATGTCAGAAATGGCGAGCTCGAAGCCTTTGGGGAGAGTAA	64	21		HE860378
BF1	5	+	scaffold_5_11100	12581758	12581778	12581637	12581778	TCGGACCAGGCTTCATTCCCC	GGAATGTTGTCTGGCTCGAGGCCCCTAACTAGATCCATGATCTTCATCTCAATTGATGTCAATTTTAATCAACAATATAGACTCAGTTGAGACAGATCATTTGGTTCTACATTTAGTGACGTCGGACCAGGCTTCATTCCCC	142	21		HE860285
F1	5	+	scaffold_5_4251	12581758	12581778	12581637	12581778	TCGGACCAGGCTTCATTCCCC	GGAATGTTGTCTGGCTCGAGGCCCCTAACTAGATCCATGATCTTCATCTCAATTGATGTCAATTTTAATCAACAATATAGACTCAGTTGAGACAGATCATTTGGTTCTACATTTAGTGACGTCGGACCAGGCTTCATTCCCC	142	21		HE860285
GF1	5	+	scaffold_5_9626	12581758	12581778	12581637	12581778	TCGGACCAGGCTTCATTCCCC	GGAATGTTGTCTGGCTCGAGGCCCCTAACTAGATCCATGATCTTCATCTCAATTGATGTCAATTTTAATCAACAATATAGACTCAGTTGAGACAGATCATTTGGTTCTACATTTAGTGACGTCGGACCAGGCTTCATTCCCC	142	21		HE860285
GL1	5	+	scaffold_5_6209	12581758	12581778	12581637	12581778	TCGGACCAGGCTTCATTCCCC	GGAATGTTGTCTGGCTCGAGGCCCCTAACTAGATCCATGATCTTCATCTCAATTGATGTCAATTTTAATCAACAATATAGACTCAGTTGAGACAGATCATTTGGTTCTACATTTAGTGACGTCGGACCAGGCTTCATTCCCC	142	21		HE860285
O1	5	+	scaffold_5_9465	12581758	12581778	12581637	12581778	TCGGACCAGGCTTCATTCCCC	GGAATGTTGTCTGGCTCGAGGCCCCTAACTAGATCCATGATCTTCATCTCAATTGATGTCAATTTTAATCAACAATATAGACTCAGTTGAGACAGATCATTTGGTTCTACATTTAGTGACGTCGGACCAGGCTTCATTCCCC	142	21		HE860285
BF1	5	-	scaffold_5_17729	13607852	13607872	13607852	13607924	TGATTGAGCCGTGCCAATATC	TGTTGGAATGGCTCAATCAAATCAAATCTCCCAAGTATTGGGTCCTTTGATTTGATTGAGCCGTGCCAATATC	73	21		HE860309
F1	5	-	scaffold_5_7395	13607852	13607872	13607852	13607924	TGATTGAGCCGTGCCAATATC	TGTTGGAATGGCTCAATCAAATCAAATCTCCCAAGTATTGGGTCCTTTGATTTGATTGAGCCGTGCCAATATC	73	21		HE860309
BF1	5	-	scaffold_5_17237	14419151	14419171	14419151	14419250	GAGGATGAAGGTGATGAATTT	ATTCATCCCCTTCAACCTCATTTGTATGTATTTAATTTAAATTCAATTTCAAAAATTATTTACAGAAATACATACAAGGGAGGATGAAGGTGATGAATTT	100	21		HE860379
BF1	5	-	scaffold_5_15715	16885790	16885810	16885790	16885872	TCGATAAACCTCTGCATCCAG	GGAGGCAGCGGTTCATCGATCTCTTCCTGAGATTTGTTGTGAAAATACAAAACATGAATCGGTCGATAAACCTCTGCATCCAG	83	21		HE860380
GF1	5	-	scaffold_5_13945	16885790	16885810	16885790	16885872	TCGATAAACCTCTGCATCCAG	GGAGGCAGCGGTTCATCGATCTCTTCCTGAGATTTGTTGTGAAAATACAAAACATGAATCGGTCGATAAACCTCTGCATCCAG	83	21		HE860380
GL1	5	-	scaffold_5_9296	16885790	16885810	16885790	16885872	TCGATAAACCTCTGCATCCAG	GGAGGCAGCGGTTCATCGATCTCTTCCTGAGATTTGTTGTGAAAATACAAAACATGAATCGGTCGATAAACCTCTGCATCCAG	83	21		HE860380
O1	5	-	scaffold_5_13641	16885790	16885810	16885790	16885872	TCGATAAACCTCTGCATCCAG	GGAGGCAGCGGTTCATCGATCTCTTCCTGAGATTTGTTGTGAAAATACAAAACATGAATCGGTCGATAAACCTCTGCATCCAG	83	21		HE860380
F1	5	-	scaffold_5_6445	16885852	16885872	16885790	16885872	GGAGGCAGCGGTTCATCGATC	GGAGGCAGCGGTTCATCGATCTCTTCCTGAGATTTGTTGTGAAAATACAAAACATGAATCGGTCGATAAACCTCTGCATCCAG	83	21		HE860381
O1	5	+	scaffold_5_11962	16938407	16938430	16938407	16938543	ATTTCATCGGCACATATCTATCCC	ATTTCATCGGCACATATCTATCCCGGTGAAATTTACCGTATTAGACCTCTTCAGAAGAACTTTTGTCGGCAGAGGTAATGTTCGTCAAGAGAGGTCCGACAAATATTTGCCGCCATGTACATGTGCCGATGAAACTT	137	24		HE860382
BF1	5	+	scaffold_5_13749	17008168	17008188	17008168	17008331	CTCCGTCAACTTCACCGTTTG	CTCCGTCAACTTCACCGTTTGATTTTTTGTTAACTTGGTGACATGGCAGGTAGGATAGTCACTTTTATGCTGATGTGTAAAAGAAAACAATGAAGAAAATGACAATGGTGTGTGTAATTTGATAACAATTTTACAGAAAATCAAACGGTGAAGTTGACAGAGTG	164	21		HE860383
GF1	5	+	scaffold_5_12242	17008168	17008188	17008168	17008331	CTCCGTCAACTTCACCGTTTG	CTCCGTCAACTTCACCGTTTGATTTTTTGTTAACTTGGTGACATGGCAGGTAGGATAGTCACTTTTATGCTGATGTGTAAAAGAAAACAATGAAGAAAATGACAATGGTGTGTGTAATTTGATAACAATTTTACAGAAAATCAAACGGTGAAGTTGACAGAGTG	164	21		HE860383
BF1	5	+	scaffold_5_13970	17453196	17453216	17453196	17453279	TTGACAGAAGATAGAGAGCAC	TTGACAGAAGATAGAGAGCACAGATGGATGATTTGCAATCAATATGCATCTCACTCCTTTGTGCTCTCTATGCTTCTGTCATCA	84	21		HE860360
F1	5	+	scaffold_5_5713	17453196	17453216	17453196	17453279	TTGACAGAAGATAGAGAGCAC	TTGACAGAAGATAGAGAGCACAGATGGATGATTTGCAATCAATATGCATCTCACTCCTTTGTGCTCTCTATGCTTCTGTCATCA	84	21		HE860360
GF1	5	+	scaffold_5_12465	17453196	17453216	17453196	17453279	TTGACAGAAGATAGAGAGCAC	TTGACAGAAGATAGAGAGCACAGATGGATGATTTGCAATCAATATGCATCTCACTCCTTTGTGCTCTCTATGCTTCTGTCATCA	84	21		HE860360
O1	5	+	scaffold_5_12214	17453196	17453216	17453196	17453279	TTGACAGAAGATAGAGAGCAC	TTGACAGAAGATAGAGAGCACAGATGGATGATTTGCAATCAATATGCATCTCACTCCTTTGTGCTCTCTATGCTTCTGTCATCA	84	21		HE860360
GF1	5	-	scaffold_5_13653	17501341	17501360	17501341	17501414	TAAGAGATAGGGCCTCACCT	GTGAGGTTCTATCTCTTAACCGTCGGATTAGGCTAACTAATTTGATCCAAGGGTTAAGAGATAGGGCCTCACCT	74	20		HE860289
BF1	5	+	scaffold_5_14002	17562546	17562566	17562402	17562566	TTTGGATTGAAGGGAGCTCTA	GAGCTCCTTGAAGTCCAATAGAAGGTCTTGCTGGGTGGATTGAGCTGCTGAGCTATGGATCCCACAGCCCTATCTCAGATCATCAGAGGAATAGGCTTGTGGCTTGCATATCTCAGGAGCTGCATTACCTGTGTTAGATCTTTGTTTGGATTGAAGGGAGCTCTA	165	21		HE860384
GF1	5	-	scaffold_5_13415	17964118	17964138	17964033	17964138	TGGCCACCCACCGTTGGATAT	TGGCCACCCACCGTTGGATATTAATCCAATGGTTCAAAAAAGTTTCTTAAAAGGAGTGCAAGAGTGAGTGAACCGTTGAATTTACATCCAACGGTAAATGACCACA	106	21		HE860385
GL1	5	+	scaffold_5_8478	18044749	18044772	18044711	18044772	ATTCAACGATTAAGAAATAGGACC	CCCTATCTCTTAATTGTTGGATCAAATTGGTTAATCTGATTCAACGATTAAGAAATAGGACC	62	24		HE860386
GL1	6	-	scaffold_6_30175	115115	115138	115115	115281	TGAACCCCTGTAGTCCAAGAGATC	TCTCTTGGACCACAGGAGTCCAAGAGATTGTGGTCACCTACCGTTGGATATTAATCCAATGGTTCAAAAAAGTTTTTTAAAAGGAGTGCAAGAGTGAGTGAACCGTTGAATTTACATATAACGATGAGTGACCACAAATCTCTTGAACCCCTGTAGTCCAAGAGATC	167	24		HE860290
GL1	6	-	scaffold_6_30114	185196	185219	185196	185259	AATCAAAGGATGGGCCTTGGACCT	GCCCATTGCCCAATCTTTGATTAATAATAATTATATTATTAATCAAAGGATGGGCCTTGGACCT	64	24		HE860387
O1	6	-	scaffold_6_45521	185196	185219	185196	185259	AATCAAAGGATGGGCCTTGGACCT	GCCCATTGCCCAATCTTTGATTAATAATAATTATATTATTAATCAAAGGATGGGCCTTGGACCT	64	24		HE860387
BF1	6	+	scaffold_6_1426	1728642	1728662	1728642	1728726	AAGCTCAGGAGGGATAGCGCC	AAGCTCAGGAGGGATAGCGCCATATGAACAAAATGGTTTAATTTATATTAGGCATTTGTTTTGGCGCTATCTATCCTGAGTTTCA	85	21		HE860388
F1	6	+	scaffold_6_608	1728642	1728662	1728642	1728726	AAGCTCAGGAGGGATAGCGCC	AAGCTCAGGAGGGATAGCGCCATATGAACAAAATGGTTTAATTTATATTAGGCATTTGTTTTGGCGCTATCTATCCTGAGTTTCA	85	21		HE860388
GF1	6	+	scaffold_6_1219	1728642	1728662	1728642	1728726	AAGCTCAGGAGGGATAGCGCC	AAGCTCAGGAGGGATAGCGCCATATGAACAAAATGGTTTAATTTATATTAGGCATTTGTTTTGGCGCTATCTATCCTGAGTTTCA	85	21		HE860388
GL1	6	+	scaffold_6_786	1728642	1728662	1728642	1728726	AAGCTCAGGAGGGATAGCGCC	AAGCTCAGGAGGGATAGCGCCATATGAACAAAATGGTTTAATTTATATTAGGCATTTGTTTTGGCGCTATCTATCCTGAGTTTCA	85	21		HE860388
O1	6	+	scaffold_6_1246	1728642	1728662	1728642	1728726	AAGCTCAGGAGGGATAGCGCC	AAGCTCAGGAGGGATAGCGCCATATGAACAAAATGGTTTAATTTATATTAGGCATTTGTTTTGGCGCTATCTATCCTGAGTTTCA	85	21		HE860388
BF1	6	-	scaffold_6_51361	1949365	1949388	1949365	1949532	TGAACCCCTGTAGTCCAAGAGATC	TCTCTTGGACCACAGGAGTCCAAGAGATTGTGGTCACCCACCGTGGGATATTAATCCAATGGTTCAAAAAGGTTTTTTTAAAATGAGTGCAAGAGTGAGTGAACCGTTGAATTTACATCCAACGGTGAGTGACCACAAATCTCTTGAACCCCTGTAGTCCAAGAGATC	168	24		HE860290
GF1	6	-	scaffold_6_43565	1949365	1949388	1949365	1949532	TGAACCCCTGTAGTCCAAGAGATC	TCTCTTGGACCACAGGAGTCCAAGAGATTGTGGTCACCCACCGTGGGATATTAATCCAATGGTTCAAAAAGGTTTTTTTAAAATGAGTGCAAGAGTGAGTGAACCGTTGAATTTACATCCAACGGTGAGTGACCACAAATCTCTTGAACCCCTGTAGTCCAAGAGATC	168	24		HE860290
GL1	6	-	scaffold_6_29185	1949365	1949388	1949365	1949532	TGAACCCCTGTAGTCCAAGAGATC	TCTCTTGGACCACAGGAGTCCAAGAGATTGTGGTCACCCACCGTGGGATATTAATCCAATGGTTCAAAAAGGTTTTTTTAAAATGAGTGCAAGAGTGAGTGAACCGTTGAATTTACATCCAACGGTGAGTGACCACAAATCTCTTGAACCCCTGTAGTCCAAGAGATC	168	24		HE860290
O1	6	-	scaffold_6_44210	1949365	1949388	1949365	1949532	TGAACCCCTGTAGTCCAAGAGATC	TCTCTTGGACCACAGGAGTCCAAGAGATTGTGGTCACCCACCGTGGGATATTAATCCAATGGTTCAAAAAGGTTTTTTTAAAATGAGTGCAAGAGTGAGTGAACCGTTGAATTTACATCCAACGGTGAGTGACCACAAATCTCTTGAACCCCTGTAGTCCAAGAGATC	168	24		HE860290
F1	6	+	scaffold_6_783	2304621	2304641	2304470	2304641	TTGGACTGAAGGGAGCTCCCT	TGAGCTTTCTTCAGTCCACTCATGGAAGGGCAAAGGGTTTGGATTAGCTGCCGACTCATTCATTCAAACACAGTAGAAAAGGGGGTTGATGTTTCTACTGCGAATGTGTGAATGATGCGGGAGATAAATTTCATCCTTTTCTTCTCTGTGCTTGGACTGAAGGGAGCTCCCT	172	21		HE860376
GF1	6	+	scaffold_6_1596	2304621	2304641	2304470	2304641	TTGGACTGAAGGGAGCTCCCT	TGAGCTTTCTTCAGTCCACTCATGGAAGGGCAAAGGGTTTGGATTAGCTGCCGACTCATTCATTCAAACACAGTAGAAAAGGGGGTTGATGTTTCTACTGCGAATGTGTGAATGATGCGGGAGATAAATTTCATCCTTTTCTTCTCTGTGCTTGGACTGAAGGGAGCTCCCT	172	21		HE860376
GL1	6	+	scaffold_6_1096	2304621	2304641	2304470	2304641	TTGGACTGAAGGGAGCTCCCT	TGAGCTTTCTTCAGTCCACTCATGGAAGGGCAAAGGGTTTGGATTAGCTGCCGACTCATTCATTCAAACACAGTAGAAAAGGGGGTTGATGTTTCTACTGCGAATGTGTGAATGATGCGGGAGATAAATTTCATCCTTTTCTTCTCTGTGCTTGGACTGAAGGGAGCTCCCT	172	21		HE860376
O1	6	+	scaffold_6_1650	2304621	2304640	2304471	2304640	TTGGACTGAAGGGAGCTCCC	GAGCTTTCTTCAGTCCACTCATGGAAGGGCAAAGGGTTTGGATTAGCTGCCGACTCATTCATTCAAACACAGTAGAAAAGGGGGTTGATGTTTCTACTGCGAATGTGTGAATGATGCGGGAGATAAATTTCATCCTTTTCTTCTCTGTGCTTGGACTGAAGGGAGCTCCC	170	20		HE860377
BF1	6	+	scaffold_6_2226	2760163	2760184	2760082	2760184	TCTTTCCCAATCCACCCATGCC	CATGGGTAAGTGGGGAAGATGATAAAACTAATTACTACTTTTGAGTGGTTACAACTTAGAAGCAGATTAAAAAAAATATTATCTTTCCCAATCCACCCATGCC	103	22		HE860389
F1	6	+	scaffold_6_928	2760163	2760184	2760082	2760184	TCTTTCCCAATCCACCCATGCC	CATGGGTAAGTGGGGAAGATGATAAAACTAATTACTACTTTTGAGTGGTTACAACTTAGAAGCAGATTAAAAAAAATATTATCTTTCCCAATCCACCCATGCC	103	22		HE860389
GF1	6	+	scaffold_6_2006	2760163	2760184	2760082	2760184	TCTTTCCCAATCCACCCATGCC	CATGGGTAAGTGGGGAAGATGATAAAACTAATTACTACTTTTGAGTGGTTACAACTTAGAAGCAGATTAAAAAAAATATTATCTTTCCCAATCCACCCATGCC	103	22		HE860389
GL1	6	+	scaffold_6_1363	2760163	2760184	2760082	2760184	TCTTTCCCAATCCACCCATGCC	CATGGGTAAGTGGGGAAGATGATAAAACTAATTACTACTTTTGAGTGGTTACAACTTAGAAGCAGATTAAAAAAAATATTATCTTTCCCAATCCACCCATGCC	103	22		HE860389
O1	6	+	scaffold_6_1977	2760163	2760184	2760082	2760184	TCTTTCCCAATCCACCCATGCC	CATGGGTAAGTGGGGAAGATGATAAAACTAATTACTACTTTTGAGTGGTTACAACTTAGAAGCAGATTAAAAAAAATATTATCTTTCCCAATCCACCCATGCC	103	22		HE860389
BF1	6	+	scaffold_6_2662	3280068	3280088	3280068	3280154	TTGACAGAAGAAAGAGAGCAC	TTGACAGAAGAAAGAGAGCACAACCCGCCATTGGCCAAAGAGATCTTCGCCACTGTTGGGAGTGTGCTCTCTCTTCTTCTGTCATCA	87	21		HE860390
F1	6	+	scaffold_6_1119	3280068	3280088	3280068	3280154	TTGACAGAAGAAAGAGAGCAC	TTGACAGAAGAAAGAGAGCACAACCCGCCATTGGCCAAAGAGATCTTCGCCACTGTTGGGAGTGTGCTCTCTCTTCTTCTGTCATCA	87	21		HE860390
GF1	6	+	scaffold_6_2372	3280068	3280088	3280068	3280154	TTGACAGAAGAAAGAGAGCAC	TTGACAGAAGAAAGAGAGCACAACCCGCCATTGGCCAAAGAGATCTTCGCCACTGTTGGGAGTGTGCTCTCTCTTCTTCTGTCATCA	87	21		HE860390
BF1	6	+	scaffold_6_6292	7088843	7088866	7088843	7088965	AGAGATTTGTGGTTACTCACCGTT	AGAGATTTGTGGTTACTCACCGTTGGATGTAAATTCAACGGTTTACTCACTCTAGCACTCCTTTTAAGAAACTTTTTTGAACCATTAGATTAATATCCAACGGTGGATGACCACAATCTCTTG	123	24		HE860297
GF1	6	+	scaffold_6_5553	7088843	7088866	7088843	7088965	AGAGATTTGTGGTTACTCACCGTT	AGAGATTTGTGGTTACTCACCGTTGGATGTAAATTCAACGGTTTACTCACTCTAGCACTCCTTTTAAGAAACTTTTTTGAACCATTAGATTAATATCCAACGGTGGATGACCACAATCTCTTG	123	24		HE860297
GL1	6	+	scaffold_6_3908	7088843	7088866	7088843	7088965	AGAGATTTGTGGTTACTCACCGTT	AGAGATTTGTGGTTACTCACCGTTGGATGTAAATTCAACGGTTTACTCACTCTAGCACTCCTTTTAAGAAACTTTTTTGAACCATTAGATTAATATCCAACGGTGGATGACCACAATCTCTTG	123	24		HE860297
O1	6	+	scaffold_6_6086	7599302	7599325	7599256	7599325	GGGACTAATAGTGCAACACAACAC	GTTGTGTTGCACCATTAGTTCCTACCGTCAAGTTTCTCTAACGGTAGGGACTAATAGTGCAACACAACAC	70	24		HE860391
F1	6	+	scaffold_6_3240	8360558	8360578	8360499	8360578	TATTCAGTATTTTGACTCAGA	TGAGTCAGATTACTGAATATCAAAACACCTTTCATCGGAAGTGTCTTGAAATAGGTTGCTATTCAGTATTTTGACTCAGA	80	21		HE860392
BF1	6	-	scaffold_6_44992	8528890	8528913	8528890	8528962	AATGGAAGTGAGAATGAGAGTGAA	TATTTTCATTTTCATTTTTTGTGCTACAATATAGAGGAAAAAGAAAAATAATGGAAGTGAGAATGAGAGTGAA	73	24		HE860393
F1	6	-	scaffold_6_16023	11738261	11738281	11738261	11738357	CAAGATTAGAAGTATGTAACC	TTACATACTTCTAATCTCGATTGTTGAATTGCATCTAATAGACTACCAACACATTTAATGAATGCAATCTAACGACCAAGATTAGAAGTATGTAACC	97	21		HE860291
GF1	6	-	scaffold_6_35264	11738261	11738281	11738261	11738357	CAAGATTAGAAGTATGTAACC	TTACATACTTCTAATCTCGATTGTTGAATTGCATCTAATAGACTACCAACACATTTAATGAATGCAATCTAACGACCAAGATTAGAAGTATGTAACC	97	21		HE860291
GF1	6	-	scaffold_6_29679	18611748	18611771	18611646	18611771	AAGAGATTGTAGTCACCCACCGTT	AAGAGATTGTAGTCACCCACCGTTGGGTGTAACATCCAACGGTTCAAAAAAGTTTCTTAAAAGGAGTGCAAGAGTGAGTGAACCGTTGAATTTACATCCAACGGTGAGTGACCACAAATCTCTTGG	126	24		HE860394
GL1	6	-	scaffold_6_20002	18611748	18611771	18611646	18611771	AAGAGATTGTAGTCACCCACCGTT	AAGAGATTGTAGTCACCCACCGTTGGGTGTAACATCCAACGGTTCAAAAAAGTTTCTTAAAAGGAGTGCAAGAGTGAGTGAACCGTTGAATTTACATCCAACGGTGAGTGACCACAAATCTCTTGG	126	24		HE860394
O1	6	-	scaffold_6_29957	18611748	18611771	18611646	18611771	AAGAGATTGTAGTCACCCACCGTT	AAGAGATTGTAGTCACCCACCGTTGGGTGTAACATCCAACGGTTCAAAAAAGTTTCTTAAAAGGAGTGCAAGAGTGAGTGAACCGTTGAATTTACATCCAACGGTGAGTGACCACAAATCTCTTGG	126	24		HE860394
BF1	6	-	scaffold_6_34374	18611752	18611771	18611646	18611771	AAGAGATTGTAGTCACCCAC	AAGAGATTGTAGTCACCCACCGTTGGGTGTAACATCCAACGGTTCAAAAAAGTTTCTTAAAAGGAGTGCAAGAGTGAGTGAACCGTTGAATTTACATCCAACGGTGAGTGACCACAAATCTCTTGG	126	20		HE860395
F1	6	+	scaffold_6_7347	19490615	19490635	19490461	19490635	GTAGTCCAAGAGATCGAGACT	TCCCGATCTGTTGGACCACAGGAGTCCAAGAGATTGTGGTCACTCACCGTTGGATATTAATCCAATGGTTCAAAAAGTTTCTTAAGAGTGCAAGAGTGAGCGAACCGTTGAATTTACATCCAACGGTGAGTGACCACAAATCTCTTGGACCCCTGTAGTCCAAGAGATCGAGACT	175	21		HE860396
O1	6	-	scaffold_6_29003	19807436	19807459	19807436	19807522	AGAGAGATGGTACACAAGTTGGTC	CCGACTTGTATACCATCTCTTTAATAGAGGTAGTCCACCAACATAATAGGCCCCATCTCTATTAGAGAGATGGTACACAAGTTGGTC	87	24		HE860315
GF1	6	+	scaffold_6_17318	20951214	20951237	20951214	20951338	AAGAGATTGTGGTCACTCACCATT	AAGAGATTGTGGTCACTCACCATTGGATATTAATCTAATGGTTCAAAAAAGTTTCTTAAAAGGAGTTCAAGATTGAGTGAACCGTTGAATTTACATCCAACGGTGAGTGACCACAAATCTCTTGG	125	24		HE860397
GL1	6	-	scaffold_6_18280	21681545	21681568	21681471	21681568	ATCACTGTTTTGCTATCCTTGGCC	ATCACTGTTTTGCTATCCTTGGCCAAAAACACAATGACACGTGAAAAAGTTATCTCACGTATCATTGCGTCATTGACTGGAATAGCAAAAAAGGATAT	98	24		HE860398
BF1	6	+	scaffold_6_23705	24551373	24551393	24551373	24551444	AAGCTCAGGAGGGATAGCGCC	AAGCTCAGGAGGGATAGCGCCATTCTTGGTTTGGTTTTAGACCATGTATTGCGCTATCCATCCTGAGTTTCA	72	21		HE860388
F1	6	+	scaffold_6_9091	24551373	24551393	24551373	24551444	AAGCTCAGGAGGGATAGCGCC	AAGCTCAGGAGGGATAGCGCCATTCTTGGTTTGGTTTTAGACCATGTATTGCGCTATCCATCCTGAGTTTCA	72	21		HE860388
GF1	6	+	scaffold_6_19951	24551373	24551393	24551373	24551444	AAGCTCAGGAGGGATAGCGCC	AAGCTCAGGAGGGATAGCGCCATTCTTGGTTTGGTTTTAGACCATGTATTGCGCTATCCATCCTGAGTTTCA	72	21		HE860388
GL1	6	+	scaffold_6_13103	24551373	24551393	24551373	24551444	AAGCTCAGGAGGGATAGCGCC	AAGCTCAGGAGGGATAGCGCCATTCTTGGTTTGGTTTTAGACCATGTATTGCGCTATCCATCCTGAGTTTCA	72	21		HE860388
O1	6	+	scaffold_6_20468	24551373	24551393	24551373	24551444	AAGCTCAGGAGGGATAGCGCC	AAGCTCAGGAGGGATAGCGCCATTCTTGGTTTGGTTTTAGACCATGTATTGCGCTATCCATCCTGAGTTTCA	72	21		HE860388
BF1	6	+	scaffold_6_25773	27656234	27656254	27656234	27656300	TGAAGCTGCCAGCATGATCTG	TGAAGCTGCCAGCATGATCTGAGCTTTCTTTTTTATAAGAAAGGCTAGATCATGTGGTAGCTTCATC	67	21		HE860399
F1	6	+	scaffold_6_10056	27656234	27656255	27656234	27656300	TGAAGCTGCCAGCATGATCTGA	TGAAGCTGCCAGCATGATCTGAGCTTTCTTTTTTATAAGAAAGGCTAGATCATGTGGTAGCTTCATC	67	22		HE860400
GF1	6	+	scaffold_6_21935	27656234	27656255	27656234	27656300	TGAAGCTGCCAGCATGATCTGA	TGAAGCTGCCAGCATGATCTGAGCTTTCTTTTTTATAAGAAAGGCTAGATCATGTGGTAGCTTCATC	67	22		HE860400
GL1	6	+	scaffold_6_14544	27656234	27656255	27656234	27656300	TGAAGCTGCCAGCATGATCTGA	TGAAGCTGCCAGCATGATCTGAGCTTTCTTTTTTATAAGAAAGGCTAGATCATGTGGTAGCTTCATC	67	22		HE860400
O1	6	+	scaffold_6_22316	27656234	27656254	27656234	27656300	TGAAGCTGCCAGCATGATCTG	TGAAGCTGCCAGCATGATCTGAGCTTTCTTTTTTATAAGAAAGGCTAGATCATGTGGTAGCTTCATC	67	21		HE860399
GL1	7	+	scaffold_7_2217	4778157	4778180	4778157	4778297	AGGGGTCCAAGAGATTTGTAGTCA	AGGGGTCCAAGAGATTTGTAGTCACTCACCGTTGGATTTAAATTCAACGGTTCACTCACTCTTGCACTCCTTTTAAGAAACTTTTTTGAACCATTAGATTAATATCCAACGGTGTGTGACCACAATTTCTTGGACTCTTGT	141	24		HE860326
F1	7	+	scaffold_7_1848	5472605	5472626	5472574	5472626	GGAGAGATGGCTGAGTGGACTA	GTAACATAGTATTATCTTTTTTCAATTGGGAGGAGAGATGGCTGAGTGGACTA	53	22		HE860401
O1	7	+	scaffold_7_4168	5472605	5472625	5472575	5472625	GGAGAGATGGCTGAGTGGACT	TAACATAGTATTATCTTTTTTCAATTGGGAGGAGAGATGGCTGAGTGGACT	51	21		HE860402
GF1	7	-	scaffold_7_28112	6599592	6599615	6599592	6599666	AGGGGTTGCACCGAATTTCGAGTT	GTCGATGTTCGTTGCAACACTTTCTTTTTCTTCGAGATCGAAGTTAGGAGAAGGGGTTGCACCGAATTTCGAGTT	75	24		HE860403
BF1	7	-	scaffold_7_31292	7358217	7358237	7358217	7358295	TTATTGGTCGGGGATAGCAAA	TGCTATCCCGACCAATAACGCAATGACACGTATGATAACTTTTCCACGTGTTATTGTGTTATTGGTCGGGGATAGCAAA	79	21		HE860319
F1	7	-	scaffold_7_12328	7358217	7358237	7358217	7358295	TTATTGGTCGGGGATAGCAAA	TGCTATCCCGACCAATAACGCAATGACACGTATGATAACTTTTCCACGTGTTATTGTGTTATTGGTCGGGGATAGCAAA	79	21		HE860319
GF1	7	-	scaffold_7_27609	7358217	7358237	7358217	7358295	TTATTGGTCGGGGATAGCAAA	TGCTATCCCGACCAATAACGCAATGACACGTATGATAACTTTTCCACGTGTTATTGTGTTATTGGTCGGGGATAGCAAA	79	21		HE860319
GF1	7	+	scaffold_7_6028	7789342	7789363	7789291	7789363	TGAACCTTGTGTACAAATTGGC	CACCTTGTAGAGAAGGTTCATTAAATTTTTGTACAATACTACATACAATAATGAACCTTGTGTACAAATTGGC	73	22		HE860404
GF1	7	+	scaffold_7_6032	7795470	7795491	7795418	7795491	TGAACCTTGTGTACAAATTGGC	CACTTTGTAGAGAAGGTTCATTTGATTTTTGTACAAATACAATTCACAATAATGAACCTTGTGTACAAATTGGC	74	22		HE860404
F1	7	-	scaffold_7_12117	7949241	7949264	7949241	7949373	AGTGACTACAAATCTTTTGGACCC	GTTCAAGAGATTGTGGTCACTCACCGTTGGATATTAATCCAATAGTTCAAAAAAGTTTTTTAAAAGGAGTGCAAGAGTGAGTGAACCGTTGAATTTACATCCAACGGTGAGTGACTACAAATCTTTTGGACCC	133	24		HE860405
BF1	7	+	scaffold_7_7979	8256578	8256601	8256483	8256601	AATAACGTGAGGACATCTGGATGA	ATGCGGATGTTCTATTGTTATTATCATGCGAACGTCATATGTTTTCTACTACTCCTCCATGCTTTCTTTTCTATTTACAGTGACATTCGCACGATAATAACGTGAGGACATCTGGATGA	119	24		HE860406
GF1	7	+	scaffold_7_6376	8256578	8256601	8256483	8256601	AATAACGTGAGGACATCTGGATGA	ATGCGGATGTTCTATTGTTATTATCATGCGAACGTCATATGTTTTCTACTACTCCTCCATGCTTTCTTTTCTATTTACAGTGACATTCGCACGATAATAACGTGAGGACATCTGGATGA	119	24		HE860406
BF1	7	-	scaffold_7_28234	10339616	10339639	10339416	10339639	AATGGAAGTGAGAATGAGAGTGAA	AATGGAAGTGAGAATGAGAGTGAAGATGGAATGAGAGGAAAAATGAGAGGGAAGGATGAGAGGAAGAAGTAACAGAAGTGAAAACAAAAACTAAAAACTGAAATTTATTTGAAATTGTTTTCACTTTCAAGTTTTTGTTTTCACTTTTGTTACTCCTCCCTATCATCCTCCCCTCTCATCCTCTCTCTCAATCTCACCCTCACTCCCATATCTCACTCTTATTT	224	24		HE860393
BF1	7	-	scaffold_7_27839	10741070	10741090	10740988	10741090	CCACTGTGGCTGTATTCCAAG	CCACTGTGGCTGTATTCCAAGTCAATCATGCGTTGTGGCTGTATACAGAGAAAGTTAAGCGTGTGACAGTGCTTGATTGGCTTGGGATATTGCCACAGTGGCA	103	21		HE860407
GF1	7	-	scaffold_7_21429	14756372	14756395	14756372	14756538	TGAACCCCTGTAGTCCAAGAGATC	TCTCTTGGACCACAGGAGTCCAAGAGATTGTGGTCACCCACCGTTGGATATTAATCCAATGGTTCAAAAAAGTTTTTTAAAAGTAGTGCAAGAGTGAGTGAACCGTTGAATTTATATCCAACGGTGAGTGACCACAAATCTCTTGAACCCCTGTAGTCCAAGAGATC	167	24		HE860290
O1	7	-	scaffold_7_20401	15317765	15317788	15317765	15317861	AAGTGGACAAAAGAGGAGTGGGAA	TCCACTTTCTTTTTATCCATTTACACTCTTTTTTGTTTTTTAATAGTTTTTACTATAACAAAAAAATGAGTGTAAGTGGACAAAAGAGGAGTGGGAA	97	24		HE860340
GF1	7	-	scaffold_7_20413	16222338	16222361	16222338	16222430	AGAGAGTGTAAGTGAACAAAAGAG	CTTTTGTCCACTTACACTCCCTTTAAAAAAAAAAAAAAAACATTTTACTATAACATACAACTCCCAATAAGAGAGTGTAAGTGAACAAAAGAG	93	24		HE860408
BF1	7	-	scaffold_7_21578	18333214	18333234	18333172	18333234	ATTAGACCTCTCCCGACGAAA	ATTAGACCTCTCCCGACGAAACCTATCTCTGCCGAAGAACTTTCGTGGGGAGAGATCTAATCG	63	21		HE860409
GF1	7	-	scaffold_7_19128	18333214	18333234	18333172	18333234	ATTAGACCTCTCCCGACGAAA	ATTAGACCTCTCCCGACGAAACCTATCTCTGCCGAAGAACTTTCGTGGGGAGAGATCTAATCG	63	21		HE860409
GL1	7	-	scaffold_7_12958	18333214	18333234	18333172	18333234	ATTAGACCTCTCCCGACGAAA	ATTAGACCTCTCCCGACGAAACCTATCTCTGCCGAAGAACTTTCGTGGGGAGAGATCTAATCG	63	21		HE860409
GL1	7	-	scaffold_7_12671	18921373	18921393	18921373	18921498	TGAAGGAAGATTTGTGGAAAG	TTCCACAGATCTTTCCTCATTTTGACAATTCCGGTGAGGGCAGATTGAAGCATCTGTTTGTTCGAAGCATCTGCCTTCAATCTGCCGTCACCGGAATTGTCAAAATGAAGGAAGATTTGTGGAAAG	126	21		HE860410
BF1	7	-	scaffold_7_21271	18921478	18921498	18921373	18921498	TTCCACAGATCTTTCCTCATT	TTCCACAGATCTTTCCTCATTTTGACAATTCCGGTGAGGGCAGATTGAAGCATCTGTTTGTTCGAAGCATCTGCCTTCAATCTGCCGTCACCGGAATTGTCAAAATGAAGGAAGATTTGTGGAAAG	126	21		HE860411
GF1	7	-	scaffold_7_18753	18921478	18921498	18921373	18921498	TTCCACAGATCTTTCCTCATT	TTCCACAGATCTTTCCTCATTTTGACAATTCCGGTGAGGGCAGATTGAAGCATCTGTTTGTTCGAAGCATCTGCCTTCAATCTGCCGTCACCGGAATTGTCAAAATGAAGGAAGATTTGTGGAAAG	126	21		HE860411
O1	7	-	scaffold_7_18206	18921478	18921498	18921373	18921498	TTCCACAGATCTTTCCTCATT	TTCCACAGATCTTTCCTCATTTTGACAATTCCGGTGAGGGCAGATTGAAGCATCTGTTTGTTCGAAGCATCTGCCTTCAATCTGCCGTCACCGGAATTGTCAAAATGAAGGAAGATTTGTGGAAAG	126	21		HE860411
F1	7	+	scaffold_7_7000	21451357	21451377	21451291	21451377	TTGAGCCGCGCCAATATCACT	CGATGTTGGTGAGGTTCAATCCGAAGACAGATTTACACATGCCCGCTGCCGTAAATTGATCTCAGATTGAGCCGCGCCAATATCACT	87	21		HE860412
BF1	7	+	scaffold_7_18302	21474185	21474205	21474185	21474279	TTCCACAGCTTTCTTGAACTT	TTCCACAGCTTTCTTGAACTTCAATTCTTTGCTGTCTAAGCTTATCGCTTTCAAGATTAGCTAGCGCCATCGAAGCTCAAGAAAGCTGTGGGAGA	95	21		HE860413
F1	7	+	scaffold_7_7016	21474185	21474205	21474185	21474279	TTCCACAGCTTTCTTGAACTT	TTCCACAGCTTTCTTGAACTTCAATTCTTTGCTGTCTAAGCTTATCGCTTTCAAGATTAGCTAGCGCCATCGAAGCTCAAGAAAGCTGTGGGAGA	95	21		HE860413
GF1	7	+	scaffold_7_15639	21474185	21474205	21474185	21474279	TTCCACAGCTTTCTTGAACTT	TTCCACAGCTTTCTTGAACTTCAATTCTTTGCTGTCTAAGCTTATCGCTTTCAAGATTAGCTAGCGCCATCGAAGCTCAAGAAAGCTGTGGGAGA	95	21		HE860413
GL1	7	+	scaffold_7_10422	21474185	21474205	21474185	21474279	TTCCACAGCTTTCTTGAACTT	TTCCACAGCTTTCTTGAACTTCAATTCTTTGCTGTCTAAGCTTATCGCTTTCAAGATTAGCTAGCGCCATCGAAGCTCAAGAAAGCTGTGGGAGA	95	21		HE860413
O1	7	+	scaffold_7_15422	21474185	21474205	21474185	21474279	TTCCACAGCTTTCTTGAACTT	TTCCACAGCTTTCTTGAACTTCAATTCTTTGCTGTCTAAGCTTATCGCTTTCAAGATTAGCTAGCGCCATCGAAGCTCAAGAAAGCTGTGGGAGA	95	21		HE860413
BF1	7	-	scaffold_7_19713	21720954	21720974	21720899	21720974	TATGTTGTCAAATTGTCAATC	TATGTTGTCAAATTGTCAATCTTAATCATTAATTATGCAAAATTAATGATTCAGATTGACAACGTGACAACACAAC	76	21		HE860414
F1	7	-	scaffold_7_7647	21720954	21720974	21720899	21720974	TATGTTGTCAAATTGTCAATC	TATGTTGTCAAATTGTCAATCTTAATCATTAATTATGCAAAATTAATGATTCAGATTGACAACGTGACAACACAAC	76	21		HE860414
GF1	7	-	scaffold_7_17055	21720954	21720974	21720899	21720974	TATGTTGTCAAATTGTCAATC	TATGTTGTCAAATTGTCAATCTTAATCATTAATTATGCAAAATTAATGATTCAGATTGACAACGTGACAACACAAC	76	21		HE860414
GL1	7	-	scaffold_7_11451	21720954	21720974	21720899	21720974	TATGTTGTCAAATTGTCAATC	TATGTTGTCAAATTGTCAATCTTAATCATTAATTATGCAAAATTAATGATTCAGATTGACAACGTGACAACACAAC	76	21		HE860414
O1	7	-	scaffold_7_16718	21720954	21720974	21720899	21720974	TATGTTGTCAAATTGTCAATC	TATGTTGTCAAATTGTCAATCTTAATCATTAATTATGCAAAATTAATGATTCAGATTGACAACGTGACAACACAAC	76	21		HE860414
BF1	7	+	scaffold_7_18707	22103908	22103927	22103908	22103996	TGACAGAAGAGAGTGAGCAC	TGACAGAAGAGAGTGAGCACACAAACGCAGGCAATTGTATAAAAGCATATACCTTGGTGCGGTGCGTGCTCACTTCTCTCTCTGTCAGC	89	20		HE860311
F1	7	+	scaffold_7_7196	22103908	22103927	22103908	22103996	TGACAGAAGAGAGTGAGCAC	TGACAGAAGAGAGTGAGCACACAAACGCAGGCAATTGTATAAAAGCATATACCTTGGTGCGGTGCGTGCTCACTTCTCTCTCTGTCAGC	89	20		HE860311
GF1	7	+	scaffold_7_16038	22103908	22103927	22103908	22103996	TGACAGAAGAGAGTGAGCAC	TGACAGAAGAGAGTGAGCACACAAACGCAGGCAATTGTATAAAAGCATATACCTTGGTGCGGTGCGTGCTCACTTCTCTCTCTGTCAGC	89	20		HE860311
GL1	7	+	scaffold_7_10711	22103908	22103927	22103908	22103996	TGACAGAAGAGAGTGAGCAC	TGACAGAAGAGAGTGAGCACACAAACGCAGGCAATTGTATAAAAGCATATACCTTGGTGCGGTGCGTGCTCACTTCTCTCTCTGTCAGC	89	20		HE860311
O1	7	+	scaffold_7_15727	22103908	22103927	22103908	22103996	TGACAGAAGAGAGTGAGCAC	TGACAGAAGAGAGTGAGCACACAAACGCAGGCAATTGTATAAAAGCATATACCTTGGTGCGGTGCGTGCTCACTTCTCTCTCTGTCAGC	89	20		HE860311
BF1	7	-	scaffold_7_19293	22580977	22580997	22580977	22581062	TTAGATGACCATCAACAAACA	TTTGTTTATGGTCATCTACTTATTCTGCTTCAGTATTTTTGTACAATTAATATATGACATAATGATTAGATGACCATCAACAAACA	86	21		HE860415
F1	7	-	scaffold_7_7445	22580977	22580997	22580977	22581062	TTAGATGACCATCAACAAACA	TTTGTTTATGGTCATCTACTTATTCTGCTTCAGTATTTTTGTACAATTAATATATGACATAATGATTAGATGACCATCAACAAACA	86	21		HE860415
GF1	7	-	scaffold_7_16619	22580977	22580997	22580977	22581062	TTAGATGACCATCAACAAACA	TTTGTTTATGGTCATCTACTTATTCTGCTTCAGTATTTTTGTACAATTAATATATGACATAATGATTAGATGACCATCAACAAACA	86	21		HE860415
O1	8	-	scaffold_8_25110	9775941	9775964	9775857	9775964	ATGGTCACCCACCGTTGGATATTA	ATGGTCACCCACCGTTGGATATTAATCTAATGGTTCAAAAAAGTTTCTTAAAAGGAGTTCAAGATTGAGTGAACCGTTGAATGTAAATTCAACGGTGAGTGACCACAA	108	24		HE860295
GF1	8	+	scaffold_8_8705	10486326	10486346	10486326	10486406	ATTGGATAGGATTGGATAACT	ATTGGATAGGATTGGATAACTCACTAGATTCAAGGTATGTTGAACCTTGAATTTTGTGAGTTATCCACTCCAATCCAATCC	81	21		HE860416
O1	8	+	scaffold_8_10311	11736421	11736443	11736421	11736476	CGCGCGGCTATACTATTAAAATA	CGCGCGGCTATACTATTAAAATATTCATATATATTTACAGAGTATAGCTGCGCGGC	56	23		HE860417
O1	8	+	scaffold_8_11543	13212122	13212145	13212122	13212228	ATGGTCACCCACCGTTGGATATTA	ATGGTCACCCACCGTTGGATATTAATCCAATAGTTCAAAAAAGTTTCTTAAAAGGAGTCAAGAGTGAGTAAACCGTTGAATTTACATCCAACGGTGAGTGACCACAA	107	24		HE860295
BF1	8	-	scaffold_8_24947	14153947	14153967	14153905	14153967	ATTAGACCTCTCCCGACGAAA	ATTAGACCTCTCCCGACGAAACCCACCTTTGCTGACGAAAGGTCGTTGGGAGATCTCTAATCC	63	21		HE860409
GF1	8	-	scaffold_8_21847	14208747	14208770	14208656	14208770	AGTCCCGATCTCTTGAACCACAGG	AGTCCCGATCTCTTGAACCACAGGAGTCCAAGAGTGAGTGAACCGTTGAATTTACATCCAACGATGAGTGACCATAAATTTCTTGGACCCCTGTGGTCCAAGAGATTAGGACTAT	115	24		HE860369
O1	8	-	scaffold_8_21415	14208747	14208770	14208656	14208770	AGTCCCGATCTCTTGAACCACAGG	AGTCCCGATCTCTTGAACCACAGGAGTCCAAGAGTGAGTGAACCGTTGAATTTACATCCAACGATGAGTGACCATAAATTTCTTGGACCCCTGTGGTCCAAGAGATTAGGACTAT	115	24		HE860369
GL1	8	+	scaffold_8_8711	16100652	16100672	16100652	16100748	TTCAAGCTCTGACACAGTACT	TTCAAGCTCTGACACAGTACTTGCGGATACGGGTCTGTCTTTTATGTTTCGTGTTTGCTACCAGGGTATCCACAAGTACTGTGTCAGAGCTTGAATA	97	21		HE860418
BF1	8	+	scaffold_8_16659	16461417	16461440	16461417	16461546	AATGGAAGTGAGAATGAGAGTGAA	AATGGAAGTGAGAATGAGAGTGAAGGTGAAATTGGAGAGGGAAGATGAGATGGATGAGTAACAAAAGTGAAAACACCTATCTCTTCCTTTCTCTCAATCTCATCATCACTCCCATTTTCACTCTCATTTT	130	24		HE860393
GF1	8	-	scaffold_8_20106	16684619	16684641	16684619	16684716	CTAGGCTCATCTTACATCTACCT	GTAGGTGAAAGACAAGTCTAGTGAAGTTTGAATTAGGGCTTAGCCAATCTAAGGTAAAGCCCAATTTTCATTTCACTAGGCTCATCTTACATCTACCT	98	23		HE860419
O1	8	+	scaffold_8_14823	17685877	17685897	17685877	17685961	TTTGACGACGAGAGAGAGCAC	TTTGACGACGAGAGAGAGCACGCTTGTCGGCACCCATGAAAGGGCCATGGATGTTTACGGGCGTGCTCTCTCTTGTTGTCATACA	85	21		HE860420
GF1	8	+	scaffold_8_14706	17685878	17685898	17685878	17685960	TTGACGACGAGAGAGAGCACG	TTGACGACGAGAGAGAGCACGCTTGTCGGCACCCATGAAAGGGCCATGGATGTTTACGGGCGTGCTCTCTCTTGTTGTCATAC	83	21		HE860421
GL1	8	+	scaffold_8_9504	17685878	17685898	17685878	17685960	TTGACGACGAGAGAGAGCACG	TTGACGACGAGAGAGAGCACGCTTGTCGGCACCCATGAAAGGGCCATGGATGTTTACGGGCGTGCTCTCTCTTGTTGTCATAC	83	21		HE860421
BF1	8	+	scaffold_8_17487	17685879	17685899	17685879	17685959	TGACGACGAGAGAGAGCACGC	TGACGACGAGAGAGAGCACGCTTGTCGGCACCCATGAAAGGGCCATGGATGTTTACGGGCGTGCTCTCTCTTGTTGTCATA	81	21		HE860422
BF1	8	+	scaffold_8_17493	17689608	17689628	17689608	17689688	TGACAACGAGAGAGAGCACGC	TGACAACGAGAGAGAGCACGCTTGTCGGCACCCATGAAAGGGCCATGGATGTTTACGGGCGTGCTCTCTCTTGTTGTCATG	81	21		HE860423
F1	8	+	scaffold_8_6768	17689608	17689628	17689608	17689688	TGACAACGAGAGAGAGCACGC	TGACAACGAGAGAGAGCACGCTTGTCGGCACCCATGAAAGGGCCATGGATGTTTACGGGCGTGCTCTCTCTTGTTGTCATG	81	21		HE860423
GF1	8	+	scaffold_8_14708	17689608	17689628	17689608	17689688	TGACAACGAGAGAGAGCACGC	TGACAACGAGAGAGAGCACGCTTGTCGGCACCCATGAAAGGGCCATGGATGTTTACGGGCGTGCTCTCTCTTGTTGTCATG	81	21		HE860423
GL1	8	+	scaffold_8_9506	17689608	17689628	17689608	17689688	TGACAACGAGAGAGAGCACGC	TGACAACGAGAGAGAGCACGCTTGTCGGCACCCATGAAAGGGCCATGGATGTTTACGGGCGTGCTCTCTCTTGTTGTCATG	81	21		HE860423
O1	8	+	scaffold_8_14829	17689608	17689628	17689608	17689688	TGACAACGAGAGAGAGCACGC	TGACAACGAGAGAGAGCACGCTTGTCGGCACCCATGAAAGGGCCATGGATGTTTACGGGCGTGCTCTCTCTTGTTGTCATG	81	21		HE860423
F1	8	+	scaffold_8_7023	18484515	18484535	18484456	18484535	TTATTGGTCGGGGATAGCAAA	TGCTATCCCCGGCTAATAACGCAATGACATGTAGGATAACTTTTTCACATGTCATTGTGTTATTGGTCGGGGATAGCAAA	80	21		HE860319
BF1	8	+	scaffold_8_18772	19800603	19800623	19800542	19800623	TCGGACCAGGCTTCATTCCCC	GGAATGTCGTCTGGTTCGAGATCCTTCACAACCGTGGAGCTTAAGCATAGTCTGAATGATTTCGGACCAGGCTTCATTCCCC	82	21		HE860285
F1	8	+	scaffold_8_7379	19800603	19800623	19800542	19800623	TCGGACCAGGCTTCATTCCCC	GGAATGTCGTCTGGTTCGAGATCCTTCACAACCGTGGAGCTTAAGCATAGTCTGAATGATTTCGGACCAGGCTTCATTCCCC	82	21		HE860285
GF1	8	+	scaffold_8_15934	19800603	19800623	19800542	19800623	TCGGACCAGGCTTCATTCCCC	GGAATGTCGTCTGGTTCGAGATCCTTCACAACCGTGGAGCTTAAGCATAGTCTGAATGATTTCGGACCAGGCTTCATTCCCC	82	21		HE860285
GL1	8	+	scaffold_8_10434	19800603	19800623	19800542	19800623	TCGGACCAGGCTTCATTCCCC	GGAATGTCGTCTGGTTCGAGATCCTTCACAACCGTGGAGCTTAAGCATAGTCTGAATGATTTCGGACCAGGCTTCATTCCCC	82	21		HE860285
O1	8	+	scaffold_8_15951	19800603	19800623	19800542	19800623	TCGGACCAGGCTTCATTCCCC	GGAATGTCGTCTGGTTCGAGATCCTTCACAACCGTGGAGCTTAAGCATAGTCTGAATGATTTCGGACCAGGCTTCATTCCCC	82	21		HE860285
BF1	8	-	scaffold_8_20924	20015047	20015066	20014994	20015066	TGAAGCTGCCAGCATGATCT	TGAAGCTGCCAGCATGATCTAAACTTCCCTTTTGGCCAGTTGAGGAAAGATCAGATCATGTGGTAGCTTCACC	73	20		HE860284
F1	8	-	scaffold_8_8319	20015047	20015066	20014994	20015066	TGAAGCTGCCAGCATGATCT	TGAAGCTGCCAGCATGATCTAAACTTCCCTTTTGGCCAGTTGAGGAAAGATCAGATCATGTGGTAGCTTCACC	73	20		HE860284
GF1	8	-	scaffold_8_18097	20015047	20015066	20014994	20015066	TGAAGCTGCCAGCATGATCT	TGAAGCTGCCAGCATGATCTAAACTTCCCTTTTGGCCAGTTGAGGAAAGATCAGATCATGTGGTAGCTTCACC	73	20		HE860284
O1	8	-	scaffold_8_17833	20015047	20015066	20014994	20015066	TGAAGCTGCCAGCATGATCT	TGAAGCTGCCAGCATGATCTAAACTTCCCTTTTGGCCAGTTGAGGAAAGATCAGATCATGTGGTAGCTTCACC	73	20		HE860284
BF1	8	-	scaffold_8_20202	21367881	21367901	21367806	21367901	TGGAGAAGCAGGGCACGTGCA	TGGAGAAGCAGGGCACGTGCAAACCCCTTTGGCTTTGCTTTTGCTTTTCAAACCAAAAAAGCTAGTAAGTTGTTGCACGTGCTCCCCTTCTCCAAC	96	21		HE860424
F1	8	-	scaffold_8_7974	21367881	21367901	21367806	21367901	TGGAGAAGCAGGGCACGTGCA	TGGAGAAGCAGGGCACGTGCAAACCCCTTTGGCTTTGCTTTTGCTTTTCAAACCAAAAAAGCTAGTAAGTTGTTGCACGTGCTCCCCTTCTCCAAC	96	21		HE860424
GF1	8	-	scaffold_8_17392	21367881	21367901	21367806	21367901	TGGAGAAGCAGGGCACGTGCA	TGGAGAAGCAGGGCACGTGCAAACCCCTTTGGCTTTGCTTTTGCTTTTCAAACCAAAAAAGCTAGTAAGTTGTTGCACGTGCTCCCCTTCTCCAAC	96	21		HE860424
GL1	8	-	scaffold_8_11369	21367881	21367901	21367806	21367901	TGGAGAAGCAGGGCACGTGCA	TGGAGAAGCAGGGCACGTGCAAACCCCTTTGGCTTTGCTTTTGCTTTTCAAACCAAAAAAGCTAGTAAGTTGTTGCACGTGCTCCCCTTCTCCAAC	96	21		HE860424
O1	8	-	scaffold_8_17208	21367881	21367901	21367806	21367901	TGGAGAAGCAGGGCACGTGCA	TGGAGAAGCAGGGCACGTGCAAACCCCTTTGGCTTTGCTTTTGCTTTTCAAACCAAAAAAGCTAGTAAGTTGTTGCACGTGCTCCCCTTCTCCAAC	96	21		HE860424
GF1	9	-	scaffold_9_2368	1169386	1169408	1169386	1169542	TTATGTGACAGATAAAGTGGACA	TACACTTCATCTGCCACATAAGGTGGTATGAGAATGTAGTATACAAATGTGGTAAGAGTAACATTATTCTTGATAATTACATTGTCGAATAATGCCTACTCTTACCACATTTGTATACTACATTCTCATACACTTTATGTGACAGATAAAGTGGACA	157	23		HE860425
BF1	9	-	scaffold_9_3279	1271190	1271211	1271190	1271246	ATTTGACTCAAGATTGCACCCA	GGTGAAATTTTGAGTCGAGGTGGAGATTGTTGACTATTTGACTCAAGATTGCACCCA	57	22		HE860426
GF1	9	-	scaffold_9_2292	1271191	1271212	1271191	1271245	TATTTGACTCAAGATTGCACCC	GTGAAATTTTGAGTCGAGGTGGAGATTGTTGACTATTTGACTCAAGATTGCACCC	55	22		HE860427
BF1	10	+	scaffold_10_225	245102	245122	245036	245122	TGCACTGCCTCTTCCCTGGCT	ACAGGGAACAGGTAGAGCATGGATGGAGTTCCCAACAGAAAAATAGAGCTGTTGTGGCTCTACTCATGCACTGCCTCTTCCCTGGCT	87	21		HE860428
F1	10	+	scaffold_10_100	245102	245122	245036	245122	TGCACTGCCTCTTCCCTGGCT	ACAGGGAACAGGTAGAGCATGGATGGAGTTCCCAACAGAAAAATAGAGCTGTTGTGGCTCTACTCATGCACTGCCTCTTCCCTGGCT	87	21		HE860428
GF1	10	+	scaffold_10_178	245102	245122	245036	245122	TGCACTGCCTCTTCCCTGGCT	ACAGGGAACAGGTAGAGCATGGATGGAGTTCCCAACAGAAAAATAGAGCTGTTGTGGCTCTACTCATGCACTGCCTCTTCCCTGGCT	87	21		HE860428
GL1	10	+	scaffold_10_127	245102	245122	245036	245122	TGCACTGCCTCTTCCCTGGCT	ACAGGGAACAGGTAGAGCATGGATGGAGTTCCCAACAGAAAAATAGAGCTGTTGTGGCTCTACTCATGCACTGCCTCTTCCCTGGCT	87	21		HE860428
O1	10	+	scaffold_10_208	245102	245122	245036	245122	TGCACTGCCTCTTCCCTGGCT	ACAGGGAACAGGTAGAGCATGGATGGAGTTCCCAACAGAAAAATAGAGCTGTTGTGGCTCTACTCATGCACTGCCTCTTCCCTGGCT	87	21		HE860428
										103.654	21.8737

## Sheet: BF1
Sample	Scaffold	Strand	ScaffoldID	MATstart	MATend	PREstart	PREend	MATseq	PREseq	PRELength	MATLength		MATseq EMBL Accession Number
BF1	1	+	scaffold_1_13864	14377317	14377340	14377317	14377525	AATCCCGATCTCTTGGACCACAGG	AATCCCGATCTCTTGGACCACAGGAGTCCAAGAGATTTGTGGTCACTCACCGTTGGATGTAGATNNNNNNNNNNNNNNNNNNNNNNNNNNNNNNNNNNNNNNNNNNNNNNNNNNNNNNNNNNNNNNNNNNNNNNNNNNNNNNNNNNNNNNNNNNNNNNNNNNNNGCCCCCAATCTCTTGACTCCTGTGGGTCCAAGAGATCAGGACTGT	209	24		HE860296
BF1	1	+	scaffold_1_1190	1563833	1563852	1563833	1563902	TGAAGCTGCCAGCATGATCT	TGAAGCTGCCAGCATGATCTTAACCTCCCTATTTTGGTTAGGGAAGATCAGATCATGTGGCAGTTTCACC	70	20		HE860284
BF1	1	+	scaffold_1_17785	18193348	18193371	18193348	18193470	AGAGATTTGTGGTTACTCACCGTT	AGAGATTTGTGGTTACTCACCGTTGGATGTAAATTCAACGGTTCACTCAATCTTGAACTCCTTTTAAGAAACTTTTTTGAACCATTAGATTAATATCCAACGGTGAGTGACCACAATCTCTTG	123	24		HE860297
BF1	1	-	scaffold_1_82107	2213224	2213244	2213224	2213305	TCGGACCAGGCTTCATTCCCC	GGAATGCTGTCTGGTTCGAGACCATTCCTTTGAAGCAAGAAACATGATCATCCGAATGATCTCGGACCAGGCTTCATTCCCC	82	21		HE860285
BF1	1	-	scaffold_1_62603	22425541	22425559	22425541	22425665	GGCAGTCTCCTTGGCTACC	TAGCCAAGGATGACTTGCCTGCAGCCTCCCAAGGGCTCTCTCTCTCTCTCTAAATATAATGTGGCGCTATAGCTAAGCTTGGTTTAGAATCCTTGTGTGATCTACAGGCAGTCTCCTTGGCTACC	125	19		HE860298
BF1	1	+	scaffold_1_1884	2254122	2254143	2254122	2254209	TTATACAATGAAATCACGGCCG	TTATACAATGAAATCACGGCCGAGAAAAGAACAGAAGATTCTTTCTGACTCTCTCTCTCTCCTCTCTGCCGTGTTTCTTTGTATAAAG	88	22		HE860286
BF1	1	-	scaffold_1_58252	26746321	26746341	26746243	26746341	GTTTCCCTGACCACTTCACTG	GTTTCCCTGACCACTTCACTGGGATCAAGCTTTCCAAAACCCTTCAACTGAGGGTGAAATTCCATGCATGCCATCCCACTGAAGTGTTTGGGGGAACTC	99	21		HE860301
BF1	1	+	scaffold_1_27563	28165188	28165211	28165188	28165370	AATCCCGATCTCTTGGACCACAGG	AATCCCGATCTCTTGGACCACAGGAGTCCAAGAAATTTGTGGTCACTCACTGTTGGATGTAAATTCAACGATTCACTCAATCTTGCACTCTTTTTAAGAAACTTTTTTGAATCATTGGATTAATATCCAACGGTGGGTGACCACAATCTCTTGGACTCCTGTGGTCCAAGAGATCAGGACTAG	183	24		HE860296
BF1	1	-	scaffold_1_56768	28403895	28403918	28403774	28403918	ATAGGGGTCCAAGAGATTTGTAGT	ATAGGGGTCCAAGAGATTTGTAGTCGCTCACCATTGGATGTAAATTCAACGGTTCACTCACTCTTGCACTCCTTTTAAAAAACTTTTTTGAACCATTGGATTAATATCTATCGGTGTATGACCACAATCTCTTAAACTCCTGTGG	145	24		HE860302
BF1	1	+	scaffold_1_28837	29644703	29644724	29644648	29644724	CTACCGATTCCACCCATTCCGA	GGATTGGGTGGGTTTGGTAAGAAAACTTGATCATATATCTCAATGAACTCGTTTCCTACCGATTCCACCCATTCCGA	77	22		HE860303
BF1	1	+	scaffold_1_28838	29646141	29646162	29646083	29646162	TTTCCGAAACCTCCCATTCCAA	GGGTGAGAGGTTGCCGGAAAGAATACATAATATTCATCCAAGTTTTGATATTAAATTCTTTCCGAAACCTCCCATTCCAA	80	22		HE860304
BF1	1	+	scaffold_1_28844	29648328	29648349	29648281	29648349	TTGCCAACCCCGCCCATTCCAA	GGAATGAGCGTGTTGGAAAAGAAAAAGACTCAACAACCCATGTTTCTTTGCCAACCCCGCCCATTCCAA	69	22		HE860305
BF1	1	+	scaffold_1_29006	29857119	29857138	29856944	29857138	TTGGACTGAAGGGAGCTCCT	GAGCTCTTCTTCAGTCCAGTCCGAGGCAGTTTGAAGGCCGACACTCAGCTGCTGACTCGTTGGTTCAAGAACTCATCAACTAAGCCATACAGTTTAAGTGCGCTGAAAACAGTGGTGTGGTGTGTTTCTGATCCAACGAAGCAGGAGCCGATAGGTTGGTTATTGCTGTCACGTCTTGGACTGAAGGGAGCTCCT	195	20		HE860306
BF1	1	-	scaffold_1_53813	32136196	32136215	32136134	32136215	TTGGCATTCTGTCCACCTCC	TTGGCATTCTGTCCACCTCCTCTCTTTTTCACTCCCTGTGTATTAGAAGATAGTACGTGTGGAGGTGGGCATACTGCCAACT	82	20		HE860307
BF1	1	+	scaffold_1_30982	32200690	32200710	32200690	32200754	TGTTGGCCCGGTTCACTCAGA	TGTTGGCCCGGTTCACTCAGAGAAGATGAATTCCCTTCTGAATTTGATTGAGCCGTGCCAATATC	65	21		HE860308
BF1	1	+	scaffold_1_32298	33986392	33986411	33986392	33986475	TGACAGAAGAGAGTGAGCAC	TGACAGAAGAGAGTGAGCACACAGAGGCACTTGGCATAAAGCGTATGCTATTGCTTTTGCGTGCTCATGTCTCTTTCTGTCAGC	84	20		HE860311
BF1	1	-	scaffold_1_51931	34819761	34819780	34819693	34819780	TGACAGAAGAGAGTGAGCAC	TGACAGAAGAGAGTGAGCACACAAGGTGTTTTCTTGCATGGTGGGTTTCATGCTTGAAGCTTTGCGTGCTTACTCTCTATCTGTCACC	88	20		HE860311
BF1	1	-	scaffold_1_50797	36605343	36605366	36605245	36605366	AGAGATTTGTGGTTACTCACCGTT	AGAGATTTGTGGTTACTCACCGTTAGATGTAAATTCGACGGTTCACTCACTCTTGCACTCATTTTAAGAAAAAAAATTAACCATTGGATTAATATTCAACAGTATGTGACCACAATCTCTTG	122	24		HE860297
BF1	1	+	scaffold_1_36426	39213130	39213153	39213130	39213252	AGAGATTTGTGGTTACTCACCGTT	AGAGATTTGTGGTTACTCACCGTTGGATGTAAATTCAACGGTTCACTCACTCTTGCACTCCTTTTAAAAAACTTTTTTGAATCATTGGATTAATATCCAACGGTGGGTGATCACAATCTCTTG	123	24		HE860297
BF1	1	+	scaffold_1_36597	39442424	39442447	39442424	39442546	AGAGATTTGTGGTTACTCACCGTT	AGAGATTTGTGGTTACTCACCGTTGGATGTAAATTCAACGGTTCACTCACTCTTGCACTCCTTTTAAAAAACTTTTTTGAACCATTGGATTAATATCCAACGGTGGGTGACCACAATCTCTTG	123	24		HE860297
BF1	1	+	scaffold_1_39786	43600170	43600189	43600170	43600263	TTGGCATTCTGTCCACCTCC	TTGGCATTCTGTCCACCTCCATATTCACTAGTACACATAGAAGAAGTTTCTTTCTTTTATTTTACAAGCTCTGGAGGTGGTCAGCATGTCAAAC	94	20		HE860307
BF1	1	-	scaffold_1_77799	6560248	6560271	6560248	6560414	TGAACCCCTGTAGTCCAAGAGATC	TTTCTTGGACAACAGGAGTTTAAGAGATTGTGGTCACCCACCACAGGATATTAATCCAATGGTTCAAAAAAGTTTCTTAAAATGAGTGCAAGAGTGAGTGAACCGTTGAATTTACATCTAACGGTGAGTGACCACAAATCTCTTGAACCCCTGTAGTCCAAGAGATC	167	24		HE860290
BF1	1	+	scaffold_1_7779	8357515	8357535	8357515	8357719	TTAAGGACCCGAACTAATTGT	TTAAGGACCCGAACTAATTGTTTTAGCCAATTTGCCCCCTGACGTCAAAATCTGCCACTTCCCATCCATTCTGCCGTCAAGTTGGTGTTTTGGTGGAGACGTGAAATGACAAAAGTAACCTCCAACTTGATGGCCAGATGGATGGGAGGCATATTTTTATGTCCGGGGGCAAATTGGCGAAAAAAATTAGTTTGGGTCCTTAATT	205	21		HE860292
BF1	1	+	scaffold_1_8028	8677818	8677838	8677745	8677838	TTAGATTCACGCACAAACTCG	AGTTTGTGCGTGAATCGAACCCCATCACAGCCGTCCATCTTTATGATCACGATGTTAACTCAATCCAATGGTGTTAGATTCACGCACAAACTCG	94	21		HE860293
BF1	10	+	scaffold_10_225	245102	245122	245036	245122	TGCACTGCCTCTTCCCTGGCT	ACAGGGAACAGGTAGAGCATGGATGGAGTTCCCAACAGAAAAATAGAGCTGTTGTGGCTCTACTCATGCACTGCCTCTTCCCTGGCT	87	21		HE860428
BF1	2	+	scaffold_2_12373	11770220	11770243	11770220	11770342	AGAGATTTGTGGTTACTCACCGTT	AGAGATTTGTGGTTACTCACCGTTTGATGTAATTTCAACGGTTCACTCACTTTTGCACTCCTTTTAAGAGATATTTTTGAACCATTGGATTAATATCCAACGGTGGGTGACCGCAATCTCTTG	123	24		HE860297
BF1	2	-	scaffold_2_33121	15013505	15013528	15013505	15013641	ATAAGCTTCTCACTCTAAACTCCT	GAGTTTAGAGTGAGGTGTTTATTTAAAGGGTTCAATCCCATCATTAACAAATGTAAGGAAATCAATGGACTTAAACATTTTAAATAGTTTGATGGTTGGATCGAATCTCTCAAATAAGCTTCTCACTCTAAACTCCT	137	24		HE860324
BF1	2	+	scaffold_2_16566	15580534	15580557	15580534	15580606	TGAACCCCTGTAGTCCAAGAGATC	TGAACCCCTGTAGTCCAAGAGATCAGGACTGTATAAGTATCAGTCCTGATCTCTTGGACCACAGGAGTTCAAG	73	24		HE860290
BF1	2	+	scaffold_2_16849	15841286	15841309	15841143	15841309	TGAACCCCTGTAGTCCAAGAGATC	TCTCTTGGACCACAGGAGTCCAAGAGATTGTGGTCACCCACCGTTGGATATTAATCCAATGGTTGAAAAAGGTTTTTTAAAATAAGTGCAACAATGAGTGAACCGTTGAATTTACATCCAACAGTGAGTGACCACAAATTTTTTGAACCCCTGTAGTCCAAGAGATC	167	24		HE860290
BF1	2	-	scaffold_2_30963	17524435	17524458	17524435	17524545	AGGGGTCCAAGAGATTTGTAGTCA	ACCATAATCTCTTGGACTCCTGTGGTCCAAGAGATCAGGACTGATATATTATATATGTAGATATACAGTCCCGATCTCTTGGACTACAGGGGTCCAAGAGATTTGTAGTCA	111	24		HE860326
BF1	2	-	scaffold_2_27805	21004773	21004793	21004712	21004793	TGCCTGGCTCCCTGTATGCCA	TGCCTGGCTCCCTGTATGCCATTTGCAGAGTCCCACCGAACATCGATGGCCTCCGTGGATGGCGTATGAGGAGCCATGCATA	82	21		HE860330
BF1	2	-	scaffold_2_26723	22443129	22443152	22443129	22443295	TGAACCCCTGTAGTCCAAGAGATC	TCTCTTAGACCACAAGAGTTCAAGAGATTGTGGTCACCCACCGTTGGATATTAATCCAATAGTTCAAAAAAGTTTTTCAAAAGGAGTGCAAGAGTGAGTGAAACGTTGAATTTACATACAACGGTGAGTGACCACAAATCTCTTGAACCCCTGTAGTCCAAGAGATC	167	24		HE860290
BF1	2	+	scaffold_2_22486	22650097	22650117	22650097	22650171	TCCAAAGGGATCGCATTGATC	TCCAAAGGGATCGCATTGATCCCAACTAGCTATCTCTTCCATGGTTTAATTTGGATCATGCTATCCCTTTGGATA	75	21		HE860334
BF1	2	-	scaffold_2_25351	24748530	24748550	24748462	24748550	GGGCTCCTCTTTCTTGGCAGG	GGGCTCCTCTTTCTTGGCAGGCACTGGTGACTGATGCAGCTACAAATGTACAATCACTTTCATTGACCTGCCAAAGAAGAGTTGCCCTA	89	21		HE860336
BF1	2	-	scaffold_2_25231	25056747	25056767	25056681	25056767	TCCAAAGGGATCGCATTGATC	TCCAAAGGGATCGCATTGATCTAATTAACCAAATCAACATGGTGAGTGTAGATATTTGATATTGGATCGATGCGATCCCTTGGGAAG	87	21		HE860334
BF1	2	-	scaffold_2_46070	3342160	3342183	3342160	3342306	ATAAATTTCTTGGACCCCTGTAGT	CACAGGAGTCCAAGAGATTGTGGTCACCCACCGTTGGATATTAATCCAATGGTTCAAAAAAGTTTCTTAAAATGAGTGCAAGAGTGAGTGAACCGTTGAATTTACATCCAACGGTGAGTGACCATAAATTTCTTGGACCCCTGTAGT	147	24		HE860318
BF1	2	+	scaffold_2_8074	7579762	7579784	7579650	7579784	TTGAGAAGGGCGGTGCAGGTACA	TACCCTCACCGCCCCTTTCAACACTTGACATGTGTTTATTGGCATAACCATAGTTAACTCTTTGCTTTGTATTTATGAAACTATGATTATGTCAATAGACATGTGCCAAGTGTTGAGAAGGGCGGTGCAGGTACA	135	23		HE860322
BF1	3	+	scaffold_3_10415	10579367	10579388	10579308	10579388	TTCCCAAGCCCGCCCATTCCAA	GGAATGGGCTGTTTGGGATGAAAGAAAATCACTAAGAAAATTTTCTTGTTGATATTTTCTTCCCAAGCCCGCCCATTCCAA	81	22		HE860348
BF1	3	+	scaffold_3_10440	10599153	10599173	10599090	10599173	GCTCTCTATGCTTCTGTCATC	TGACAGAAGATAGAGAGCACAGATGGTGAAATGCATGAACAAGGCAGCATCTCAATCCTTTGTGCTCTCTATGCTTCTGTCATC	84	21		HE860350
BF1	3	+	scaffold_3_16043	16525683	16525703	16525617	16525703	TTGAGCCGCGTCAATATCTCC	AGGTATTGGCGCGCCTCAATTTGAAGGCATGGTTAATATATGGAGACCTTAGCCATGTGATTCTGATTGAGCCGCGTCAATATCTCC	87	21		HE860353
BF1	3	-	scaffold_3_21269	19986822	19986843	19986775	19986843	TCGCAGGAGAGATGGCACTGTC	TCGCAGGAGAGATGGCACTGTCTGTGGTGCAACTAGCTACCAGCAGATGGTGTCATCCCTCCTGTGACC	69	22		HE860356
BF1	3	-	scaffold_3_20374	21505906	21505926	21505906	21505982	TGATTGAGCCGTGCCAATATC	TGTTGGCGTGGCTCAATCAAATCAAACTTCTCAACTGTTTATTGGGTCCTTTAATTTGATTGAGCCGTGCCAATATC	77	21		HE860309
BF1	3	+	scaffold_3_1792	2185582	2185602	2185582	2185662	TGAGCAATGGCACACAGCCCT	TGAGCAATGGCACACAGCCCTCGGTTGTTGAGCTTTATGCAGAGAAAGTCAACAACTGAGGGCTTTGTGCCATTGCTCAAG	81	21		HE860343
BF1	3	-	scaffold_3_37005	3807716	3807736	3807648	3807736	GGGCTCCTCTTTCTTGGCAGG	GGGCTCCTCTTTCTTGGCAGGCACTGGTGACTGATGCAGCTACAAATGTAAAATCACTTTCATTGACCTGCCAAAGAAGAGTTGCCCTA	89	21		HE860336
BF1	3	-	scaffold_3_39550	696456	696476	696388	696476	GGGCTCCTCTTTCTTGGCAGG	GGGCTCCTCTTTCTTGGCAGGCACTGGTGACTGATGCAGCTACAAATGCACAATCACTTTCATTGACCTGCCAAAGAAGAGTTGCCCTA	89	21		HE860336
BF1	3	-	scaffold_3_39488	743466	743486	743398	743486	GGGCTCCTCTTTCTTGGCAGG	GGGCTCCTCTTTCTTGGCAGGCACTGGTGACTGATGCAGCTACAAATGTACAATCACTTTCATTGACCTGCCAAAGAAGAGTTGCCCTA	89	21		HE860336
BF1	3	-	scaffold_3_39464	753186	753206	753118	753206	GGGCTCCTCTTTCTTGGCAGG	GGGCTCCTCTTTCTTGGCAGGCACTGGTGACTGATGCAGCTACAAATGTACAATCACTTTCATTGACCTGCCAAAGAAGAGTTGCCCTA	89	21		HE860336
BF1	3	+	scaffold_3_7494	8095656	8095679	8095656	8095797	AGGGGTCCAAGAGATTTGTAGTCA	AGGGGTCCAAGAGATTTGTAGTCACTCACCGTTGAATGTAAATTCAACGGTTCACTCACTCTTGCACTCCTTTTAAAAAACTTTTTTGAACCGCTAGATGTTACATCTAACGGTGGGTGACCACAATCTCTTGGACCCTTGT	142	24		HE860326
BF1	4	+	scaffold_4_8714	11969261	11969284	11969261	11969443	AATCCCGATCTCTTGGACCACAGG	AATCCCGATCTCTTGGACCACAGGAGTCTAAGAGATTGTGGTCACCCACCGTTGGATATTAATCCAATGGTTGAAAAAAGTTTTTTAAAATGAGTGCAAGAGTGAATGAACCGTTGAATTTACATCCAATGGTGAGTGACCACAAATTTCTTGGACCCCTGTAGTCCAAGAGATCAGGACTGT	183	24		HE860296
BF1	4	+	scaffold_4_13882	16911589	16911612	16911589	16911728	AGGGGTCCAAGAGATTTGTAGTCA	AGGGGTCCAAGAGATTTGTAGTCACTCACCGTTGGATGTAAATTCAACAGTTCACTCACTTTTGCACTCCTTTTTAAAAAAAAATTCAACAATTGGATTAATATCCAACGGTGGGTGACCACAATCTCTTGGACTCCTGT	140	24		HE860326
BF1	4	+	scaffold_4_16071	18689381	18689404	18689381	18689563	AATCCCGATCTCTTGGACCACAGG	AATCCCGATCTCTTGGACCACAGGAGTCCAAGAGATTGTGGTCACCCACCGTTGAATTTTAATCCAATGGTTCAAAATTTTTTTTTAAAAAGAGTGAAAGAGTGAGTGAACCGTTGAATTTACATCCAACGGTGAGTGACCACAAATCTCTTGGACCCTTGTAGTCCAAGAGATCAGGATTGT	183	24		HE860296
BF1	4	-	scaffold_4_37149	22864993	22865013	22864993	22865095	CGTGTTCTCAGGTCGCCCCTG	GGGGTGACCTGAGATCACATGTATGTGGCAACAGCAGAACCCAAGAGGGCCATCGTTCGGTCCTGCTGTTCTTTGCATTCCACGTGTTCTCAGGTCGCCCCTG	103	21		HE860364
BF1	4	+	scaffold_4_21371	23714281	23714301	23714207	23714301	TGTGTTCTCAGGTCGCCCCTG	GGAGCGACCTGGGATCACATGCGTCCACCCTCACATTAACACAATGTGCTGCATTGCTAGTGTATTGTGCTCGATGTGTTCTCAGGTCGCCCCTG	95	21		HE860366
BF1	4	-	scaffold_4_55066	4385487	4385510	4385487	4385591	AAGAGTTAGGACCTCACCTGAGAG	CTTAGGTGAGATTCTATCTTTTAATCGTTGGATCAAATTATTTAGCCGTTGAATCAAATTGATTGGCCTGATTCAACGATTAAGAGTTAGGACCTCACCTGAGAG	105	24		HE860361
BF1	4	+	scaffold_4_3062	5325334	5325354	5325334	5325418	TGCCTGGCTCCCTGTATGCCA	TGCCTGGCTCCCTGTATGCCACAAGCGGAAGCTCAATCTGGTTCTAGATTGGCTACTGCGGGTGGCGTACGAGGAGCCAAGCATA	85	21		HE860330
BF1	4	+	scaffold_4_4586	7444802	7444825	7444802	7444924	AGAGATTTGTGGTTACTCACCGTT	AGAGATTTGTGGTTACTCACCGTTGGATGTAAATTCAACGGTTCACTCACTCTTGCATTCTTTTTAAGAAACTTTTTTGAACCATTGAATTAATATCCAACGGTGGGTGACCACAATCTCTTG	123	24		HE860297
BF1	5	+	scaffold_5_11100	12581758	12581778	12581637	12581778	TCGGACCAGGCTTCATTCCCC	GGAATGTTGTCTGGCTCGAGGCCCCTAACTAGATCCATGATCTTCATCTCAATTGATGTCAATTTTAATCAACAATATAGACTCAGTTGAGACAGATCATTTGGTTCTACATTTAGTGACGTCGGACCAGGCTTCATTCCCC	142	21		HE860285
BF1	5	-	scaffold_5_17729	13607852	13607872	13607852	13607924	TGATTGAGCCGTGCCAATATC	TGTTGGAATGGCTCAATCAAATCAAATCTCCCAAGTATTGGGTCCTTTGATTTGATTGAGCCGTGCCAATATC	73	21		HE860309
BF1	5	-	scaffold_5_17237	14419151	14419171	14419151	14419250	GAGGATGAAGGTGATGAATTT	ATTCATCCCCTTCAACCTCATTTGTATGTATTTAATTTAAATTCAATTTCAAAAATTATTTACAGAAATACATACAAGGGAGGATGAAGGTGATGAATTT	100	21		HE860379
BF1	5	-	scaffold_5_27738	1589008	1589028	1588902	1589028	TCGCTTGGTGCAGGTCGGGAA	TCGCTTGGTGCAGGTCGGGAACTGCTTCGCGTTTAGGGCCTTTTTTTCGTACAAGACCTATGAGCCAGGTGGCGCCATGGTATTGGTCGGTGGGTGCGAAATGGGTCCCGCCTTGCATCAACTGAAT	127	21		HE860370
BF1	5	-	scaffold_5_15715	16885790	16885810	16885790	16885872	TCGATAAACCTCTGCATCCAG	GGAGGCAGCGGTTCATCGATCTCTTCCTGAGATTTGTTGTGAAAATACAAAACATGAATCGGTCGATAAACCTCTGCATCCAG	83	21		HE860380
BF1	5	+	scaffold_5_13749	17008168	17008188	17008168	17008331	CTCCGTCAACTTCACCGTTTG	CTCCGTCAACTTCACCGTTTGATTTTTTGTTAACTTGGTGACATGGCAGGTAGGATAGTCACTTTTATGCTGATGTGTAAAAGAAAACAATGAAGAAAATGACAATGGTGTGTGTAATTTGATAACAATTTTACAGAAAATCAAACGGTGAAGTTGACAGAGTG	164	21		HE860383
BF1	5	+	scaffold_5_13970	17453196	17453216	17453196	17453279	TTGACAGAAGATAGAGAGCAC	TTGACAGAAGATAGAGAGCACAGATGGATGATTTGCAATCAATATGCATCTCACTCCTTTGTGCTCTCTATGCTTCTGTCATCA	84	21		HE860360
BF1	5	+	scaffold_5_14002	17562546	17562566	17562402	17562566	TTTGGATTGAAGGGAGCTCTA	GAGCTCCTTGAAGTCCAATAGAAGGTCTTGCTGGGTGGATTGAGCTGCTGAGCTATGGATCCCACAGCCCTATCTCAGATCATCAGAGGAATAGGCTTGTGGCTTGCATATCTCAGGAGCTGCATTACCTGTGTTAGATCTTTGTTTGGATTGAAGGGAGCTCTA	165	21		HE860384
BF1	5	+	scaffold_5_168	191043	191063	190984	191063	TTATTGGTCGGGGATAGCAAA	TGTTATCCCCGGTCAATAACACAATGACAAGTGGAAAAGTTATTCTACATGTCACTGCGTTATTGGTCGGGGATAGCAAA	80	21		HE860319
BF1	5	+	scaffold_5_361	340881	340904	340881	341063	AGTCCCGATCTCTTGAACCACAGG	AGTCCCGATCTCTTGAACCACAGGAGTCCAAGAGATTTTTGGTCACTCACCATTGGATGTAAATTCAACGGTTCACTCAATCTTGAACTTCTTTTAAGAAACTTTTTTGAACCATTAGATTAATATCTAACGGTGAGTTACCACAATCTCTTGGACTCCTGTGGTCCAAGAGATCAGGACTGA	183	24		HE860369
BF1	6	+	scaffold_6_1426	1728642	1728662	1728642	1728726	AAGCTCAGGAGGGATAGCGCC	AAGCTCAGGAGGGATAGCGCCATATGAACAAAATGGTTTAATTTATATTAGGCATTTGTTTTGGCGCTATCTATCCTGAGTTTCA	85	21		HE860388
BF1	6	-	scaffold_6_34374	18611752	18611771	18611646	18611771	AAGAGATTGTAGTCACCCAC	AAGAGATTGTAGTCACCCACCGTTGGGTGTAACATCCAACGGTTCAAAAAAGTTTCTTAAAAGGAGTGCAAGAGTGAGTGAACCGTTGAATTTACATCCAACGGTGAGTGACCACAAATCTCTTGG	126	20		HE860395
BF1	6	-	scaffold_6_51361	1949365	1949388	1949365	1949532	TGAACCCCTGTAGTCCAAGAGATC	TCTCTTGGACCACAGGAGTCCAAGAGATTGTGGTCACCCACCGTGGGATATTAATCCAATGGTTCAAAAAGGTTTTTTTAAAATGAGTGCAAGAGTGAGTGAACCGTTGAATTTACATCCAACGGTGAGTGACCACAAATCTCTTGAACCCCTGTAGTCCAAGAGATC	168	24		HE860290
BF1	6	+	scaffold_6_23705	24551373	24551393	24551373	24551444	AAGCTCAGGAGGGATAGCGCC	AAGCTCAGGAGGGATAGCGCCATTCTTGGTTTGGTTTTAGACCATGTATTGCGCTATCCATCCTGAGTTTCA	72	21		HE860388
BF1	6	+	scaffold_6_2226	2760163	2760184	2760082	2760184	TCTTTCCCAATCCACCCATGCC	CATGGGTAAGTGGGGAAGATGATAAAACTAATTACTACTTTTGAGTGGTTACAACTTAGAAGCAGATTAAAAAAAATATTATCTTTCCCAATCCACCCATGCC	103	22		HE860389
BF1	6	+	scaffold_6_25773	27656234	27656254	27656234	27656300	TGAAGCTGCCAGCATGATCTG	TGAAGCTGCCAGCATGATCTGAGCTTTCTTTTTTATAAGAAAGGCTAGATCATGTGGTAGCTTCATC	67	21		HE860399
BF1	6	+	scaffold_6_2662	3280068	3280088	3280068	3280154	TTGACAGAAGAAAGAGAGCAC	TTGACAGAAGAAAGAGAGCACAACCCGCCATTGGCCAAAGAGATCTTCGCCACTGTTGGGAGTGTGCTCTCTCTTCTTCTGTCATCA	87	21		HE860390
BF1	6	+	scaffold_6_6292	7088843	7088866	7088843	7088965	AGAGATTTGTGGTTACTCACCGTT	AGAGATTTGTGGTTACTCACCGTTGGATGTAAATTCAACGGTTTACTCACTCTAGCACTCCTTTTAAGAAACTTTTTTGAACCATTAGATTAATATCCAACGGTGGATGACCACAATCTCTTG	123	24		HE860297
BF1	6	-	scaffold_6_44992	8528890	8528913	8528890	8528962	AATGGAAGTGAGAATGAGAGTGAA	TATTTTCATTTTCATTTTTTGTGCTACAATATAGAGGAAAAAGAAAAATAATGGAAGTGAGAATGAGAGTGAA	73	24		HE860393
BF1	7	-	scaffold_7_28234	10339616	10339639	10339416	10339639	AATGGAAGTGAGAATGAGAGTGAA	AATGGAAGTGAGAATGAGAGTGAAGATGGAATGAGAGGAAAAATGAGAGGGAAGGATGAGAGGAAGAAGTAACAGAAGTGAAAACAAAAACTAAAAACTGAAATTTATTTGAAATTGTTTTCACTTTCAAGTTTTTGTTTTCACTTTTGTTACTCCTCCCTATCATCCTCCCCTCTCATCCTCTCTCTCAATCTCACCCTCACTCCCATATCTCACTCTTATTT	224	24		HE860393
BF1	7	-	scaffold_7_27839	10741070	10741090	10740988	10741090	CCACTGTGGCTGTATTCCAAG	CCACTGTGGCTGTATTCCAAGTCAATCATGCGTTGTGGCTGTATACAGAGAAAGTTAAGCGTGTGACAGTGCTTGATTGGCTTGGGATATTGCCACAGTGGCA	103	21		HE860407
BF1	7	-	scaffold_7_21578	18333214	18333234	18333172	18333234	ATTAGACCTCTCCCGACGAAA	ATTAGACCTCTCCCGACGAAACCTATCTCTGCCGAAGAACTTTCGTGGGGAGAGATCTAATCG	63	21		HE860409
BF1	7	-	scaffold_7_21271	18921478	18921498	18921373	18921498	TTCCACAGATCTTTCCTCATT	TTCCACAGATCTTTCCTCATTTTGACAATTCCGGTGAGGGCAGATTGAAGCATCTGTTTGTTCGAAGCATCTGCCTTCAATCTGCCGTCACCGGAATTGTCAAAATGAAGGAAGATTTGTGGAAAG	126	21		HE860411
BF1	7	+	scaffold_7_18302	21474185	21474205	21474185	21474279	TTCCACAGCTTTCTTGAACTT	TTCCACAGCTTTCTTGAACTTCAATTCTTTGCTGTCTAAGCTTATCGCTTTCAAGATTAGCTAGCGCCATCGAAGCTCAAGAAAGCTGTGGGAGA	95	21		HE860413
BF1	7	-	scaffold_7_19713	21720954	21720974	21720899	21720974	TATGTTGTCAAATTGTCAATC	TATGTTGTCAAATTGTCAATCTTAATCATTAATTATGCAAAATTAATGATTCAGATTGACAACGTGACAACACAAC	76	21		HE860414
BF1	7	+	scaffold_7_18707	22103908	22103927	22103908	22103996	TGACAGAAGAGAGTGAGCAC	TGACAGAAGAGAGTGAGCACACAAACGCAGGCAATTGTATAAAAGCATATACCTTGGTGCGGTGCGTGCTCACTTCTCTCTCTGTCAGC	89	20		HE860311
BF1	7	-	scaffold_7_19293	22580977	22580997	22580977	22581062	TTAGATGACCATCAACAAACA	TTTGTTTATGGTCATCTACTTATTCTGCTTCAGTATTTTTGTACAATTAATATATGACATAATGATTAGATGACCATCAACAAACA	86	21		HE860415
BF1	7	-	scaffold_7_31292	7358217	7358237	7358217	7358295	TTATTGGTCGGGGATAGCAAA	TGCTATCCCGACCAATAACGCAATGACACGTATGATAACTTTTCCACGTGTTATTGTGTTATTGGTCGGGGATAGCAAA	79	21		HE860319
BF1	7	+	scaffold_7_7979	8256578	8256601	8256483	8256601	AATAACGTGAGGACATCTGGATGA	ATGCGGATGTTCTATTGTTATTATCATGCGAACGTCATATGTTTTCTACTACTCCTCCATGCTTTCTTTTCTATTTACAGTGACATTCGCACGATAATAACGTGAGGACATCTGGATGA	119	24		HE860406
BF1	8	-	scaffold_8_24947	14153947	14153967	14153905	14153967	ATTAGACCTCTCCCGACGAAA	ATTAGACCTCTCCCGACGAAACCCACCTTTGCTGACGAAAGGTCGTTGGGAGATCTCTAATCC	63	21		HE860409
BF1	8	+	scaffold_8_16659	16461417	16461440	16461417	16461546	AATGGAAGTGAGAATGAGAGTGAA	AATGGAAGTGAGAATGAGAGTGAAGGTGAAATTGGAGAGGGAAGATGAGATGGATGAGTAACAAAAGTGAAAACACCTATCTCTTCCTTTCTCTCAATCTCATCATCACTCCCATTTTCACTCTCATTTT	130	24		HE860393
BF1	8	+	scaffold_8_17487	17685879	17685899	17685879	17685959	TGACGACGAGAGAGAGCACGC	TGACGACGAGAGAGAGCACGCTTGTCGGCACCCATGAAAGGGCCATGGATGTTTACGGGCGTGCTCTCTCTTGTTGTCATA	81	21		HE860422
BF1	8	+	scaffold_8_17493	17689608	17689628	17689608	17689688	TGACAACGAGAGAGAGCACGC	TGACAACGAGAGAGAGCACGCTTGTCGGCACCCATGAAAGGGCCATGGATGTTTACGGGCGTGCTCTCTCTTGTTGTCATG	81	21		HE860423
BF1	8	+	scaffold_8_18772	19800603	19800623	19800542	19800623	TCGGACCAGGCTTCATTCCCC	GGAATGTCGTCTGGTTCGAGATCCTTCACAACCGTGGAGCTTAAGCATAGTCTGAATGATTTCGGACCAGGCTTCATTCCCC	82	21		HE860285
BF1	8	-	scaffold_8_20924	20015047	20015066	20014994	20015066	TGAAGCTGCCAGCATGATCT	TGAAGCTGCCAGCATGATCTAAACTTCCCTTTTGGCCAGTTGAGGAAAGATCAGATCATGTGGTAGCTTCACC	73	20		HE860284
BF1	8	-	scaffold_8_20202	21367881	21367901	21367806	21367901	TGGAGAAGCAGGGCACGTGCA	TGGAGAAGCAGGGCACGTGCAAACCCCTTTGGCTTTGCTTTTGCTTTTCAAACCAAAAAAGCTAGTAAGTTGTTGCACGTGCTCCCCTTCTCCAAC	96	21		HE860424
BF1	9	-	scaffold_9_3279	1271190	1271211	1271190	1271246	ATTTGACTCAAGATTGCACCCA	GGTGAAATTTTGAGTCGAGGTGGAGATTGTTGACTATTTGACTCAAGATTGCACCCA	57	22		HE860426
										108.538	21.8925		#N/A
													#N/A
													#N/A
													#N/A
													#N/A
													#N/A
													#N/A
													#N/A
													#N/A
													#N/A
													#N/A
													#N/A
													#N/A
													#N/A
													#N/A
													#N/A
													#N/A
													#N/A
													#N/A
													#N/A
													#N/A
													#N/A
													#N/A
													#N/A
													#N/A
													#N/A
													#N/A
													#N/A
													#N/A
													#N/A
													#N/A
													#N/A
													#N/A
													#N/A
													#N/A
													#N/A
													#N/A
													#N/A
													#N/A
													#N/A
													#N/A
													#N/A
													#N/A
													#N/A
													#N/A
													#N/A
													#N/A
													#N/A
													#N/A
													#N/A
													#N/A
													#N/A
													#N/A
													#N/A
													#N/A
													#N/A
													#N/A
													#N/A
													#N/A
													#N/A
													#N/A
													#N/A
													#N/A
													#N/A
													#N/A
													#N/A
													#N/A
													#N/A
													#N/A
													#N/A
													#N/A
													#N/A
													#N/A
													#N/A
													#N/A
													#N/A
													#N/A
													#N/A
													#N/A
													#N/A
													#N/A
													#N/A
													#N/A
													#N/A
													#N/A
													#N/A
													#N/A
													#N/A
													#N/A
													#N/A
													#N/A
													#N/A
													#N/A
													#N/A
													#N/A
													#N/A
													#N/A
													#N/A
													#N/A
													#N/A
													#N/A
													#N/A
													#N/A
													#N/A
													#N/A
													#N/A
													#N/A
													#N/A
													#N/A
													#N/A
													#N/A
													#N/A
													#N/A
													#N/A
													#N/A
													#N/A
													#N/A
													#N/A
													#N/A
													#N/A
													#N/A
													#N/A
													#N/A
													#N/A
													#N/A
													#N/A
													#N/A
													#N/A
													#N/A
													#N/A
													#N/A
													#N/A
													#N/A
													#N/A
													#N/A
													#N/A
													#N/A
													#N/A
													#N/A
													#N/A
													#N/A
													#N/A
													#N/A
													#N/A
													#N/A
													#N/A
													#N/A
													#N/A
													#N/A
													#N/A
													#N/A
													#N/A
													#N/A
													#N/A
													#N/A
													#N/A
													#N/A
													#N/A
													#N/A
													#N/A
													#N/A
													#N/A
													#N/A
													#N/A
													#N/A
													#N/A
													#N/A
													#N/A
													#N/A
													#N/A
													#N/A
													#N/A
													#N/A
													#N/A
													#N/A
													#N/A
													#N/A
													#N/A
													#N/A
													#N/A
													#N/A
													#N/A
													#N/A
													#N/A
													#N/A
													#N/A
													#N/A
													#N/A
													#N/A
													#N/A
													#N/A
													#N/A
													#N/A
													#N/A
													#N/A
													#N/A
													#N/A
													#N/A
													#N/A
													#N/A
													#N/A
													#N/A
													#N/A
													#N/A
													#N/A
													#N/A
													#N/A
													#N/A
													#N/A
													#N/A
													#N/A
													#N/A
													#N/A
													#N/A
													#N/A
													#N/A
													#N/A
													#N/A
													#N/A
													#N/A
													#N/A
													#N/A
													#N/A
													#N/A
													#N/A
													#N/A
													#N/A
													#N/A
													#N/A
													#N/A
													#N/A
													#N/A
													#N/A
													#N/A
													#N/A
													#N/A
													#N/A
													#N/A
													#N/A
													#N/A
													#N/A
													#N/A
													#N/A
													#N/A
													#N/A
													#N/A
													#N/A
													#N/A
													#N/A
													#N/A
													#N/A
													#N/A
													#N/A
													#N/A
													#N/A
													#N/A
													#N/A
													#N/A
													#N/A
													#N/A
													#N/A
													#N/A
													#N/A
													#N/A
													#N/A
													#N/A
													#N/A
													#N/A
													#N/A
													#N/A
													#N/A
													#N/A
													#N/A
													#N/A
													#N/A
													#N/A
													#N/A
													#N/A
													#N/A
													#N/A
													#N/A
													#N/A
													#N/A
													#N/A
													#N/A
													#N/A
													#N/A
													#N/A
													#N/A
													#N/A
													#N/A
													#N/A
													#N/A
													#N/A
													#N/A
													#N/A
													#N/A
													#N/A
													#N/A
													#N/A
													#N/A
													#N/A
													#N/A

## Sheet: F1
Sample	Scaffold	Strand	ScaffoldID	MATstart	MATend	PREstart	PREend	MATseq	PREseq	PRELength	MATLength		MATseq EMBL Accession Number
F1	1	+	scaffold_1_544	1563833	1563852	1563833	1563902	TGAAGCTGCCAGCATGATCT	TGAAGCTGCCAGCATGATCTTAACCTCCCTATTTTGGTTAGGGAAGATCAGATCATGTGGCAGTTTCACC	70	20		HE860284
F1	1	+	scaffold_1_6751	18193348	18193371	18193348	18193470	AGAGATTTGTGGTTACTCACCGTT	AGAGATTTGTGGTTACTCACCGTTGGATGTAAATTCAACGGTTCACTCAATCTTGAACTCCTTTTAAGAAACTTTTTTGAACCATTAGATTAATATCCAACGGTGAGTGACCACAATCTCTTG	123	24		HE860297
F1	1	-	scaffold_1_32247	2213224	2213244	2213224	2213305	TCGGACCAGGCTTCATTCCCC	GGAATGCTGTCTGGTTCGAGACCATTCCTTTGAAGCAAGAAACATGATCATCCGAATGATCTCGGACCAGGCTTCATTCCCC	82	21		HE860285
F1	1	-	scaffold_1_25178	22425541	22425559	22425541	22425665	GGCAGTCTCCTTGGCTACC	TAGCCAAGGATGACTTGCCTGCAGCCTCCCAAGGGCTCTCTCTCTCTCTCTAAATATAATGTGGCGCTATAGCTAAGCTTGGTTTAGAATCCTTGTGTGATCTACAGGCAGTCTCCTTGGCTACC	125	19		HE860298
F1	1	+	scaffold_1_850	2254122	2254142	2254122	2254209	TTATACAATGAAATCACGGCC	TTATACAATGAAATCACGGCCGAGAAAAGAACAGAAGATTCTTTCTGACTCTCTCTCTCTCCTCTCTGCCGTGTTTCTTTGTATAAAG	88	21		HE860287
F1	1	+	scaffold_1_10794	29646141	29646162	29646083	29646162	TTTCCGAAACCTCCCATTCCAA	GGGTGAGAGGTTGCCGGAAAGAATACATAATATTCATCCAAGTTTTGATATTAAATTCTTTCCGAAACCTCCCATTCCAA	80	22		HE860304
F1	1	+	scaffold_1_10797	29648328	29648349	29648281	29648349	TTGCCAACCCCGCCCATTCCAA	GGAATGAGCGTGTTGGAAAAGAAAAAGACTCAACAACCCATGTTTCTTTGCCAACCCCGCCCATTCCAA	69	22		HE860305
F1	1	-	scaffold_1_21723	32136196	32136215	32136134	32136215	TTGGCATTCTGTCCACCTCC	TTGGCATTCTGTCCACCTCCTCTCTTTTTCACTCCCTGTGTATTAGAAGATAGTACGTGTGGAGGTGGGCATACTGCCAACT	82	20		HE860307
F1	1	+	scaffold_1_11671	32200734	32200754	32200690	32200754	TGATTGAGCCGTGCCAATATC	TGTTGGCCCGGTTCACTCAGAGAAGATGAATTCCCTTCTGAATTTGATTGAGCCGTGCCAATATC	65	21		HE860309
F1	1	+	scaffold_1_12313	33986392	33986411	33986392	33986475	TGACAGAAGAGAGTGAGCAC	TGACAGAAGAGAGTGAGCACACAGAGGCACTTGGCATAAAGCGTATGCTATTGCTTTTGCGTGCTCATGTCTCTTTCTGTCAGC	84	20		HE860311
F1	1	-	scaffold_1_20815	34819761	34819780	34819693	34819780	TGACAGAAGAGAGTGAGCAC	TGACAGAAGAGAGTGAGCACACAAGGTGTTTTCTTGCATGGTGGGTTTCATGCTTGAAGCTTTGCGTGCTTACTCTCTATCTGTCACC	88	20		HE860311
F1	1	+	scaffold_1_13256	37127600	37127623	37127540	37127623	ATGTGATTGTCCACTTCATCTGCC	CAGATGAAGTGAACAACTACATCAATTAAAAAGTGTCAATAAATCATAAAATAAAATAAAATGTGATTGTCCACTTCATCTGCC	84	24		HE860313
F1	1	+	scaffold_1_14279	39442424	39442447	39442424	39442546	AGAGATTTGTGGTTACTCACCGTT	AGAGATTTGTGGTTACTCACCGTTGGATGTAAATTCAACGGTTCACTCACTCTTGCACTCCTTTTAAAAAACTTTTTTGAACCATTGGATTAATATCCAACGGTGGGTGACCACAATCTCTTG	123	24		HE860297
F1	1	+	scaffold_1_15693	43600170	43600189	43600170	43600263	TTGGCATTCTGTCCACCTCC	TTGGCATTCTGTCCACCTCCATATTCACTAGTACACATAGAAGAAGTTTCTTTCTTTTATTTTACAAGCTCTGGAGGTGGTCAGCATGTCAAAC	94	20		HE860307
F1	1	-	scaffold_1_30489	6830433	6830453	6830433	6830529	CAAGATTAGAAGTATGTAACC	CTACATACTTCTAATCTCGATCGTTGAATTGCATCTAAAAGACTACCAACACATTTAATGAATACAATCTAACTGCCAAGATTAGAAGTATGTAACC	97	21		HE860291
F1	1	+	scaffold_1_3112	8357515	8357535	8357515	8357719	TTAAGGACCCGAACTAATTGT	TTAAGGACCCGAACTAATTGTTTTAGCCAATTTGCCCCCTGACGTCAAAATCTGCCACTTCCCATCCATTCTGCCGTCAAGTTGGTGTTTTGGTGGAGACGTGAAATGACAAAAGTAACCTCCAACTTGATGGCCAGATGGATGGGAGGCATATTTTTATGTCCGGGGGCAAATTGGCGAAAAAAATTAGTTTGGGTCCTTAATT	205	21		HE860292
F1	1	+	scaffold_1_3206	8677818	8677838	8677745	8677838	TTAGATTCACGCACAAACTCG	AGTTTGTGCGTGAATCGAACCCCATCACAGCCGTCCATCTTTATGATCACGATGTTAACTCAATCCAATGGTGTTAGATTCACGCACAAACTCG	94	21		HE860293
F1	10	+	scaffold_10_100	245102	245122	245036	245122	TGCACTGCCTCTTCCCTGGCT	ACAGGGAACAGGTAGAGCATGGATGGAGTTCCCAACAGAAAAATAGAGCTGTTGTGGCTCTACTCATGCACTGCCTCTTCCCTGGCT	87	21		HE860428
F1	2	-	scaffold_2_12793	15580897	15580920	15580897	15580946	AGTCTAAGAGATTTGTGGTCACTC	GTGACCACAATATCTTGAACTCCTGTAGTCTAAGAGATTTGTGGTCACTC	50	24		HE860325
F1	2	-	scaffold_2_11719	18691401	18691424	18691401	18691518	CAAGTTGGTATTTAAAGTTGGTCT	ACCAACTTTAGATACCAACTTGTGTACCAACTCTCTAATAGAGGTGGAGCCCACCAATACAATGGGTCCCACACTCTATTAGAGAGTTGGTACACAAGTTGGTATTTAAAGTTGGTCT	118	24		HE860328
F1	2	+	scaffold_2_6980	18914738	18914757	18914588	18914757	CTTGGATTGAAGGGAGCTCC	AGCTTCCTTTGGTCCAAAACCAGGAGGGAGAGATGGTTTACGCTGCTGCTGGTTCATGGATACCTCTGGGGTGCGCACGTTATGAAACTGAAGTGCGCAGCTTAAGGGTTTGCATGACCTAGGAGATGTGATTGCCTTCTCCTCTCCTTACTTGGATTGAAGGGAGCTCC	170	20		HE860329
F1	2	+	scaffold_2_8407	22650097	22650117	22650097	22650171	TCCAAAGGGATCGCATTGATC	TCCAAAGGGATCGCATTGATCCCAACTAGCTATCTCTTCCATGGTTTAATTTGGATCATGCTATCCCTTTGGATA	75	21		HE860334
F1	2	+	scaffold_2_8550	23121317	23121340	23121223	23121340	CAAGTTGATATCTAAAGTTGGTCT	ATCAACTTTAGATATCAACTTGTGTACCAACTCTCTAATAGAGGTGGAGCCCACCAATACAATGGGTCCCACACTCTATTAGAGAGTTGGTACACAAGTTGATATCTAAAGTTGGTCT	118	24		HE860335
F1	2	-	scaffold_2_9639	25056681	25056701	25056681	25056767	TCGATGCGATCCCTTGGGAAG	TCCAAAGGGATCGCATTGATCTAATTAACCAAATCAACATGGTGAGTGTAGATATTTGATATTGGATCGATGCGATCCCTTGGGAAG	87	21		HE860337
F1	2	+	scaffold_2_1746	5011844	5011864	5011776	5011864	TTATTGGTCGGGGATAGCAAA	TGCTACCTCTAGCTAATAATTCTATGACACGTGGAAGTGTTGTCACGCATGTGAGGCGTGTCATAGCGTTATTGGTCGGGGATAGCAAA	89	21		HE860319
F1	3	+	scaffold_3_3976	10579308	10579328	10579308	10579388	GGAATGGGCTGTTTGGGATGA	GGAATGGGCTGTTTGGGATGAAAGAAAATCACTAAGAAAATTTTCTTGTTGATATTTTCTTCCCAAGCCCGCCCATTCCAA	81	21		HE860347
F1	3	-	scaffold_3_8372	19986822	19986843	19986775	19986843	TCGCAGGAGAGATGGCACTGTC	TCGCAGGAGAGATGGCACTGTCTGTGGTGCAACTAGCTACCAGCAGATGGTGTCATCCCTCCTGTGACC	69	22		HE860356
F1	3	-	scaffold_3_8088	21012781	21012801	21012697	21012801	TTGACAGAAGATAGAGAGCAC	TTGACAGAAGATAGAGAGCACAAATGAACATATACACCCAGTCACCCAGACCCAGGAAAATGATTGTGTATGATCAGTTTTGTGCTCTCTTTTCTTCTGCCAACA	105	21		HE860360
F1	3	+	scaffold_3_7630	21070742	21070765	21070648	21070765	CAAGTTGATATCTAAAGTTGGTCT	ACCAACTTTAGATACCAACTTGTGTACCAACTCTCTAATAGAGTGTGGGATCCATTGTATTGGTGGGCTGCACCTCTATTAGAGAGTTGGTACACAAGTTGATATCTAAAGTTGGTCT	118	24		HE860335
F1	3	-	scaffold_3_7973	21505906	21505926	21505906	21505982	TGATTGAGCCGTGCCAATATC	TGTTGGCGTGGCTCAATCAAATCAAACTTCTCAACTGTTTATTGGGTCCTTTAATTTGATTGAGCCGTGCCAATATC	77	21		HE860309
F1	3	-	scaffold_3_13869	4892182	4892205	4892182	4892268	GTTAAGATGGTCAATGTTGTGTGT	ACACAACATTGACCACTTTAACTGACATGACATGGCACATCAATTTGCCACATAAAGTGGTCAGTTAAGATGGTCAATGTTGTGTGT	87	24		HE860344
F1	3	+	scaffold_3_3180	8575482	8575502	8575421	8575502	ACCTGGCTCTGATACCATAAC	CGTGGTATCAGAGTCATGTTATTTGCATGTTGCCACCACATATGTGTTGCTCATATAAATAACCTGGCTCTGATACCATAAC	82	21		HE860345
F1	3	-	scaffold_3_11994	9747744	9747764	9747744	9747825	GTTGGGGGCTCTTTTGGGACG	TCCCTCAAGGGCTCCCAATATTCCAAGTTAATACTCCGACATCAACATCAAGTATGGGAATGTTGGGGGCTCTTTTGGGACG	82	21		HE860346
F1	3	-	scaffold_3_11989	9752802	9752822	9752802	9752883	GTTGGGGGCTCTTTTGGGACG	TCCCTCAAGGGCTCCCAATATTCCATGTTAATACTCCGATATCAAAATCAAGTATGGGAATGTTGGGGGCTCTTTTGGGACG	82	21		HE860346
F1	4	-	scaffold_4_14273	20909946	20909966	20909946	20910025	TTATTGGTCGGGGATAGCAAA	TGCTATCCTCAGCCAATAATGCAATGACACGTAGGATAACTTTTTTACGTGTCATTGCATTATTGGTCGGGGATAGCAAA	80	21		HE860319
F1	4	-	scaffold_4_13655	22864993	22865013	22864993	22865095	CGTGTTCTCAGGTCGCCCCTG	GGGGTGACCTGAGATCACATGTATGTGGCAACAGCAGAACCCAAGAGGGCCATCGTTCGGTCCTGCTGTTCTTTGCATTCCACGTGTTCTCAGGTCGCCCCTG	103	21		HE860364
F1	4	+	scaffold_4_8326	23714281	23714301	23714207	23714301	TGTGTTCTCAGGTCGCCCCTG	GGAGCGACCTGGGATCACATGCGTCCACCCTCACATTAACACAATGTGCTGCATTGCTAGTGTATTGTGCTCGATGTGTTCTCAGGTCGCCCCTG	95	21		HE860366
F1	5	-	scaffold_5_7971	11602950	11602970	11602950	11603116	TTGGACTGAAGGGAGCTCCCT	AGAGCTTTCTTCAGTCCACTCATGGGTGGCAGTAGGATTTAATTAGCTGCCGAGTCATTCATCCAAATACTGGGTAAATTAGCTCAGGACACCCAGTAAATGTGTGAATGAAGCGGGAGACAAATTGGATCTTAAGCTTCCTGTACTTGGACTGAAGGGAGCTCCCT	167	21		HE860376
F1	5	+	scaffold_5_4251	12581758	12581778	12581637	12581778	TCGGACCAGGCTTCATTCCCC	GGAATGTTGTCTGGCTCGAGGCCCCTAACTAGATCCATGATCTTCATCTCAATTGATGTCAATTTTAATCAACAATATAGACTCAGTTGAGACAGATCATTTGGTTCTACATTTAGTGACGTCGGACCAGGCTTCATTCCCC	142	21		HE860285
F1	5	-	scaffold_5_7395	13607852	13607872	13607852	13607924	TGATTGAGCCGTGCCAATATC	TGTTGGAATGGCTCAATCAAATCAAATCTCCCAAGTATTGGGTCCTTTGATTTGATTGAGCCGTGCCAATATC	73	21		HE860309
F1	5	-	scaffold_5_11249	1589008	1589028	1588902	1589028	TCGCTTGGTGCAGGTCGGGAA	TCGCTTGGTGCAGGTCGGGAACTGCTTCGCGTTTAGGGCCTTTTTTTCGTACAAGACCTATGAGCCAGGTGGCGCCATGGTATTGGTCGGTGGGTGCGAAATGGGTCCCGCCTTGCATCAACTGAAT	127	21		HE860370
F1	5	-	scaffold_5_6445	16885852	16885872	16885790	16885872	GGAGGCAGCGGTTCATCGATC	GGAGGCAGCGGTTCATCGATCTCTTCCTGAGATTTGTTGTGAAAATACAAAACATGAATCGGTCGATAAACCTCTGCATCCAG	83	21		HE860381
F1	5	+	scaffold_5_5713	17453196	17453216	17453196	17453279	TTGACAGAAGATAGAGAGCAC	TTGACAGAAGATAGAGAGCACAGATGGATGATTTGCAATCAATATGCATCTCACTCCTTTGTGCTCTCTATGCTTCTGTCATCA	84	21		HE860360
F1	5	+	scaffold_5_78	191043	191063	190984	191063	TTATTGGTCGGGGATAGCAAA	TGTTATCCCCGGTCAATAACACAATGACAAGTGGAAAAGTTATTCTACATGTCACTGCGTTATTGGTCGGGGATAGCAAA	80	21		HE860319
F1	5	-	scaffold_5_10246	4539775	4539798	4539775	4539892	CAAGTTGATATCTAAAGTTGGTCT	ACTAACTTTAGATACCAACTTGTATACTAACTCTCTAATAGAGGTGGAGCCCACCAATACAATGGGTCCCACACTCTATTAGAGAGTTGGTACACAAGTTGATATCTAAAGTTGGTCT	118	24		HE860335
F1	6	-	scaffold_6_16023	11738261	11738281	11738261	11738357	CAAGATTAGAAGTATGTAACC	TTACATACTTCTAATCTCGATTGTTGAATTGCATCTAATAGACTACCAACACATTTAATGAATGCAATCTAACGACCAAGATTAGAAGTATGTAACC	97	21		HE860291
F1	6	+	scaffold_6_608	1728642	1728662	1728642	1728726	AAGCTCAGGAGGGATAGCGCC	AAGCTCAGGAGGGATAGCGCCATATGAACAAAATGGTTTAATTTATATTAGGCATTTGTTTTGGCGCTATCTATCCTGAGTTTCA	85	21		HE860388
F1	6	+	scaffold_6_7347	19490615	19490635	19490461	19490635	GTAGTCCAAGAGATCGAGACT	TCCCGATCTGTTGGACCACAGGAGTCCAAGAGATTGTGGTCACTCACCGTTGGATATTAATCCAATGGTTCAAAAAGTTTCTTAAGAGTGCAAGAGTGAGCGAACCGTTGAATTTACATCCAACGGTGAGTGACCACAAATCTCTTGGACCCCTGTAGTCCAAGAGATCGAGACT	175	21		HE860396
F1	6	+	scaffold_6_783	2304621	2304641	2304470	2304641	TTGGACTGAAGGGAGCTCCCT	TGAGCTTTCTTCAGTCCACTCATGGAAGGGCAAAGGGTTTGGATTAGCTGCCGACTCATTCATTCAAACACAGTAGAAAAGGGGGTTGATGTTTCTACTGCGAATGTGTGAATGATGCGGGAGATAAATTTCATCCTTTTCTTCTCTGTGCTTGGACTGAAGGGAGCTCCCT	172	21		HE860376
F1	6	+	scaffold_6_9091	24551373	24551393	24551373	24551444	AAGCTCAGGAGGGATAGCGCC	AAGCTCAGGAGGGATAGCGCCATTCTTGGTTTGGTTTTAGACCATGTATTGCGCTATCCATCCTGAGTTTCA	72	21		HE860388
F1	6	+	scaffold_6_928	2760163	2760184	2760082	2760184	TCTTTCCCAATCCACCCATGCC	CATGGGTAAGTGGGGAAGATGATAAAACTAATTACTACTTTTGAGTGGTTACAACTTAGAAGCAGATTAAAAAAAATATTATCTTTCCCAATCCACCCATGCC	103	22		HE860389
F1	6	+	scaffold_6_10056	27656234	27656255	27656234	27656300	TGAAGCTGCCAGCATGATCTGA	TGAAGCTGCCAGCATGATCTGAGCTTTCTTTTTTATAAGAAAGGCTAGATCATGTGGTAGCTTCATC	67	22		HE860400
F1	6	+	scaffold_6_1119	3280068	3280088	3280068	3280154	TTGACAGAAGAAAGAGAGCAC	TTGACAGAAGAAAGAGAGCACAACCCGCCATTGGCCAAAGAGATCTTCGCCACTGTTGGGAGTGTGCTCTCTCTTCTTCTGTCATCA	87	21		HE860390
F1	6	+	scaffold_6_3240	8360558	8360578	8360499	8360578	TATTCAGTATTTTGACTCAGA	TGAGTCAGATTACTGAATATCAAAACACCTTTCATCGGAAGTGTCTTGAAATAGGTTGCTATTCAGTATTTTGACTCAGA	80	21		HE860392
F1	7	+	scaffold_7_7000	21451357	21451377	21451291	21451377	TTGAGCCGCGCCAATATCACT	CGATGTTGGTGAGGTTCAATCCGAAGACAGATTTACACATGCCCGCTGCCGTAAATTGATCTCAGATTGAGCCGCGCCAATATCACT	87	21		HE860412
F1	7	+	scaffold_7_7016	21474185	21474205	21474185	21474279	TTCCACAGCTTTCTTGAACTT	TTCCACAGCTTTCTTGAACTTCAATTCTTTGCTGTCTAAGCTTATCGCTTTCAAGATTAGCTAGCGCCATCGAAGCTCAAGAAAGCTGTGGGAGA	95	21		HE860413
F1	7	-	scaffold_7_7647	21720954	21720974	21720899	21720974	TATGTTGTCAAATTGTCAATC	TATGTTGTCAAATTGTCAATCTTAATCATTAATTATGCAAAATTAATGATTCAGATTGACAACGTGACAACACAAC	76	21		HE860414
F1	7	+	scaffold_7_7196	22103908	22103927	22103908	22103996	TGACAGAAGAGAGTGAGCAC	TGACAGAAGAGAGTGAGCACACAAACGCAGGCAATTGTATAAAAGCATATACCTTGGTGCGGTGCGTGCTCACTTCTCTCTCTGTCAGC	89	20		HE860311
F1	7	-	scaffold_7_7445	22580977	22580997	22580977	22581062	TTAGATGACCATCAACAAACA	TTTGTTTATGGTCATCTACTTATTCTGCTTCAGTATTTTTGTACAATTAATATATGACATAATGATTAGATGACCATCAACAAACA	86	21		HE860415
F1	7	+	scaffold_7_1848	5472605	5472626	5472574	5472626	GGAGAGATGGCTGAGTGGACTA	GTAACATAGTATTATCTTTTTTCAATTGGGAGGAGAGATGGCTGAGTGGACTA	53	22		HE860401
F1	7	-	scaffold_7_12328	7358217	7358237	7358217	7358295	TTATTGGTCGGGGATAGCAAA	TGCTATCCCGACCAATAACGCAATGACACGTATGATAACTTTTCCACGTGTTATTGTGTTATTGGTCGGGGATAGCAAA	79	21		HE860319
F1	7	-	scaffold_7_12117	7949241	7949264	7949241	7949373	AGTGACTACAAATCTTTTGGACCC	GTTCAAGAGATTGTGGTCACTCACCGTTGGATATTAATCCAATAGTTCAAAAAAGTTTTTTAAAAGGAGTGCAAGAGTGAGTGAACCGTTGAATTTACATCCAACGGTGAGTGACTACAAATCTTTTGGACCC	133	24		HE860405
F1	8	+	scaffold_8_6768	17689608	17689628	17689608	17689688	TGACAACGAGAGAGAGCACGC	TGACAACGAGAGAGAGCACGCTTGTCGGCACCCATGAAAGGGCCATGGATGTTTACGGGCGTGCTCTCTCTTGTTGTCATG	81	21		HE860423
F1	8	+	scaffold_8_7023	18484515	18484535	18484456	18484535	TTATTGGTCGGGGATAGCAAA	TGCTATCCCCGGCTAATAACGCAATGACATGTAGGATAACTTTTTCACATGTCATTGTGTTATTGGTCGGGGATAGCAAA	80	21		HE860319
F1	8	+	scaffold_8_7379	19800603	19800623	19800542	19800623	TCGGACCAGGCTTCATTCCCC	GGAATGTCGTCTGGTTCGAGATCCTTCACAACCGTGGAGCTTAAGCATAGTCTGAATGATTTCGGACCAGGCTTCATTCCCC	82	21		HE860285
F1	8	-	scaffold_8_8319	20015047	20015066	20014994	20015066	TGAAGCTGCCAGCATGATCT	TGAAGCTGCCAGCATGATCTAAACTTCCCTTTTGGCCAGTTGAGGAAAGATCAGATCATGTGGTAGCTTCACC	73	20		HE860284
F1	8	-	scaffold_8_7974	21367881	21367901	21367806	21367901	TGGAGAAGCAGGGCACGTGCA	TGGAGAAGCAGGGCACGTGCAAACCCCTTTGGCTTTGCTTTTGCTTTTCAAACCAAAAAAGCTAGTAAGTTGTTGCACGTGCTCCCCTTCTCCAAC	96	21		HE860424
										95.9701	21.3881		#N/A
													#N/A
													#N/A
													#N/A
													#N/A
													#N/A
													#N/A
													#N/A
													#N/A
													#N/A
													#N/A
													#N/A
													#N/A
													#N/A
													#N/A
													#N/A
													#N/A
													#N/A
													#N/A
													#N/A
													#N/A
													#N/A
													#N/A
													#N/A
													#N/A
													#N/A
													#N/A
													#N/A
													#N/A
													#N/A
													#N/A
													#N/A
													#N/A
													#N/A
													#N/A
													#N/A
													#N/A
													#N/A
													#N/A
													#N/A
													#N/A
													#N/A
													#N/A
													#N/A
													#N/A
													#N/A
													#N/A
													#N/A
													#N/A
													#N/A
													#N/A
													#N/A
													#N/A
													#N/A
													#N/A
													#N/A
													#N/A
													#N/A
													#N/A
													#N/A
													#N/A
													#N/A
													#N/A
													#N/A
													#N/A
													#N/A
													#N/A
													#N/A
													#N/A
													#N/A
													#N/A
													#N/A
													#N/A
													#N/A
													#N/A
													#N/A
													#N/A
													#N/A
													#N/A
													#N/A
													#N/A
													#N/A
													#N/A
													#N/A
													#N/A
													#N/A
													#N/A
													#N/A
													#N/A
													#N/A
													#N/A
													#N/A
													#N/A
													#N/A
													#N/A
													#N/A
													#N/A
													#N/A
													#N/A
													#N/A
													#N/A
													#N/A
													#N/A
													#N/A
													#N/A
													#N/A
													#N/A
													#N/A
													#N/A
													#N/A
													#N/A
													#N/A
													#N/A
													#N/A
													#N/A
													#N/A
													#N/A
													#N/A
													#N/A
													#N/A
													#N/A
													#N/A
													#N/A
													#N/A
													#N/A
													#N/A
													#N/A
													#N/A
													#N/A
													#N/A
													#N/A
													#N/A
													#N/A
													#N/A
													#N/A
													#N/A
													#N/A
													#N/A
													#N/A
													#N/A
													#N/A
													#N/A
													#N/A
													#N/A
													#N/A
													#N/A
													#N/A
													#N/A
													#N/A
													#N/A
													#N/A
													#N/A
													#N/A
													#N/A
													#N/A
													#N/A
													#N/A
													#N/A
													#N/A
													#N/A
													#N/A
													#N/A
													#N/A
													#N/A
													#N/A
													#N/A
													#N/A
													#N/A
													#N/A
													#N/A
													#N/A
													#N/A
													#N/A
													#N/A
													#N/A
													#N/A
													#N/A
													#N/A
													#N/A
													#N/A
													#N/A
													#N/A
													#N/A
													#N/A
													#N/A
													#N/A
													#N/A
													#N/A
													#N/A
													#N/A
													#N/A
													#N/A
													#N/A
													#N/A
													#N/A
													#N/A
													#N/A
													#N/A
													#N/A
													#N/A
													#N/A
													#N/A
													#N/A
													#N/A
													#N/A
													#N/A
													#N/A
													#N/A
													#N/A
													#N/A
													#N/A
													#N/A
													#N/A
													#N/A
													#N/A
													#N/A
													#N/A
													#N/A
													#N/A
													#N/A
													#N/A
													#N/A
													#N/A
													#N/A
													#N/A
													#N/A
													#N/A
													#N/A
													#N/A
													#N/A
													#N/A
													#N/A
													#N/A
													#N/A
													#N/A
													#N/A
													#N/A
													#N/A
													#N/A
													#N/A
													#N/A
													#N/A
													#N/A
													#N/A
													#N/A
													#N/A
													#N/A
													#N/A
													#N/A
													#N/A
													#N/A
													#N/A
													#N/A
													#N/A
													#N/A
													#N/A
													#N/A
													#N/A
													#N/A
													#N/A
													#N/A
													#N/A
													#N/A
													#N/A
													#N/A
													#N/A
													#N/A
													#N/A
													#N/A
													#N/A
													#N/A
													#N/A
													#N/A
													#N/A
													#N/A
													#N/A
													#N/A
													#N/A
													#N/A
													#N/A
													#N/A
													#N/A
													#N/A
													#N/A
													#N/A
													#N/A
													#N/A
													#N/A
													#N/A
													#N/A
													#N/A
													#N/A
													#N/A
													#N/A
													#N/A
													#N/A
													#N/A
													#N/A
													#N/A
													#N/A
													#N/A
													#N/A
													#N/A
													#N/A
													#N/A
													#N/A
													#N/A
													#N/A
													#N/A
													#N/A
													#N/A
													#N/A
													#N/A
													#N/A
													#N/A
													#N/A
													#N/A
													#N/A
													#N/A
													#N/A
													#N/A
													#N/A
													#N/A
													#N/A
													#N/A
													#N/A
													#N/A
													#N/A
													#N/A

## Sheet: GF1
Sample	Scaffold	Strand	ScaffoldID	MATstart	MATend	PREstart	PREend	MATseq	PREseq	PRELength	MATLength		MATseq EMBL Accession Number
GF1	1	+	scaffold_1_8407	10250366	10250389	10250366	10250476	GAGGGGAGGATGGAAGAGAGGAGT	GAGGGGAGGATGGAAGAGAGGAGTAACAAATGTGAAAACAATTTGAAATTGACTTTAGTTTTTAGTTTTTGTTTTCAGTTTTATTACTCCTCCCTCCCATCCTCTCCTTTT	111	24		HE860294
GF1	1	+	scaffold_1_11930	14377317	14377340	14377317	14377525	AATCCCGATCTCTTGGACCACAGG	AATCCCGATCTCTTGGACCACAGGAGTCCAAGAGATTTGTGGTCACTCACCGTTGGATGTAGATNNNNNNNNNNNNNNNNNNNNNNNNNNNNNNNNNNNNNNNNNNNNNNNNNNNNNNNNNNNNNNNNNNNNNNNNNNNNNNNNNNNNNNNNNNNNNNNNNNNNGCCCCCAATCTCTTGACTCCTGTGGGTCCAAGAGATCAGGACTGT	209	24		HE860296
GF1	1	+	scaffold_1_1085	1563833	1563852	1563833	1563902	TGAAGCTGCCAGCATGATCT	TGAAGCTGCCAGCATGATCTTAACCTCCCTATTTTGGTTAGGGAAGATCAGATCATGTGGCAGTTTCACC	70	20		HE860284
GF1	1	+	scaffold_1_14863	18193348	18193371	18193348	18193470	AGAGATTTGTGGTTACTCACCGTT	AGAGATTTGTGGTTACTCACCGTTGGATGTAAATTCAACGGTTCACTCAATCTTGAACTCCTTTTAAGAAACTTTTTTGAACCATTAGATTAATATCCAACGGTGAGTGACCACAATCTCTTG	123	24		HE860297
GF1	1	-	scaffold_1_69754	2213224	2213244	2213224	2213305	TCGGACCAGGCTTCATTCCCC	GGAATGCTGTCTGGTTCGAGACCATTCCTTTGAAGCAAGAAACATGATCATCCGAATGATCTCGGACCAGGCTTCATTCCCC	82	21		HE860285
GF1	1	-	scaffold_1_53706	22425541	22425559	22425541	22425665	GGCAGTCTCCTTGGCTACC	TAGCCAAGGATGACTTGCCTGCAGCCTCCCAAGGGCTCTCTCTCTCTCTCTAAATATAATGTGGCGCTATAGCTAAGCTTGGTTTAGAATCCTTGTGTGATCTACAGGCAGTCTCCTTGGCTACC	125	19		HE860298
GF1	1	+	scaffold_1_1638	2254122	2254141	2254122	2254209	TTATACAATGAAATCACGGC	TTATACAATGAAATCACGGCCGAGAAAAGAACAGAAGATTCTTTCTGACTCTCTCTCTCTCCTCTCTGCCGTGTTTCTTTGTATAAAG	88	20		HE860288
GF1	1	+	scaffold_1_20847	25998237	25998260	25998162	25998260	ATTATGACCTCAAACAACCCGTGT	AGTGAGGTTTTAGAGGTCAATAATGTGGCAAGGTTGTTCCATGAGAGACTGAGAACTTGGAGATGAGCGAGCGAGATTATGACCTCAAACAACCCGTGT	99	24		HE860300
GF1	1	+	scaffold_1_22513	28165188	28165211	28165188	28165370	AATCCCGATCTCTTGGACCACAGG	AATCCCGATCTCTTGGACCACAGGAGTCCAAGAAATTTGTGGTCACTCACTGTTGGATGTAAATTCAACGATTCACTCAATCTTGCACTCTTTTTAAGAAACTTTTTTGAATCATTGGATTAATATCCAACGGTGGGTGACCACAATCTCTTGGACTCCTGTGGTCCAAGAGATCAGGACTAG	183	24		HE860296
GF1	1	+	scaffold_1_23637	29644703	29644724	29644648	29644724	CTACCGATTCCACCCATTCCGA	GGATTGGGTGGGTTTGGTAAGAAAACTTGATCATATATCTCAATGAACTCGTTTCCTACCGATTCCACCCATTCCGA	77	22		HE860303
GF1	1	+	scaffold_1_23638	29646141	29646162	29646083	29646162	TTTCCGAAACCTCCCATTCCAA	GGGTGAGAGGTTGCCGGAAAGAATACATAATATTCATCCAAGTTTTGATATTAAATTCTTTCCGAAACCTCCCATTCCAA	80	22		HE860304
GF1	1	+	scaffold_1_23643	29648328	29648349	29648281	29648349	TTGCCAACCCCGCCCATTCCAA	GGAATGAGCGTGTTGGAAAAGAAAAAGACTCAACAACCCATGTTTCTTTGCCAACCCCGCCCATTCCAA	69	22		HE860305
GF1	1	+	scaffold_1_2275	3023506	3023525	3023432	3023525	TAAGAGATAGGGCCTCACCT	GTGATGTCCTATCTCTTAGTAGTTGGATTAGGCTAACCAACTTATCCGACGGCTAACCAATTTGATTCAACGATTAAGAGATAGGGCCTCACCT	94	20		HE860289
GF1	1	-	scaffold_1_46167	32136196	32136215	32136134	32136215	TTGGCATTCTGTCCACCTCC	TTGGCATTCTGTCCACCTCCTCTCTTTTTCACTCCCTGTGTATTAGAAGATAGTACGTGTGGAGGTGGGCATACTGCCAACT	82	20		HE860307
GF1	1	+	scaffold_1_26766	33986392	33986411	33986392	33986475	TGACAGAAGAGAGTGAGCAC	TGACAGAAGAGAGTGAGCACACAGAGGCACTTGGCATAAAGCGTATGCTATTGCTTTTGCGTGCTCATGTCTCTTTCTGTCAGC	84	20		HE860311
GF1	1	-	scaffold_1_44508	34819761	34819780	34819693	34819780	TGACAGAAGAGAGTGAGCAC	TGACAGAAGAGAGTGAGCACACAAGGTGTTTTCTTGCATGGTGGGTTTCATGCTTGAAGCTTTGCGTGCTTACTCTCTATCTGTCACC	88	20		HE860311
GF1	1	-	scaffold_1_44472	34878815	34878838	34878709	34878838	TTTAAGAGATTTGTGGTCACTCAC	TTTAAGAGATTTGTGGTCACTCACCGTTGGATATAAATTCAACGGTTCACTCACTCTTGCACTCATTTTAAAAAACTTTTTTCAACCATTGGATTAAATTCAACGGTAGGTGACCCCAATCTCTTGGACT	130	24		HE860312
GF1	1	+	scaffold_1_30618	39213130	39213153	39213130	39213252	AGAGATTTGTGGTTACTCACCGTT	AGAGATTTGTGGTTACTCACCGTTGGATGTAAATTCAACGGTTCACTCACTCTTGCACTCCTTTTAAAAAACTTTTTTGAATCATTGGATTAATATCCAACGGTGGGTGATCACAATCTCTTG	123	24		HE860297
GF1	1	-	scaffold_1_41364	39281011	39281031	39280933	39281031	TTCCACAGCTTTCTTGAACGT	TTCCACAGCTTTCTTGAACGTCTGTGCCCTTTCAGGAACTATCAGATAATTTTCATGCAGTTCCAATAGCACAAAAACAGTTCAAGAAAGCTGTGAAAC	99	21		HE860314
GF1	1	+	scaffold_1_30763	39442424	39442447	39442424	39442546	AGAGATTTGTGGTTACTCACCGTT	AGAGATTTGTGGTTACTCACCGTTGGATGTAAATTCAACGGTTCACTCACTCTTGCACTCCTTTTAAAAAACTTTTTTGAACCATTGGATTAATATCCAACGGTGGGTGACCACAATCTCTTG	123	24		HE860297
GF1	1	+	scaffold_1_33730	43600170	43600189	43600170	43600263	TTGGCATTCTGTCCACCTCC	TTGGCATTCTGTCCACCTCCATATTCACTAGTACACATAGAAGAAGTTTCTTTCTTTTATTTTACAAGCTCTGGAGGTGGTCAGCATGTCAAAC	94	20		HE860307
GF1	1	-	scaffold_1_38401	43610459	43610482	43610347	43610482	AGAAATTAACATGTCTTAAGGGTG	AGAAATTAACATGTCTTAAGGGTGTAATCACAAGGTACTAAACTATAATTAACCCTTTATATGTCTTATCCTTTTTATTGGGTTAATTACAGTTTAGTACTATGTAGTTACACCCTTAAGATATGTTAGTTCCTAC	136	24		HE860316
GF1	1	-	scaffold_1_66075	6560248	6560271	6560248	6560414	TGAACCCCTGTAGTCCAAGAGATC	TTTCTTGGACAACAGGAGTTTAAGAGATTGTGGTCACCCACCACAGGATATTAATCCAATGGTTCAAAAAAGTTTCTTAAAATGAGTGCAAGAGTGAGTGAACCGTTGAATTTACATCTAACGGTGAGTGACCACAAATCTCTTGAACCCCTGTAGTCCAAGAGATC	167	24		HE860290
GF1	1	+	scaffold_1_7052	8677818	8677838	8677745	8677838	TTAGATTCACGCACAAACTCG	AGTTTGTGCGTGAATCGAACCCCATCACAGCCGTCCATCTTTATGATCACGATGTTAACTCAATCCAATGGTGTTAGATTCACGCACAAACTCG	94	21		HE860293
GF1	10	+	scaffold_10_178	245102	245122	245036	245122	TGCACTGCCTCTTCCCTGGCT	ACAGGGAACAGGTAGAGCATGGATGGAGTTCCCAACAGAAAAATAGAGCTGTTGTGGCTCTACTCATGCACTGCCTCTTCCCTGGCT	87	21		HE860428
GF1	2	+	scaffold_2_9622	11770220	11770243	11770220	11770342	AGAGATTTGTGGTTACTCACCGTT	AGAGATTTGTGGTTACTCACCGTTTGATGTAATTTCAACGGTTCACTCACTTTTGCACTCCTTTTAAGAGATATTTTTGAACCATTGGATTAATATCCAACGGTGGGTGACCGCAATCTCTTG	123	24		HE860297
GF1	2	+	scaffold_2_12830	15580534	15580557	15580534	15580606	TGAACCCCTGTAGTCCAAGAGATC	TGAACCCCTGTAGTCCAAGAGATCAGGACTGTATAAGTATCAGTCCTGATCTCTTGGACCACAGGAGTTCAAG	73	24		HE860290
GF1	2	+	scaffold_2_13070	15841286	15841309	15841143	15841309	TGAACCCCTGTAGTCCAAGAGATC	TCTCTTGGACCACAGGAGTCCAAGAGATTGTGGTCACCCACCGTTGGATATTAATCCAATGGTTGAAAAAGGTTTTTTAAAATAAGTGCAACAATGAGTGAACCGTTGAATTTACATCCAACAGTGAGTGACCACAAATTTTTTGAACCCCTGTAGTCCAAGAGATC	167	24		HE860290
GF1	2	+	scaffold_2_15054	18360536	18360559	18360536	18360658	AGAGATTTGTGGTCACTCATCATT	AGAGATTTGTGGTCACTCATCATTGGATGTAAATTCAACGGTTCACTTATTATTGCACTCCTTTTAAGAAACTTTTTTGAACCATTGGATTAATATCCAACGGTGGGTGACCACAATATCTTG	123	24		HE860327
GF1	2	-	scaffold_2_23727	21004773	21004793	21004712	21004793	TGCCTGGCTCCCTGTATGCCA	TGCCTGGCTCCCTGTATGCCATTTGCAGAGTCCCACCGAACATCGATGGCCTCCGTGGATGGCGTATGAGGAGCCATGCATA	82	21		HE860330
GF1	2	+	scaffold_2_18335	22650097	22650117	22650097	22650171	TCCAAAGGGATCGCATTGATC	TCCAAAGGGATCGCATTGATCCCAACTAGCTATCTCTTCCATGGTTTAATTTGGATCATGCTATCCCTTTGGATA	75	21		HE860334
GF1	2	-	scaffold_2_21357	25056747	25056767	25056681	25056767	TCCAAAGGGATCGCATTGATC	TCCAAAGGGATCGCATTGATCTAATTAACCAAATCAACATGGTGAGTGTAGATATTTGATATTGGATCGATGCGATCCCTTGGGAAG	87	21		HE860334
GF1	2	+	scaffold_2_6339	7579762	7579784	7579650	7579784	TTGAGAAGGGCGGTGCAGGTACA	TACCCTCACCGCCCCTTTCAACACTTGACATGTGTTTATTGGCATAACCATAGTTAACTCTTTGCTTTGTATTTATGAAACTATGATTATGTCAATAGACATGTGCCAAGTGTTGAGAAGGGCGGTGCAGGTACA	135	23		HE860322
GF1	3	+	scaffold_3_8594	10579367	10579388	10579308	10579388	TTCCCAAGCCCGCCCATTCCAA	GGAATGGGCTGTTTGGGATGAAAGAAAATCACTAAGAAAATTTTCTTGTTGATATTTTCTTCCCAAGCCCGCCCATTCCAA	81	22		HE860348
GF1	3	+	scaffold_3_8618	10599089	10599109	10599089	10599174	CTGACAGAAGATAGAGAGCAC	CTGACAGAAGATAGAGAGCACAGATGGTGAAATGCATGAACAAGGCAGCATCTCAATCCTTTGTGCTCTCTATGCTTCTGTCATCA	86	21		HE860349
GF1	3	-	scaffold_3_24342	11365366	11365386	11365366	11365423	CACTGCATATCTTAGGTGATA	TCGCCTGAGATTTTGTAGGTAGCCTCTGAAATTAGGTCACTGCATATCTTAGGTGATA	58	21		HE860351
GF1	3	+	scaffold_3_11397	14135473	14135494	14135473	14135637	TGTCCAACTTATCTGTGCCCTC	TGTCCAACTTATCTGTGCCCTCTCTGTTTCCTTCTTCGTTTTCTACCACCTGTCCTCACACATAATTGATAGAAAAGAGAGTTGACGGGCTTATCTATTAGTTATGTTGAGTACAACAGCAGAAATCGAAAATGGAGACAGGGAGGACCATATAAATTGGACACA	165	22		HE860352
GF1	3	-	scaffold_3_31986	1918851	1918874	1918758	1918874	ATGTGGCAGATGAGTTGGACAACC	ATGTGGCAGATGAGTTGGACAACCACATCAATTAAAATTAATGTAACATTTTATTTTCTTTTATGATTTATTGATACTTTTTAGTTGATGTGAATGTCCACTTCATTTGCCACATAA	117	24		HE860342
GF1	3	-	scaffold_3_18163	19573383	19573402	19573383	19573423	GGCAAGTCGTCTCTGGCTAC	TGTTGTGAGAATGAGCTGATCGGCAAGTCGTCTCTGGCTAC	41	20		HE860354
GF1	3	+	scaffold_3_15680	19748611	19748632	19748550	19748632	TTTAGTTTCCTCCAATATCTCA	AGAATTGGAGGGGACTAAACAAATTACAACCTCTCTACCTCGATGAGAAACTCCTAATTTGTTTAGTTTCCTCCAATATCTCA	83	22		HE860355
GF1	3	-	scaffold_3_17939	19986822	19986843	19986775	19986843	TCGCAGGAGAGATGGCACTGTC	TCGCAGGAGAGATGGCACTGTCTGTGGTGCAACTAGCTACCAGCAGATGGTGTCATCCCTCCTGTGACC	69	22		HE860356
GF1	3	-	scaffold_3_17940	19987028	19987048	19986971	19987048	ATGTCGCAGGAGAGATGGCAC	ATGTCGCAGGAGAGATGGCACGGGAGCTGTGCTCTCTAATTGGCAGCAGCAAGCATCTTCCATCTTCCTGTGACATGA	78	21		HE860357
GF1	3	-	scaffold_3_17492	20795557	20795579	20795557	20795662	ACTTTTGTTACTCCTTGCTCTCA	AGAGGAATGAGTAATAAAAGTGCAAACAAAATTAAAAACTGAAATTTATTTGAAATTATTTTTACTTTCAAGTTTTTGTTTTCACTTTTGTTACTCCTTGCTCTCA	106	23		HE860359
GF1	3	+	scaffold_3_335	501094	501117	501021	501117	AAGTGGACAAAAGAGGAGTGGGAA	CTCACTCCCCTTTTGTCCACTTACACTTCCTTTTGTTTTTTAATAGTTTTTACTATAACAAAAAAGAGAGTGTAAGTGGACAAAAGAGGAGTGGGAA	97	24		HE860340
GF1	4	-	scaffold_4_32942	18193120	18193142	18193120	18193219	ACCTTTAATCGCCCCAGCAAATG	TTTGTTGGGGTGACTAAAGGCTTTAGTCACAAAAGGCATTTTTGAAGTCACCAAAAAAGACTTTTTTAGTGACTAAAACCTTTAATCGCCCCAGCAAATG	100	23		HE860362
GF1	4	-	scaffold_4_31805	19467851	19467871	19467656	19467871	CGAGCTCGGGCTGAACTGGCC	CGAGCTCGGGCTGAACTGGCCTGAGGGCCAGCCCGACTTCGTGTGCTCATTCCAAACGGGCCCTGGGCTCTCGCTGGGAATGGGTTTTTTTTTTTCTCCCCCCAGCCTCTGGGGGAGAAAAAAAAAACGACGTTCCAACAGGGAGCCCAGGCCCGAGTTGGGAGTGGGACCCACGAAGTCAGGCTGGTCCTCAAGCCAGTTTAGCTCGAGCTCGAG	216	21		HE860363
GF1	4	-	scaffold_4_29301	22864993	22865013	22864993	22865095	CGTGTTCTCAGGTCGCCCCTG	GGGGTGACCTGAGATCACATGTATGTGGCAACAGCAGAACCCAAGAGGGCCATCGTTCGGTCCTGCTGTTCTTTGCATTCCACGTGTTCTCAGGTCGCCCCTG	103	21		HE860364
GF1	4	+	scaffold_4_17514	23445339	23445362	23445279	23445362	GAGAGAGTAGAGAAGTGTGGGAGG	TCCCACACTCCTTTACTCTCTCACACAAAGAGGAGTGCCAAAATCATACGGTCCTCGTGTGAGAGAGTAGAGAAGTGTGGGAGG	84	24		HE860365
GF1	4	+	scaffold_4_17748	23714281	23714301	23714207	23714301	TGTGTTCTCAGGTCGCCCCTG	GGAGCGACCTGGGATCACATGCGTCCACCCTCACATTAACACAATGTGCTGCATTGCTAGTGTATTGTGCTCGATGTGTTCTCAGGTCGCCCCTG	95	21		HE860366
GF1	4	+	scaffold_4_22165	29276873	29276896	29276873	29276998	TCCAAGAGATCTGTGGTCACTCAC	TCCAAGAGATCTGTGGTCACTCACCGTTGGATGTAAATTCAACGGTTCACTCACTCTTACATTTCTTTTAAGAATTTTTTTTGATGGATTAATATCCAACGGTGGATGACCACAATCTCTTGGACT	126	24		HE860368
GF1	4	+	scaffold_4_2891	5325334	5325354	5325334	5325418	TGCCTGGCTCCCTGTATGCCA	TGCCTGGCTCCCTGTATGCCACAAGCGGAAGCTCAATCTGGTTCTAGATTGGCTACTGCGGGTGGCGTACGAGGAGCCAAGCATA	85	21		HE860330
GF1	5	-	scaffold_5_17095	11602950	11602970	11602950	11603116	TTGGACTGAAGGGAGCTCCCT	AGAGCTTTCTTCAGTCCACTCATGGGTGGCAGTAGGATTTAATTAGCTGCCGAGTCATTCATCCAAATACTGGGTAAATTAGCTCAGGACACCCAGTAAATGTGTGAATGAAGCGGGAGACAAATTGGATCTTAAGCTTCCTGTACTTGGACTGAAGGGAGCTCCCT	167	21		HE860376
GF1	5	+	scaffold_5_9156	11892708	11892728	11892665	11892728	CGAAGCCTTTGGGGAGAGTAA	ACTCTCCCTCAAAGGCTTCTAGCAATGTCAGAAATGGCGAGCTCGAAGCCTTTGGGGAGAGTAA	64	21		HE860378
GF1	5	+	scaffold_5_9626	12581758	12581778	12581637	12581778	TCGGACCAGGCTTCATTCCCC	GGAATGTTGTCTGGCTCGAGGCCCCTAACTAGATCCATGATCTTCATCTCAATTGATGTCAATTTTAATCAACAATATAGACTCAGTTGAGACAGATCATTTGGTTCTACATTTAGTGACGTCGGACCAGGCTTCATTCCCC	142	21		HE860285
GF1	5	-	scaffold_5_24388	1589008	1589028	1588902	1589028	TCGCTTGGTGCAGGTCGGGAA	TCGCTTGGTGCAGGTCGGGAACTGCTTCGCGTTTAGGGCCTTTTTTTCGTACAAGACCTATGAGCCAGGTGGCGCCATGGTATTGGTCGGTGGGTGCGAAATGGGTCCCGCCTTGCATCAACTGAAT	127	21		HE860370
GF1	5	-	scaffold_5_13945	16885790	16885810	16885790	16885872	TCGATAAACCTCTGCATCCAG	GGAGGCAGCGGTTCATCGATCTCTTCCTGAGATTTGTTGTGAAAATACAAAACATGAATCGGTCGATAAACCTCTGCATCCAG	83	21		HE860380
GF1	5	+	scaffold_5_12242	17008168	17008188	17008168	17008331	CTCCGTCAACTTCACCGTTTG	CTCCGTCAACTTCACCGTTTGATTTTTTGTTAACTTGGTGACATGGCAGGTAGGATAGTCACTTTTATGCTGATGTGTAAAAGAAAACAATGAAGAAAATGACAATGGTGTGTGTAATTTGATAACAATTTTACAGAAAATCAAACGGTGAAGTTGACAGAGTG	164	21		HE860383
GF1	5	+	scaffold_5_12465	17453196	17453216	17453196	17453279	TTGACAGAAGATAGAGAGCAC	TTGACAGAAGATAGAGAGCACAGATGGATGATTTGCAATCAATATGCATCTCACTCCTTTGTGCTCTCTATGCTTCTGTCATCA	84	21		HE860360
GF1	5	-	scaffold_5_13653	17501341	17501360	17501341	17501414	TAAGAGATAGGGCCTCACCT	GTGAGGTTCTATCTCTTAACCGTCGGATTAGGCTAACTAATTTGATCCAAGGGTTAAGAGATAGGGCCTCACCT	74	20		HE860289
GF1	5	-	scaffold_5_13415	17964118	17964138	17964033	17964138	TGGCCACCCACCGTTGGATAT	TGGCCACCCACCGTTGGATATTAATCCAATGGTTCAAAAAAGTTTCTTAAAAGGAGTGCAAGAGTGAGTGAACCGTTGAATTTACATCCAACGGTAAATGACCACA	106	21		HE860385
GF1	5	+	scaffold_5_139	191043	191063	190984	191063	TTATTGGTCGGGGATAGCAAA	TGTTATCCCCGGTCAATAACACAATGACAAGTGGAAAAGTTATTCTACATGTCACTGCGTTATTGGTCGGGGATAGCAAA	80	21		HE860319
GF1	5	-	scaffold_5_20981	6046917	6046937	6046917	6047050	TGACCATAGTCTCTTGGACCC	ATCCAAGAGATTTGTGGTCACTCACCGTTGGATGTAAATTCAACGATTCACTCACTCTTGCACTCCTTTTAAGAAACTTTTTTGAACCGTTGGATGTTACATCTAACGGTGGGTGACCATAGTCTCTTGGACCC	134	21		HE860374
GF1	5	+	scaffold_5_5090	6282853	6282876	6282789	6282876	AAATACTAGCCTCTCTGCACGCGC	GCGTGCAAAGAGGCTAGTATTAAATAAAGTGAATTAAGAGAGTATCTTTTTATTTTTTTAATTAAAATACTAGCCTCTCTGCACGCGC	88	24		HE860375
GF1	6	-	scaffold_6_35264	11738261	11738281	11738261	11738357	CAAGATTAGAAGTATGTAACC	TTACATACTTCTAATCTCGATTGTTGAATTGCATCTAATAGACTACCAACACATTTAATGAATGCAATCTAACGACCAAGATTAGAAGTATGTAACC	97	21		HE860291
GF1	6	+	scaffold_6_1219	1728642	1728662	1728642	1728726	AAGCTCAGGAGGGATAGCGCC	AAGCTCAGGAGGGATAGCGCCATATGAACAAAATGGTTTAATTTATATTAGGCATTTGTTTTGGCGCTATCTATCCTGAGTTTCA	85	21		HE860388
GF1	6	-	scaffold_6_29679	18611748	18611771	18611646	18611771	AAGAGATTGTAGTCACCCACCGTT	AAGAGATTGTAGTCACCCACCGTTGGGTGTAACATCCAACGGTTCAAAAAAGTTTCTTAAAAGGAGTGCAAGAGTGAGTGAACCGTTGAATTTACATCCAACGGTGAGTGACCACAAATCTCTTGG	126	24		HE860394
GF1	6	-	scaffold_6_43565	1949365	1949388	1949365	1949532	TGAACCCCTGTAGTCCAAGAGATC	TCTCTTGGACCACAGGAGTCCAAGAGATTGTGGTCACCCACCGTGGGATATTAATCCAATGGTTCAAAAAGGTTTTTTTAAAATGAGTGCAAGAGTGAGTGAACCGTTGAATTTACATCCAACGGTGAGTGACCACAAATCTCTTGAACCCCTGTAGTCCAAGAGATC	168	24		HE860290
GF1	6	+	scaffold_6_17318	20951214	20951237	20951214	20951338	AAGAGATTGTGGTCACTCACCATT	AAGAGATTGTGGTCACTCACCATTGGATATTAATCTAATGGTTCAAAAAAGTTTCTTAAAAGGAGTTCAAGATTGAGTGAACCGTTGAATTTACATCCAACGGTGAGTGACCACAAATCTCTTGG	125	24		HE860397
GF1	6	+	scaffold_6_1596	2304621	2304641	2304470	2304641	TTGGACTGAAGGGAGCTCCCT	TGAGCTTTCTTCAGTCCACTCATGGAAGGGCAAAGGGTTTGGATTAGCTGCCGACTCATTCATTCAAACACAGTAGAAAAGGGGGTTGATGTTTCTACTGCGAATGTGTGAATGATGCGGGAGATAAATTTCATCCTTTTCTTCTCTGTGCTTGGACTGAAGGGAGCTCCCT	172	21		HE860376
GF1	6	+	scaffold_6_19951	24551373	24551393	24551373	24551444	AAGCTCAGGAGGGATAGCGCC	AAGCTCAGGAGGGATAGCGCCATTCTTGGTTTGGTTTTAGACCATGTATTGCGCTATCCATCCTGAGTTTCA	72	21		HE860388
GF1	6	+	scaffold_6_2006	2760163	2760184	2760082	2760184	TCTTTCCCAATCCACCCATGCC	CATGGGTAAGTGGGGAAGATGATAAAACTAATTACTACTTTTGAGTGGTTACAACTTAGAAGCAGATTAAAAAAAATATTATCTTTCCCAATCCACCCATGCC	103	22		HE860389
GF1	6	+	scaffold_6_21935	27656234	27656255	27656234	27656300	TGAAGCTGCCAGCATGATCTGA	TGAAGCTGCCAGCATGATCTGAGCTTTCTTTTTTATAAGAAAGGCTAGATCATGTGGTAGCTTCATC	67	22		HE860400
GF1	6	+	scaffold_6_2372	3280068	3280088	3280068	3280154	TTGACAGAAGAAAGAGAGCAC	TTGACAGAAGAAAGAGAGCACAACCCGCCATTGGCCAAAGAGATCTTCGCCACTGTTGGGAGTGTGCTCTCTCTTCTTCTGTCATCA	87	21		HE860390
GF1	6	+	scaffold_6_5553	7088843	7088866	7088843	7088965	AGAGATTTGTGGTTACTCACCGTT	AGAGATTTGTGGTTACTCACCGTTGGATGTAAATTCAACGGTTTACTCACTCTAGCACTCCTTTTAAGAAACTTTTTTGAACCATTAGATTAATATCCAACGGTGGATGACCACAATCTCTTG	123	24		HE860297
GF1	7	-	scaffold_7_21429	14756372	14756395	14756372	14756538	TGAACCCCTGTAGTCCAAGAGATC	TCTCTTGGACCACAGGAGTCCAAGAGATTGTGGTCACCCACCGTTGGATATTAATCCAATGGTTCAAAAAAGTTTTTTAAAAGTAGTGCAAGAGTGAGTGAACCGTTGAATTTATATCCAACGGTGAGTGACCACAAATCTCTTGAACCCCTGTAGTCCAAGAGATC	167	24		HE860290
GF1	7	-	scaffold_7_20413	16222338	16222361	16222338	16222430	AGAGAGTGTAAGTGAACAAAAGAG	CTTTTGTCCACTTACACTCCCTTTAAAAAAAAAAAAAAAACATTTTACTATAACATACAACTCCCAATAAGAGAGTGTAAGTGAACAAAAGAG	93	24		HE860408
GF1	7	-	scaffold_7_19128	18333214	18333234	18333172	18333234	ATTAGACCTCTCCCGACGAAA	ATTAGACCTCTCCCGACGAAACCTATCTCTGCCGAAGAACTTTCGTGGGGAGAGATCTAATCG	63	21		HE860409
GF1	7	-	scaffold_7_18753	18921478	18921498	18921373	18921498	TTCCACAGATCTTTCCTCATT	TTCCACAGATCTTTCCTCATTTTGACAATTCCGGTGAGGGCAGATTGAAGCATCTGTTTGTTCGAAGCATCTGCCTTCAATCTGCCGTCACCGGAATTGTCAAAATGAAGGAAGATTTGTGGAAAG	126	21		HE860411
GF1	7	+	scaffold_7_15639	21474185	21474205	21474185	21474279	TTCCACAGCTTTCTTGAACTT	TTCCACAGCTTTCTTGAACTTCAATTCTTTGCTGTCTAAGCTTATCGCTTTCAAGATTAGCTAGCGCCATCGAAGCTCAAGAAAGCTGTGGGAGA	95	21		HE860413
GF1	7	-	scaffold_7_17055	21720954	21720974	21720899	21720974	TATGTTGTCAAATTGTCAATC	TATGTTGTCAAATTGTCAATCTTAATCATTAATTATGCAAAATTAATGATTCAGATTGACAACGTGACAACACAAC	76	21		HE860414
GF1	7	+	scaffold_7_16038	22103908	22103927	22103908	22103996	TGACAGAAGAGAGTGAGCAC	TGACAGAAGAGAGTGAGCACACAAACGCAGGCAATTGTATAAAAGCATATACCTTGGTGCGGTGCGTGCTCACTTCTCTCTCTGTCAGC	89	20		HE860311
GF1	7	-	scaffold_7_16619	22580977	22580997	22580977	22581062	TTAGATGACCATCAACAAACA	TTTGTTTATGGTCATCTACTTATTCTGCTTCAGTATTTTTGTACAATTAATATATGACATAATGATTAGATGACCATCAACAAACA	86	21		HE860415
GF1	7	-	scaffold_7_28112	6599592	6599615	6599592	6599666	AGGGGTTGCACCGAATTTCGAGTT	GTCGATGTTCGTTGCAACACTTTCTTTTTCTTCGAGATCGAAGTTAGGAGAAGGGGTTGCACCGAATTTCGAGTT	75	24		HE860403
GF1	7	-	scaffold_7_27609	7358217	7358237	7358217	7358295	TTATTGGTCGGGGATAGCAAA	TGCTATCCCGACCAATAACGCAATGACACGTATGATAACTTTTCCACGTGTTATTGTGTTATTGGTCGGGGATAGCAAA	79	21		HE860319
GF1	7	+	scaffold_7_6028	7789342	7789363	7789291	7789363	TGAACCTTGTGTACAAATTGGC	CACCTTGTAGAGAAGGTTCATTAAATTTTTGTACAATACTACATACAATAATGAACCTTGTGTACAAATTGGC	73	22		HE860404
GF1	7	+	scaffold_7_6032	7795470	7795491	7795418	7795491	TGAACCTTGTGTACAAATTGGC	CACTTTGTAGAGAAGGTTCATTTGATTTTTGTACAAATACAATTCACAATAATGAACCTTGTGTACAAATTGGC	74	22		HE860404
GF1	7	+	scaffold_7_6376	8256578	8256601	8256483	8256601	AATAACGTGAGGACATCTGGATGA	ATGCGGATGTTCTATTGTTATTATCATGCGAACGTCATATGTTTTCTACTACTCCTCCATGCTTTCTTTTCTATTTACAGTGACATTCGCACGATAATAACGTGAGGACATCTGGATGA	119	24		HE860406
GF1	8	+	scaffold_8_8705	10486326	10486346	10486326	10486406	ATTGGATAGGATTGGATAACT	ATTGGATAGGATTGGATAACTCACTAGATTCAAGGTATGTTGAACCTTGAATTTTGTGAGTTATCCACTCCAATCCAATCC	81	21		HE860416
GF1	8	-	scaffold_8_21847	14208747	14208770	14208656	14208770	AGTCCCGATCTCTTGAACCACAGG	AGTCCCGATCTCTTGAACCACAGGAGTCCAAGAGTGAGTGAACCGTTGAATTTACATCCAACGATGAGTGACCATAAATTTCTTGGACCCCTGTGGTCCAAGAGATTAGGACTAT	115	24		HE860369
GF1	8	-	scaffold_8_20106	16684619	16684641	16684619	16684716	CTAGGCTCATCTTACATCTACCT	GTAGGTGAAAGACAAGTCTAGTGAAGTTTGAATTAGGGCTTAGCCAATCTAAGGTAAAGCCCAATTTTCATTTCACTAGGCTCATCTTACATCTACCT	98	23		HE860419
GF1	8	+	scaffold_8_14706	17685878	17685898	17685878	17685960	TTGACGACGAGAGAGAGCACG	TTGACGACGAGAGAGAGCACGCTTGTCGGCACCCATGAAAGGGCCATGGATGTTTACGGGCGTGCTCTCTCTTGTTGTCATAC	83	21		HE860421
GF1	8	+	scaffold_8_14708	17689608	17689628	17689608	17689688	TGACAACGAGAGAGAGCACGC	TGACAACGAGAGAGAGCACGCTTGTCGGCACCCATGAAAGGGCCATGGATGTTTACGGGCGTGCTCTCTCTTGTTGTCATG	81	21		HE860423
GF1	8	+	scaffold_8_15934	19800603	19800623	19800542	19800623	TCGGACCAGGCTTCATTCCCC	GGAATGTCGTCTGGTTCGAGATCCTTCACAACCGTGGAGCTTAAGCATAGTCTGAATGATTTCGGACCAGGCTTCATTCCCC	82	21		HE860285
GF1	8	-	scaffold_8_18097	20015047	20015066	20014994	20015066	TGAAGCTGCCAGCATGATCT	TGAAGCTGCCAGCATGATCTAAACTTCCCTTTTGGCCAGTTGAGGAAAGATCAGATCATGTGGTAGCTTCACC	73	20		HE860284
GF1	8	-	scaffold_8_17392	21367881	21367901	21367806	21367901	TGGAGAAGCAGGGCACGTGCA	TGGAGAAGCAGGGCACGTGCAAACCCCTTTGGCTTTGCTTTTGCTTTTCAAACCAAAAAAGCTAGTAAGTTGTTGCACGTGCTCCCCTTCTCCAAC	96	21		HE860424
GF1	9	-	scaffold_9_2368	1169386	1169408	1169386	1169542	TTATGTGACAGATAAAGTGGACA	TACACTTCATCTGCCACATAAGGTGGTATGAGAATGTAGTATACAAATGTGGTAAGAGTAACATTATTCTTGATAATTACATTGTCGAATAATGCCTACTCTTACCACATTTGTATACTACATTCTCATACACTTTATGTGACAGATAAAGTGGACA	157	23		HE860425
GF1	9	-	scaffold_9_2292	1271191	1271212	1271191	1271245	TATTTGACTCAAGATTGCACCC	GTGAAATTTTGAGTCGAGGTGGAGATTGTTGACTATTTGACTCAAGATTGCACCC	55	22		HE860427
										103.567	21.9588		#N/A
													#N/A
													#N/A
													#N/A
													#N/A
													#N/A
													#N/A
													#N/A
													#N/A
													#N/A
													#N/A
													#N/A
													#N/A
													#N/A
													#N/A
													#N/A
													#N/A
													#N/A
													#N/A
													#N/A
													#N/A
													#N/A
													#N/A
													#N/A
													#N/A
													#N/A
													#N/A
													#N/A
													#N/A
													#N/A
													#N/A
													#N/A
													#N/A
													#N/A
													#N/A
													#N/A
													#N/A
													#N/A
													#N/A
													#N/A
													#N/A
													#N/A
													#N/A
													#N/A
													#N/A
													#N/A
													#N/A
													#N/A
													#N/A
													#N/A
													#N/A
													#N/A
													#N/A
													#N/A
													#N/A
													#N/A
													#N/A
													#N/A
													#N/A
													#N/A
													#N/A
													#N/A
													#N/A
													#N/A
													#N/A
													#N/A
													#N/A
													#N/A
													#N/A
													#N/A
													#N/A
													#N/A
													#N/A
													#N/A
													#N/A
													#N/A
													#N/A
													#N/A
													#N/A
													#N/A
													#N/A
													#N/A
													#N/A
													#N/A
													#N/A
													#N/A
													#N/A
													#N/A
													#N/A
													#N/A
													#N/A
													#N/A
													#N/A
													#N/A
													#N/A
													#N/A
													#N/A
													#N/A
													#N/A
													#N/A
													#N/A
													#N/A
													#N/A
													#N/A
													#N/A
													#N/A
													#N/A
													#N/A
													#N/A
													#N/A
													#N/A
													#N/A
													#N/A
													#N/A
													#N/A
													#N/A
													#N/A
													#N/A
													#N/A
													#N/A
													#N/A
													#N/A
													#N/A
													#N/A
													#N/A
													#N/A
													#N/A
													#N/A
													#N/A
													#N/A
													#N/A
													#N/A
													#N/A
													#N/A
													#N/A
													#N/A
													#N/A
													#N/A
													#N/A
													#N/A
													#N/A
													#N/A
													#N/A
													#N/A
													#N/A
													#N/A
													#N/A
													#N/A
													#N/A
													#N/A
													#N/A
													#N/A
													#N/A
													#N/A
													#N/A
													#N/A
													#N/A
													#N/A
													#N/A
													#N/A
													#N/A
													#N/A
													#N/A
													#N/A
													#N/A
													#N/A
													#N/A
													#N/A
													#N/A
													#N/A
													#N/A
													#N/A
													#N/A
													#N/A
													#N/A
													#N/A
													#N/A
													#N/A
													#N/A
													#N/A
													#N/A
													#N/A
													#N/A
													#N/A
													#N/A
													#N/A
													#N/A
													#N/A
													#N/A
													#N/A
													#N/A
													#N/A
													#N/A
													#N/A
													#N/A
													#N/A
													#N/A
													#N/A
													#N/A
													#N/A
													#N/A
													#N/A
													#N/A
													#N/A
													#N/A
													#N/A
													#N/A
													#N/A
													#N/A
													#N/A
													#N/A
													#N/A
													#N/A
													#N/A
													#N/A
													#N/A
													#N/A
													#N/A
													#N/A
													#N/A
													#N/A
													#N/A
													#N/A
													#N/A
													#N/A
													#N/A
													#N/A
													#N/A
													#N/A
													#N/A
													#N/A
													#N/A
													#N/A
													#N/A
													#N/A
													#N/A
													#N/A
													#N/A
													#N/A
													#N/A
													#N/A
													#N/A
													#N/A
													#N/A
													#N/A
													#N/A
													#N/A
													#N/A
													#N/A
													#N/A
													#N/A
													#N/A
													#N/A
													#N/A
													#N/A
													#N/A
													#N/A
													#N/A
													#N/A
													#N/A
													#N/A
													#N/A
													#N/A
													#N/A
													#N/A
													#N/A
													#N/A
													#N/A
													#N/A
													#N/A
													#N/A
													#N/A
													#N/A
													#N/A
													#N/A
													#N/A
													#N/A
													#N/A
													#N/A
													#N/A
													#N/A
													#N/A
													#N/A
													#N/A
													#N/A
													#N/A
													#N/A
													#N/A
													#N/A
													#N/A
													#N/A
													#N/A
													#N/A
													#N/A
													#N/A
													#N/A
													#N/A
													#N/A
													#N/A

## Sheet: O1
Sample	Scaffold	Strand	ScaffoldID	MATstart	MATend	PREstart	PREend	MATseq	PREseq	PRELength	MATLength		MATseq EMBL Accession Number
O1	1	+	scaffold_1_9007	10896008	10896031	10896008	10896115	ATGGTCACCCACCGTTGGATATTA	ATGGTCACCCACCGTTGGATATTAATCCAATGGTTCAAAAAAGTTTCTTAAAAGGAGTGCAAGAGTGAGTGAATCGTTGAATTTATATCTAACGGTGAGTGACCACAA	108	24		HE860295
O1	1	+	scaffold_1_1081	1563833	1563852	1563833	1563902	TGAAGCTGCCAGCATGATCT	TGAAGCTGCCAGCATGATCTTAACCTCCCTATTTTGGTTAGGGAAGATCAGATCATGTGGCAGTTTCACC	70	20		HE860284
O1	1	+	scaffold_1_15017	18193348	18193371	18193348	18193470	AGAGATTTGTGGTTACTCACCGTT	AGAGATTTGTGGTTACTCACCGTTGGATGTAAATTCAACGGTTCACTCAATCTTGAACTCCTTTTAAGAAACTTTTTTGAACCATTAGATTAATATCCAACGGTGAGTGACCACAATCTCTTG	123	24		HE860297
O1	1	-	scaffold_1_70634	2213224	2213244	2213224	2213305	TCGGACCAGGCTTCATTCCCC	GGAATGCTGTCTGGTTCGAGACCATTCCTTTGAAGCAAGAAACATGATCATCCGAATGATCTCGGACCAGGCTTCATTCCCC	82	21		HE860285
O1	1	+	scaffold_1_1773	2254122	2254142	2254122	2254209	TTATACAATGAAATCACGGCC	TTATACAATGAAATCACGGCCGAGAAAAGAACAGAAGATTCTTTCTGACTCTCTCTCTCTCCTCTCTGCCGTGTTTCTTTGTATAAAG	88	21		HE860287
O1	1	+	scaffold_1_24128	29646141	29646162	29646083	29646162	TTTCCGAAACCTCCCATTCCAA	GGGTGAGAGGTTGCCGGAAAGAATACATAATATTCATCCAAGTTTTGATATTAAATTCTTTCCGAAACCTCCCATTCCAA	80	22		HE860304
O1	1	+	scaffold_1_24131	29648328	29648349	29648281	29648349	TTGCCAACCCCGCCCATTCCAA	GGAATGAGCGTGTTGGAAAAGAAAAAGACTCAACAACCCATGTTTCTTTGCCAACCCCGCCCATTCCAA	69	22		HE860305
O1	1	+	scaffold_1_24287	29857119	29857138	29856944	29857138	TTGGACTGAAGGGAGCTCCT	GAGCTCTTCTTCAGTCCAGTCCGAGGCAGTTTGAAGGCCGACACTCAGCTGCTGACTCGTTGGTTCAAGAACTCATCAACTAAGCCATACAGTTTAAGTGCGCTGAAAACAGTGGTGTGGTGTGTTTCTGATCCAACGAAGCAGGAGCCGATAGGTTGGTTATTGCTGTCACGTCTTGGACTGAAGGGAGCTCCT	195	20		HE860306
O1	1	-	scaffold_1_46766	32136196	32136215	32136134	32136215	TTGGCATTCTGTCCACCTCC	TTGGCATTCTGTCCACCTCCTCTCTTTTTCACTCCCTGTGTATTAGAAGATAGTACGTGTGGAGGTGGGCATACTGCCAACT	82	20		HE860307
O1	1	+	scaffold_1_27188	33986392	33986411	33986392	33986475	TGACAGAAGAGAGTGAGCAC	TGACAGAAGAGAGTGAGCACACAGAGGCACTTGGCATAAAGCGTATGCTATTGCTTTTGCGTGCTCATGTCTCTTTCTGTCAGC	84	20		HE860311
O1	1	-	scaffold_1_43946	36605343	36605366	36605245	36605366	AGAGATTTGTGGTTACTCACCGTT	AGAGATTTGTGGTTACTCACCGTTAGATGTAAATTCGACGGTTCACTCACTCTTGCACTCATTTTAAGAAAAAAAATTAACCATTGGATTAATATTCAACAGTATGTGACCACAATCTCTTG	122	24		HE860297
O1	1	+	scaffold_1_31138	39442424	39442447	39442424	39442546	AGAGATTTGTGGTTACTCACCGTT	AGAGATTTGTGGTTACTCACCGTTGGATGTAAATTCAACGGTTCACTCACTCTTGCACTCCTTTTAAAAAACTTTTTTGAACCATTGGATTAATATCCAACGGTGGGTGACCACAATCTCTTG	123	24		HE860297
O1	1	-	scaffold_1_40425	40758974	40758997	40758974	40759063	AGAGAGATGGTACACAAGTTGGTC	CCAATTTGTATATCATCTCTCTAATAGAGGGTGAGACCCATTGTATTGGTGGACACCACCTCTATTAGAGAGATGGTACACAAGTTGGTC	90	24		HE860315
O1	1	+	scaffold_1_33961	43600170	43600189	43600170	43600263	TTGGCATTCTGTCCACCTCC	TTGGCATTCTGTCCACCTCCATATTCACTAGTACACATAGAAGAAGTTTCTTTCTTTTATTTTACAAGCTCTGGAGGTGGTCAGCATGTCAAAC	94	20		HE860307
O1	1	+	scaffold_1_7098	8677818	8677838	8677745	8677838	TTAGATTCACGCACAAACTCG	AGTTTGTGCGTGAATCGAACCCCATCACAGCCGTCCATCTTTATGATCACGATGTTAACTCAATCCAATGGTGTTAGATTCACGCACAAACTCG	94	21		HE860293
O1	10	+	scaffold_10_208	245102	245122	245036	245122	TGCACTGCCTCTTCCCTGGCT	ACAGGGAACAGGTAGAGCATGGATGGAGTTCCCAACAGAAAAATAGAGCTGTTGTGGCTCTACTCATGCACTGCCTCTTCCCTGGCT	87	21		HE860428
O1	2	+	scaffold_2_9073	10473529	10473552	10473529	10473660	ACCCTCACCACCATTATCAACACT	ACCCTCACCACCATTATCAACACTTGACACGTGTCCATAGGCATAACCATGGTTCCATAAATACAAAGTAGAAGTTAACTATGGTTATGCATATGGACACATGTCAAGTGTTGAGAATGATGGTGAGGGTAC	132	24		HE860323
O1	2	+	scaffold_2_14183	15841286	15841309	15841143	15841309	TGAACCCCTGTAGTCCAAGAGATC	TCTCTTGGACCACAGGAGTCCAAGAGATTGTGGTCACCCACCGTTGGATATTAATCCAATGGTTGAAAAAGGTTTTTTAAAATAAGTGCAACAATGAGTGAACCGTTGAATTTACATCCAACAGTGAGTGACCACAAATTTTTTGAACCCCTGTAGTCCAAGAGATC	167	24		HE860290
O1	2	-	scaffold_2_24216	21004773	21004793	21004712	21004793	TGCCTGGCTCCCTGTATGCCA	TGCCTGGCTCCCTGTATGCCATTTGCAGAGTCCCACCGAACATCGATGGCCTCCGTGGATGGCGTATGAGGAGCCATGCATA	82	21		HE860330
O1	2	-	scaffold_2_23699	21745618	21745641	21745507	21745641	AGTTCAAGAGATTGTGGTCACTCA	AGTTCAAGAGATTGTGGTCACTCACCGTTGGATATTAATCTAATGGTTTAAAAAAGTTTCTTAAAAGGAGTTCAAGATTGAGTGAACCGTTGAATTTACATCCAATGGTGAGTGACCACAAATCTCTTGGACTCC	135	24		HE860332
O1	2	-	scaffold_2_21872	25056681	25056701	25056681	25056767	TCGATGCGATCCCTTGGGAAG	TCCAAAGGGATCGCATTGATCTAATTAACCAAATCAACATGGTGAGTGTAGATATTTGATATTGGATCGATGCGATCCCTTGGGAAG	87	21		HE860337
O1	2	+	scaffold_2_20906	26217535	26217558	26217469	26217558	AGAGAGATAGTACACAAGTTGGTC	CCAACTTATATACCATCTCTCTAATATAGCGTGAGACCCATTGTATTGGCGGGCTCCATATTTATTAGAGAGATAGTACACAAGTTGGTC	90	24		HE860338
O1	2	+	scaffold_2_21084	26678434	26678457	26678309	26678457	AAAATCTCTTGGACCCCTGTAGTC	CCATAGGAGTCCAAGAGATTGTGGTCACTCACCGTTGGATATTAATCCAATGGTTCAAAAAAGTTTCTTAAAATGAGTGCAAGAGTGAGTGAACCGTTGAATTTACATCCAATGGTGAGTAACCAAAAATCTCTTGGACCCCTGTAGTC	149	24		HE860339
O1	2	-	scaffold_2_39162	3342160	3342183	3342160	3342306	ATAAATTTCTTGGACCCCTGTAGT	CACAGGAGTCCAAGAGATTGTGGTCACCCACCGTTGGATATTAATCCAATGGTTCAAAAAAGTTTCTTAAAATGAGTGCAAGAGTGAGTGAACCGTTGAATTTACATCCAACGGTGAGTGACCATAAATTTCTTGGACCCCTGTAGT	147	24		HE860318
O1	2	+	scaffold_2_5220	5713750	5713773	5713547	5713773	ACTAGGCTTCTGTAGCTTGTGACT	TTACAAGCTACGGATGTCTAGTGGCATAATCGTAAATAATTCGAAATGGGTTTTTAAAAATCAAAATTTCTTTCCTCTCTCTCCCTCTCTCGTGGGCTACAGACACCGCCCCCTCCTCCCCCAAGGTTTTTGCAGCTGGCAGTTTTTGGAAAAGAAAGAATCTGATTTTTGAAAACCCATTTTGAAATATTTACGATTACGCCACTAGGCTTCTGTAGCTTGTGACT	227	24		HE860320
O1	2	+	scaffold_2_6229	6807443	6807466	6807443	6807632	ATATCAGCCCCGATCTCTTGGACC	ATATCAGCCCCGATCTCTTGGACCACAGGGGTCCAAGAGACTGTGGTCACCCACCGTTGGATATCCAACGGTTTAAAAAATTTTCTTAAAAGGAGTGCAAGAGTAAGTGAATCGTTGAATTTACATCTAACGGTGAGTGACCACAAATCTCTTGGACCCCTATAGTCCAAGAGATCAGGACTGTATATAA	190	24		HE860321
O1	2	+	scaffold_2_689	756879	756902	756879	757010	ATTCTCACCACCATTCTCAACACT	ATTCTCACCACCATTCTCAACACTTGACACGTGTCTATAGACATAATCATAGTTAACTTTTGTTTTGTATTTATGGAATCATGGTTATGCCTATAGACACATGTCAAATGTTGAGAATGATGGTGAGGGTAC	132	24		HE860317
O1	3	+	scaffold_3_8966	10579308	10579328	10579308	10579388	GGAATGGGCTGTTTGGGATGA	GGAATGGGCTGTTTGGGATGAAAGAAAATCACTAAGAAAATTTTCTTGTTGATATTTTCTTCCCAAGCCCGCCCATTCCAA	81	21		HE860347
O1	3	+	scaffold_3_13781	16525683	16525703	16525617	16525703	TTGAGCCGCGTCAATATCTCC	AGGTATTGGCGCGCCTCAATTTGAAGGCATGGTTAATATATGGAGACCTTAGCCATGTGATTCTGATTGAGCCGCGTCAATATCTCC	87	21		HE860353
O1	3	-	scaffold_3_18320	19573383	19573402	19573383	19573479	GGCAAGTCGTCTCTGGCTAC	AGCCAAGGATGACTTGCCGGCAATACTTAGCTTGTCATTCTCCAATGCATGCATGTTGTTGTGAGAATGAGCTGATCGGCAAGTCGTCTCTGGCTAC	97	20		HE860354
O1	3	-	scaffold_3_18127	19986822	19986843	19986775	19986843	TCGCAGGAGAGATGGCACTGTC	TCGCAGGAGAGATGGCACTGTCTGTGGTGCAACTAGCTACCAGCAGATGGTGTCATCCCTCCTGTGACC	69	22		HE860356
O1	3	+	scaffold_3_16289	20136182	20136205	20136182	20136306	AAGAGATTGTGGTTACTCACCGTT	AAGAGATTGTGGTTACTCACCGTTGGATATTAATCTAATGGTTCAAAAAAGTTTCTTAAAAGGAGTTCAAGATTGAGTGAACCGTTGAATTTACATCCAACGGTGAGTGACCACAAATCTCTTGG	125	24		HE860358
O1	3	+	scaffold_3_7091	8575482	8575502	8575421	8575502	ACCTGGCTCTGATACCATAAC	CGTGGTATCAGAGTCATGTTATTTGCATGTTGCCACCACATATGTGTTGCTCATATAAATAACCTGGCTCTGATACCATAAC	82	21		HE860345
O1	4	-	scaffold_4_31850	20909946	20909966	20909946	20910025	TTATTGGTCGGGGATAGCAAA	TGCTATCCTCAGCCAATAATGCAATGACACGTAGGATAACTTTTTTACGTGTCATTGCATTATTGGTCGGGGATAGCAAA	80	21		HE860319
O1	4	-	scaffold_4_30310	22864993	22865013	22864993	22865095	CGTGTTCTCAGGTCGCCCCTG	GGGGTGACCTGAGATCACATGTATGTGGCAACAGCAGAACCCAAGAGGGCCATCGTTCGGTCCTGCTGTTCTTTGCATTCCACGTGTTCTCAGGTCGCCCCTG	103	21		HE860364
O1	4	+	scaffold_4_18406	23714281	23714301	23714207	23714301	TGTGTTCTCAGGTCGCCCCTG	GGAGCGACCTGGGATCACATGCGTCCACCCTCACATTAACACAATGTGCTGCATTGCTAGTGTATTGTGCTCGATGTGTTCTCAGGTCGCCCCTG	95	21		HE860366
O1	4	+	scaffold_4_21570	27916128	27916148	27916128	27916205	ACGCAGGAGAGATGGCGCCGT	ACGCAGGAGAGATGGCGCCGTAGTCGGTCATGACCCCGTTGGGGGGGCTGGGATGCCAGTGCCATCTCTTCTGCATAG	78	21		HE860367
O1	4	-	scaffold_4_45356	4385487	4385510	4385487	4385591	AAGAGTTAGGACCTCACCTGAGAG	CTTAGGTGAGATTCTATCTTTTAATCGTTGGATCAAATTATTTAGCCGTTGAATCAAATTGATTGGCCTGATTCAACGATTAAGAGTTAGGACCTCACCTGAGAG	105	24		HE860361
O1	4	+	scaffold_4_2863	5325334	5325354	5325334	5325418	TGCCTGGCTCCCTGTATGCCA	TGCCTGGCTCCCTGTATGCCACAAGCGGAAGCTCAATCTGGTTCTAGATTGGCTACTGCGGGTGGCGTACGAGGAGCCAAGCATA	85	21		HE860330
O1	5	-	scaffold_5_16610	11602951	11602970	11602951	11603115	TTGGACTGAAGGGAGCTCCC	GAGCTTTCTTCAGTCCACTCATGGGTGGCAGTAGGATTTAATTAGCTGCCGAGTCATTCATCCAAATACTGGGTAAATTAGCTCAGGACACCCAGTAAATGTGTGAATGAAGCGGGAGACAAATTGGATCTTAAGCTTCCTGTACTTGGACTGAAGGGAGCTCCC	165	20		HE860377
O1	5	+	scaffold_5_9465	12581758	12581778	12581637	12581778	TCGGACCAGGCTTCATTCCCC	GGAATGTTGTCTGGCTCGAGGCCCCTAACTAGATCCATGATCTTCATCTCAATTGATGTCAATTTTAATCAACAATATAGACTCAGTTGAGACAGATCATTTGGTTCTACATTTAGTGACGTCGGACCAGGCTTCATTCCCC	142	21		HE860285
O1	5	-	scaffold_5_24059	1589008	1589028	1588902	1589028	TCGCTTGGTGCAGGTCGGGAA	TCGCTTGGTGCAGGTCGGGAACTGCTTCGCGTTTAGGGCCTTTTTTTCGTACAAGACCTATGAGCCAGGTGGCGCCATGGTATTGGTCGGTGGGTGCGAAATGGGTCCCGCCTTGCATCAACTGAAT	127	21		HE860370
O1	5	-	scaffold_5_13641	16885790	16885810	16885790	16885872	TCGATAAACCTCTGCATCCAG	GGAGGCAGCGGTTCATCGATCTCTTCCTGAGATTTGTTGTGAAAATACAAAACATGAATCGGTCGATAAACCTCTGCATCCAG	83	21		HE860380
O1	5	+	scaffold_5_11962	16938407	16938430	16938407	16938543	ATTTCATCGGCACATATCTATCCC	ATTTCATCGGCACATATCTATCCCGGTGAAATTTACCGTATTAGACCTCTTCAGAAGAACTTTTGTCGGCAGAGGTAATGTTCGTCAAGAGAGGTCCGACAAATATTTGCCGCCATGTACATGTGCCGATGAAACTT	137	24		HE860382
O1	5	+	scaffold_5_12214	17453196	17453216	17453196	17453279	TTGACAGAAGATAGAGAGCAC	TTGACAGAAGATAGAGAGCACAGATGGATGATTTGCAATCAATATGCATCTCACTCCTTTGTGCTCTCTATGCTTCTGTCATCA	84	21		HE860360
O1	5	+	scaffold_5_2481	2922266	2922289	2922266	2922370	ACTATTCATAAGAGGCTGATGACT	ACTATTCATAAGAGGCTGATGACTAAAACTTATCCCTCATAATCCCACCAATTTCAAGGGGATTAAGGGGATAAATTTTAGTCATCAACCTCTTATAGATAGTCC	105	24		HE860371
O1	5	+	scaffold_5_4039	4765073	4765096	4764974	4765096	ACCAGTCTAAGTATTGTTTGGACT	TCCAGGCAATAATTGGATTGGTATTTGGATCCAAATTTGAGTTTTTCAAAATTTTGGTCCCTTCATTTTCTTGGGTTGGGAGAGGTTTTGAGTCCAAATACCAGTCTAAGTATTGTTTGGACT	123	24		HE860372
O1	5	+	scaffold_5_4107	4831530	4831553	4831530	4831583	ACTCCATTGGGGATGCTCTTAGAA	ACTCCATTGGGGATGCTCTTAGAACATCTCTAAGAGCATCTTCAATGGTAGTCC	54	24		HE860373
O1	6	+	scaffold_6_1246	1728642	1728662	1728642	1728726	AAGCTCAGGAGGGATAGCGCC	AAGCTCAGGAGGGATAGCGCCATATGAACAAAATGGTTTAATTTATATTAGGCATTTGTTTTGGCGCTATCTATCCTGAGTTTCA	85	21		HE860388
O1	6	-	scaffold_6_45521	185196	185219	185196	185259	AATCAAAGGATGGGCCTTGGACCT	GCCCATTGCCCAATCTTTGATTAATAATAATTATATTATTAATCAAAGGATGGGCCTTGGACCT	64	24		HE860387
O1	6	-	scaffold_6_29957	18611748	18611771	18611646	18611771	AAGAGATTGTAGTCACCCACCGTT	AAGAGATTGTAGTCACCCACCGTTGGGTGTAACATCCAACGGTTCAAAAAAGTTTCTTAAAAGGAGTGCAAGAGTGAGTGAACCGTTGAATTTACATCCAACGGTGAGTGACCACAAATCTCTTGG	126	24		HE860394
O1	6	-	scaffold_6_44210	1949365	1949388	1949365	1949532	TGAACCCCTGTAGTCCAAGAGATC	TCTCTTGGACCACAGGAGTCCAAGAGATTGTGGTCACCCACCGTGGGATATTAATCCAATGGTTCAAAAAGGTTTTTTTAAAATGAGTGCAAGAGTGAGTGAACCGTTGAATTTACATCCAACGGTGAGTGACCACAAATCTCTTGAACCCCTGTAGTCCAAGAGATC	168	24		HE860290
O1	6	-	scaffold_6_29003	19807436	19807459	19807436	19807522	AGAGAGATGGTACACAAGTTGGTC	CCGACTTGTATACCATCTCTTTAATAGAGGTAGTCCACCAACATAATAGGCCCCATCTCTATTAGAGAGATGGTACACAAGTTGGTC	87	24		HE860315
O1	6	+	scaffold_6_1650	2304621	2304640	2304471	2304640	TTGGACTGAAGGGAGCTCCC	GAGCTTTCTTCAGTCCACTCATGGAAGGGCAAAGGGTTTGGATTAGCTGCCGACTCATTCATTCAAACACAGTAGAAAAGGGGGTTGATGTTTCTACTGCGAATGTGTGAATGATGCGGGAGATAAATTTCATCCTTTTCTTCTCTGTGCTTGGACTGAAGGGAGCTCCC	170	20		HE860377
O1	6	+	scaffold_6_20468	24551373	24551393	24551373	24551444	AAGCTCAGGAGGGATAGCGCC	AAGCTCAGGAGGGATAGCGCCATTCTTGGTTTGGTTTTAGACCATGTATTGCGCTATCCATCCTGAGTTTCA	72	21		HE860388
O1	6	+	scaffold_6_1977	2760163	2760184	2760082	2760184	TCTTTCCCAATCCACCCATGCC	CATGGGTAAGTGGGGAAGATGATAAAACTAATTACTACTTTTGAGTGGTTACAACTTAGAAGCAGATTAAAAAAAATATTATCTTTCCCAATCCACCCATGCC	103	22		HE860389
O1	6	+	scaffold_6_22316	27656234	27656254	27656234	27656300	TGAAGCTGCCAGCATGATCTG	TGAAGCTGCCAGCATGATCTGAGCTTTCTTTTTTATAAGAAAGGCTAGATCATGTGGTAGCTTCATC	67	21		HE860399
O1	6	+	scaffold_6_6086	7599302	7599325	7599256	7599325	GGGACTAATAGTGCAACACAACAC	GTTGTGTTGCACCATTAGTTCCTACCGTCAAGTTTCTCTAACGGTAGGGACTAATAGTGCAACACAACAC	70	24		HE860391
O1	7	-	scaffold_7_20401	15317765	15317788	15317765	15317861	AAGTGGACAAAAGAGGAGTGGGAA	TCCACTTTCTTTTTATCCATTTACACTCTTTTTTGTTTTTTAATAGTTTTTACTATAACAAAAAAATGAGTGTAAGTGGACAAAAGAGGAGTGGGAA	97	24		HE860340
O1	7	-	scaffold_7_18206	18921478	18921498	18921373	18921498	TTCCACAGATCTTTCCTCATT	TTCCACAGATCTTTCCTCATTTTGACAATTCCGGTGAGGGCAGATTGAAGCATCTGTTTGTTCGAAGCATCTGCCTTCAATCTGCCGTCACCGGAATTGTCAAAATGAAGGAAGATTTGTGGAAAG	126	21		HE860411
O1	7	+	scaffold_7_15422	21474185	21474205	21474185	21474279	TTCCACAGCTTTCTTGAACTT	TTCCACAGCTTTCTTGAACTTCAATTCTTTGCTGTCTAAGCTTATCGCTTTCAAGATTAGCTAGCGCCATCGAAGCTCAAGAAAGCTGTGGGAGA	95	21		HE860413
O1	7	-	scaffold_7_16718	21720954	21720974	21720899	21720974	TATGTTGTCAAATTGTCAATC	TATGTTGTCAAATTGTCAATCTTAATCATTAATTATGCAAAATTAATGATTCAGATTGACAACGTGACAACACAAC	76	21		HE860414
O1	7	+	scaffold_7_15727	22103908	22103927	22103908	22103996	TGACAGAAGAGAGTGAGCAC	TGACAGAAGAGAGTGAGCACACAAACGCAGGCAATTGTATAAAAGCATATACCTTGGTGCGGTGCGTGCTCACTTCTCTCTCTGTCAGC	89	20		HE860311
O1	7	+	scaffold_7_4168	5472605	5472625	5472575	5472625	GGAGAGATGGCTGAGTGGACT	TAACATAGTATTATCTTTTTTCAATTGGGAGGAGAGATGGCTGAGTGGACT	51	21		HE860402
O1	8	+	scaffold_8_10311	11736421	11736443	11736421	11736476	CGCGCGGCTATACTATTAAAATA	CGCGCGGCTATACTATTAAAATATTCATATATATTTACAGAGTATAGCTGCGCGGC	56	23		HE860417
O1	8	+	scaffold_8_11543	13212122	13212145	13212122	13212228	ATGGTCACCCACCGTTGGATATTA	ATGGTCACCCACCGTTGGATATTAATCCAATAGTTCAAAAAAGTTTCTTAAAAGGAGTCAAGAGTGAGTAAACCGTTGAATTTACATCCAACGGTGAGTGACCACAA	107	24		HE860295
O1	8	-	scaffold_8_21415	14208747	14208770	14208656	14208770	AGTCCCGATCTCTTGAACCACAGG	AGTCCCGATCTCTTGAACCACAGGAGTCCAAGAGTGAGTGAACCGTTGAATTTACATCCAACGATGAGTGACCATAAATTTCTTGGACCCCTGTGGTCCAAGAGATTAGGACTAT	115	24		HE860369
O1	8	+	scaffold_8_14823	17685877	17685897	17685877	17685961	TTTGACGACGAGAGAGAGCAC	TTTGACGACGAGAGAGAGCACGCTTGTCGGCACCCATGAAAGGGCCATGGATGTTTACGGGCGTGCTCTCTCTTGTTGTCATACA	85	21		HE860420
O1	8	+	scaffold_8_14829	17689608	17689628	17689608	17689688	TGACAACGAGAGAGAGCACGC	TGACAACGAGAGAGAGCACGCTTGTCGGCACCCATGAAAGGGCCATGGATGTTTACGGGCGTGCTCTCTCTTGTTGTCATG	81	21		HE860423
O1	8	+	scaffold_8_15951	19800603	19800623	19800542	19800623	TCGGACCAGGCTTCATTCCCC	GGAATGTCGTCTGGTTCGAGATCCTTCACAACCGTGGAGCTTAAGCATAGTCTGAATGATTTCGGACCAGGCTTCATTCCCC	82	21		HE860285
O1	8	-	scaffold_8_17833	20015047	20015066	20014994	20015066	TGAAGCTGCCAGCATGATCT	TGAAGCTGCCAGCATGATCTAAACTTCCCTTTTGGCCAGTTGAGGAAAGATCAGATCATGTGGTAGCTTCACC	73	20		HE860284
O1	8	-	scaffold_8_17208	21367881	21367901	21367806	21367901	TGGAGAAGCAGGGCACGTGCA	TGGAGAAGCAGGGCACGTGCAAACCCCTTTGGCTTTGCTTTTGCTTTTCAAACCAAAAAAGCTAGTAAGTTGTTGCACGTGCTCCCCTTCTCCAAC	96	21		HE860424
O1	8	-	scaffold_8_25110	9775941	9775964	9775857	9775964	ATGGTCACCCACCGTTGGATATTA	ATGGTCACCCACCGTTGGATATTAATCTAATGGTTCAAAAAAGTTTCTTAAAAGGAGTTCAAGATTGAGTGAACCGTTGAATGTAAATTCAACGGTGAGTGACCACAA	108	24		HE860295
										103.904	22.137		#N/A
													#N/A
													#N/A
													#N/A
													#N/A
													#N/A
													#N/A
													#N/A
													#N/A
													#N/A
													#N/A
													#N/A
													#N/A
													#N/A
													#N/A
													#N/A
													#N/A
													#N/A
													#N/A
													#N/A
													#N/A
													#N/A
													#N/A
													#N/A
													#N/A
													#N/A
													#N/A
													#N/A
													#N/A
													#N/A
													#N/A
													#N/A
													#N/A
													#N/A
													#N/A
													#N/A
													#N/A
													#N/A
													#N/A
													#N/A
													#N/A
													#N/A
													#N/A
													#N/A
													#N/A
													#N/A
													#N/A
													#N/A
													#N/A
													#N/A
													#N/A
													#N/A
													#N/A
													#N/A
													#N/A
													#N/A
													#N/A
													#N/A
													#N/A
													#N/A
													#N/A
													#N/A
													#N/A
													#N/A
													#N/A
													#N/A
													#N/A
													#N/A
													#N/A
													#N/A
													#N/A
													#N/A
													#N/A
													#N/A
													#N/A
													#N/A
													#N/A
													#N/A
													#N/A
													#N/A
													#N/A
													#N/A
													#N/A
													#N/A
													#N/A
													#N/A
													#N/A
													#N/A
													#N/A
													#N/A
													#N/A
													#N/A
													#N/A
													#N/A
													#N/A
													#N/A
													#N/A
													#N/A
													#N/A
													#N/A
													#N/A
													#N/A
													#N/A
													#N/A
													#N/A
													#N/A
													#N/A
													#N/A
													#N/A
													#N/A
													#N/A
													#N/A
													#N/A
													#N/A
													#N/A
													#N/A
													#N/A
													#N/A
													#N/A
													#N/A
													#N/A
													#N/A
													#N/A
													#N/A
													#N/A
													#N/A
													#N/A
													#N/A
													#N/A
													#N/A
													#N/A
													#N/A
													#N/A
													#N/A
													#N/A
													#N/A
													#N/A
													#N/A
													#N/A
													#N/A
													#N/A
													#N/A
													#N/A
													#N/A
													#N/A
													#N/A
													#N/A
													#N/A
													#N/A
													#N/A
													#N/A
													#N/A
													#N/A
													#N/A
													#N/A
													#N/A
													#N/A
													#N/A
													#N/A
													#N/A
													#N/A
													#N/A
													#N/A
													#N/A
													#N/A
													#N/A
													#N/A
													#N/A
													#N/A
													#N/A
													#N/A
													#N/A
													#N/A
													#N/A
													#N/A
													#N/A
													#N/A
													#N/A
													#N/A
													#N/A
													#N/A
													#N/A
													#N/A
													#N/A
													#N/A
													#N/A
													#N/A
													#N/A
													#N/A
													#N/A
													#N/A
													#N/A
													#N/A
													#N/A
													#N/A
													#N/A
													#N/A
													#N/A
													#N/A
													#N/A
													#N/A
													#N/A
													#N/A
													#N/A
													#N/A
													#N/A
													#N/A
													#N/A
													#N/A
													#N/A
													#N/A
													#N/A
													#N/A
													#N/A
													#N/A
													#N/A
													#N/A
													#N/A
													#N/A
													#N/A
													#N/A
													#N/A
													#N/A
													#N/A
													#N/A
													#N/A
													#N/A
													#N/A
													#N/A
													#N/A
													#N/A
													#N/A
													#N/A
													#N/A
													#N/A
													#N/A
													#N/A
													#N/A
													#N/A
													#N/A
													#N/A
													#N/A
													#N/A
													#N/A
													#N/A
													#N/A
													#N/A
													#N/A
													#N/A
													#N/A
													#N/A
													#N/A
													#N/A
													#N/A
													#N/A
													#N/A
													#N/A
													#N/A
													#N/A
													#N/A
													#N/A
													#N/A
													#N/A
													#N/A
													#N/A
													#N/A
													#N/A
													#N/A
													#N/A
													#N/A
													#N/A
													#N/A
													#N/A
													#N/A
													#N/A
													#N/A
													#N/A
													#N/A
													#N/A
													#N/A
													#N/A
													#N/A
													#N/A
													#N/A
													#N/A
													#N/A
													#N/A
													#N/A
													#N/A
													#N/A
													#N/A
													#N/A
													#N/A
													#N/A
													#N/A
													#N/A
													#N/A
													#N/A
													#N/A
													#N/A
													#N/A
													#N/A
													#N/A
													#N/A
													#N/A
													#N/A
													#N/A
													#N/A
													#N/A
													#N/A
													#N/A
													#N/A
													#N/A
													#N/A
													#N/A
													#N/A
													#N/A
													#N/A
													#N/A
													#N/A
													#N/A
													#N/A
													#N/A

## Sheet: GL1
Sample	Scaffold	Strand	ScaffoldID	MATstart	MATend	PREstart	PREend	MATseq	PREseq	PRELength	MATLength		MATseq EMBL Accession Number
GL1	1	+	scaffold_1_9969	18193348	18193371	18193348	18193470	AGAGATTTGTGGTTACTCACCGTT	AGAGATTTGTGGTTACTCACCGTTGGATGTAAATTCAACGGTTCACTCAATCTTGAACTCCTTTTAAGAAACTTTTTTGAACCATTAGATTAATATCCAACGGTGAGTGACCACAATCTCTTG	123	24		HE860297
GL1	1	-	scaffold_1_46636	2213224	2213244	2213224	2213305	TCGGACCAGGCTTCATTCCCC	GGAATGCTGTCTGGTTCGAGACCATTCCTTTGAAGCAAGAAACATGATCATCCGAATGATCTCGGACCAGGCTTCATTCCCC	82	21		HE860285
GL1	1	-	scaffold_1_36193	22425646	22425665	22425541	22425665	TAGCCAAGGATGACTTGCCT	TAGCCAAGGATGACTTGCCTGCAGCCTCCCAAGGGCTCTCTCTCTCTCTCTAAATATAATGTGGCGCTATAGCTAAGCTTGGTTTAGAATCCTTGTGTGATCTACAGGCAGTCTCCTTGGCTACC	125	20		HE860299
GL1	1	+	scaffold_1_1199	2254122	2254142	2254122	2254209	TTATACAATGAAATCACGGCC	TTATACAATGAAATCACGGCCGAGAAAAGAACAGAAGATTCTTTCTGACTCTCTCTCTCTCCTCTCTGCCGTGTTTCTTTGTATAAAG	88	21		HE860287
GL1	1	+	scaffold_1_15448	29644703	29644724	29644648	29644724	CTACCGATTCCACCCATTCCGA	GGATTGGGTGGGTTTGGTAAGAAAACTTGATCATATATCTCAATGAACTCGTTTCCTACCGATTCCACCCATTCCGA	77	22		HE860303
GL1	1	+	scaffold_1_15451	29646141	29646162	29646083	29646162	TTTCCGAAACCTCCCATTCCAA	GGGTGAGAGGTTGCCGGAAAGAATACATAATATTCATCCAAGTTTTGATATTAAATTCTTTCCGAAACCTCCCATTCCAA	80	22		HE860304
GL1	1	+	scaffold_1_15457	29648328	29648349	29648281	29648349	TTGCCAACCCCGCCCATTCCAA	GGAATGAGCGTGTTGGAAAAGAAAAAGACTCAACAACCCATGTTTCTTTGCCAACCCCGCCCATTCCAA	69	22		HE860305
GL1	1	+	scaffold_1_15938	30648574	30648597	30648431	30648597	TGAACCCCTGTAGTCCAAGAGATC	TCTCTTGGACCACAGGAGTCCAAGAGATTGTGGTCACCTATCGTTGGATATTAATTCAATGGTTTAAAAAAGTTTCTTAAAAGAAGTGCAAGAGTTAGTGAACCGTTGAATTTACATCCAACGATGAGTGACCACAAATCTCTTGAACCCCTGTAGTCCAAGAGATC	167	24		HE860290
GL1	1	-	scaffold_1_31339	32136196	32136215	32136134	32136215	TTGGCATTCTGTCCACCTCC	TTGGCATTCTGTCCACCTCCTCTCTTTTTCACTCCCTGTGTATTAGAAGATAGTACGTGTGGAGGTGGGCATACTGCCAACT	82	20		HE860307
GL1	1	+	scaffold_1_16709	32200734	32200754	32200690	32200754	TGATTGAGCCGTGCCAATATC	TGTTGGCCCGGTTCACTCAGAGAAGATGAATTCCCTTCTGAATTTGATTGAGCCGTGCCAATATC	65	21		HE860309
GL1	1	+	scaffold_1_17069	32825349	32825372	32825349	32825502	AAGTGAGGATGAGATTGAGAGAGA	AAGTGAGGATGAGATTGAGAGAGAGGTAGGGCTAACAAAATTGAAAACAAAATCTTGAATTTGAAAACAATTTCAAATAGATATCAGTTTTTAGTTTTAGTTTTCACTTTTTTTTGCGCCTCCCTCCCAGCCTCTCCTCTCATCTTCCCTCTCA	154	24		HE860310
GL1	1	+	scaffold_1_17639	33986392	33986411	33986392	33986475	TGACAGAAGAGAGTGAGCAC	TGACAGAAGAGAGTGAGCACACAGAGGCACTTGGCATAAAGCGTATGCTATTGCTTTTGCGTGCTCATGTCTCTTTCTGTCAGC	84	20		HE860311
GL1	1	-	scaffold_1_30126	34819761	34819780	34819693	34819780	TGACAGAAGAGAGTGAGCAC	TGACAGAAGAGAGTGAGCACACAAGGTGTTTTCTTGCATGGTGGGTTTCATGCTTGAAGCTTTGCGTGCTTACTCTCTATCTGTCACC	88	20		HE860311
GL1	1	-	scaffold_1_29346	36605343	36605366	36605245	36605366	AGAGATTTGTGGTTACTCACCGTT	AGAGATTTGTGGTTACTCACCGTTAGATGTAAATTCGACGGTTCACTCACTCTTGCACTCATTTTAAGAAAAAAAATTAACCATTGGATTAATATTCAACAGTATGTGACCACAATCTCTTG	122	24		HE860297
GL1	1	+	scaffold_1_22566	43600170	43600189	43600170	43600263	TTGGCATTCTGTCCACCTCC	TTGGCATTCTGTCCACCTCCATATTCACTAGTACACATAGAAGAAGTTTCTTTCTTTTATTTTACAAGCTCTGGAGGTGGTCAGCATGTCAAAC	94	20		HE860307
GL1	1	+	scaffold_1_4791	8357515	8357535	8357515	8357719	TTAAGGACCCGAACTAATTGT	TTAAGGACCCGAACTAATTGTTTTAGCCAATTTGCCCCCTGACGTCAAAATCTGCCACTTCCCATCCATTCTGCCGTCAAGTTGGTGTTTTGGTGGAGACGTGAAATGACAAAAGTAACCTCCAACTTGATGGCCAGATGGATGGGAGGCATATTTTTATGTCCGGGGGCAAATTGGCGAAAAAAATTAGTTTGGGTCCTTAATT	205	21		HE860292
GL1	1	+	scaffold_1_4973	8677818	8677838	8677745	8677838	TTAGATTCACGCACAAACTCG	AGTTTGTGCGTGAATCGAACCCCATCACAGCCGTCCATCTTTATGATCACGATGTTAACTCAATCCAATGGTGTTAGATTCACGCACAAACTCG	94	21		HE860293
GL1	1	-	scaffold_1_47428	893677	893698	893677	893744	TGCTTCGAGACGATGAACCCGA	GGCGTTGGATCGTCTGGGAGTGAGAGACTGCTTCGAGCAGATCATATGCTTCGAGACGATGAACCCGA	68	22		HE860283
GL1	10	+	scaffold_10_127	245102	245122	245036	245122	TGCACTGCCTCTTCCCTGGCT	ACAGGGAACAGGTAGAGCATGGATGGAGTTCCCAACAGAAAAATAGAGCTGTTGTGGCTCTACTCATGCACTGCCTCTTCCCTGGCT	87	21		HE860428
GL1	2	+	scaffold_2_5326	10473529	10473552	10473529	10473660	ACCCTCACCACCATTATCAACACT	ACCCTCACCACCATTATCAACACTTGACACGTGTCCATAGGCATAACCATGGTTCCATAAATACAAAGTAGAAGTTAACTATGGTTATGCATATGGACACATGTCAAGTGTTGAGAATGATGGTGAGGGTAC	132	24		HE860323
GL1	2	+	scaffold_2_8439	15841286	15841309	15841143	15841309	TGAACCCCTGTAGTCCAAGAGATC	TCTCTTGGACCACAGGAGTCCAAGAGATTGTGGTCACCCACCGTTGGATATTAATCCAATGGTTGAAAAAGGTTTTTTAAAATAAGTGCAACAATGAGTGAACCGTTGAATTTACATCCAACAGTGAGTGACCACAAATTTTTTGAACCCCTGTAGTCCAAGAGATC	167	24		HE860290
GL1	2	+	scaffold_2_9818	18360285	18360308	18360285	18360425	AGGGGTCCAAGAGATTTGTAGTCA	AGGGGTCCAAGAGATTTGTAGTCACTCACCGTTGGATGTAAATTCAACGGTTCACTCACTCTTGCACTCCTTTTAAAAAAAAATTTTAAACCATTGGATTAATATCCAACGATGGGTGACCACAATCTCTTGGACTCCTGT	141	24		HE860326
GL1	2	-	scaffold_2_16047	21004773	21004793	21004712	21004793	TGCCTGGCTCCCTGTATGCCA	TGCCTGGCTCCCTGTATGCCATTTGCAGAGTCCCACCGAACATCGATGGCCTCCGTGGATGGCGTATGAGGAGCCATGCATA	82	21		HE860330
GL1	2	+	scaffold_2_11348	21042056	21042079	21041977	21042079	AAGATTGACCTCCTCAAATAGCCT	GCTATTTGATGAGGTCAATCCCACCATCAAAGCATTTAAAATGTTTAAGTTCCATGATTTCTTTACATTTATTGATGGTAAGATTGACCTCCTCAAATAGCCT	103	24		HE860331
GL1	2	+	scaffold_2_12031	22350760	22350783	22350760	22350888	TTAAGAGATTTGTGGTCACTCACT	TTAAGAGATTTGTGGTCACTCACTGTTGAGTATAAATTCAACGGTTCACTCACTCTTGTACTCCTTTTAAGAAATTTTTTTGAACCATTGAATTAATATCCAACGATGGGTGACTACAATTTCTTAGAC	129	24		HE860333
GL1	2	+	scaffold_2_12216	22650097	22650117	22650097	22650171	TCCAAAGGGATCGCATTGATC	TCCAAAGGGATCGCATTGATCCCAACTAGCTATCTCTTCCATGGTTTAATTTGGATCATGCTATCCCTTTGGATA	75	21		HE860334
GL1	2	-	scaffold_2_14318	25056747	25056767	25056681	25056767	TCCAAAGGGATCGCATTGATC	TCCAAAGGGATCGCATTGATCTAATTAACCAAATCAACATGGTGAGTGTAGATATTTGATATTGGATCGATGCGATCCCTTGGGAAG	87	21		HE860334
GL1	2	+	scaffold_2_4029	7579762	7579784	7579650	7579784	TTGAGAAGGGCGGTGCAGGTACA	TACCCTCACCGCCCCTTTCAACACTTGACATGTGTTTATTGGCATAACCATAGTTAACTCTTTGCTTTGTATTTATGAAACTATGATTATGTCAATAGACATGTGCCAAGTGTTGAGAAGGGCGGTGCAGGTACA	135	23		HE860322
GL1	3	+	scaffold_3_5821	10579367	10579388	10579308	10579388	TTCCCAAGCCCGCCCATTCCAA	GGAATGGGCTGTTTGGGATGAAAGAAAATCACTAAGAAAATTTTCTTGTTGATATTTTCTTCCCAAGCCCGCCCATTCCAA	81	22		HE860348
GL1	3	+	scaffold_3_6797	12656982	12657005	12656982	12657123	AGGGGTCCAAGAGATTTGTAGTCA	AGGGGTCCAAGAGATTTGTAGTCACTCACCGTTGGATGTAAATTCAACGGTTCACTCACTCTTGCACTCCTTTTGAGAAACTTTTTTGAACTGTTAGATGTTACATCTAACGATGGGTGACCATAGTTTCTTGGACCCCTGT	142	24		HE860326
GL1	3	+	scaffold_3_7036	13125989	13126010	13125943	13126010	TGCTTCGAGACGATGAACCCGA	GGCGTTGGATCGTCTGGGAGTGAGAGACTGCTTTGAGCAGATCATATGCTTCGAGACGATGAACCCGA	68	22		HE860283
GL1	3	-	scaffold_3_21778	1788605	1788628	1788605	1788757	AATCTCTTGGACCCCTGTAGTACA	GACTACAGGAGTCCAAGAGATTATGGTCACTCACCGTTGGATATTAATCTAATGGTTCAAAAAAGTTTTTTAAAAGGAGTACAAAAGTGAGTGAACCGTTGAATTTACATCCAACGGTGAGTGACCACAAATCTCTTGGACCCCTGTAGTACA	153	24		HE860341
GL1	3	-	scaffold_3_12359	19573383	19573402	19573383	19573479	GGCAAGTCGTCTCTGGCTAC	AGCCAAGGATGACTTGCCGGCAATACTTAGCTTGTCATTCTCCAATGCATGCATGTTGTTGTGAGAATGAGCTGATCGGCAAGTCGTCTCTGGCTAC	97	20		HE860354
GL1	3	-	scaffold_3_12189	19986822	19986843	19986775	19986843	TCGCAGGAGAGATGGCACTGTC	TCGCAGGAGAGATGGCACTGTCTGTGGTGCAACTAGCTACCAGCAGATGGTGTCATCCCTCCTGTGACC	69	22		HE860356
GL1	3	-	scaffold_3_12190	19987028	19987048	19986971	19987048	ATGTCGCAGGAGAGATGGCAC	ATGTCGCAGGAGAGATGGCACGGGAGCTGTGCTCTCTAATTGGCAGCAGCAAGCATCTTCCATCTTCCTGTGACATGA	78	21		HE860357
GL1	3	+	scaffold_3_1199	2185582	2185602	2185582	2185662	TGAGCAATGGCACACAGCCCT	TGAGCAATGGCACACAGCCCTCGGTTGTTGAGCTTTATGCAGAGAAAGTCAACAACTGAGGGCTTTGTGCCATTGCTCAAG	81	21		HE860343
GL1	3	+	scaffold_3_4669	8575482	8575502	8575421	8575502	ACCTGGCTCTGATACCATAAC	CGTGGTATCAGAGTCATGTTATTTGCATGTTGCCACCACATATGTGTTGCTCATATAAATAACCTGGCTCTGATACCATAAC	82	21		HE860345
GL1	4	+	scaffold_4_12400	23714281	23714301	23714207	23714301	TGTGTTCTCAGGTCGCCCCTG	GGAGCGACCTGGGATCACATGCGTCCACCCTCACATTAACACAATGTGCTGCATTGCTAGTGTATTGTGCTCGATGTGTTCTCAGGTCGCCCCTG	95	21		HE860366
GL1	4	+	scaffold_4_2324	5325334	5325354	5325334	5325418	TGCCTGGCTCCCTGTATGCCA	TGCCTGGCTCCCTGTATGCCACAAGCGGAAGCTCAATCTGGTTCTAGATTGGCTACTGCGGGTGGCGTACGAGGAGCCAAGCATA	85	21		HE860330
GL1	5	-	scaffold_5_11530	11602950	11602970	11602950	11603117	TTGGACTGAAGGGAGCTCCCT	GAGAGCTTTCTTCAGTCCACTCATGGGTGGCAGTAGGATTTAATTAGCTGCCGAGTCATTCATCCAAATACTGGGTAAATTAGCTCAGGACACCCAGTAAATGTGTGAATGAAGCGGGAGACAAATTGGATCTTAAGCTTCCTGTACTTGGACTGAAGGGAGCTCCCT	168	21		HE860376
GL1	5	+	scaffold_5_6209	12581758	12581778	12581637	12581778	TCGGACCAGGCTTCATTCCCC	GGAATGTTGTCTGGCTCGAGGCCCCTAACTAGATCCATGATCTTCATCTCAATTGATGTCAATTTTAATCAACAATATAGACTCAGTTGAGACAGATCATTTGGTTCTACATTTAGTGACGTCGGACCAGGCTTCATTCCCC	142	21		HE860285
GL1	5	-	scaffold_5_16307	1589008	1589028	1588902	1589028	TCGCTTGGTGCAGGTCGGGAA	TCGCTTGGTGCAGGTCGGGAACTGCTTCGCGTTTAGGGCCTTTTTTTCGTACAAGACCTATGAGCCAGGTGGCGCCATGGTATTGGTCGGTGGGTGCGAAATGGGTCCCGCCTTGCATCAACTGAAT	127	21		HE860370
GL1	5	-	scaffold_5_9296	16885790	16885810	16885790	16885872	TCGATAAACCTCTGCATCCAG	GGAGGCAGCGGTTCATCGATCTCTTCCTGAGATTTGTTGTGAAAATACAAAACATGAATCGGTCGATAAACCTCTGCATCCAG	83	21		HE860380
GL1	5	+	scaffold_5_8478	18044749	18044772	18044711	18044772	ATTCAACGATTAAGAAATAGGACC	CCCTATCTCTTAATTGTTGGATCAAATTGGTTAATCTGATTCAACGATTAAGAAATAGGACC	62	24		HE860386
GL1	6	-	scaffold_6_30175	115115	115138	115115	115281	TGAACCCCTGTAGTCCAAGAGATC	TCTCTTGGACCACAGGAGTCCAAGAGATTGTGGTCACCTACCGTTGGATATTAATCCAATGGTTCAAAAAAGTTTTTTAAAAGGAGTGCAAGAGTGAGTGAACCGTTGAATTTACATATAACGATGAGTGACCACAAATCTCTTGAACCCCTGTAGTCCAAGAGATC	167	24		HE860290
GL1	6	+	scaffold_6_786	1728642	1728662	1728642	1728726	AAGCTCAGGAGGGATAGCGCC	AAGCTCAGGAGGGATAGCGCCATATGAACAAAATGGTTTAATTTATATTAGGCATTTGTTTTGGCGCTATCTATCCTGAGTTTCA	85	21		HE860388
GL1	6	-	scaffold_6_30114	185196	185219	185196	185259	AATCAAAGGATGGGCCTTGGACCT	GCCCATTGCCCAATCTTTGATTAATAATAATTATATTATTAATCAAAGGATGGGCCTTGGACCT	64	24		HE860387
GL1	6	-	scaffold_6_20002	18611748	18611771	18611646	18611771	AAGAGATTGTAGTCACCCACCGTT	AAGAGATTGTAGTCACCCACCGTTGGGTGTAACATCCAACGGTTCAAAAAAGTTTCTTAAAAGGAGTGCAAGAGTGAGTGAACCGTTGAATTTACATCCAACGGTGAGTGACCACAAATCTCTTGG	126	24		HE860394
GL1	6	-	scaffold_6_29185	1949365	1949388	1949365	1949532	TGAACCCCTGTAGTCCAAGAGATC	TCTCTTGGACCACAGGAGTCCAAGAGATTGTGGTCACCCACCGTGGGATATTAATCCAATGGTTCAAAAAGGTTTTTTTAAAATGAGTGCAAGAGTGAGTGAACCGTTGAATTTACATCCAACGGTGAGTGACCACAAATCTCTTGAACCCCTGTAGTCCAAGAGATC	168	24		HE860290
GL1	6	-	scaffold_6_18280	21681545	21681568	21681471	21681568	ATCACTGTTTTGCTATCCTTGGCC	ATCACTGTTTTGCTATCCTTGGCCAAAAACACAATGACACGTGAAAAAGTTATCTCACGTATCATTGCGTCATTGACTGGAATAGCAAAAAAGGATAT	98	24		HE860398
GL1	6	+	scaffold_6_1096	2304621	2304641	2304470	2304641	TTGGACTGAAGGGAGCTCCCT	TGAGCTTTCTTCAGTCCACTCATGGAAGGGCAAAGGGTTTGGATTAGCTGCCGACTCATTCATTCAAACACAGTAGAAAAGGGGGTTGATGTTTCTACTGCGAATGTGTGAATGATGCGGGAGATAAATTTCATCCTTTTCTTCTCTGTGCTTGGACTGAAGGGAGCTCCCT	172	21		HE860376
GL1	6	+	scaffold_6_13103	24551373	24551393	24551373	24551444	AAGCTCAGGAGGGATAGCGCC	AAGCTCAGGAGGGATAGCGCCATTCTTGGTTTGGTTTTAGACCATGTATTGCGCTATCCATCCTGAGTTTCA	72	21		HE860388
GL1	6	+	scaffold_6_1363	2760163	2760184	2760082	2760184	TCTTTCCCAATCCACCCATGCC	CATGGGTAAGTGGGGAAGATGATAAAACTAATTACTACTTTTGAGTGGTTACAACTTAGAAGCAGATTAAAAAAAATATTATCTTTCCCAATCCACCCATGCC	103	22		HE860389
GL1	6	+	scaffold_6_14544	27656234	27656255	27656234	27656300	TGAAGCTGCCAGCATGATCTGA	TGAAGCTGCCAGCATGATCTGAGCTTTCTTTTTTATAAGAAAGGCTAGATCATGTGGTAGCTTCATC	67	22		HE860400
GL1	6	+	scaffold_6_3908	7088843	7088866	7088843	7088965	AGAGATTTGTGGTTACTCACCGTT	AGAGATTTGTGGTTACTCACCGTTGGATGTAAATTCAACGGTTTACTCACTCTAGCACTCCTTTTAAGAAACTTTTTTGAACCATTAGATTAATATCCAACGGTGGATGACCACAATCTCTTG	123	24		HE860297
GL1	7	-	scaffold_7_12958	18333214	18333234	18333172	18333234	ATTAGACCTCTCCCGACGAAA	ATTAGACCTCTCCCGACGAAACCTATCTCTGCCGAAGAACTTTCGTGGGGAGAGATCTAATCG	63	21		HE860409
GL1	7	-	scaffold_7_12671	18921373	18921393	18921373	18921498	TGAAGGAAGATTTGTGGAAAG	TTCCACAGATCTTTCCTCATTTTGACAATTCCGGTGAGGGCAGATTGAAGCATCTGTTTGTTCGAAGCATCTGCCTTCAATCTGCCGTCACCGGAATTGTCAAAATGAAGGAAGATTTGTGGAAAG	126	21		HE860410
GL1	7	+	scaffold_7_10422	21474185	21474205	21474185	21474279	TTCCACAGCTTTCTTGAACTT	TTCCACAGCTTTCTTGAACTTCAATTCTTTGCTGTCTAAGCTTATCGCTTTCAAGATTAGCTAGCGCCATCGAAGCTCAAGAAAGCTGTGGGAGA	95	21		HE860413
GL1	7	-	scaffold_7_11451	21720954	21720974	21720899	21720974	TATGTTGTCAAATTGTCAATC	TATGTTGTCAAATTGTCAATCTTAATCATTAATTATGCAAAATTAATGATTCAGATTGACAACGTGACAACACAAC	76	21		HE860414
GL1	7	+	scaffold_7_10711	22103908	22103927	22103908	22103996	TGACAGAAGAGAGTGAGCAC	TGACAGAAGAGAGTGAGCACACAAACGCAGGCAATTGTATAAAAGCATATACCTTGGTGCGGTGCGTGCTCACTTCTCTCTCTGTCAGC	89	20		HE860311
GL1	7	+	scaffold_7_2217	4778157	4778180	4778157	4778297	AGGGGTCCAAGAGATTTGTAGTCA	AGGGGTCCAAGAGATTTGTAGTCACTCACCGTTGGATTTAAATTCAACGGTTCACTCACTCTTGCACTCCTTTTAAGAAACTTTTTTGAACCATTAGATTAATATCCAACGGTGTGTGACCACAATTTCTTGGACTCTTGT	141	24		HE860326
GL1	8	+	scaffold_8_8711	16100652	16100672	16100652	16100748	TTCAAGCTCTGACACAGTACT	TTCAAGCTCTGACACAGTACTTGCGGATACGGGTCTGTCTTTTATGTTTCGTGTTTGCTACCAGGGTATCCACAAGTACTGTGTCAGAGCTTGAATA	97	21		HE860418
GL1	8	+	scaffold_8_9504	17685878	17685898	17685878	17685960	TTGACGACGAGAGAGAGCACG	TTGACGACGAGAGAGAGCACGCTTGTCGGCACCCATGAAAGGGCCATGGATGTTTACGGGCGTGCTCTCTCTTGTTGTCATAC	83	21		HE860421
GL1	8	+	scaffold_8_9506	17689608	17689628	17689608	17689688	TGACAACGAGAGAGAGCACGC	TGACAACGAGAGAGAGCACGCTTGTCGGCACCCATGAAAGGGCCATGGATGTTTACGGGCGTGCTCTCTCTTGTTGTCATG	81	21		HE860423
GL1	8	+	scaffold_8_10434	19800603	19800623	19800542	19800623	TCGGACCAGGCTTCATTCCCC	GGAATGTCGTCTGGTTCGAGATCCTTCACAACCGTGGAGCTTAAGCATAGTCTGAATGATTTCGGACCAGGCTTCATTCCCC	82	21		HE860285
GL1	8	-	scaffold_8_11369	21367881	21367901	21367806	21367901	TGGAGAAGCAGGGCACGTGCA	TGGAGAAGCAGGGCACGTGCAAACCCCTTTGGCTTTGCTTTTGCTTTTCAAACCAAAAAAGCTAGTAAGTTGTTGCACGTGCTCCCCTTCTCCAAC	96	21		HE860424
										104.424	21.9242		#N/A
													#N/A
													#N/A
													#N/A
													#N/A
													#N/A
													#N/A
													#N/A
													#N/A
													#N/A
													#N/A
													#N/A
													#N/A
													#N/A
													#N/A
													#N/A
													#N/A
													#N/A
													#N/A
													#N/A
													#N/A
													#N/A
													#N/A
													#N/A
													#N/A
													#N/A
													#N/A
													#N/A
													#N/A
													#N/A
													#N/A
													#N/A
													#N/A
													#N/A
													#N/A
													#N/A
													#N/A
													#N/A
													#N/A
													#N/A
													#N/A
													#N/A
													#N/A
													#N/A
													#N/A
													#N/A
													#N/A
													#N/A
													#N/A
													#N/A
													#N/A
													#N/A
													#N/A
													#N/A
													#N/A
													#N/A
													#N/A
													#N/A
													#N/A
													#N/A
													#N/A
													#N/A
													#N/A
													#N/A
													#N/A
													#N/A
													#N/A
													#N/A
													#N/A
													#N/A
													#N/A
													#N/A
													#N/A
													#N/A
													#N/A
													#N/A
													#N/A
													#N/A
													#N/A
													#N/A
													#N/A
													#N/A
													#N/A
													#N/A
													#N/A
													#N/A
													#N/A
													#N/A
													#N/A
													#N/A
													#N/A
													#N/A
													#N/A
													#N/A
													#N/A
													#N/A
													#N/A
													#N/A
													#N/A
													#N/A
													#N/A
													#N/A
													#N/A
													#N/A
													#N/A
													#N/A
													#N/A
													#N/A
													#N/A
													#N/A
													#N/A
													#N/A
													#N/A
													#N/A
													#N/A
													#N/A
													#N/A
													#N/A
													#N/A
													#N/A
													#N/A
													#N/A
													#N/A
													#N/A
													#N/A
													#N/A
													#N/A
													#N/A
													#N/A
													#N/A
													#N/A
													#N/A
													#N/A
													#N/A
													#N/A
													#N/A
													#N/A
													#N/A
													#N/A
													#N/A
													#N/A
													#N/A
													#N/A
													#N/A
													#N/A
													#N/A
													#N/A
													#N/A
													#N/A
													#N/A
													#N/A
													#N/A
													#N/A
													#N/A
													#N/A
													#N/A
													#N/A
													#N/A
													#N/A
													#N/A
													#N/A
													#N/A
													#N/A
													#N/A
													#N/A
													#N/A
													#N/A
													#N/A
													#N/A
													#N/A
													#N/A
													#N/A
													#N/A
													#N/A
													#N/A
													#N/A
													#N/A
													#N/A
													#N/A
													#N/A
													#N/A
													#N/A
													#N/A
													#N/A
													#N/A
													#N/A
													#N/A
													#N/A
													#N/A
													#N/A
													#N/A
													#N/A
													#N/A
													#N/A
													#N/A
													#N/A
													#N/A
													#N/A
													#N/A
													#N/A
													#N/A
													#N/A
													#N/A
													#N/A
													#N/A
													#N/A
													#N/A
													#N/A
													#N/A
													#N/A
													#N/A
													#N/A
													#N/A
													#N/A
													#N/A
													#N/A
													#N/A
													#N/A
													#N/A
													#N/A
													#N/A
													#N/A
													#N/A
													#N/A
													#N/A
													#N/A
													#N/A
													#N/A
													#N/A
													#N/A
													#N/A
													#N/A
													#N/A
													#N/A
													#N/A
													#N/A
													#N/A
													#N/A
													#N/A
													#N/A
													#N/A
													#N/A
													#N/A
													#N/A
													#N/A
													#N/A
													#N/A
													#N/A
													#N/A
													#N/A
													#N/A
													#N/A
													#N/A
													#N/A
													#N/A
													#N/A
													#N/A
													#N/A
													#N/A
													#N/A
													#N/A
													#N/A
													#N/A
													#N/A
													#N/A
													#N/A
													#N/A
													#N/A
													#N/A
													#N/A
													#N/A
													#N/A
													#N/A
													#N/A
													#N/A
													#N/A
													#N/A
													#N/A
													#N/A
													#N/A
													#N/A
													#N/A
													#N/A
													#N/A
													#N/A
													#N/A
													#N/A
													#N/A
													#N/A
													#N/A
													#N/A
													#N/A
													#N/A
													#N/A
													#N/A
													#N/A
													#N/A
													#N/A
													#N/A
													#N/A
													#N/A
													#N/A
													#N/A
													#N/A
													#N/A
													#N/A
													#N/A
													#N/A
													#N/A
													#N/A
													#N/A
													#N/A
													#N/A
													#N/A
													#N/A
													#N/A
													#N/A
													#N/A
													#N/A
													#N/A
													#N/A
													#N/A
													#N/A
													#N/A
													#N/A
													#N/A
													#N/A
													#N/A
													#N/A
													#N/A
