# Supplementary material for: A Survey of MicroRNA Length Variants Contributing to miRNome Complexity in Peach (Prunus Persica L.)
Source: Front Plant Sci. 2012 Jul 26;3:165. doi: 10.3389/fpls.2012.00165 (PMC3405489; doi:10.3389/fpls.2012.00165)
Supplement: File S7 — Reports the link between locus name and locus position. [file 26922_Faccioli_DataSheet7.XLS]

## Sheet: loci_ID
Locus	Sample	ID
1_10	BF1	scaffold_1_8028
1_10	F1	scaffold_1_3206
1_10	GF1	scaffold_1_7052
1_10	O1	scaffold_1_7098
1_10	GL1	scaffold_1_4973
1_15	BF1	scaffold_1_17785
1_15	F1	scaffold_1_6751
1_15	GF1	scaffold_1_14863
1_15	O1	scaffold_1_15017
1_15	GL1	scaffold_1_9969
1_25	BF1	scaffold_1_28838
1_25	F1	scaffold_1_10794
1_25	GF1	scaffold_1_23638
1_25	O1	scaffold_1_24128
1_25	GL1	scaffold_1_15451
1_26	BF1	scaffold_1_28844
1_26	F1	scaffold_1_10797
1_26	GF1	scaffold_1_23643
1_26	O1	scaffold_1_24131
1_26	GL1	scaffold_1_15457
1_29	BF1	scaffold_1_53813
1_29	F1	scaffold_1_21723
1_29	GF1	scaffold_1_46167
1_29	O1	scaffold_1_46766
1_29	GL1	scaffold_1_31339
1_3	BF1	scaffold_1_82107
1_3	F1	scaffold_1_32247
1_3	GF1	scaffold_1_69754
1_3	O1	scaffold_1_70634
1_3	GL1	scaffold_1_46636
1_32	BF1	scaffold_1_32298
1_32	F1	scaffold_1_12313
1_32	GF1	scaffold_1_26766
1_32	O1	scaffold_1_27188
1_32	GL1	scaffold_1_17639
1_44	BF1	scaffold_1_39786
1_44	F1	scaffold_1_15693
1_44	GF1	scaffold_1_33730
1_44	O1	scaffold_1_33961
1_44	GL1	scaffold_1_22566
1_5	BF1	scaffold_1_1884
1_5	F1	scaffold_1_850
1_5	GF1	scaffold_1_1638
1_5	O1	scaffold_1_1773
1_5	GL1	scaffold_1_1199
10_1	BF1	scaffold_10_225
10_1	F1	scaffold_10_100
10_1	GF1	scaffold_10_178
10_1	O1	scaffold_10_208
10_1	GL1	scaffold_10_127
2_31	BF1	scaffold_2_25231
2_31	F1	scaffold_2_9639
2_31	GF1	scaffold_2_21357
2_31	O1	scaffold_2_21872
2_31	GL1	scaffold_2_14318
3_16	BF1	scaffold_3_10415
3_16	F1	scaffold_3_3976
3_16	GF1	scaffold_3_8594
3_16	O1	scaffold_3_8966
3_16	GL1	scaffold_3_5821
3_28	BF1	scaffold_3_21269
3_28	F1	scaffold_3_8372
3_28	GF1	scaffold_3_17939
3_28	O1	scaffold_3_18127
3_28	GL1	scaffold_3_12189
4_21	BF1	scaffold_4_21371
4_21	F1	scaffold_4_8326
4_21	GF1	scaffold_4_17748
4_21	O1	scaffold_4_18406
4_21	GL1	scaffold_4_12400
5_14	BF1	scaffold_5_11100
5_14	F1	scaffold_5_4251
5_14	GF1	scaffold_5_9626
5_14	O1	scaffold_5_9465
5_14	GL1	scaffold_5_6209
5_3	BF1	scaffold_5_27738
5_3	F1	scaffold_5_11249
5_3	GF1	scaffold_5_24388
5_3	O1	scaffold_5_24059
5_3	GL1	scaffold_5_16307
6_29	BF1	scaffold_6_23705
6_29	F1	scaffold_6_9091
6_29	GF1	scaffold_6_19951
6_29	O1	scaffold_6_20468
6_29	GL1	scaffold_6_13103
6_30	BF1	scaffold_6_25773
6_30	F1	scaffold_6_10056
6_30	GF1	scaffold_6_21935
6_30	O1	scaffold_6_22316
6_30	GL1	scaffold_6_14544
6_4	BF1	scaffold_6_1426
6_4	F1	scaffold_6_608
6_4	GF1	scaffold_6_1219
6_4	O1	scaffold_6_1246
6_4	GL1	scaffold_6_786
6_7	BF1	scaffold_6_2226
6_7	F1	scaffold_6_928
6_7	GF1	scaffold_6_2006
6_7	O1	scaffold_6_1977
6_7	GL1	scaffold_6_1363
7_23	BF1	scaffold_7_18302
7_23	F1	scaffold_7_7016
7_23	GF1	scaffold_7_15639
7_23	O1	scaffold_7_15422
7_23	GL1	scaffold_7_10422
7_24	BF1	scaffold_7_19713
7_24	F1	scaffold_7_7647
7_24	GF1	scaffold_7_17055
7_24	O1	scaffold_7_16718
7_24	GL1	scaffold_7_11451
7_25	BF1	scaffold_7_18707
7_25	F1	scaffold_7_7196
7_25	GF1	scaffold_7_16038
7_25	O1	scaffold_7_15727
7_25	GL1	scaffold_7_10711
8_16	BF1	scaffold_8_17493
8_16	F1	scaffold_8_6768
8_16	GF1	scaffold_8_14708
8_16	O1	scaffold_8_14829
8_16	GL1	scaffold_8_9506
8_19	BF1	scaffold_8_18772
8_19	F1	scaffold_8_7379
8_19	GF1	scaffold_8_15934
8_19	O1	scaffold_8_15951
8_19	GL1	scaffold_8_10434
8_21	BF1	scaffold_8_20202
8_21	F1	scaffold_8_7974
8_21	GF1	scaffold_8_17392
8_21	O1	scaffold_8_17208
8_21	GL1	scaffold_8_11369
