# Supplementary material for: A Survey of MicroRNA Length Variants Contributing to miRNome Complexity in Peach (Prunus Persica L.)
Source: Front Plant Sci. 2012 Jul 26;3:165. doi: 10.3389/fpls.2012.00165 (PMC3405489; doi:10.3389/fpls.2012.00165)
Supplement: File S8 — Reports the results of the blast analysis against known plant miRNAs. [file 26922_Faccioli_DataSheet8.XLS]

## Sheet: mature
miRNA	seq	blast_result_vs_mature_sequences	mature_orientation	e_value		EMBL Accession Number
1_10	AGTTTGTGCGTGAATCGAACC	vvi-miR403f_MIMAT0006574_Vitis_vinifera	+/-	0.0003		HE862997
1_10	CAGTTTGTGCGTGAATCGAAC	vvi-miR403f_MIMAT0006574_Vitis_vinifera	+/-	0.0003		HE860429
1_10	TTAGATTCACGCACAAAC	vvi-miR403f_MIMAT0006574_Vitis_vinifera	+/+	2e-05		HE862999
1_10	TTAGATTCACGCACAAACT	vvi-miR403f_MIMAT0006574_Vitis_vinifera	+/+	6e-06		HE860429
1_10	TTAGATTCACGCACAAACTC	vvi-miR403f_MIMAT0006574_Vitis_vinifera	+/+	2e-06		HE863001
1_10	TTAGATTCACGCACAAACTCG	vvi-miR403f_MIMAT0006574_Vitis_vinifera	+/+	5e-07		HE860293
1_15	AACCACAAATCTCTTGGACTCCTG	gma-miR4366_MIMAT0018265_Glycine_max	+/-	0.65		HE860430
1_15	AACCACAAATCTCTTGGACTCCTG	pab-miR3702_MIMAT0018134_Picea_abies	+/+	0.65		HE860430
1_15	AAGAGATTTGTGGTTACTCAC	mtr-miR5271e_MIMAT0021301_Medicago_truncatula	+/+	0.14		HE863003
1_15	AAGAGATTTGTGGTTACTCACC	mtr-miR5271e_MIMAT0021301_Medicago_truncatula	+/+	0.15		HE860430
1_15	AAGAGATTTGTGGTTACTCACCG	mtr-miR5271e_MIMAT0021301_Medicago_truncatula	+/+	0.17		HE863005
1_15	AAGAGATTTGTGGTTACTCACCGT	mtr-miR5271e_MIMAT0021301_Medicago_truncatula	+/+	0.053		HE860431
1_15	AGAGATTTGTGGTTACTCAC	mtr-miR5271e_MIMAT0021301_Medicago_truncatula	+/+	0.15		HE863007
1_15	AGAGATTTGTGGTTACTCACCG	mtr-miR5271e_MIMAT0021301_Medicago_truncatula	+/+	0.15		HE860431
1_15	AGAGATTTGTGGTTACTCACCGT	mtr-miR5271e_MIMAT0021301_Medicago_truncatula	+/+	0.048		HE863009
1_15	AGAGATTTGTGGTTACTCACCGTT	mtr-miR5271e_MIMAT0021301_Medicago_truncatula	+/+	0.053		HE860297
1_15	ATTTACATCCAACGGTGAGTAACC	tae-miR1136_MIMAT0005371_Triticum_aestivum	+/-	7.9		HE860432
1_15	ATTTACATCCAACGGTGAGTAACC	sbi-miR5565e_MIMAT0022243_Sorghum_bicolor	+/-	7.9		HE860432
1_15	ATTTACATCCAACGGTGAGTAACC	osa-miR2123c_MIMAT0011185_Oryza_sativa	+/+	7.9		HE860432
1_15	ATTTACATCCAACGGTGAGTAACC	osa-miR1884b-3p_MIMAT0020938_Oryza_sativa	+/+	7.9		HE860432
1_15	ATTTACATCCAACGGTGAGTAACC	osa-miR806h_MIMAT0004033_Oryza_sativa	+/+	7.9		HE860432
1_15	CAAGAGATTTGTGGTTACTCA	mtr-miR5271e_MIMAT0021301_Medicago_truncatula	+/+	0.14		HE863011
1_15	CAAGAGATTTGTGGTTACTCACC	mtr-miR5271e_MIMAT0021301_Medicago_truncatula	+/+	0.17		HE860432
1_15	CAAGAGATTTGTGGTTACTCACCG	mtr-miR5271e_MIMAT0021301_Medicago_truncatula	+/+	0.19		HE863013
1_15	CCAAGAGATTTGTGGTTACTCA	mtr-miR5271e_MIMAT0021301_Medicago_truncatula	+/+	0.15		HE860433
1_15	TCCAAGAGATTTGTGGTTACTCAC	mtr-miR5271e_MIMAT0021301_Medicago_truncatula	+/+	0.19		HE863015
1_25	CGAAACCTCCCATTCCAA	zma-miR2118c_MIMAT0011762_Zea_mays	+/+	0.11		HE860433
1_25	CGAAACCTCCCATTCCAA	osa-miR5522_MIMAT0022156_Oryza_sativa	+/-	0.11		HE860433
1_25	GAGAGGTTGCCGGAAAGA	mtr-miR2624b_MIMAT0013345_Medicago_truncatula	+/+	0.11		HE863017
1_25	GGGTGAGAGGTTGCCGGAAA	mtr-miR2624b_MIMAT0013345_Medicago_truncatula	+/+	0.15		HE860434
1_25	GGGTGAGAGGTTGCCGGAAAG	mtr-miR2624b_MIMAT0013345_Medicago_truncatula	+/+	0.14		HE863019
1_25	GGGTGAGAGGTTGCCGGAAAGA	mtr-miR2624b_MIMAT0013345_Medicago_truncatula	+/+	0.15		HE860434
1_25	GGGTGAGAGGTTGCCGGAAAGAA	mtr-miR2624b_MIMAT0013345_Medicago_truncatula	+/+	0.17		HE863021
1_25	GGTGAGAGGTTGCCGGAAAGAAT	mtr-miR2624b_MIMAT0013345_Medicago_truncatula	+/+	0.17		HE860435
1_25	TCCGAAACCTCCCATTCCAA	zma-miR2118b_MIMAT0011761_Zea_mays	+/+	0.043		HE863023
1_25	TCCGAAACCTCCCATTCCAAT	zma-miR2118b_MIMAT0011761_Zea_mays	+/+	0.039		HE860435
1_25	TCCGAAACCTCCCATTCCAATG	zma-miR159f*_MIMAT0015310_Zea_mays	+/+	0.044		HE863025
1_25	TCCGAAACCTCCCATTCCAATG	zma-miR2118b_MIMAT0011761_Zea_mays	+/+	0.044		HE863025
1_25	TTCCGAAACCTCCCATTCCAA	zma-miR2118b_MIMAT0011761_Zea_mays	+/+	0.039		HE860436
1_25	TTCCGAAACCTCCCATTCCAAT	zma-miR2118b_MIMAT0011761_Zea_mays	+/+	0.044		HE863027
1_25	TTGGGTGAGAGGTTGCCGGAA	mtr-miR2624b_MIMAT0013345_Medicago_truncatula	+/+	0.14		HE860436
1_25	TTGGGTGAGAGGTTGCCGGAAA	mtr-miR2624b_MIMAT0013345_Medicago_truncatula	+/+	0.15		HE863029
1_25	TTTCCGAAACCTCCCATT	csi-miR472_MIMAT0018473_Citrus_sinensis	+/+	0.033		HE860437
1_25	TTTCCGAAACCTCCCATTC	csi-miR472_MIMAT0018473_Citrus_sinensis	+/+	0.038		HE863031
1_25	TTTCCGAAACCTCCCATTCC	zma-miR2118b_MIMAT0011761_Zea_mays	+/+	0.043		HE860437
1_25	TTTCCGAAACCTCCCATTCC	vvi-miR482_MIMAT0006576_Vitis_vinifera	+/+	0.043		HE860437
1_25	TTTCCGAAACCTCCCATTCC	csi-miR472_MIMAT0018473_Citrus_sinensis	+/+	0.043		HE860437
1_25	TTTCCGAAACCTCCCATTCCA	zma-miR2118b_MIMAT0011761_Zea_mays	+/+	0.039		HE863033
1_25	TTTCCGAAACCTCCCATTCCA	vvi-miR482_MIMAT0006576_Vitis_vinifera	+/+	0.039		HE863033
1_25	TTTCCGAAACCTCCCATTCCA	csi-miR472_MIMAT0018473_Citrus_sinensis	+/+	0.039		HE863033
1_25	TTTCCGAAACCTCCCATTCCAA	zma-miR2118b_MIMAT0011761_Zea_mays	+/+	0.044		HE860304
1_25	TTTCCGAAACCTCCCATTCCAA	vvi-miR482_MIMAT0006576_Vitis_vinifera	+/+	0.044		HE860304
1_25	TTTCCGAAACCTCCCATTCCAA	csi-miR472_MIMAT0018473_Citrus_sinensis	+/+	0.044		HE860304
1_25	TTTCCGAAACCTCCCATTCCAAT	zma-miR2118b_MIMAT0011761_Zea_mays	+/+	0.048		HE860438
1_25	TTTCCGAAACCTCCCATTCCAAT	vvi-miR482_MIMAT0006576_Vitis_vinifera	+/+	0.048		HE860438
1_25	TTTCCGAAACCTCCCATTCCAAT	csi-miR472_MIMAT0018473_Citrus_sinensis	+/+	0.048		HE860438
1_26	AAAAAGACTCAACAACCCATGTTT	mtr-miR5562_MIMAT0022229_Medicago_truncatula	+/-	0.65		HE863035
1_26	AAAAGACTCAACAACCCATGT	mtr-miR5562_MIMAT0022229_Medicago_truncatula	+/-	0.47		HE860438
1_26	AAAAGACTCAACAACCCATGTTT	mtr-miR5562_MIMAT0022229_Medicago_truncatula	+/-	0.59		HE863037
1_26	AAAGACTCAACAACCCATGT	mtr-miR5562_MIMAT0022229_Medicago_truncatula	+/-	1.8		HE860439
1_26	AAAGACTCAACAACCCATGT	gma-miR4374b_MIMAT0018282_Glycine_max	+/-	1.8		HE860439
1_26	AAAGGCATAGTAGGGTTTAGGA	mtr-miR482_MIMAT0021232_Medicago_truncatula	+/+	1.9		HE863039
1_26	AAAGGCATAGTAGGGTTTAGGAAG	mtr-miR482_MIMAT0021232_Medicago_truncatula	+/+	2.3		HE860439
1_26	AAGGCATAGTAGGGTTTAGGAAGT	mtr-miR482_MIMAT0021232_Medicago_truncatula	+/+	2.3		HE863041
1_26	ACCCCGCCCATTCCAAATATT	mdm-miR482_MIMAT0011165_Malus_domestica	+/+	0.039		HE860440
1_26	ACCCCGCCCATTCCAAATATTT	mdm-miR482_MIMAT0011165_Malus_domestica	+/+	0.044		HE863043
1_26	ATATTTTCTAAGCCTACTGTC	osa-miR5543_MIMAT0022179_Oryza_sativa	+/+	1.6		HE860440
1_26	ATATTTTCTAAGCCTACTGTC	gma-miR1516b_MIMAT0021061_Glycine_max	+/-	1.6		HE860440
1_26	CAAATATTTTCTAAGCCTACTGTC	osa-miR5543_MIMAT0022179_Oryza_sativa	+/+	2.3		HE863045
1_26	CAAATATTTTCTAAGCCTACTGTC	gma-miR1516b_MIMAT0021061_Glycine_max	+/-	2.3		HE863045
1_26	CAAATATTTTCTAAGCCTACTGTC	ath-miR5648-5p_MIMAT0022412_Arabidopsis_thaliana	+/-	2.3		HE863045
1_26	CATAGTAGGGTTTAGGAA	mtr-miR482_MIMAT0021232_Medicago_truncatula	+/+	1.4		HE860441
1_26	CATAGTAGGGTTTAGGAAGTT	mtr-miR482_MIMAT0021232_Medicago_truncatula	+/+	1.6		HE863047
1_26	CATAGTAGGGTTTAGGAAGTTT	osa-miR426_MIMAT0001338_Oryza_sativa	+/+	1.9		HE860441
1_26	CATAGTAGGGTTTAGGAAGTTT	mtr-miR482_MIMAT0021232_Medicago_truncatula	+/+	1.9		HE860441
1_26	CATAGTAGGGTTTAGGAAGTTTT	osa-miR426_MIMAT0001338_Oryza_sativa	+/+	2.1		HE863049
1_26	CATAGTAGGGTTTAGGAAGTTTT	mtr-miR482_MIMAT0021232_Medicago_truncatula	+/+	2.1		HE863049
1_26	CATAGTAGGGTTTAGGAAGTTTTT	osa-miR426_MIMAT0001338_Oryza_sativa	+/+	2.3		HE860442
1_26	CATAGTAGGGTTTAGGAAGTTTTT	mtr-miR482_MIMAT0021232_Medicago_truncatula	+/+	2.3		HE860442
1_26	CATAGTAGGGTTTAGGAAGTTTTT	gma-miR1525_MIMAT0007386_Glycine_max	+/+	2.3		HE860442
1_26	CTTTGCCAACCCCGCCCATTCC	csi-miR482b_MIMAT0018481_Citrus_sinensis	+/+	0.001		HE863051
1_26	CTTTGCCAACCCCGCCCATTCCA	csi-miR482b_MIMAT0018481_Citrus_sinensis	+/+	0.001		HE860442
1_26	CTTTGCCAACCCCGCCCATTCCAA	csi-miR482b_MIMAT0018481_Citrus_sinensis	+/+	0.001		HE863053
1_26	GAAAGGCATAGTAGGGTTTAGGA	mtr-miR482_MIMAT0021232_Medicago_truncatula	+/+	2.1		HE860443
1_26	GAAAGGCATAGTAGGGTTTAGGAA	mtr-miR482_MIMAT0021232_Medicago_truncatula	+/+	2.3		HE863055
1_26	GCCAACCCCGCCCATTCCAA	mdm-miR482_MIMAT0011165_Malus_domestica	+/+	0.004		HE860443
1_26	GGAATGAGCGTGTTGGAAA	mtr-miR5210_MIMAT0021143_Medicago_truncatula	+/+	1.6		HE863057
1_26	GGAATGAGCGTGTTGGAAAA	mtr-miR5210_MIMAT0021143_Medicago_truncatula	+/+	1.8		HE860444
1_26	GGAATGAGCGTGTTGGAAAA	pab-miR3704_MIMAT0018136_Picea_abies	+/+	1.8		HE860444
1_26	GGAATGAGCGTGTTGGAAAAG	mtr-miR5210_MIMAT0021143_Medicago_truncatula	+/+	1.6		HE863059
1_26	GGAATGAGCGTGTTGGAAAAG	pab-miR3704_MIMAT0018136_Picea_abies	+/+	1.6		HE863059
1_26	GGAATGAGCGTGTTGGAAAAGA	mtr-miR5210_MIMAT0021143_Medicago_truncatula	+/+	1.9		HE860444
1_26	GGAATGAGCGTGTTGGAAAAGA	pab-miR3704_MIMAT0018136_Picea_abies	+/+	1.9		HE860444
1_26	GGAATGAGCGTGTTGGAAAAGAA	mtr-miR5210_MIMAT0021143_Medicago_truncatula	+/+	2.1		HE863061
1_26	GGAATGAGCGTGTTGGAAAAGAA	pab-miR3704_MIMAT0018136_Picea_abies	+/+	2.1		HE863061
1_26	TATTTTCTAAGCCTACTGTC	osa-miR5543_MIMAT0022179_Oryza_sativa	+/+	6.5		HE860445
1_26	TATTTTCTAAGCCTACTGTC	vvi-miR3629c_MIMAT0018024_Vitis_vinifera	+/-	6.5		HE860445
1_26	TATTTTCTAAGCCTACTGTC	mtr-miR5558*_MIMAT0022220_Medicago_truncatula	+/-	6.5		HE860445
1_26	TATTTTCTAAGCCTACTGTC	mtr-miR2661_MIMAT0013468_Medicago_truncatula	+/-	6.5		HE860445
1_26	TATTTTCTAAGCCTACTGTC	gma-miR1516b_MIMAT0021061_Glycine_max	+/-	6.5		HE860445
1_26	TATTTTCTAAGCCTACTGTC	gma-miR4396_MIMAT0018311_Glycine_max	+/+	6.5		HE860445
1_26	TCTAAGCCTACTGTCTTTCCC	ath-miR5631_MIMAT0022390_Arabidopsis_thaliana	+/-	1.6		HE863063
1_26	TCTAAGCCTACTGTCTTTCCCT	ath-miR5631_MIMAT0022390_Arabidopsis_thaliana	+/-	1.9		HE860445
1_26	TGCCAACCCCGCCCATTCCA	csi-miR482b_MIMAT0018481_Citrus_sinensis	+/+	0.004		HE863065
1_26	TGCCAACCCCGCCCATTCCAA	csi-miR482b_MIMAT0018481_Citrus_sinensis	+/+	0.003		HE860446
1_26	TGCCAACCCCGCCCATTCCAAA	csi-miR482b_MIMAT0018481_Citrus_sinensis	+/+	0.004		HE863067
1_26	TGGAATGAGCGTGTTGGAAAA	zma-miR159f*_MIMAT0015310_Zea_mays	+/-	1.6		HE860446
1_26	TGGAATGAGCGTGTTGGAAAA	vun-miR1507b_MIMAT0011178_Vigna_unguiculata	+/-	1.6		HE860446
1_26	TGGAATGAGCGTGTTGGAAAA	mtr-miR5210_MIMAT0021143_Medicago_truncatula	+/+	1.6		HE860446
1_26	TGGAATGAGCGTGTTGGAAAA	pab-miR3704_MIMAT0018136_Picea_abies	+/+	1.6		HE860446
1_26	TTCTTTGCCAACCCCGCCCATT	mdm-miR482_MIMAT0011165_Malus_domestica	+/+	0.013		HE863069
1_26	TTGCCAACCCCGCCCATT	mdm-miR482_MIMAT0011165_Malus_domestica	+/+	0.009		HE860447
1_26	TTGCCAACCCCGCCCATTC	csi-miR482b_MIMAT0018481_Citrus_sinensis	+/+	0.003		HE863071
1_26	TTGCCAACCCCGCCCATTCC	csi-miR482b_MIMAT0018481_Citrus_sinensis	+/+	0.001		HE860447
1_26	TTGCCAACCCCGCCCATTCCA	csi-miR482b_MIMAT0018481_Citrus_sinensis	+/+	0.001		HE863073
1_26	TTGCCAACCCCGCCCATTCCAA	csi-miR482b_MIMAT0018481_Citrus_sinensis	+/+	0.001		HE860305
1_26	TTGCCAACCCCGCCCATTCCAAA	csi-miR482b_MIMAT0018481_Citrus_sinensis	+/+	0.001		HE860448
1_26	TTGCCAACCCCGCCCATTCCAAAT	csi-miR482b_MIMAT0018481_Citrus_sinensis	+/+	0.001		HE863075
1_26	TTTGAAGCAGATGATGGAAC	ath-miR5641_MIMAT0022402_Arabidopsis_thaliana	+/+	0.15		HE860448
1_26	TTTGCCAACCCCGCCCAT	mdm-miR482_MIMAT0011165_Malus_domestica	+/+	0.033		HE863077
1_26	TTTGCCAACCCCGCCCATT	mdm-miR482_MIMAT0011165_Malus_domestica	+/+	0.011		HE860449
1_26	TTTGCCAACCCCGCCCATTC	csi-miR482b_MIMAT0018481_Citrus_sinensis	+/+	0.004		HE863079
1_26	TTTGCCAACCCCGCCCATTCC	csi-miR482b_MIMAT0018481_Citrus_sinensis	+/+	0.001		HE860449
1_26	TTTGCCAACCCCGCCCATTCCA	csi-miR482b_MIMAT0018481_Citrus_sinensis	+/+	0.001		HE863081
1_26	TTTGCCAACCCCGCCCATTCCAA	csi-miR482b_MIMAT0018481_Citrus_sinensis	+/+	0.001		HE860450
1_26	TTTGCCAACCCCGCCCATTCCAAA	csi-miR482b_MIMAT0018481_Citrus_sinensis	+/+	0.001		HE863083
1_29	AGGTGGGCATACTGCCAACTG	zma-miR394b*_MIMAT0015163_Zea_mays	+/+	2e-05		HE860450
1_29	ATTGGCATTCTGTCCACCTCC	zma-miR394b_MIMAT0001697_Zea_mays	+/+	2e-06		HE863085
1_29	TGGCATTCTGTCCACCTCC	zma-miR394b_MIMAT0001697_Zea_mays	+/+	6e-06		HE860451
1_29	TTGGCATTCTGTCCACCT	zma-miR394b_MIMAT0001697_Zea_mays	+/+	2e-05		HE863087
1_29	TTGGCATTCTGTCCACCTC	zma-miR394b_MIMAT0001697_Zea_mays	+/+	6e-06		HE860451
1_29	TTGGCATTCTGTCCACCTCC	zma-miR394b_MIMAT0001697_Zea_mays	+/+	2e-06		HE860307
1_29	TTGGCATTCTGTCCACCTCCT	zma-miR394b_MIMAT0001697_Zea_mays	+/+	2e-06		HE863089
1_29	TTGGCATTCTGTCCACCTCCTC	zma-miR394b_MIMAT0001697_Zea_mays	+/+	2e-06		HE860452
1_3	AACATGATCATCCGAATGAT	ath-miR5633_MIMAT0022393_Arabidopsis_thaliana	+/+	0.53		HE863091
1_3	AATGCTGTCTGGTTCGAGA	zma-miR166g*_MIMAT0015150_Zea_mays	+/+	0.003		HE860452
1_3	ACCAGGCTTCATTCCCCC	ctr-miR166_MIMAT0014071_Citrus_trifoliata	+/+	2e-05		HE863093
1_3	ATCCGAATGATCTCGGACCAGGCT	bdi-miR5168_MIMAT0020710_Brachypodium_distachyon	+/+	0.0004		HE860453
1_3	ATCTCGGACCAGGCTTCATTCCCC	zma-miR166a_MIMAT0001375_Zea_mays	+/+	7e-07		HE863095
1_3	ATGCTGTCTGGTTCGAGA	zma-miR166g*_MIMAT0015150_Zea_mays	+/+	0.009		HE860453
1_3	CGGACCAGGCTTCATTCC	zma-miR166m_MIMAT0001744_Zea_mays	+/+	2e-05		HE863097
1_3	CGGACCAGGCTTCATTCCC	zma-miR166d_MIMAT0001384_Zea_mays	+/+	6e-06		HE860454
1_3	CGGACCAGGCTTCATTCCCC	zma-miR166a_MIMAT0001375_Zea_mays	+/+	2e-06		HE863099
1_3	CGGACCAGGCTTCATTCCCCC	ctr-miR166_MIMAT0014071_Citrus_trifoliata	+/+	5e-07		HE860454
1_3	CTCGGACCAGGCTTCATTCC	bdi-miR166e_MIMAT0020687_Brachypodium_distachyon	+/+	2e-06		HE863101
1_3	CTCGGACCAGGCTTCATTCCC	bdi-miR166e_MIMAT0020687_Brachypodium_distachyon	+/+	5e-07		HE860455
1_3	CTCGGACCAGGCTTCATTCCCC	zma-miR166a_MIMAT0001375_Zea_mays	+/+	6e-07		HE863103
1_3	CTCGGACCAGGCTTCATTCCCCC	ctr-miR166_MIMAT0014071_Citrus_trifoliata	+/+	2e-07		HE860455
1_3	GAATGCTGTCTGGTTCGAGAC	zma-miR166g*_MIMAT0015150_Zea_mays	+/+	0.001		HE863105
1_3	GACCAGGCTTCATTCCCC	zma-miR166a_MIMAT0001375_Zea_mays	+/+	2e-05		HE860456
1_3	GGAATGCTGTCTGGTTCGA	zma-miR166d*_MIMAT0015153_Zea_mays	+/+	0.003		HE863107
1_3	GGAATGCTGTCTGGTTCGAGA	zma-miR166g*_MIMAT0015150_Zea_mays	+/+	0.0003		HE860456
1_3	GGAATGCTGTCTGGTTCGAGAC	zma-miR166g*_MIMAT0015150_Zea_mays	+/+	0.0003		HE863109
1_3	GGACCAGGCTTCATTCCC	zma-miR166d_MIMAT0001384_Zea_mays	+/+	2e-05		HE860457
1_3	GGACCAGGCTTCATTCCCC	zma-miR166a_MIMAT0001375_Zea_mays	+/+	6e-06		HE863111
1_3	TCGGACCAGGCTTCATTC	zma-miR166m_MIMAT0001744_Zea_mays	+/+	2e-05		HE860457
1_3	TCGGACCAGGCTTCATTCC	zma-miR166m_MIMAT0001744_Zea_mays	+/+	6e-06		HE863113
1_3	TCGGACCAGGCTTCATTCCC	zma-miR166d_MIMAT0001384_Zea_mays	+/+	2e-06		HE860458
1_3	TCGGACCAGGCTTCATTCCCC	zma-miR166a_MIMAT0001375_Zea_mays	+/+	5e-07		HE860285
1_3	TCGGACCAGGCTTCATTCCCCC	ctr-miR166_MIMAT0014071_Citrus_trifoliata	+/+	2e-07		HE863115
1_3	TCTCGGACCAGGCTTCATTCC	bdi-miR166f_MIMAT0020658_Brachypodium_distachyon	+/+	5e-07		HE860458
1_3	TCTCGGACCAGGCTTCATTCCC	bdi-miR166e_MIMAT0020687_Brachypodium_distachyon	+/+	6e-07		HE863117
1_3	TCTCGGACCAGGCTTCATTCCCC	zma-miR166a_MIMAT0001375_Zea_mays	+/+	6e-07		HE860459
1_3	TCTCGGACCAGGCTTCATTCCCCC	ctr-miR166_MIMAT0014071_Citrus_trifoliata	+/+	2e-07		HE863119
1_32	ATTGACAGAAGAGAGTGAGCAC	gma-miR156o_MIMAT0021639_Glycine_max	+/+	6e-07		HE860459
1_32	GACAGAAGAGAGTGAGCAC	zma-miR156l_MIMAT0013973_Zea_mays	+/+	6e-06		HE863121
1_32	GCTCATGTCTCTTTCTGTCAGC	zma-miR156g*_MIMAT0015126_Zea_mays	+/+	8e-05		HE860460
1_32	GCTCATGTCTCTTTCTGTCAGCT	zma-miR156g*_MIMAT0015126_Zea_mays	+/+	9e-05		HE863123
1_32	TGACAGAAGAGAGTGAGCA	zma-miR156l_MIMAT0013973_Zea_mays	+/+	6e-06		HE860460
1_32	TGACAGAAGAGAGTGAGCAC	zma-miR156l_MIMAT0013973_Zea_mays	+/+	2e-06		HE860311
1_32	TGACAGAAGAGAGTGAGCACA	tae-miR156_MIMAT0018208_Triticum_aestivum	+/+	5e-07		HE863125
1_32	TGCTCATGTCTCTTTCTGTCAGC	zma-miR156g*_MIMAT0015126_Zea_mays	+/+	9e-05		HE860461
1_32	TTGACAGAAGAGAGTGAGCAC	gma-miR156o_MIMAT0021639_Glycine_max	+/+	5e-07		HE863127
1_44	AGGTGGTCAGCATGTCAAACT	sbi-miR5570_MIMAT0022251_Sorghum_bicolor	+/+	0.14		HE860461
1_44	TGGCATTCTGTCCACCTCC	zma-miR394b_MIMAT0001697_Zea_mays	+/+	6e-06		HE860451
1_44	TTGGCATTCTGTCCACCT	zma-miR394b_MIMAT0001697_Zea_mays	+/+	2e-05		HE863087
1_44	TTGGCATTCTGTCCACCTC	zma-miR394b_MIMAT0001697_Zea_mays	+/+	6e-06		HE860451
1_44	TTGGCATTCTGTCCACCTCC	zma-miR394b_MIMAT0001697_Zea_mays	+/+	2e-06		HE860307
1_44	TTTGGCATTCTGTCCACCTCC	zma-miR394b_MIMAT0001697_Zea_mays	+/+	2e-06		HE863129
1_5	TACAATGAAATCACGGCC	gso-miR1509a_MIMAT0016362_Glycine_soja	+/+	0.11		HE860462
1_5	TATAAAGAGATGTACTGGACC	osa-miR5519_MIMAT0022153_Oryza_sativa	+/+	0.47		HE863131
1_5	TTATACAATGAAATCACGG	gso-miR1509a_MIMAT0016362_Glycine_soja	+/+	0.13		HE860462
1_5	TTATACAATGAAATCACGGC	gso-miR1509a_MIMAT0016362_Glycine_soja	+/+	0.15		HE860288
1_5	TTATACAATGAAATCACGGCC	gso-miR1509a_MIMAT0016362_Glycine_soja	+/+	0.14		HE860287
1_5	TTATACAATGAAATCACGGCCG	gso-miR1509a_MIMAT0016362_Glycine_soja	+/+	0.044		HE860286
10_1	ACAGGGAACAGGTAGAGCA	mtr-miR408*_MIMAT0022237_Medicago_truncatula	+/+	0.003		HE863133
10_1	ACAGGGAACAGGTAGAGCATG	mtr-miR408*_MIMAT0022237_Medicago_truncatula	+/+	0.0003		HE860463
10_1	ATGCACTGCCTCTTCCCTGGC	vvi-miR408_MIMAT0005733_Vitis_vinifera	+/+	5e-07		HE863135
10_1	TGCACTGCCTCTTCCCTG	zma-miR408b_MIMAT0014026_Zea_mays	+/+	2e-05		HE860463
10_1	TGCACTGCCTCTTCCCTGG	zma-miR408b_MIMAT0014026_Zea_mays	+/+	6e-06		HE863137
10_1	TGCACTGCCTCTTCCCTGGC	zma-miR408b_MIMAT0014026_Zea_mays	+/+	2e-06		HE860464
10_1	TGCACTGCCTCTTCCCTGGCT	smo-miR408_MIMAT0005228_Selaginella_moellendorffii	+/+	5e-07		HE860428
10_1	TGCACTGCCTCTTCCCTGGCTG	smo-miR408_MIMAT0005228_Selaginella_moellendorffii	+/+	2e-07		HE863139
2_31	CCAAAGGGATCGCATTGATCT	zma-miR393c_MIMAT0014000_Zea_mays	+/+	5e-07		HE860464
2_31	TCCAAAGGGATCGCATTGA	zma-miR393c_MIMAT0014000_Zea_mays	+/+	6e-06		HE863141
2_31	TCCAAAGGGATCGCATTGAT	zma-miR393c_MIMAT0014000_Zea_mays	+/+	2e-06		HE860465
2_31	TCCAAAGGGATCGCATTGATC	zma-miR393c_MIMAT0014000_Zea_mays	+/+	5e-07		HE860334
2_31	TCCAAAGGGATCGCATTGATCT	zma-miR393c_MIMAT0014000_Zea_mays	+/+	2e-07		HE863143
2_31	TCCAAAGGGATCGCATTGATCTA	zma-miR393c_MIMAT0014000_Zea_mays	+/+	2e-07		HE860465
2_31	TCGATGCGATCCCTTGGGA	zma-miR393c_MIMAT0014000_Zea_mays	+/-	0.003		HE863145
2_31	TCGATGCGATCCCTTGGGAAG	zma-miR393c_MIMAT0014000_Zea_mays	+/-	0.003		HE860337
2_31	TCGATGCGATCCCTTGGGAAGT	zma-miR393c_MIMAT0014000_Zea_mays	+/-	0.004		HE860466
2_31	TGATATTGGATCGATGCGATC	zma-miR393b_MIMAT0013999_Zea_mays	+/-	0.14		HE863147
3_16	ATTGTAGGAATGGGCTGTTTG	mdm-miR482*_MIMAT0011164_Malus_domestica	+/+	0.001		HE860466
3_16	CCCAAGCCCGCCCATTCC	mdm-miR482_MIMAT0011165_Malus_domestica	+/+	2e-05		HE863149
3_16	CCCAAGCCCGCCCATTCCA	mdm-miR482_MIMAT0011165_Malus_domestica	+/+	2e-05		HE860467
3_16	CTTCCCAAGCCCGCCCATTCCA	mdm-miR482_MIMAT0011165_Malus_domestica	+/+	6e-07		HE863151
3_16	GGAATGGGCTGTTTGGGA	mdm-miR482*_MIMAT0011164_Malus_domestica	+/+	2e-05		HE860467
3_16	GGAATGGGCTGTTTGGGAT	mdm-miR482*_MIMAT0011164_Malus_domestica	+/+	2e-05		HE863153
3_16	GGAATGGGCTGTTTGGGATG	mdm-miR482*_MIMAT0011164_Malus_domestica	+/+	2e-05		HE860468
3_16	GGAATGGGCTGTTTGGGATGA	mdm-miR482*_MIMAT0011164_Malus_domestica	+/+	2e-05		HE860347
3_16	GGAATGGGCTGTTTGGGATGAA	mdm-miR482*_MIMAT0011164_Malus_domestica	+/+	2e-05		HE863155
3_16	GGAATGGGCTGTTTGGGATGAAAG	mdm-miR482*_MIMAT0011164_Malus_domestica	+/+	3e-05		HE860468
3_16	TAGGAATGGGCTGTTTGGGA	mdm-miR482*_MIMAT0011164_Malus_domestica	+/+	2e-05		HE863157
3_16	TTCCCAAGCCCGCCCATT	mdm-miR482_MIMAT0011165_Malus_domestica	+/+	2e-05		HE860469
3_16	TTCCCAAGCCCGCCCATTC	mdm-miR482_MIMAT0011165_Malus_domestica	+/+	6e-06		HE863159
3_16	TTCCCAAGCCCGCCCATTCC	mdm-miR482_MIMAT0011165_Malus_domestica	+/+	2e-06		HE860469
3_16	TTCCCAAGCCCGCCCATTCCA	mdm-miR482_MIMAT0011165_Malus_domestica	+/+	2e-06		HE863161
3_16	TTCCCAAGCCCGCCCATTCCAA	mdm-miR482_MIMAT0011165_Malus_domestica	+/+	2e-06		HE860348
3_16	TTGTAGGAATGGGCTGTTTGGGA	mdm-miR482*_MIMAT0011164_Malus_domestica	+/+	3e-05		HE860470
3_16	TTTCTTTCATCCCAAACAGCC	gma-miR1507c*_MIMAT0021005_Glycine_max	+/-	0.003		HE863163
3_28	ATGGTGTCATCCCTCCTGTGACC	mtr-miR5225_MIMAT0021183_Medicago_truncatula	+/-	0.004		HE860470
3_28	CCAAATTGAGAGAGAGAGAGAGAG	far-miR156b_MIMAT0018374_Festuca_arundinacea	+/+	0.053		HE863165
3_28	CCAAATTGAGAGAGAGAGAGAGAG	mtr-miR5561*_MIMAT0022228_Medicago_truncatula	+/-	0.053		HE863165
3_28	CCAAATTGAGAGAGAGAGAGAGAG	ath-miR2936_MIMAT0014140_Arabidopsis_thaliana	+/+	0.053		HE863165
3_28	CCATCTTCCTGTGACATGAAC	vvi-miR3627*_MIMAT0018018_Vitis_vinifera	+/+	0.47		HE860471
3_28	CGCAGGAGAGATGGCACTG	vvi-miR3627_MIMAT0018017_Vitis_vinifera	+/+	0.0009		HE863167
3_28	GGTGTCATCCCTCCTGTGACC	mtr-miR5225_MIMAT0021183_Medicago_truncatula	+/-	0.003		HE860471
3_28	TCCATCTTCCTGTGACATGA	vvi-miR3627*_MIMAT0018018_Vitis_vinifera	+/+	0.53		HE863169
3_28	TCGCAGGAGAGATGGCAC	vvi-miR3627_MIMAT0018017_Vitis_vinifera	+/+	0.0008		HE860472
3_28	TCGCAGGAGAGATGGCAC	mtr-miR5225_MIMAT0021183_Medicago_truncatula	+/+	0.0008		HE860472
3_28	TCGCAGGAGAGATGGCACTG	vvi-miR3627_MIMAT0018017_Vitis_vinifera	+/+	0.0003		HE863171
3_28	TCGCAGGAGAGATGGCACTGT	vvi-miR3627_MIMAT0018017_Vitis_vinifera	+/+	0.0003		HE860472
3_28	TCGCAGGAGAGATGGCACTGTC	vvi-miR3627_MIMAT0018017_Vitis_vinifera	+/+	0.0003		HE860356
3_28	TCGCAGGAGAGATGGCACTGTCT	vvi-miR3627_MIMAT0018017_Vitis_vinifera	+/+	0.0003		HE863173
3_28	TGGTGTCATCCCTCCTGTGACC	mtr-miR5225_MIMAT0021183_Medicago_truncatula	+/-	0.004		HE860473
3_28	TTCCATCTTCCTGTGACATGA	vvi-miR3627*_MIMAT0018018_Vitis_vinifera	+/+	0.47		HE863175
3_28	TTCGCAGGAGAGATGGCAC	vvi-miR3627_MIMAT0018017_Vitis_vinifera	+/+	0.0009		HE860473
3_28	TTCGCAGGAGAGATGGCAC	mtr-miR5225_MIMAT0021183_Medicago_truncatula	+/+	0.0009		HE860473
3_28	TTCGCAGGAGAGATGGCACTGTC	vvi-miR3627_MIMAT0018017_Vitis_vinifera	+/+	0.0003		HE863177
4_21	CCCTGCAGTACCTTCCTTTACCC	tae-miR5084_MIMAT0020566_Triticum_aestivum	+/-	2.1		HE860474
4_21	GGAGCGACCTGGGATCACATG	zma-miR398b_MIMAT0014021_Zea_mays	+/-	0.14		HE863179
4_21	GTGTTCTCAGGTCGCCCCTG	osa-miR398b_MIMAT0000983_Oryza_sativa	+/+	2e-06		HE860474
4_21	TGTGTTCTCAGGTCGCCCC	zma-miR398b_MIMAT0014021_Zea_mays	+/+	6e-06		HE863181
4_21	TGTGTTCTCAGGTCGCCCCT	osa-miR398b_MIMAT0000983_Oryza_sativa	+/+	2e-06		HE860475
4_21	TGTGTTCTCAGGTCGCCCCTG	osa-miR398b_MIMAT0000983_Oryza_sativa	+/+	5e-07		HE860366
5_14	AATGTTGTCTGGCTCGAG	zma-miR166c*_MIMAT0015152_Zea_mays	+/+	2e-05		HE863183
5_14	AATGTTGTCTGGCTCGAGG	zma-miR166c*_MIMAT0015152_Zea_mays	+/+	6e-06		HE860475
5_14	AATGTTGTCTGGCTCGAGGCC	zma-miR166c*_MIMAT0015152_Zea_mays	+/+	6e-06		HE863185
5_14	AATGTTGTCTGGCTCGAGGCCC	zma-miR166c*_MIMAT0015152_Zea_mays	+/+	7e-06		HE860476
5_14	AATGTTGTCTGGCTCGAGGCCCCT	zma-miR166c*_MIMAT0015152_Zea_mays	+/+	8e-06		HE863187
5_14	ACCAGGCTTCATTCCCCC	ctr-miR166_MIMAT0014071_Citrus_trifoliata	+/+	2e-05		HE863093
5_14	ACGTCGGACCAGGCTTCATTC	zma-miR166m_MIMAT0001744_Zea_mays	+/+	2e-05		HE860476
5_14	ACGTCGGACCAGGCTTCATTCCCC	zma-miR166a_MIMAT0001375_Zea_mays	+/+	7e-07		HE863189
5_14	ATGTTGTCTGGCTCGAGG	zma-miR166c*_MIMAT0015152_Zea_mays	+/+	2e-05		HE860477
5_14	ATTTGGTTCTACATTTAGTGAC	mtr-miR2646b_MIMAT0013416_Medicago_truncatula	+/+	0.15		HE863191
5_14	CGGACCAGGCTTCATTCC	zma-miR166m_MIMAT0001744_Zea_mays	+/+	2e-05		HE863097
5_14	CGGACCAGGCTTCATTCCC	zma-miR166d_MIMAT0001384_Zea_mays	+/+	6e-06		HE860454
5_14	CGGACCAGGCTTCATTCCCC	zma-miR166a_MIMAT0001375_Zea_mays	+/+	2e-06		HE863099
5_14	CGGACCAGGCTTCATTCCCCC	ctr-miR166_MIMAT0014071_Citrus_trifoliata	+/+	5e-07		HE860454
5_14	CGTCGGACCAGGCTTCATTCC	zma-miR166m_MIMAT0001744_Zea_mays	+/+	6e-06		HE860477
5_14	CGTCGGACCAGGCTTCATTCCC	zma-miR166d_MIMAT0001384_Zea_mays	+/+	2e-06		HE863193
5_14	CGTCGGACCAGGCTTCATTCCCC	zma-miR166a_MIMAT0001375_Zea_mays	+/+	6e-07		HE860478
5_14	GAATGTTGTCTGGCTCGA	zma-miR166c*_MIMAT0015152_Zea_mays	+/+	2e-05		HE863195
5_14	GAATGTTGTCTGGCTCGAGG	zma-miR166c*_MIMAT0015152_Zea_mays	+/+	2e-06		HE860478
5_14	GAATGTTGTCTGGCTCGAGGC	zma-miR166c*_MIMAT0015152_Zea_mays	+/+	2e-06		HE863197
5_14	GAATGTTGTCTGGCTCGAGGCC	zma-miR166c*_MIMAT0015152_Zea_mays	+/+	2e-06		HE860479
5_14	GAATGTTGTCTGGCTCGAGGCCCC	zma-miR166c*_MIMAT0015152_Zea_mays	+/+	2e-06		HE863199
5_14	GACCAGGCTTCATTCCCC	zma-miR166a_MIMAT0001375_Zea_mays	+/+	2e-05		HE860456
5_14	GGAATGTTGTCTGGCTCG	zma-miR166c*_MIMAT0015152_Zea_mays	+/+	2e-05		HE860479
5_14	GGAATGTTGTCTGGCTCGA	zma-miR166c*_MIMAT0015152_Zea_mays	+/+	6e-06		HE863201
5_14	GGAATGTTGTCTGGCTCGAG	zma-miR166c*_MIMAT0015152_Zea_mays	+/+	2e-06		HE860480
5_14	GGAATGTTGTCTGGCTCGAGG	zma-miR166c*_MIMAT0015152_Zea_mays	+/+	5e-07		HE863203
5_14	GGAATGTTGTCTGGCTCGAGGC	zma-miR166c*_MIMAT0015152_Zea_mays	+/+	6e-07		HE860480
5_14	GGACCAGGCTTCATTCCC	zma-miR166d_MIMAT0001384_Zea_mays	+/+	2e-05		HE860457
5_14	GGACCAGGCTTCATTCCCC	zma-miR166a_MIMAT0001375_Zea_mays	+/+	6e-06		HE863111
5_14	GTCGGACCAGGCTTCATTC	zma-miR166m_MIMAT0001744_Zea_mays	+/+	2e-05		HE863205
5_14	GTCGGACCAGGCTTCATTCC	zma-miR166m_MIMAT0001744_Zea_mays	+/+	7e-06		HE860481
5_14	GTCGGACCAGGCTTCATTCCC	zma-miR166d_MIMAT0001384_Zea_mays	+/+	2e-06		HE863207
5_14	GTCGGACCAGGCTTCATTCCCC	zma-miR166a_MIMAT0001375_Zea_mays	+/+	6e-07		HE860481
5_14	GTCGGACCAGGCTTCATTCCCCC	ctr-miR166_MIMAT0014071_Citrus_trifoliata	+/+	2e-07		HE863209
5_14	GTTGTCTGGCTCGAGGCC	zma-miR166c*_MIMAT0015152_Zea_mays	+/+	0.0002		HE860482
5_14	TAAATGTAGAACCAAATGATCT	ath-miR829.1_MIMAT0004245_Arabidopsis_thaliana	+/+	0.53		HE863211
5_14	TAAATGTAGAACCAAATGATCT	aly-miR845b_MIMAT0017634_Arabidopsis_lyrata	+/+	0.53		HE863211
5_14	TCACTAAATGTAGAACCAAATG	mtr-miR2646b_MIMAT0013416_Medicago_truncatula	+/-	0.15		HE860482
5_14	TCGGACCAGGCTTCATTC	zma-miR166m_MIMAT0001744_Zea_mays	+/+	2e-05		HE860457
5_14	TCGGACCAGGCTTCATTCC	zma-miR166m_MIMAT0001744_Zea_mays	+/+	6e-06		HE863113
5_14	TCGGACCAGGCTTCATTCCC	zma-miR166d_MIMAT0001384_Zea_mays	+/+	2e-06		HE860458
5_14	TCGGACCAGGCTTCATTCCCC	zma-miR166a_MIMAT0001375_Zea_mays	+/+	5e-07		HE860285
5_14	TCGGACCAGGCTTCATTCCCCC	ctr-miR166_MIMAT0014071_Citrus_trifoliata	+/+	2e-07		HE863115
5_14	TGTCTGGCTCGAGGCCCCTA	zma-miR166c*_MIMAT0015152_Zea_mays	+/+	0.004		HE863213
5_3	CCCGCCTTGCATCAACTG	mtr-miR168c*_MIMAT0022236_Medicago_truncatula	+/+	2e-05		HE860483
5_3	CCCGCCTTGCATCAACTGAA	mtr-miR168c*_MIMAT0022236_Medicago_truncatula	+/+	2e-06		HE863215
5_3	CCCGCCTTGCATCAACTGAAT	mtr-miR168c*_MIMAT0022236_Medicago_truncatula	+/+	5e-07		HE860483
5_3	CCGCCTTGCATCAACTGAAT	mtr-miR168c*_MIMAT0022236_Medicago_truncatula	+/+	2e-06		HE863217
5_3	CGCTTGGTGCAGGTCGGGA	vvi-miR168_MIMAT0005675_Vitis_vinifera	+/+	6e-06		HE860484
5_3	CGCTTGGTGCAGGTCGGGAA	vvi-miR168_MIMAT0005675_Vitis_vinifera	+/+	2e-06		HE863219
5_3	CGCTTGGTGCAGGTCGGGAAC	vvi-miR168_MIMAT0005675_Vitis_vinifera	+/+	2e-06		HE860484
5_3	GCTTGGTGCAGGTCGGGAA	vvi-miR168_MIMAT0005675_Vitis_vinifera	+/+	6e-06		HE863221
5_3	GGGTCCCGCCTTGCATCAAC	aau-miR168_MIMAT0022678_Acacia_auriculiformis	+/-	8e-05		HE860485
5_3	GGTCCCGCCTTGCATCAACTGAAT	aau-miR168_MIMAT0022678_Acacia_auriculiformis	+/-	2e-07		HE863223
5_3	TCGCTTGGTGCAGGTCGGGA	vvi-miR168_MIMAT0005675_Vitis_vinifera	+/+	2e-06		HE860485
5_3	TCGCTTGGTGCAGGTCGGGAA	vvi-miR168_MIMAT0005675_Vitis_vinifera	+/+	5e-07		HE860370
5_3	TCGCTTGGTGCAGGTCGGGAACT	vvi-miR168_MIMAT0005675_Vitis_vinifera	+/+	6e-07		HE863225
5_3	TGGGTCCCGCCTTGCATCAAC	aau-miR168_MIMAT0022678_Acacia_auriculiformis	+/-	7e-05		HE860486
5_3	TGGGTCCCGCCTTGCATCAACT	aau-miR168_MIMAT0022678_Acacia_auriculiformis	+/-	2e-05		HE863227
5_3	TGGTGCAGGTCGGGAACTGCT	vvi-miR168_MIMAT0005675_Vitis_vinifera	+/+	0.0003		HE860486
5_3	TTGGTCGGTGGGTGCGAAATGGGT	mtr-miR2659f_MIMAT0013465_Medicago_truncatula	+/+	2.3		HE863229
6_29	AAGCTCAGGAGGGATAGC	zma-miR390b_MIMAT0014033_Zea_mays	+/+	2e-05		HE860487
6_29	AAGCTCAGGAGGGATAGCGC	zma-miR390b_MIMAT0014033_Zea_mays	+/+	2e-06		HE863231
6_29	AAGCTCAGGAGGGATAGCGCC	zma-miR390b_MIMAT0014033_Zea_mays	+/+	5e-07		HE860388
6_29	AGCTCAGGAGGGATAGCGCC	zma-miR390b_MIMAT0014033_Zea_mays	+/+	2e-06		HE860487
6_29	CGCTATCCATCCTGAGTTTC	gma-miR390c_MIMAT0020995_Glycine_max	+/+	2e-06		HE863233
6_29	CGCTATCCATCCTGAGTTTCA	aly-miR390a*_MIMAT0017534_Arabidopsis_lyrata	+/+	5e-07		HE860488
6_29	TATTGCGCTATCCATCCTGAGTT	gma-miR390c_MIMAT0020995_Glycine_max	+/+	3e-05		HE863235
6_29	TCCATCCTGAGTTTCATGGCT	aly-miR390a*_MIMAT0017534_Arabidopsis_lyrata	+/+	0.0003		HE860488
6_29	TTGCGCTATCCATCCTGAG	gma-miR390c_MIMAT0020995_Glycine_max	+/+	0.0003		HE863237
6_30	AAGCTGCCAGCATGATCTGAGC	bdi-miR167d_MIMAT0020677_Brachypodium_distachyon	+/+	2e-06		HE860489
6_30	AGATCATGTGGTAGCTTCATC	zma-miR167j*_MIMAT0015322_Zea_mays	+/+	0.003		HE863239
6_30	CTAGATCATGTGGTAGCTTCATC	zma-miR167j*_MIMAT0015322_Zea_mays	+/+	0.004		HE860489
6_30	GAAGCTGCCAGCATGATCTG	zma-miR167j_MIMAT0013987_Zea_mays	+/+	2e-06		HE863241
6_30	GAAGCTGCCAGCATGATCTGA	bdi-miR167d_MIMAT0020677_Brachypodium_distachyon	+/+	5e-07		HE860490
6_30	GATCATGTGGTAGCTTCATC	zma-miR167j*_MIMAT0015322_Zea_mays	+/+	0.004		HE863243
6_30	GCTAGATCATGTGGTAGCTTCATC	zma-miR167j*_MIMAT0015322_Zea_mays	+/+	0.004		HE860490
6_30	TAGATCATGTGGTAGCTTCATC	zma-miR167j*_MIMAT0015322_Zea_mays	+/+	0.004		HE863245
6_30	TGAAGCTGCCAGCATGAT	zma-miR167j_MIMAT0013987_Zea_mays	+/+	2e-05		HE860491
6_30	TGAAGCTGCCAGCATGATC	zma-miR167j_MIMAT0013987_Zea_mays	+/+	6e-06		HE863247
6_30	TGAAGCTGCCAGCATGATCT	zma-miR167j_MIMAT0013987_Zea_mays	+/+	2e-06		HE860284
6_30	TGAAGCTGCCAGCATGATCTG	zma-miR167j_MIMAT0013987_Zea_mays	+/+	5e-07		HE860399
6_30	TGAAGCTGCCAGCATGATCTGA	bdi-miR167d_MIMAT0020677_Brachypodium_distachyon	+/+	2e-07		HE860400
6_30	TGAAGCTGCCAGCATGATCTGAGC	bdi-miR167d_MIMAT0020677_Brachypodium_distachyon	+/+	2e-07		HE860491
6_30	TGTTGAAGCTGCCAGCATGATC	gma-miR167h_MIMAT0021064_Glycine_max	+/-	2e-06		HE863249
6_4	AAGCTCAGGAGGGATAGC	zma-miR390b_MIMAT0014033_Zea_mays	+/+	2e-05		HE860487
6_4	AAGCTCAGGAGGGATAGCGC	zma-miR390b_MIMAT0014033_Zea_mays	+/+	2e-06		HE863231
6_4	AAGCTCAGGAGGGATAGCGCC	zma-miR390b_MIMAT0014033_Zea_mays	+/+	5e-07		HE860388
6_4	AGCTCAGGAGGGATAGCGCC	zma-miR390b_MIMAT0014033_Zea_mays	+/+	2e-06		HE860487
6_4	CGCTATCTATCCTGAGTTTCA	aly-miR390a*_MIMAT0017534_Arabidopsis_lyrata	+/+	2e-05		HE860492
6_7	AATTACTACTTTTGAGTGGTTA	aly-miR4221_MIMAT0017909_Arabidopsis_lyrata	+/-	0.15		HE863251
6_7	ATCTTTCCCAATCCACCCA	gma-miR482d-5p_MIMAT0021671_Glycine_max	+/-	0.011		HE860492
6_7	ATCTTTCCCAATCCACCCATGCC	ptc-miR472b_MIMAT0002061_Populus_trichocarpa	+/+	0.004		HE863253
6_7	ATCTTTCCCAATCCACCCATGCC	ghr-miR482b_MIMAT0014340_Gossypium_hirsutum	+/+	0.004		HE863253
6_7	CATGGGTAAGTGGGGAAGA	mtr-miR482_MIMAT0021232_Medicago_truncatula	+/+	0.13		HE860493
6_7	CATGGGTAAGTGGGGAAGATG	mtr-miR482_MIMAT0021232_Medicago_truncatula	+/+	0.14		HE863255
6_7	CATGGGTAAGTGGGGAAGATGA	mtr-miR482_MIMAT0021232_Medicago_truncatula	+/+	0.15		HE860493
6_7	CTTTCCCAATCCACCCATGC	ptc-miR472b_MIMAT0002061_Populus_trichocarpa	+/+	0.012		HE863257
6_7	CTTTCCCAATCCACCCATGC	gma-miR482d-5p_MIMAT0021671_Glycine_max	+/-	0.012		HE863257
6_7	CTTTCCCAATCCACCCATGCC	ptc-miR472b_MIMAT0002061_Populus_trichocarpa	+/+	0.003		HE860494
6_7	TCCCAATCCACCCATGCC	osa-miR2118r_MIMAT0011757_Oryza_sativa	+/+	0.033		HE863259
6_7	TCCCAATCCACCCATGCC	ptc-miR472b_MIMAT0002061_Populus_trichocarpa	+/+	0.033		HE863259
6_7	TCCCAATCCACCCATGCC	ghr-miR482b_MIMAT0014340_Gossypium_hirsutum	+/+	0.033		HE863259
6_7	TCTTTCCCAATCCACCCA	gma-miR482d-5p_MIMAT0021671_Glycine_max	+/-	0.009		HE860494
6_7	TCTTTCCCAATCCACCCAT	gma-miR482d-5p_MIMAT0021671_Glycine_max	+/-	0.003		HE863261
6_7	TCTTTCCCAATCCACCCATG	gma-miR482d-5p_MIMAT0021671_Glycine_max	+/-	0.004		HE860495
6_7	TCTTTCCCAATCCACCCATGC	gma-miR482d-5p_MIMAT0021671_Glycine_max	+/-	0.003		HE863263
6_7	TCTTTCCCAATCCACCCATGCC	ptc-miR472b_MIMAT0002061_Populus_trichocarpa	+/+	0.004		HE860389
6_7	TCTTTCCCAATCCACCCATGCC	ghr-miR482b_MIMAT0014340_Gossypium_hirsutum	+/+	0.004		HE860389
6_7	TCTTTCCCAATCCACCCATGCCT	osa-miR2118r_MIMAT0011757_Oryza_sativa	+/+	0.004		HE860495
6_7	TCTTTCCCAATCCACCCATGCCT	ptc-miR472b_MIMAT0002061_Populus_trichocarpa	+/+	0.004		HE860495
6_7	TCTTTCCCAATCCACCCATGCCT	ghr-miR482b_MIMAT0014340_Gossypium_hirsutum	+/+	0.004		HE860495
6_7	TGGCATGGGTAAGTGGGGAAGA	mtr-miR482_MIMAT0021232_Medicago_truncatula	+/+	0.013		HE863265
6_7	TTAGGTTTCCTCTTATTCATCC	aly-miR847_MIMAT0017638_Arabidopsis_lyrata	+/+	0.53		HE860496
6_7	TTCCCAATCCACCCATGCCT	osa-miR2118r_MIMAT0011757_Oryza_sativa	+/+	0.004		HE863267
6_7	TTCCCAATCCACCCATGCCTT	osa-miR2118r_MIMAT0011757_Oryza_sativa	+/+	0.003		HE860496
6_7	TTTCCCAATCCACCCATGCCT	osa-miR2118r_MIMAT0011757_Oryza_sativa	+/+	0.003		HE863269
6_7	TTTCCCAATCCACCCATGCCT	ptc-miR472b_MIMAT0002061_Populus_trichocarpa	+/+	0.003		HE863269
6_7	TTTCCCAATCCACCCATGCCTT	osa-miR2118r_MIMAT0011757_Oryza_sativa	+/+	0.004		HE860497
6_7	TTTCCCAATCCACCCATGCCTT	ptc-miR472b_MIMAT0002061_Populus_trichocarpa	+/+	0.004		HE860497
6_7	TTTCCCAATCCACCCATGCCTTA	osa-miR2118r_MIMAT0011757_Oryza_sativa	+/+	0.004		HE863271
6_7	TTTCCCAATCCACCCATGCCTTA	ptc-miR472b_MIMAT0002061_Populus_trichocarpa	+/+	0.004		HE863271
6_7	TTTCCTCTTATTCATCCCTCT	bdi-miR5058_MIMAT0020557_Brachypodium_distachyon	+/-	0.47		HE860497
6_7	TTTCCTCTTATTCATCCCTCT	aly-miR847_MIMAT0017638_Arabidopsis_lyrata	+/+	0.47		HE860497
7_23	AAGAAAGCTGTGGGAGAACAT	gma-miR396d_MIMAT0018262_Glycine_max	+/+	2e-05		HE863273
7_23	AAGAAAGCTGTGGGAGAACATGGC	gma-miR396d_MIMAT0018262_Glycine_max	+/+	7e-07		HE860498
7_23	CACAGCTTTCTTGAACTT	zma-miR396f_MIMAT0014015_Zea_mays	+/+	2e-05		HE863275
7_23	CCACAGCTTTCTTGAACT	zma-miR396f_MIMAT0014015_Zea_mays	+/+	2e-05		HE860498
7_23	CTCAAGAAAGCTGTGGGAGA	gma-miR396b-3p_MIMAT0020923_Glycine_max	+/+	2e-06		HE863277
7_23	GCTCAAGAAAGCTGTGGGAGA	gma-miR396b-3p_MIMAT0020923_Glycine_max	+/+	5e-07		HE860499
7_23	TATAAACAAGTCCTGGTCATGCTT	zma-miR167g*_MIMAT0015188_Zea_mays	+/+	2.3		HE863279
7_23	TCCACAGCTTTCTTGAACT	zma-miR396f_MIMAT0014015_Zea_mays	+/+	6e-06		HE860499
7_23	TCCACAGCTTTCTTGAACTT	zma-miR396f_MIMAT0014015_Zea_mays	+/+	2e-06		HE863281
7_23	TTCCACAGCTTTCTTGAA	zma-miR396g*_MIMAT0015351_Zea_mays	+/-	2e-05		HE860500
7_23	TTCCACAGCTTTCTTGAAC	zma-miR396g*_MIMAT0015351_Zea_mays	+/-	6e-06		HE863283
7_23	TTCCACAGCTTTCTTGAACT	zma-miR396f_MIMAT0014015_Zea_mays	+/+	2e-06		HE860500
7_23	TTCCACAGCTTTCTTGAACTT	zma-miR396f_MIMAT0014015_Zea_mays	+/+	5e-07		HE860413
7_23	TTCCACAGCTTTCTTGAACTTC	zma-miR396f_MIMAT0014015_Zea_mays	+/+	6e-07		HE863285
7_24	ACACTGTGGCTCGTTGTGTTGTCA	osa-miR5491_MIMAT0022124_Oryza_sativa	+/+	0.65		HE860501
7_24	ACGTTATGTTGTCAAATTGTC	zma-miR166d*_MIMAT0015153_Zea_mays	+/+	5.8		HE863287
7_24	ACGTTATGTTGTCAAATTGTC	sbi-miR5568_MIMAT0022248_Sorghum_bicolor	+/-	5.8		HE863287
7_24	ACGTTATGTTGTCAAATTGTC	sbi-miR5565e_MIMAT0022243_Sorghum_bicolor	+/+	5.8		HE863287
7_24	ACGTTATGTTGTCAAATTGTC	sbi-miR821c_MIMAT0011387_Sorghum_bicolor	+/-	5.8		HE863287
7_24	ACGTTATGTTGTCAAATTGTC	osa-miR5534b_MIMAT0022170_Oryza_sativa	+/-	5.8		HE863287
7_24	ATGTTGTCAAATTGTCAATC	zma-miR166d*_MIMAT0015153_Zea_mays	+/+	6.5		HE860501
7_24	ATGTTGTCAAATTGTCAATC	sbi-miR5568_MIMAT0022248_Sorghum_bicolor	+/-	6.5		HE860501
7_24	ATGTTGTCAAATTGTCAATC	sbi-miR5565e_MIMAT0022243_Sorghum_bicolor	+/+	6.5		HE860501
7_24	ATGTTGTCAAATTGTCAATC	osa-miR5534b_MIMAT0022170_Oryza_sativa	+/-	6.5		HE860501
7_24	ATGTTGTCAAATTGTCAATC	mtr-miR5205a_MIMAT0021133_Medicago_truncatula	+/-	6.5		HE860501
7_24	CAACGTGACAACACAACGAGC	osa-miR5491_MIMAT0022124_Oryza_sativa	+/-	1.6		HE863289
7_24	CAACGTGACAACACAACGAGC	mtr-miR2635_MIMAT0013401_Medicago_truncatula	+/+	1.6		HE863289
7_24	CAACGTGACAACACAACGAGC	gma-miR5674_MIMAT0022459_Glycine_max	+/-	1.6		HE863289
7_24	CAACGTGACAACACAACGAGC	gma-miR1520j_MIMAT0018263_Glycine_max	+/+	1.6		HE863289
7_24	CAACGTGACAACACAACGAGCC	osa-miR5491_MIMAT0022124_Oryza_sativa	+/-	0.53		HE860502
7_24	CACGTTATGTTGTCAAATTGTC	zma-miR166d*_MIMAT0015153_Zea_mays	+/+	6.5		HE863291
7_24	CACGTTATGTTGTCAAATTGTC	sbi-miR5568_MIMAT0022248_Sorghum_bicolor	+/-	6.5		HE863291
7_24	CACGTTATGTTGTCAAATTGTC	sbi-miR5565e_MIMAT0022243_Sorghum_bicolor	+/+	6.5		HE863291
7_24	CACGTTATGTTGTCAAATTGTC	sbi-miR821c_MIMAT0011387_Sorghum_bicolor	+/-	6.5		HE863291
7_24	CACGTTATGTTGTCAAATTGTC	osa-miR5534b_MIMAT0022170_Oryza_sativa	+/-	6.5		HE863291
7_24	TATGTTGTCAAATTGTCAAT	zma-miR166d*_MIMAT0015153_Zea_mays	+/+	6.5		HE860502
7_24	TATGTTGTCAAATTGTCAAT	sbi-miR5568_MIMAT0022248_Sorghum_bicolor	+/-	6.5		HE860502
7_24	TATGTTGTCAAATTGTCAAT	sbi-miR5565e_MIMAT0022243_Sorghum_bicolor	+/+	6.5		HE860502
7_24	TATGTTGTCAAATTGTCAAT	osa-miR5534b_MIMAT0022170_Oryza_sativa	+/-	6.5		HE860502
7_24	TATGTTGTCAAATTGTCAAT	osa-miR5143_MIMAT0021087_Oryza_sativa	+/+	6.5		HE860502
7_24	TATGTTGTCAAATTGTCAATC	zma-miR166d*_MIMAT0015153_Zea_mays	+/+	5.8		HE860414
7_24	TATGTTGTCAAATTGTCAATC	sbi-miR5568_MIMAT0022248_Sorghum_bicolor	+/-	5.8		HE860414
7_24	TATGTTGTCAAATTGTCAATC	sbi-miR5565e_MIMAT0022243_Sorghum_bicolor	+/+	5.8		HE860414
7_24	TATGTTGTCAAATTGTCAATC	osa-miR5534b_MIMAT0022170_Oryza_sativa	+/-	5.8		HE860414
7_24	TATGTTGTCAAATTGTCAATC	osa-miR5143_MIMAT0021087_Oryza_sativa	+/+	5.8		HE860414
7_24	TGAACACAAAGATACATGCCCG	sbi-miR5565d_MIMAT0022254_Sorghum_bicolor	+/-	0.53		HE863293
7_24	TGAACACAAAGATACATGCCCG	osa-miR2866_MIMAT0013813_Oryza_sativa	+/-	0.53		HE863293
7_24	TTGACAACGTGACAACACAAC	mtr-miR2635_MIMAT0013401_Medicago_truncatula	+/+	0.47		HE860503
7_25	GACAGAAGAGAGTGAGCAC	zma-miR156l_MIMAT0013973_Zea_mays	+/+	6e-06		HE863121
7_25	GCTCACTTCTCTCTCTGTCAGC	zma-miR156a*_MIMAT0015129_Zea_mays	+/+	6e-07		HE863295
7_25	TGACAGAAGAGAGTGAGCA	zma-miR156l_MIMAT0013973_Zea_mays	+/+	6e-06		HE860460
7_25	TGACAGAAGAGAGTGAGCAC	zma-miR156l_MIMAT0013973_Zea_mays	+/+	2e-06		HE860311
7_25	TGACAGAAGAGAGTGAGCACA	tae-miR156_MIMAT0018208_Triticum_aestivum	+/+	5e-07		HE863125
8_16	CCGACAAGCGTGCTCTCTCTCGTT	osa-miR535_MIMAT0003142_Oryza_sativa	+/-	0.0001		HE860503
8_16	GTGCTCTCTCTTGTTGTCATG	osa-miR535_MIMAT0003142_Oryza_sativa	+/-	0.0003		HE863297
8_16	TGACAACGAGAGAGAGCAC	osa-miR535_MIMAT0003142_Oryza_sativa	+/+	6e-06		HE860504
8_16	TGACAACGAGAGAGAGCACG	osa-miR535_MIMAT0003142_Oryza_sativa	+/+	2e-06		HE863299
8_16	TGACAACGAGAGAGAGCACGC	osa-miR535_MIMAT0003142_Oryza_sativa	+/+	5e-07		HE860423
8_16	TTGACAACGAGAGAGAGCAC	osa-miR535_MIMAT0003142_Oryza_sativa	+/+	7e-06		HE860504
8_16	TTGACAACGAGAGAGAGCACG	osa-miR535_MIMAT0003142_Oryza_sativa	+/+	2e-06		HE863301
8_16	TTGACAACGAGAGAGAGCACGC	osa-miR535_MIMAT0003142_Oryza_sativa	+/+	6e-07		HE860505
8_16	TTGTCGGCACCCATGAAAGGGCCA	mtr-miR2659f_MIMAT0013465_Medicago_truncatula	+/-	2.3		HE863303
8_16	TTGTCGGCACCCATGAAAGGGCCA	pta-miR1309_MIMAT0009126_Pinus_taeda	+/-	2.3		HE863303
8_16	TTTGACAACGAGAGAGAGCAC	osa-miR535_MIMAT0003142_Oryza_sativa	+/+	6e-06		HE860505
8_19	AATGTCGTCTGGTTCGAGA	gma-miR166i-5p_MIMAT0021645_Glycine_max	+/+	2e-05		HE863305
8_19	AATGTCGTCTGGTTCGAGATC	gma-miR166i-5p_MIMAT0021645_Glycine_max	+/+	2e-05		HE860506
8_19	ATTTCGGACCAGGCTTCATTC	zma-miR166m_MIMAT0001744_Zea_mays	+/+	2e-05		HE863307
8_19	ATTTCGGACCAGGCTTCATTCCCC	zma-miR166a_MIMAT0001375_Zea_mays	+/+	7e-07		HE860506
8_19	CGGACCAGGCTTCATTCC	zma-miR166m_MIMAT0001744_Zea_mays	+/+	2e-05		HE863097
8_19	CGGACCAGGCTTCATTCCC	zma-miR166d_MIMAT0001384_Zea_mays	+/+	6e-06		HE860454
8_19	CGGACCAGGCTTCATTCCCC	zma-miR166a_MIMAT0001375_Zea_mays	+/+	2e-06		HE863099
8_19	CGGACCAGGCTTCATTCCCCT	zma-miR166a_MIMAT0001375_Zea_mays	+/+	2e-06		HE863309
8_19	GAATGTCGTCTGGTTCGAGA	gma-miR166i-5p_MIMAT0021645_Glycine_max	+/+	7e-06		HE860507
8_19	GACCAGGCTTCATTCCCC	zma-miR166a_MIMAT0001375_Zea_mays	+/+	2e-05		HE860456
8_19	GACCAGGCTTCATTCCCCTCA	zma-miR166a_MIMAT0001375_Zea_mays	+/+	2e-05		HE863311
8_19	GATTTCGGACCAGGCTTCATTCCC	zma-miR166d_MIMAT0001384_Zea_mays	+/+	2e-06		HE860507
8_19	GGAATGTCGTCTGGTTCGA	gma-miR166i-5p_MIMAT0021645_Glycine_max	+/+	6e-06		HE863313
8_19	GGAATGTCGTCTGGTTCGAGA	gma-miR166i-5p_MIMAT0021645_Glycine_max	+/+	2e-06		HE860508
8_19	GGAATGTCGTCTGGTTCGAGAT	gma-miR166i-5p_MIMAT0021645_Glycine_max	+/+	2e-06		HE863315
8_19	GGACCAGGCTTCATTCCC	zma-miR166d_MIMAT0001384_Zea_mays	+/+	2e-05		HE860457
8_19	GGACCAGGCTTCATTCCCC	zma-miR166a_MIMAT0001375_Zea_mays	+/+	6e-06		HE863111
8_19	GGGAATGTCGTCTGGTTCGAG	gma-miR166i-5p_MIMAT0021645_Glycine_max	+/+	2e-06		HE860508
8_19	TCGGACCAGGCTTCATTC	zma-miR166m_MIMAT0001744_Zea_mays	+/+	2e-05		HE860457
8_19	TCGGACCAGGCTTCATTCC	zma-miR166m_MIMAT0001744_Zea_mays	+/+	6e-06		HE863113
8_19	TCGGACCAGGCTTCATTCCC	zma-miR166d_MIMAT0001384_Zea_mays	+/+	2e-06		HE860458
8_19	TCGGACCAGGCTTCATTCCCC	zma-miR166a_MIMAT0001375_Zea_mays	+/+	5e-07		HE860285
8_19	TCGGACCAGGCTTCATTCCCCT	zma-miR166a_MIMAT0001375_Zea_mays	+/+	6e-07		HE863317
8_19	TCGGACCAGGCTTCATTCCCCTC	zma-miR166a_MIMAT0001375_Zea_mays	+/+	6e-07		HE860509
8_19	TTCGGACCAGGCTTCATTCC	zma-miR166m_MIMAT0001744_Zea_mays	+/+	7e-06		HE863319
8_19	TTCGGACCAGGCTTCATTCCC	zma-miR166d_MIMAT0001384_Zea_mays	+/+	2e-06		HE860509
8_19	TTCGGACCAGGCTTCATTCCCC	zma-miR166a_MIMAT0001375_Zea_mays	+/+	6e-07		HE863321
8_19	TTCGGACCAGGCTTCATTCCCCT	zma-miR166a_MIMAT0001375_Zea_mays	+/+	6e-07		HE860510
8_19	TTGAGGGGAATGTCGTCTGG	zma-miR166i*_MIMAT0015149_Zea_mays	+/+	0.004		HE863323
8_19	TTTCGGACCAGGCTTCATTCC	zma-miR166m_MIMAT0001744_Zea_mays	+/+	6e-06		HE860510
8_21	CACGTGCTCCCCTTCTCC	zma-miR164g*_MIMAT0015319_Zea_mays	+/+	2e-05		HE863325
8_21	CACGTGCTCCCCTTCTCCAAC	zma-miR164g*_MIMAT0015319_Zea_mays	+/+	6e-06		HE860511
8_21	TGGAGAAGCAGGGCACGTGCA	zma-miR164g_MIMAT0013984_Zea_mays	+/+	5e-07		HE860424

## Sheet: precursor
miRNA	seq	blast_result_vs_precursor_sequences	mature_orientation	e_value		EMBL Accession Number
1_10	AGTTTGTGCGTGAATCGAACC	rco-MIR403b_MI0013429_Ricinus_communis_miR403b_stem-loop	+/+	0.0002		HE862997
1_10	CAGTTTGTGCGTGAATCGAAC	rco-MIR403b_MI0013429_Ricinus_communis_miR403b_stem-loop	+/+	0.0002		HE860429
1_10	TTAGATTCACGCACAAAC	gma-MIR403b_MI0018632_Glycine_max_miR403b_stem-loop	+/+	0.0001		HE862999
1_10	TTAGATTCACGCACAAACT	gma-MIR403b_MI0018632_Glycine_max_miR403b_stem-loop	+/+	4e-05		HE860429
1_10	TTAGATTCACGCACAAACTC	tcc-MIR403b_MI0017529_Theobroma_cacao_miR403b_stem-loop	+/+	2e-05		HE863001
1_10	TTAGATTCACGCACAAACTCG	tcc-MIR403b_MI0017529_Theobroma_cacao_miR403b_stem-loop	+/+	5e-06		HE860293
1_26	CTTTGCCAACCCCGCCCATTCC	mdm-MIR482_MI0010695_Malus_domestica_miR482_stem-loop	+/+	0.01		HE863051
1_26	TTGCCAACCCCGCCCATTCC	mdm-MIR482_MI0010695_Malus_domestica_miR482_stem-loop	+/+	0.008		HE860447
1_26	TTGCCAACCCCGCCCATTCCA	mdm-MIR482_MI0010695_Malus_domestica_miR482_stem-loop	+/+	0.01		HE863073
1_26	TTGCCAACCCCGCCCATTCCAA	mdm-MIR482_MI0010695_Malus_domestica_miR482_stem-loop	+/+	0.01		HE860305
1_26	TTTGCCAACCCCGCCCATTCC	mdm-MIR482_MI0010695_Malus_domestica_miR482_stem-loop	+/+	0.01		HE860449
1_26	TTTGCCAACCCCGCCCATTCCA	mdm-MIR482_MI0010695_Malus_domestica_miR482_stem-loop	+/+	0.01		HE863081
1_29	AGGTGGGCATACTGCCAACTG	tcc-MIR394a_MI0017507_Theobroma_cacao_miR394a_stem-loop	+/+	5e-06		HE860450
1_29	ATTGGCATTCTGTCCACCTCC	tcc-MIR394a_MI0017507_Theobroma_cacao_miR394a_stem-loop	+/+	5e-06		HE863085
1_29	TGGCATTCTGTCCACCTCC	ssl-MIR394_MI0019349_Salvia_sclarea_miR394_stem-loop	+/+	4e-05		HE860451
1_29	TTGGCATTCTGTCCACCT	ssl-MIR394_MI0019349_Salvia_sclarea_miR394_stem-loop	+/+	0.0001		HE863087
1_29	TTGGCATTCTGTCCACCTC	ssl-MIR394_MI0019349_Salvia_sclarea_miR394_stem-loop	+/+	4e-05		HE860451
1_29	TTGGCATTCTGTCCACCTCC	ssl-MIR394_MI0019349_Salvia_sclarea_miR394_stem-loop	+/+	2e-05		HE860307
1_29	TTGGCATTCTGTCCACCTCCT	ssl-MIR394_MI0019349_Salvia_sclarea_miR394_stem-loop	+/+	5e-06		HE863089
1_29	TTGGCATTCTGTCCACCTCCTC	aly-MIR394b_MI0014575_Arabidopsis_lyrata_miR394b_stem-loop	+/+	2e-06		HE860452
1_3	AATGCTGTCTGGTTCGAGA	tcc-MIR166d_MI0017470_Theobroma_cacao_miR166d_stem-loop	+/+	4e-05		HE860452
1_3	ACCAGGCTTCATTCCCCC	bdi-MIR166b_MI0018092_Brachypodium_distachyon_miR166b_stem-loop	+/+	0.0001		HE863093
1_3	ATCCGAATGATCTCGGACCAGGCT	tcc-MIR166d_MI0017470_Theobroma_cacao_miR166d_stem-loop	+/+	7e-06		HE860453
1_3	ATCTCGGACCAGGCTTCATTCCCC	bdi-MIR166c_MI0018113_Brachypodium_distachyon_miR166c_stem-loop	+/+	2e-07		HE863095
1_3	ATGCTGTCTGGTTCGAGA	tcc-MIR166d_MI0017470_Theobroma_cacao_miR166d_stem-loop	+/+	0.0001		HE860453
1_3	CGGACCAGGCTTCATTCC	ssl-MIR166b_MI0019344_Salvia_sclarea_miR166b_stem-loop	+/+	0.0001		HE863097
1_3	CGGACCAGGCTTCATTCCC	ssl-MIR166b_MI0019344_Salvia_sclarea_miR166b_stem-loop	+/+	4e-05		HE860454
1_3	CGGACCAGGCTTCATTCCCC	ssl-MIR166b_MI0019344_Salvia_sclarea_miR166b_stem-loop	+/+	2e-05		HE863099
1_3	CGGACCAGGCTTCATTCCCCC	bdi-MIR166b_MI0018092_Brachypodium_distachyon_miR166b_stem-loop	+/+	5e-06		HE860454
1_3	CTCGGACCAGGCTTCATTCC	ssl-MIR166b_MI0019344_Salvia_sclarea_miR166b_stem-loop	+/+	2e-05		HE863101
1_3	CTCGGACCAGGCTTCATTCCC	ssl-MIR166b_MI0019344_Salvia_sclarea_miR166b_stem-loop	+/+	5e-06		HE860455
1_3	CTCGGACCAGGCTTCATTCCCC	ssl-MIR166b_MI0019344_Salvia_sclarea_miR166b_stem-loop	+/+	2e-06		HE863103
1_3	CTCGGACCAGGCTTCATTCCCCC	bdi-MIR166b_MI0018092_Brachypodium_distachyon_miR166b_stem-loop	+/+	5e-07		HE860455
1_3	GAATGCTGTCTGGTTCGAGAC	tcc-MIR166d_MI0017470_Theobroma_cacao_miR166d_stem-loop	+/+	5e-06		HE863105
1_3	GACCAGGCTTCATTCCCC	ssl-MIR166b_MI0019344_Salvia_sclarea_miR166b_stem-loop	+/+	0.0001		HE860456
1_3	GGAATGCTGTCTGGTTCGA	tcc-MIR166d_MI0017470_Theobroma_cacao_miR166d_stem-loop	+/+	4e-05		HE863107
1_3	GGAATGCTGTCTGGTTCGAGA	tcc-MIR166d_MI0017470_Theobroma_cacao_miR166d_stem-loop	+/+	5e-06		HE860456
1_3	GGAATGCTGTCTGGTTCGAGAC	tcc-MIR166d_MI0017470_Theobroma_cacao_miR166d_stem-loop	+/+	2e-06		HE863109
1_3	GGACCAGGCTTCATTCCC	ssl-MIR166b_MI0019344_Salvia_sclarea_miR166b_stem-loop	+/+	0.0001		HE860457
1_3	GGACCAGGCTTCATTCCCC	ssl-MIR166b_MI0019344_Salvia_sclarea_miR166b_stem-loop	+/+	4e-05		HE863111
1_3	TCGGACCAGGCTTCATTC	ssl-MIR166b_MI0019344_Salvia_sclarea_miR166b_stem-loop	+/+	0.0001		HE860457
1_3	TCGGACCAGGCTTCATTCC	ssl-MIR166b_MI0019344_Salvia_sclarea_miR166b_stem-loop	+/+	4e-05		HE863113
1_3	TCGGACCAGGCTTCATTCCC	ssl-MIR166b_MI0019344_Salvia_sclarea_miR166b_stem-loop	+/+	2e-05		HE860458
1_3	TCGGACCAGGCTTCATTCCCC	ssl-MIR166b_MI0019344_Salvia_sclarea_miR166b_stem-loop	+/+	5e-06		HE860285
1_3	TCGGACCAGGCTTCATTCCCCC	bdi-MIR166b_MI0018092_Brachypodium_distachyon_miR166b_stem-loop	+/+	2e-06		HE863115
1_3	TCTCGGACCAGGCTTCATTCC	ssl-MIR166b_MI0019344_Salvia_sclarea_miR166b_stem-loop	+/+	5e-06		HE860458
1_3	TCTCGGACCAGGCTTCATTCCC	ssl-MIR166b_MI0019344_Salvia_sclarea_miR166b_stem-loop	+/+	2e-06		HE863117
1_3	TCTCGGACCAGGCTTCATTCCCC	ssl-MIR166b_MI0019344_Salvia_sclarea_miR166b_stem-loop	+/+	5e-07		HE860459
1_3	TCTCGGACCAGGCTTCATTCCCCC	bdi-MIR166b_MI0018092_Brachypodium_distachyon_miR166b_stem-loop	+/+	2e-07		HE863119
1_32	ATTGACAGAAGAGAGTGAGCAC	vun-MIR156a_MI0019565_Vigna_unguiculata_miR156a_stem-loop	+/+	2e-06		HE860459
1_32	GACAGAAGAGAGTGAGCAC	vun-MIR156a_MI0019565_Vigna_unguiculata_miR156a_stem-loop	+/+	4e-05		HE863121
1_32	GCTCATGTCTCTTTCTGTCAGC	vvi-MIR156b_MI0006486_Vitis_vinifera_miR156b_stem-loop	+/+	7e-05		HE860460
1_32	GCTCATGTCTCTTTCTGTCAGCT	vvi-MIR156b_MI0006486_Vitis_vinifera_miR156b_stem-loop	+/+	2e-05		HE863123
1_32	TGACAGAAGAGAGTGAGCA	vun-MIR156a_MI0019565_Vigna_unguiculata_miR156a_stem-loop	+/+	4e-05		HE860460
1_32	TGACAGAAGAGAGTGAGCAC	vun-MIR156a_MI0019565_Vigna_unguiculata_miR156a_stem-loop	+/+	2e-05		HE860311
1_32	TGACAGAAGAGAGTGAGCACA	vun-MIR156a_MI0019565_Vigna_unguiculata_miR156a_stem-loop	+/+	5e-06		HE863125
1_32	TGCTCATGTCTCTTTCTGTCAGC	vvi-MIR156b_MI0006486_Vitis_vinifera_miR156b_stem-loop	+/+	2e-05		HE860461
1_32	TTGACAGAAGAGAGTGAGCAC	vun-MIR156a_MI0019565_Vigna_unguiculata_miR156a_stem-loop	+/+	5e-06		HE863127
1_44	TGGCATTCTGTCCACCTCC	ssl-MIR394_MI0019349_Salvia_sclarea_miR394_stem-loop	+/+	4e-05		HE860451
1_44	TTGGCATTCTGTCCACCT	ssl-MIR394_MI0019349_Salvia_sclarea_miR394_stem-loop	+/+	0.0001		HE863087
1_44	TTGGCATTCTGTCCACCTC	ssl-MIR394_MI0019349_Salvia_sclarea_miR394_stem-loop	+/+	4e-05		HE860451
1_44	TTGGCATTCTGTCCACCTCC	ssl-MIR394_MI0019349_Salvia_sclarea_miR394_stem-loop	+/+	2e-05		HE860307
1_44	TTTGGCATTCTGTCCACCTCC	bdi-MIR394_MI0018115_Brachypodium_distachyon_miR394_stem-loop	+/+	5e-06		HE863129
10_1	ATGCACTGCCTCTTCCCTGGC	vun-MIR408_MI0019578_Vigna_unguiculata_miR408_stem-loop	+/+	5e-06		HE863135
10_1	TGCACTGCCTCTTCCCTG	vun-MIR408_MI0019578_Vigna_unguiculata_miR408_stem-loop	+/+	0.0001		HE860463
10_1	TGCACTGCCTCTTCCCTGG	vun-MIR408_MI0019578_Vigna_unguiculata_miR408_stem-loop	+/+	4e-05		HE863137
10_1	TGCACTGCCTCTTCCCTGGC	vun-MIR408_MI0019578_Vigna_unguiculata_miR408_stem-loop	+/+	2e-05		HE860464
10_1	TGCACTGCCTCTTCCCTGGCT	vun-MIR408_MI0019578_Vigna_unguiculata_miR408_stem-loop	+/+	5e-06		HE860428
10_1	TGCACTGCCTCTTCCCTGGCTG	smo-MIR408_MI0006061_Selaginella_moellendorffii_miR408_stem-loop	+/+	2e-06		HE863139
2_31	CCAAAGGGATCGCATTGATCT	bdi-MIR393b_MI0018123_Brachypodium_distachyon_miR393b_stem-loop	+/+	5e-06		HE860464
2_31	TCCAAAGGGATCGCATTGA	bdi-MIR393b_MI0018123_Brachypodium_distachyon_miR393b_stem-loop	+/+	4e-05		HE863141
2_31	TCCAAAGGGATCGCATTGAT	bdi-MIR393b_MI0018123_Brachypodium_distachyon_miR393b_stem-loop	+/+	2e-05		HE860465
2_31	TCCAAAGGGATCGCATTGATC	bdi-MIR393b_MI0018123_Brachypodium_distachyon_miR393b_stem-loop	+/+	5e-06		HE860334
2_31	TCCAAAGGGATCGCATTGATCT	bdi-MIR393b_MI0018123_Brachypodium_distachyon_miR393b_stem-loop	+/+	2e-06		HE863143
2_31	TCCAAAGGGATCGCATTGATCTA	tcc-MIR393b_MI0017506_Theobroma_cacao_miR393b_stem-loop	+/+	5e-07		HE860465
2_31	TCGATGCGATCCCTTGGGAAG	rco-MIR393_MI0013412_Ricinus_communis_miR393_stem-loop	+/-	0.01		HE860337
2_31	TCGATGCGATCCCTTGGGAAGT	rco-MIR393_MI0013412_Ricinus_communis_miR393_stem-loop	+/+	0.003		HE860466
3_16	ATTGTAGGAATGGGCTGTTTG	mdm-MIR482_MI0010695_Malus_domestica_miR482_stem-loop	+/+	0.0008		HE860466
3_16	CCCAAGCCCGCCCATTCC	mdm-MIR482_MI0010695_Malus_domestica_miR482_stem-loop	+/+	0.0001		HE863149
3_16	CCCAAGCCCGCCCATTCCA	mdm-MIR482_MI0010695_Malus_domestica_miR482_stem-loop	+/+	0.0002		HE860467
3_16	CTTCCCAAGCCCGCCCATTCCA	mdm-MIR482_MI0010695_Malus_domestica_miR482_stem-loop	+/+	5e-06		HE863151
3_16	GGAATGGGCTGTTTGGGA	mdm-MIR482_MI0010695_Malus_domestica_miR482_stem-loop	+/+	0.0001		HE860467
3_16	GGAATGGGCTGTTTGGGAT	mdm-MIR482_MI0010695_Malus_domestica_miR482_stem-loop	+/+	0.0002		HE863153
3_16	GGAATGGGCTGTTTGGGATG	mdm-MIR482_MI0010695_Malus_domestica_miR482_stem-loop	+/+	0.0002		HE860468
3_16	GGAATGGGCTGTTTGGGATGA	mdm-MIR482_MI0010695_Malus_domestica_miR482_stem-loop	+/+	0.0002		HE860347
3_16	GGAATGGGCTGTTTGGGATGAA	mdm-MIR482_MI0010695_Malus_domestica_miR482_stem-loop	+/+	0.0002		HE863155
3_16	GGAATGGGCTGTTTGGGATGAAAG	mdm-MIR482_MI0010695_Malus_domestica_miR482_stem-loop	+/+	0.0003		HE860468
3_16	TAGGAATGGGCTGTTTGGGA	mdm-MIR482_MI0010695_Malus_domestica_miR482_stem-loop	+/+	2e-05		HE863157
3_16	TTCCCAAGCCCGCCCATT	mdm-MIR482_MI0010695_Malus_domestica_miR482_stem-loop	+/+	0.0001		HE860469
3_16	TTCCCAAGCCCGCCCATTC	mdm-MIR482_MI0010695_Malus_domestica_miR482_stem-loop	+/+	4e-05		HE863159
3_16	TTCCCAAGCCCGCCCATTCC	mdm-MIR482_MI0010695_Malus_domestica_miR482_stem-loop	+/+	2e-05		HE860469
3_16	TTCCCAAGCCCGCCCATTCCA	mdm-MIR482_MI0010695_Malus_domestica_miR482_stem-loop	+/+	2e-05		HE863161
3_16	TTCCCAAGCCCGCCCATTCCAA	mdm-MIR482_MI0010695_Malus_domestica_miR482_stem-loop	+/+	2e-05		HE860348
3_16	TTGTAGGAATGGGCTGTTTGGGA	mdm-MIR482_MI0010695_Malus_domestica_miR482_stem-loop	+/+	2e-05		HE860470
3_28	CCAAATTGAGAGAGAGAGAGAGAG	ath-MIR156b_MI0000179_Arabidopsis_thaliana_miR156b_stem-loop	+/-	3e-05		HE863165
3_28	CGCAGGAGAGATGGCACTG	vvi-MIR3627_MI0016020_Vitis_vinifera_miR3627_stem-loop	+/+	0.007		HE863167
3_28	TCGCAGGAGAGATGGCAC	mtr-MIR5225_MI0018289_Medicago_truncatula_miR5225_stem-loop	+/+	0.005		HE860472
3_28	TCGCAGGAGAGATGGCAC	vvi-MIR3627_MI0016020_Vitis_vinifera_miR3627_stem-loop	+/+	0.005		HE860472
3_28	TCGCAGGAGAGATGGCACTG	vvi-MIR3627_MI0016020_Vitis_vinifera_miR3627_stem-loop	+/+	0.002		HE863171
3_28	TCGCAGGAGAGATGGCACTGT	vvi-MIR3627_MI0016020_Vitis_vinifera_miR3627_stem-loop	+/+	0.003		HE860472
3_28	TCGCAGGAGAGATGGCACTGTC	gma-MIR4376_MI0016521_Glycine_max_miR4376_stem-loop	+/+	0.003		HE860356
3_28	TCGCAGGAGAGATGGCACTGTC	vvi-MIR3627_MI0016020_Vitis_vinifera_miR3627_stem-loop	+/+	0.003		HE860356
3_28	TCGCAGGAGAGATGGCACTGTCT	gma-MIR4376_MI0016521_Glycine_max_miR4376_stem-loop	+/+	0.003		HE863173
3_28	TCGCAGGAGAGATGGCACTGTCT	vvi-MIR3627_MI0016020_Vitis_vinifera_miR3627_stem-loop	+/+	0.003		HE863173
3_28	TTCGCAGGAGAGATGGCAC	mtr-MIR5225_MI0018289_Medicago_truncatula_miR5225_stem-loop	+/+	0.007		HE860473
3_28	TTCGCAGGAGAGATGGCAC	vvi-MIR3627_MI0016020_Vitis_vinifera_miR3627_stem-loop	+/+	0.007		HE860473
3_28	TTCGCAGGAGAGATGGCACTGTC	gma-MIR4376_MI0016521_Glycine_max_miR4376_stem-loop	+/+	0.003		HE863177
3_28	TTCGCAGGAGAGATGGCACTGTC	vvi-MIR3627_MI0016020_Vitis_vinifera_miR3627_stem-loop	+/+	0.003		HE863177
4_21	GGAGCGACCTGGGATCACATG	ptc-MIR398c_MI0002337_Populus_trichocarpa_miR398c_stem-loop	+/+	0.003		HE863179
4_21	GTGTTCTCAGGTCGCCCCTG	bdi-MIR398c_MI0018228_Brachypodium_distachyon_miR398c_stem-loop	+/+	2e-05		HE860474
4_21	TGTGTTCTCAGGTCGCCCC	bdi-MIR398c_MI0018228_Brachypodium_distachyon_miR398c_stem-loop	+/+	4e-05		HE863181
4_21	TGTGTTCTCAGGTCGCCCCT	bdi-MIR398c_MI0018228_Brachypodium_distachyon_miR398c_stem-loop	+/+	2e-05		HE860475
4_21	TGTGTTCTCAGGTCGCCCCTG	bdi-MIR398c_MI0018228_Brachypodium_distachyon_miR398c_stem-loop	+/+	5e-06		HE860366
5_14	AATGTTGTCTGGCTCGAG	bdi-MIR166e_MI0018112_Brachypodium_distachyon_miR166e_stem-loop	+/+	0.0001		HE863183
5_14	AATGTTGTCTGGCTCGAGG	bdi-MIR166e_MI0018112_Brachypodium_distachyon_miR166e_stem-loop	+/+	4e-05		HE860475
5_14	AATGTTGTCTGGCTCGAGGCC	csi-MIR166a_MI0013315_Citrus_sinensis_miR166a_stem-loop	+/+	5e-06		HE863185
5_14	AATGTTGTCTGGCTCGAGGCCC	csi-MIR166a_MI0013315_Citrus_sinensis_miR166a_stem-loop	+/+	5e-06		HE860476
5_14	AATGTTGTCTGGCTCGAGGCCCCT	gma-MIR166c_MI0017829_Glycine_max_miR166c_stem-loop	+/+	7e-06		HE863187
5_14	ACCAGGCTTCATTCCCCC	bdi-MIR166b_MI0018092_Brachypodium_distachyon_miR166b_stem-loop	+/+	0.0001		HE863093
5_14	ACGTCGGACCAGGCTTCATTC	aly-MIR166e_MI0014536_Arabidopsis_lyrata_miR166e_stem-loop	+/+	5e-06		HE860476
5_14	ACGTCGGACCAGGCTTCATTCCCC	aly-MIR166e_MI0014536_Arabidopsis_lyrata_miR166e_stem-loop	+/+	2e-07		HE863189
5_14	ATGTTGTCTGGCTCGAGG	bdi-MIR166e_MI0018112_Brachypodium_distachyon_miR166e_stem-loop	+/+	0.0001		HE860477
5_14	CGGACCAGGCTTCATTCC	ssl-MIR166b_MI0019344_Salvia_sclarea_miR166b_stem-loop	+/+	0.0001		HE863097
5_14	CGGACCAGGCTTCATTCCC	ssl-MIR166b_MI0019344_Salvia_sclarea_miR166b_stem-loop	+/+	4e-05		HE860454
5_14	CGGACCAGGCTTCATTCCCC	ssl-MIR166b_MI0019344_Salvia_sclarea_miR166b_stem-loop	+/+	2e-05		HE863099
5_14	CGGACCAGGCTTCATTCCCCC	bdi-MIR166b_MI0018092_Brachypodium_distachyon_miR166b_stem-loop	+/+	5e-06		HE860454
5_14	CGTCGGACCAGGCTTCATTCC	pab-MIR166a_MI0016118_Picea_abies_miR166a_stem-loop	+/+	5e-06		HE860477
5_14	CGTCGGACCAGGCTTCATTCCC	aly-MIR166e_MI0014536_Arabidopsis_lyrata_miR166e_stem-loop	+/+	2e-06		HE863193
5_14	CGTCGGACCAGGCTTCATTCCCC	aly-MIR166e_MI0014536_Arabidopsis_lyrata_miR166e_stem-loop	+/+	5e-07		HE860478
5_14	GAATGTTGTCTGGCTCGA	bdi-MIR166e_MI0018112_Brachypodium_distachyon_miR166e_stem-loop	+/+	0.0001		HE863195
5_14	GAATGTTGTCTGGCTCGAGG	bdi-MIR166e_MI0018112_Brachypodium_distachyon_miR166e_stem-loop	+/+	2e-05		HE860478
5_14	GAATGTTGTCTGGCTCGAGGC	csi-MIR166a_MI0013315_Citrus_sinensis_miR166a_stem-loop	+/+	5e-06		HE863197
5_14	GAATGTTGTCTGGCTCGAGGCC	csi-MIR166a_MI0013315_Citrus_sinensis_miR166a_stem-loop	+/+	2e-06		HE860479
5_14	GAATGTTGTCTGGCTCGAGGCCCC	csi-MIR166a_MI0013315_Citrus_sinensis_miR166a_stem-loop	+/+	2e-06		HE863199
5_14	GACCAGGCTTCATTCCCC	ssl-MIR166b_MI0019344_Salvia_sclarea_miR166b_stem-loop	+/+	0.0001		HE860456
5_14	GGAATGTTGTCTGGCTCG	bdi-MIR166e_MI0018112_Brachypodium_distachyon_miR166e_stem-loop	+/+	0.0001		HE860479
5_14	GGAATGTTGTCTGGCTCGA	bdi-MIR166e_MI0018112_Brachypodium_distachyon_miR166e_stem-loop	+/+	4e-05		HE863201
5_14	GGAATGTTGTCTGGCTCGAG	bdi-MIR166e_MI0018112_Brachypodium_distachyon_miR166e_stem-loop	+/+	2e-05		HE860480
5_14	GGAATGTTGTCTGGCTCGAGG	bdi-MIR166e_MI0018112_Brachypodium_distachyon_miR166e_stem-loop	+/+	5e-06		HE863203
5_14	GGAATGTTGTCTGGCTCGAGGC	csi-MIR166a_MI0013315_Citrus_sinensis_miR166a_stem-loop	+/+	2e-06		HE860480
5_14	GGACCAGGCTTCATTCCC	ssl-MIR166b_MI0019344_Salvia_sclarea_miR166b_stem-loop	+/+	0.0001		HE860457
5_14	GGACCAGGCTTCATTCCCC	ssl-MIR166b_MI0019344_Salvia_sclarea_miR166b_stem-loop	+/+	4e-05		HE863111
5_14	GTCGGACCAGGCTTCATTC	pab-MIR166a_MI0016118_Picea_abies_miR166a_stem-loop	+/+	4e-05		HE863205
5_14	GTCGGACCAGGCTTCATTCC	pab-MIR166a_MI0016118_Picea_abies_miR166a_stem-loop	+/+	2e-05		HE860481
5_14	GTCGGACCAGGCTTCATTCCC	aly-MIR166f_MI0014537_Arabidopsis_lyrata_miR166f_stem-loop	+/+	5e-06		HE863207
5_14	GTCGGACCAGGCTTCATTCCCC	aly-MIR166f_MI0014537_Arabidopsis_lyrata_miR166f_stem-loop	+/+	2e-06		HE860481
5_14	GTCGGACCAGGCTTCATTCCCCC	aly-MIR166a_MI0014532_Arabidopsis_lyrata_miR166a_stem-loop	+/+	5e-07		HE863209
5_14	GTTGTCTGGCTCGAGGCC	csi-MIR166a_MI0013315_Citrus_sinensis_miR166a_stem-loop	+/+	0.0001		HE860482
5_14	TCGGACCAGGCTTCATTC	ssl-MIR166b_MI0019344_Salvia_sclarea_miR166b_stem-loop	+/+	0.0001		HE860457
5_14	TCGGACCAGGCTTCATTCC	ssl-MIR166b_MI0019344_Salvia_sclarea_miR166b_stem-loop	+/+	4e-05		HE863113
5_14	TCGGACCAGGCTTCATTCCC	ssl-MIR166b_MI0019344_Salvia_sclarea_miR166b_stem-loop	+/+	2e-05		HE860458
5_14	TCGGACCAGGCTTCATTCCCC	ssl-MIR166b_MI0019344_Salvia_sclarea_miR166b_stem-loop	+/+	5e-06		HE860285
5_14	TCGGACCAGGCTTCATTCCCCC	bdi-MIR166b_MI0018092_Brachypodium_distachyon_miR166b_stem-loop	+/+	2e-06		HE863115
5_14	TGTCTGGCTCGAGGCCCCTA	csi-MIR166a_MI0013315_Citrus_sinensis_miR166a_stem-loop	+/+	0.0007		HE863213
5_3	CCCGCCTTGCATCAACTG	vun-MIR168_MI0019571_Vigna_unguiculata_miR168_stem-loop	+/+	0.0001		HE860483
5_3	CCCGCCTTGCATCAACTGAA	vun-MIR168_MI0019571_Vigna_unguiculata_miR168_stem-loop	+/+	2e-05		HE863215
5_3	CCCGCCTTGCATCAACTGAAT	vun-MIR168_MI0019571_Vigna_unguiculata_miR168_stem-loop	+/+	5e-06		HE860483
5_3	CCGCCTTGCATCAACTGAAT	vun-MIR168_MI0019571_Vigna_unguiculata_miR168_stem-loop	+/+	2e-05		HE863217
5_3	CGCTTGGTGCAGGTCGGGA	vun-MIR168_MI0019571_Vigna_unguiculata_miR168_stem-loop	+/+	4e-05		HE860484
5_3	CGCTTGGTGCAGGTCGGGAA	vun-MIR168_MI0019571_Vigna_unguiculata_miR168_stem-loop	+/+	2e-05		HE863219
5_3	CGCTTGGTGCAGGTCGGGAAC	vun-MIR168_MI0019571_Vigna_unguiculata_miR168_stem-loop	+/+	5e-06		HE860484
5_3	GCTTGGTGCAGGTCGGGAA	vun-MIR168_MI0019571_Vigna_unguiculata_miR168_stem-loop	+/+	4e-05		HE863221
5_3	GGGTCCCGCCTTGCATCAAC	vun-MIR168_MI0019571_Vigna_unguiculata_miR168_stem-loop	+/+	0.0007		HE860485
5_3	GGTCCCGCCTTGCATCAACTGAAT	vun-MIR168_MI0019571_Vigna_unguiculata_miR168_stem-loop	+/+	2e-06		HE863223
5_3	TCGCTTGGTGCAGGTCGGGA	vun-MIR168_MI0019571_Vigna_unguiculata_miR168_stem-loop	+/+	2e-05		HE860485
5_3	TCGCTTGGTGCAGGTCGGGAA	vun-MIR168_MI0019571_Vigna_unguiculata_miR168_stem-loop	+/+	5e-06		HE860370
5_3	TCGCTTGGTGCAGGTCGGGAACT	tcc-MIR168_MI0017474_Theobroma_cacao_miR168_stem-loop	+/+	5e-07		HE863225
5_3	TGGGTCCCGCCTTGCATCAAC	vun-MIR168_MI0019571_Vigna_unguiculata_miR168_stem-loop	+/+	0.0002		HE860486
5_3	TGGGTCCCGCCTTGCATCAACT	vun-MIR168_MI0019571_Vigna_unguiculata_miR168_stem-loop	+/+	7e-05		HE863227
5_3	TGGTGCAGGTCGGGAACTGCT	tcc-MIR168_MI0017474_Theobroma_cacao_miR168_stem-loop	+/+	7e-05		HE860486
6_29	AAGCTCAGGAGGGATAGC	bdi-MIR390b_MI0018217_Brachypodium_distachyon_miR390b_stem-loop	+/+	0.0001		HE860487
6_29	AAGCTCAGGAGGGATAGCGC	bdi-MIR390b_MI0018217_Brachypodium_distachyon_miR390b_stem-loop	+/+	2e-05		HE863231
6_29	AAGCTCAGGAGGGATAGCGCC	bdi-MIR390b_MI0018217_Brachypodium_distachyon_miR390b_stem-loop	+/+	5e-06		HE860388
6_29	AGCTCAGGAGGGATAGCGCC	bdi-MIR390b_MI0018217_Brachypodium_distachyon_miR390b_stem-loop	+/+	2e-05		HE860487
6_29	CGCTATCCATCCTGAGTTTC	gma-MIR390c_MI0017845_Glycine_max_miR390c_stem-loop	+/+	2e-05		HE863233
6_29	CGCTATCCATCCTGAGTTTCA	gma-MIR390c_MI0017845_Glycine_max_miR390c_stem-loop	+/+	5e-06		HE860488
6_29	TATTGCGCTATCCATCCTGAGTT	gma-MIR390c_MI0017845_Glycine_max_miR390c_stem-loop	+/+	6e-06		HE863235
6_29	TCCATCCTGAGTTTCATGGCT	gma-MIR390c_MI0017845_Glycine_max_miR390c_stem-loop	+/+	5e-06		HE860488
6_29	TTGCGCTATCCATCCTGAG	gma-MIR390c_MI0017845_Glycine_max_miR390c_stem-loop	+/+	4e-05		HE863237
6_30	AAGCTGCCAGCATGATCTGAGC	lja-MIR167_MI0010580_Lotus_japonicus_miR167_stem-loop	+/+	2e-06		HE860489
6_30	AGATCATGTGGTAGCTTCATC	tcc-MIR167a_MI0017471_Theobroma_cacao_miR167a_stem-loop	+/+	0.0002		HE863239
6_30	CTAGATCATGTGGTAGCTTCATC	ptc-MIR167e_MI0002239_Populus_trichocarpa_miR167e_stem-loop	+/+	2e-05		HE860489
6_30	GAAGCTGCCAGCATGATCTG	mtr-MIR167b_MI0019092_Medicago_truncatula_miR167b_stem-loop	+/+	2e-05		HE863241
6_30	GAAGCTGCCAGCATGATCTGA	gma-MIR167j_MI0018686_Glycine_max_miR167j_stem-loop	+/+	5e-06		HE860490
6_30	GATCATGTGGTAGCTTCATC	tcc-MIR167a_MI0017471_Theobroma_cacao_miR167a_stem-loop	+/+	0.0002		HE863243
6_30	GCTAGATCATGTGGTAGCTTCATC	ptc-MIR167e_MI0002239_Populus_trichocarpa_miR167e_stem-loop	+/+	3e-05		HE860490
6_30	TAGATCATGTGGTAGCTTCATC	ptc-MIR167e_MI0002239_Populus_trichocarpa_miR167e_stem-loop	+/+	7e-05		HE863245
6_30	TGAAGCTGCCAGCATGAT	mtr-MIR167b_MI0019092_Medicago_truncatula_miR167b_stem-loop	+/+	0.0001		HE860491
6_30	TGAAGCTGCCAGCATGATC	mtr-MIR167b_MI0019092_Medicago_truncatula_miR167b_stem-loop	+/+	4e-05		HE863247
6_30	TGAAGCTGCCAGCATGATCT	mtr-MIR167b_MI0019092_Medicago_truncatula_miR167b_stem-loop	+/+	2e-05		HE860284
6_30	TGAAGCTGCCAGCATGATCTG	mtr-MIR167b_MI0019092_Medicago_truncatula_miR167b_stem-loop	+/+	5e-06		HE860399
6_30	TGAAGCTGCCAGCATGATCTGA	gma-MIR167j_MI0018686_Glycine_max_miR167j_stem-loop	+/+	2e-06		HE860400
6_30	TGAAGCTGCCAGCATGATCTGAGC	lja-MIR167_MI0010580_Lotus_japonicus_miR167_stem-loop	+/+	2e-07		HE860491
6_30	TGTTGAAGCTGCCAGCATGATC	mtr-MIR167b_MI0019092_Medicago_truncatula_miR167b_stem-loop	+/+	5e-06		HE863249
6_4	AAGCTCAGGAGGGATAGC	bdi-MIR390b_MI0018217_Brachypodium_distachyon_miR390b_stem-loop	+/+	0.0001		HE860487
6_4	AAGCTCAGGAGGGATAGCGC	bdi-MIR390b_MI0018217_Brachypodium_distachyon_miR390b_stem-loop	+/+	2e-05		HE863231
6_4	AAGCTCAGGAGGGATAGCGCC	bdi-MIR390b_MI0018217_Brachypodium_distachyon_miR390b_stem-loop	+/+	5e-06		HE860388
6_4	AGCTCAGGAGGGATAGCGCC	bdi-MIR390b_MI0018217_Brachypodium_distachyon_miR390b_stem-loop	+/+	2e-05		HE860487
6_4	CGCTATCTATCCTGAGTTTCA	cme-MIR390_MI0018164_Cucumis_melo_miR390_stem-loop	+/+	5e-06		HE860492
6_7	CATGGGTAAGTGGGGAAGA	ptc-MIR472b_MI0002355_Populus_trichocarpa_miR472b_stem-loop	+/+	0.007		HE860493
6_7	CATGGGTAAGTGGGGAAGATG	ptc-MIR472b_MI0002355_Populus_trichocarpa_miR472b_stem-loop	+/+	0.003		HE863255
6_7	CATGGGTAAGTGGGGAAGATGA	ptc-MIR472b_MI0002355_Populus_trichocarpa_miR472b_stem-loop	+/+	0.003		HE860493
6_7	TGGCATGGGTAAGTGGGGAAGA	ptc-MIR472b_MI0002355_Populus_trichocarpa_miR472b_stem-loop	+/+	0.01		HE863265
7_23	AAGAAAGCTGTGGGAGAACAT	rco-MIR396_MI0013418_Ricinus_communis_miR396_stem-loop	+/+	5e-06		HE863273
7_23	AAGAAAGCTGTGGGAGAACATGGC	ccl-MIR396_MI0013304_Citrus_clementine_miR396_stem-loop	+/+	2e-07		HE860498
7_23	CACAGCTTTCTTGAACTT	bdi-MIR396e_MI0018108_Brachypodium_distachyon_miR396e_stem-loop	+/+	0.0001		HE863275
7_23	CCACAGCTTTCTTGAACT	ssl-MIR396_MI0019351_Salvia_sclarea_miR396_stem-loop	+/+	0.0001		HE860498
7_23	CTCAAGAAAGCTGTGGGAGA	gma-MIR396g_MI0017921_Glycine_max_miR396g_stem-loop	+/+	2e-05		HE863277
7_23	GCTCAAGAAAGCTGTGGGAGA	gma-MIR396g_MI0017921_Glycine_max_miR396g_stem-loop	+/+	5e-06		HE860499
7_23	TATAAACAAGTCCTGGTCATGCTT	gma-MIR396g_MI0017921_Glycine_max_miR396g_stem-loop	+/+	0.0003		HE863279
7_23	TCCACAGCTTTCTTGAACT	ssl-MIR396_MI0019351_Salvia_sclarea_miR396_stem-loop	+/+	4e-05		HE860499
7_23	TCCACAGCTTTCTTGAACTT	bdi-MIR396e_MI0018108_Brachypodium_distachyon_miR396e_stem-loop	+/+	2e-05		HE863281
7_23	TTCCACAGCTTTCTTGAA	ssl-MIR396_MI0019351_Salvia_sclarea_miR396_stem-loop	+/+	0.0001		HE860500
7_23	TTCCACAGCTTTCTTGAAC	ssl-MIR396_MI0019351_Salvia_sclarea_miR396_stem-loop	+/+	4e-05		HE863283
7_23	TTCCACAGCTTTCTTGAACT	ssl-MIR396_MI0019351_Salvia_sclarea_miR396_stem-loop	+/+	2e-05		HE860500
7_23	TTCCACAGCTTTCTTGAACTT	bdi-MIR396e_MI0018108_Brachypodium_distachyon_miR396e_stem-loop	+/+	5e-06		HE860413
7_23	TTCCACAGCTTTCTTGAACTTC	bdi-MIR396e_MI0018108_Brachypodium_distachyon_miR396e_stem-loop	+/+	2e-06		HE863285
7_25	GACAGAAGAGAGTGAGCAC	vun-MIR156a_MI0019565_Vigna_unguiculata_miR156a_stem-loop	+/+	4e-05		HE863121
7_25	GCTCACTTCTCTCTCTGTCAGC	ssp-MIR156_MI0018191_Saccharum_ssp._miR156_stem-loop	+/+	2e-06		HE863295
7_25	TGACAGAAGAGAGTGAGCA	vun-MIR156a_MI0019565_Vigna_unguiculata_miR156a_stem-loop	+/+	4e-05		HE860460
7_25	TGACAGAAGAGAGTGAGCAC	vun-MIR156a_MI0019565_Vigna_unguiculata_miR156a_stem-loop	+/+	2e-05		HE860311
7_25	TGACAGAAGAGAGTGAGCACA	vun-MIR156a_MI0019565_Vigna_unguiculata_miR156a_stem-loop	+/+	5e-06		HE863125
8_16	CCGACAAGCGTGCTCTCTCTCGTT	rco-MIR535_MI0013431_Ricinus_communis_miR535_stem-loop	+/-	7e-06		HE860503
8_16	GTGCTCTCTCTTGTTGTCATG	tcc-MIR535_MI0017532_Theobroma_cacao_miR535_stem-loop	+/+	0.003		HE863297
8_16	TGACAACGAGAGAGAGCAC	tcc-MIR535_MI0017532_Theobroma_cacao_miR535_stem-loop	+/-	4e-05		HE860504
8_16	TGACAACGAGAGAGAGCACG	tcc-MIR535_MI0017532_Theobroma_cacao_miR535_stem-loop	+/-	2e-05		HE863299
8_16	TGACAACGAGAGAGAGCACGC	tcc-MIR535_MI0017532_Theobroma_cacao_miR535_stem-loop	+/-	5e-06		HE860423
8_16	TTGACAACGAGAGAGAGCAC	tcc-MIR535_MI0017532_Theobroma_cacao_miR535_stem-loop	+/-	2e-05		HE860504
8_16	TTGACAACGAGAGAGAGCACG	tcc-MIR535_MI0017532_Theobroma_cacao_miR535_stem-loop	+/-	5e-06		HE863301
8_16	TTGACAACGAGAGAGAGCACGC	tcc-MIR535_MI0017532_Theobroma_cacao_miR535_stem-loop	+/-	2e-06		HE860505
8_16	TTTGACAACGAGAGAGAGCAC	tcc-MIR535_MI0017532_Theobroma_cacao_miR535_stem-loop	+/-	2e-05		HE860505
8_19	AATGTCGTCTGGTTCGAGA	gma-MIR166i_MI0018660_Glycine_max_miR166i_stem-loop	+/+	4e-05		HE863305
8_19	AATGTCGTCTGGTTCGAGATC	sly-MIR166a_MI0008358_Solanum_lycopersicum_miR166a_stem-loop	+/+	5e-06		HE860506
8_19	ATTTCGGACCAGGCTTCATTC	gma-MIR166i_MI0018660_Glycine_max_miR166i_stem-loop	+/+	5e-06		HE863307
8_19	ATTTCGGACCAGGCTTCATTCCCC	gma-MIR166i_MI0018660_Glycine_max_miR166i_stem-loop	+/+	2e-07		HE860506
8_19	CGGACCAGGCTTCATTCC	ssl-MIR166b_MI0019344_Salvia_sclarea_miR166b_stem-loop	+/+	0.0001		HE863097
8_19	CGGACCAGGCTTCATTCCC	ssl-MIR166b_MI0019344_Salvia_sclarea_miR166b_stem-loop	+/+	4e-05		HE860454
8_19	CGGACCAGGCTTCATTCCCC	ssl-MIR166b_MI0019344_Salvia_sclarea_miR166b_stem-loop	+/+	2e-05		HE863099
8_19	CGGACCAGGCTTCATTCCCCT	gma-MIR166i_MI0018660_Glycine_max_miR166i_stem-loop	+/+	5e-06		HE863309
8_19	GAATGTCGTCTGGTTCGAGA	gma-MIR166i_MI0018660_Glycine_max_miR166i_stem-loop	+/+	2e-05		HE860507
8_19	GACCAGGCTTCATTCCCC	ssl-MIR166b_MI0019344_Salvia_sclarea_miR166b_stem-loop	+/+	0.0001		HE860456
8_19	GACCAGGCTTCATTCCCCTCA	gma-MIR166i_MI0018660_Glycine_max_miR166i_stem-loop	+/+	5e-06		HE863311
8_19	GATTTCGGACCAGGCTTCATTCCC	gma-MIR166i_MI0018660_Glycine_max_miR166i_stem-loop	+/+	2e-07		HE860507
8_19	GGAATGTCGTCTGGTTCGA	gma-MIR166i_MI0018660_Glycine_max_miR166i_stem-loop	+/+	4e-05		HE863313
8_19	GGAATGTCGTCTGGTTCGAGA	gma-MIR166i_MI0018660_Glycine_max_miR166i_stem-loop	+/+	5e-06		HE860508
8_19	GGAATGTCGTCTGGTTCGAGAT	gma-MIR166i_MI0018660_Glycine_max_miR166i_stem-loop	+/+	5e-06		HE863315
8_19	GGACCAGGCTTCATTCCC	ssl-MIR166b_MI0019344_Salvia_sclarea_miR166b_stem-loop	+/+	0.0001		HE860457
8_19	GGACCAGGCTTCATTCCCC	ssl-MIR166b_MI0019344_Salvia_sclarea_miR166b_stem-loop	+/+	4e-05		HE863111
8_19	GGGAATGTCGTCTGGTTCGAG	gma-MIR166i_MI0018660_Glycine_max_miR166i_stem-loop	+/+	5e-06		HE860508
8_19	TCGGACCAGGCTTCATTC	ssl-MIR166b_MI0019344_Salvia_sclarea_miR166b_stem-loop	+/+	0.0001		HE860457
8_19	TCGGACCAGGCTTCATTCC	ssl-MIR166b_MI0019344_Salvia_sclarea_miR166b_stem-loop	+/+	4e-05		HE863113
8_19	TCGGACCAGGCTTCATTCCC	ssl-MIR166b_MI0019344_Salvia_sclarea_miR166b_stem-loop	+/+	2e-05		HE860458
8_19	TCGGACCAGGCTTCATTCCCC	ssl-MIR166b_MI0019344_Salvia_sclarea_miR166b_stem-loop	+/+	5e-06		HE860285
8_19	TCGGACCAGGCTTCATTCCCCT	gma-MIR166i_MI0018660_Glycine_max_miR166i_stem-loop	+/+	2e-06		HE863317
8_19	TCGGACCAGGCTTCATTCCCCTC	gma-MIR166i_MI0018660_Glycine_max_miR166i_stem-loop	+/+	5e-07		HE860509
8_19	TTCGGACCAGGCTTCATTCC	gma-MIR166i_MI0018660_Glycine_max_miR166i_stem-loop	+/+	2e-05		HE863319
8_19	TTCGGACCAGGCTTCATTCCC	gma-MIR166i_MI0018660_Glycine_max_miR166i_stem-loop	+/+	5e-06		HE860509
8_19	TTCGGACCAGGCTTCATTCCCC	gma-MIR166i_MI0018660_Glycine_max_miR166i_stem-loop	+/+	2e-06		HE863321
8_19	TTCGGACCAGGCTTCATTCCCCT	gma-MIR166i_MI0018660_Glycine_max_miR166i_stem-loop	+/+	5e-07		HE860510
8_19	TTGAGGGGAATGTCGTCTGG	gma-MIR166i_MI0018660_Glycine_max_miR166i_stem-loop	+/+	2e-05		HE863323
8_19	TTTCGGACCAGGCTTCATTCC	gma-MIR166i_MI0018660_Glycine_max_miR166i_stem-loop	+/+	5e-06		HE860510
8_21	CACGTGCTCCCCTTCTCC	vun-MIR164_MI0019570_Vigna_unguiculata_miR164_stem-loop	+/-	0.0001		HE863325
8_21	CACGTGCTCCCCTTCTCCAAC	vun-MIR164_MI0019570_Vigna_unguiculata_miR164_stem-loop	+/-	5e-06		HE860511
8_21	TGGAGAAGCAGGGCACGTGCA	vun-MIR164_MI0019570_Vigna_unguiculata_miR164_stem-loop	+/-	5e-06		HE860424
