# Supplementary material for: A Survey of MicroRNA Length Variants Contributing to miRNome Complexity in Peach (Prunus Persica L.)
Source: Front Plant Sci. 2012 Jul 26;3:165. doi: 10.3389/fpls.2012.00165 (PMC3405489; doi:10.3389/fpls.2012.00165)
Supplement: File S10 — Reports Pearson correlation coefficients between all the possible pairs of replicates belonging to the same biological sample, as well as samples from different tissues. [file 26922_Faccioli_DataSheet10.XLS]

## Sheet: Sheet1
	BF1
	0.960251	BF2
	0.982022	0.987023	BF3
	0.659119	0.802962	0.744239	F1
	0.592508	0.765946	0.710294	0.925553	F2
	0.658224	0.825991	0.757307	0.966422	0.971029	F3
	0.788623	0.76058	0.732912	0.446776	0.293755	0.446419	GF1
	0.816122	0.791157	0.76469	0.470415	0.341043	0.484906	0.983114	GF2
	0.729107	0.717805	0.674252	0.457521	0.295126	0.45316	0.974325	0.973734	GF3
	0.602193	0.632932	0.574707	0.500002	0.314567	0.464727	0.887469	0.863977	0.937098	GL1
	0.584586	0.609494	0.547304	0.464507	0.277054	0.440388	0.884787	0.881621	0.947803	0.978036	GL2
	0.573487	0.602601	0.548004	0.511852	0.317362	0.459835	0.794122	0.787526	0.865281	0.938208	0.945314	GL3
	0.900119	0.908094	0.927699	0.77948	0.716416	0.743732	0.626132	0.646492	0.582128	0.556818	0.511128	0.547052	O1
	0.899546	0.86851	0.893504	0.711378	0.603955	0.652531	0.653647	0.663973	0.618845	0.593403	0.556705	0.600395	0.960507	O2
	0.890762	0.867729	0.890193	0.711799	0.615777	0.661727	0.6471	0.675298	0.624076	0.599695	0.573333	0.635407	0.958134	0.983554	O3
