# Supplementary material for: A Survey of MicroRNA Length Variants Contributing to miRNome Complexity in Peach (Prunus Persica L.)
Source: Front Plant Sci. 2012 Jul 26;3:165. doi: 10.3389/fpls.2012.00165 (PMC3405489; doi:10.3389/fpls.2012.00165)
Supplement: File S11 — Reports the results of the t-test which was performed for all the possible comparisons of biological samples. The most frequent isomiR in each locus is highlighted in yellow. [file 26922_Faccioli_DataSheet11.XLS]

## Sheet: Sheet1
miRNA	sequence	EMBL accession number	BF vs F	BF vs GF	BF vs GL	BF vs O	F vs GF	F vs GL	F vs O	GF vs GL	GF vs O	GL vs O
1_10	AGTTTGTGCGTGAATCGAACC	HE862997	0.105	0.058	0.335	0.091	0.12	0.124	0.098	0.653	0.019	0.237
1_10	CAGTTTGTGCGTGAATCGAAC	HE860429	0.445	0.698	0.799	0.184	0.276	0.324	0.094	0.89	0.227	0.211
1_10	TTAGATTCACGCACAAAC	HE862999	1	0.023	1	1	0.023	1	1	0.023	0.023	1
1_10	TTAGATTCACGCACAAACT	HE860429	0.434	0.26	0.41	0.011	0.752	0.892	0.29	0.665	0.01	0.414
1_10	TTAGATTCACGCACAAACTC	HE863001	0.954	0.225	0.173	0.729	0.465	0.334	0.827	0.609	0.23	0.21
1_10	TTAGATTCACGCACAAACTCG	HE860293	0.306	0.385	0.195	0.034	0.513	0.75	0.139	0.317	0.068	0.094
1_15	AACCACAAATCTCTTGGACTCCTG	HE860430	0.184	0.957	0.184	0.682	0.186	1	0.423	0.186	0.712	0.423
1_15	AAGAGATTTGTGGTTACTCAC	HE863003	0.423	0.062	0.247	0.406	0.023	0.196	0.185	0.626	0.305	0.382
1_15	AAGAGATTTGTGGTTACTCACC	HE860430	0.299	0.259	0.184	0.184	0.875	0.423	0.423	0.423	0.423	1
1_15	AAGAGATTTGTGGTTACTCACCG	HE863005	0.337	0.686	0.337	0.585	0.057	1	0.255	0.057	0.68	0.255
1_15	AAGAGATTTGTGGTTACTCACCGT	HE860431	0.018	0.204	0.008	0.052	0.09	0.315	0.055	0.047	0.262	0.057
1_15	AGAGATTTGTGGTTACTCAC	HE863007	0.102	0.075	0.082	0.144	0.626	0.87	0.657	0.701	0.097	0.443
1_15	AGAGATTTGTGGTTACTCACCG	HE860431	0.101	0.136	0.263	0.894	0.763	0.336	0.116	0.539	0.161	0.313
1_15	AGAGATTTGTGGTTACTCACCGT	HE863009	0.5	0.762	0.221	0.654	0.634	0.423	0.33	0.197	0.478	0.191
1_15	AGAGATTTGTGGTTACTCACCGTT	HE860297	0.012	0.018	0.007	0.014	0.022	0.494	0.184	0.072	0.723	0.296
1_15	ATTTACATCCAACGGTGAGTAACC	HE860432	1	1	0.184	1	1	0.184	1	0.184	1	0.184
1_15	CAAGAGATTTGTGGTTACTCA	HE863011	0.423	1	0.423	0.423	0.423	0.708	0.811	0.423	0.423	0.601
1_15	CAAGAGATTTGTGGTTACTCACC	HE860432	0.184	0.913	0.184	0.449	0.423	1	0.423	0.423	0.686	0.423
1_15	CAAGAGATTTGTGGTTACTCACCG	HE863013	0.131	0.978	0.184	0.184	0.144	0.019	0.019	0.186	0.186	1
1_15	CCAAGAGATTTGTGGTTACTCA	HE860433	1	1	1	0.423	1	1	0.423	1	0.423	0.423
1_15	TCCAAGAGATTTGTGGTTACTCAC	HE863015	0.961	0.423	0.765	0.961	0.423	0.797	1	0.423	0.423	0.797
1_25	CGAAACCTCCCATTCCAA	HE860433	0.423	0.403	0.024	0.423	0.209	0.013	1	0.175	0.209	0.013
1_25	GAGAGGTTGCCGGAAAGA	HE863017	1	1	0.423	1	1	0.423	1	0.423	1	0.423
1_25	GGGTGAGAGGTTGCCGGAAA	HE860434	0.423	0.423	0.952	0.469	1	0.423	0.258	0.423	0.258	0.44
1_25	GGGTGAGAGGTTGCCGGAAAG	HE863019	0.14	0.792	0.467	0.09	0.024	0.006	0.052	0.318	0.115	0.151
1_25	GGGTGAGAGGTTGCCGGAAAGA	HE860434	0.05	0.058	0.003	0.165	0.041	0.002	0.098	0.313	0.615	0.777
1_25	GGGTGAGAGGTTGCCGGAAAGAA	HE863021	1	0.423	0.423	1	0.423	0.423	1	0.642	0.423	0.423
1_25	GGTGAGAGGTTGCCGGAAAGAAT	HE860435	1	1	0.423	1	1	0.423	1	0.423	1	0.423
1_25	TCCGAAACCTCCCATTCCAA	HE863023	0.59	0.76	0.184	0.661	0.596	0.423	0.413	0.423	0.949	0.203
1_25	TCCGAAACCTCCCATTCCAAT	HE860435	0.14	0.282	0.14	0.2	0.186	1	0.423	0.186	0.618	0.423
1_25	TCCGAAACCTCCCATTCCAATG	HE863025	1	0.423	1	1	0.423	1	1	0.423	0.423	1
1_25	TTCCGAAACCTCCCATTCCAA	HE860436	0.083	0.181	0.124	0.119	0.044	0.008	0.625	0.747	0.066	0.016
1_25	TTCCGAAACCTCCCATTCCAAT	HE863027	0.78	0.329	0.925	0.658	0.288	0.773	0.832	0.366	0.256	0.658
1_25	TTGGGTGAGAGGTTGCCGGAA	HE860436	1	1	1	0.423	1	1	0.423	1	0.423	0.423
1_25	TTGGGTGAGAGGTTGCCGGAAA	HE863029	0.922	0.699	0.423	0.423	0.652	0.423	0.423	0.423	0.423	1
1_25	TTTCCGAAACCTCCCATT	HE860437	0.067	0.389	0.789	0.041	0.382	0.259	0.875	0.475	0.314	0.242
1_25	TTTCCGAAACCTCCCATTC	HE863031	0.913	0.249	0.94	0.099	0.468	0.935	0.476	0.203	0.05	0.03
1_25	TTTCCGAAACCTCCCATTCC	HE860437	0.652	0.098	0.808	0.18	0.033	0.881	0.176	0.088	0.022	0.281
1_25	TTTCCGAAACCTCCCATTCCA	HE863033	0.015	0.204	0.904	0.01	0.049	0.2	0.646	0.338	0.043	0.167
1_25	TTTCCGAAACCTCCCATTCCAA	HE860304	0.017	0.007	0.992	0	0	0.056	0.544	0.048	0.002	0.062
1_25	TTTCCGAAACCTCCCATTCCAAT	HE860438	0.037	0.942	0.972	0.001	0.065	0.385	0.138	0.954	0.027	0.231
1_26	AAAAAGACTCAACAACCCATGTTT	HE863035	1	1	0.423	1	1	0.423	1	0.423	1	0.423
1_26	AAAAGACTCAACAACCCATGT	HE860438	0.564	0.184	0.941	0.711	0.222	0.586	0.434	0.423	0.423	0.837
1_26	AAAAGACTCAACAACCCATGTTT	HE863037	1	1	0.423	1	1	0.423	1	0.423	1	0.423
1_26	AAAGACTCAACAACCCATGT	HE860439	0.423	0.423	0.423	0.423	1	1	1	1	1	1
1_26	AAAGGCATAGTAGGGTTTAGGA	HE863039	1	0.423	1	0.423	0.423	1	0.423	0.423	0.961	0.423
1_26	AAAGGCATAGTAGGGTTTAGGAAG	HE860439	0.276	0.085	0.794	0.404	0.058	0.228	0.423	0.116	0.056	0.312
1_26	AAGGCATAGTAGGGTTTAGGAAGT	HE863041	0.423	0.423	0.423	0.423	1	1	1	1	1	1
1_26	ACCCCGCCCATTCCAAATATT	HE860440	0.222	0.423	1	0.423	0.369	0.222	0.434	0.423	0.892	0.423
1_26	ACCCCGCCCATTCCAAATATTT	HE863043	0.423	0.423	1	1	0.961	0.423	0.423	0.423	0.423	1
1_26	ATATTTTCTAAGCCTACTGTC	HE860440	0.676	0.002	0.013	0.401	0.003	0.035	0.586	0.016	0.014	0.168
1_26	CAAATATTTTCTAAGCCTACTGTC	HE863045	0.423	1	1	1	0.423	0.423	0.423	1	1	1
1_26	CATAGTAGGGTTTAGGAA	HE860441	1	0.423	0.423	1	0.423	0.423	1	0.765	0.423	0.423
1_26	CATAGTAGGGTTTAGGAAGTT	HE863047	1	0.423	1	1	0.423	1	1	0.423	0.423	1
1_26	CATAGTAGGGTTTAGGAAGTTT	HE860441	0.758	0.423	0.952	0.423	0.423	0.797	0.423	0.423	1	0.423
1_26	CATAGTAGGGTTTAGGAAGTTTT	HE863049	0.92	0.233	0.335	0.792	0.245	0.506	0.895	0.114	0.213	0.596
1_26	CATAGTAGGGTTTAGGAAGTTTTT	HE860442	0.125	0.535	0.584	0.036	0.249	0.962	0.202	0.379	0.15	0.63
1_26	CTTTGCCAACCCCGCCCATTCC	HE863051	0.603	0.029	0.423	0.746	0.048	0.216	0.791	0.033	0.033	0.203
1_26	CTTTGCCAACCCCGCCCATTCCA	HE860442	0.423	0.892	0.423	0.423	0.423	1	1	0.423	0.423	1
1_26	CTTTGCCAACCCCGCCCATTCCAA	HE863053	0.184	0.147	0.179	0.957	0.106	0.157	0.189	0.316	0.149	0.18
1_26	GAAAGGCATAGTAGGGTTTAGGA	HE860443	0.184	0.449	0.88	0.921	0.423	0.423	0.197	0.701	0.426	0.826
1_26	GAAAGGCATAGTAGGGTTTAGGAA	HE863055	0.877	0.703	0.312	0.854	0.804	0.231	0.709	0.208	0.55	0.258
1_26	GCCAACCCCGCCCATTCCAA	HE860443	1	1	1	0.423	1	1	0.423	1	0.423	0.423
1_26	GGAATGAGCGTGTTGGAAA	HE863057	0.184	0.184	0.184	0.59	1	1	0.423	1	0.423	0.423
1_26	GGAATGAGCGTGTTGGAAAA	HE860444	0.184	0.543	0.913	0.33	0.423	0.423	0.011	0.746	0.154	0.48
1_26	GGAATGAGCGTGTTGGAAAAG	HE863059	0.242	0.606	0.621	0.588	0.126	0.267	0.318	0.88	0.774	0.877
1_26	GGAATGAGCGTGTTGGAAAAGA	HE860444	0.048	0.457	0.11	0.041	0.095	0.072	0.423	0.134	0.102	0.074
1_26	GGAATGAGCGTGTTGGAAAAGAA	HE863061	1	0.423	0.423	0.423	0.423	0.423	0.423	0.765	0.912	0.701
1_26	TATTTTCTAAGCCTACTGTC	HE860445	0.423	0.606	0.554	0.423	0.423	0.423	1	0.86	0.423	0.423
1_26	TCTAAGCCTACTGTCTTTCCC	HE863063	0.423	0.243	0.423	0.193	0.839	0.835	0.812	0.632	0.975	0.587
1_26	TCTAAGCCTACTGTCTTTCCCT	HE860445	0.423	0.423	1	0.197	0.961	0.423	0.55	0.423	0.507	0.197
1_26	TGCCAACCCCGCCCATTCCA	HE863065	0.961	0.423	0.423	0.423	0.423	0.423	0.423	1	1	1
1_26	TGCCAACCCCGCCCATTCCAA	HE860446	0.434	0.543	0.499	0.593	0.676	0.159	0.629	0.172	0.837	0.182
1_26	TGCCAACCCCGCCCATTCCAAA	HE863067	0.568	0.024	0.152	0.129	0.018	0.126	0.126	0.535	0.087	0.226
1_26	TGGAATGAGCGTGTTGGAAAA	HE860446	0.423	0.912	0.423	0.423	0.423	1	1	0.423	0.423	1
1_26	TTCTTTGCCAACCCCGCCCATT	HE863069	0.961	0.344	0.005	0.912	0.364	0.006	0.875	0.064	0.31	0.004
1_26	TTGCCAACCCCGCCCATT	HE860447	0.59	0.394	0.88	0.184	0.311	0.797	0.423	0.371	0.237	0.423
1_26	TTGCCAACCCCGCCCATTC	HE863071	0.153	0.034	0.634	0.018	0.01	0.464	0.626	0.023	0.017	0.28
1_26	TTGCCAACCCCGCCCATTCC	HE860447	0.088	0.059	0.168	0.313	0.035	0.058	0.439	0.154	0.04	0.086
1_26	TTGCCAACCCCGCCCATTCCA	HE863073	0.383	0.094	0.518	0.36	0.05	0.26	0.212	0.303	0.155	0.863
1_26	TTGCCAACCCCGCCCATTCCAA	HE860305	0.093	0.131	0.02	0.673	0.085	0.009	0.122	0.992	0.141	0.017
1_26	TTGCCAACCCCGCCCATTCCAAA	HE860448	0.814	0.088	0.976	0.312	0.04	0.781	0.304	0.078	0.15	0.286
1_26	TTGCCAACCCCGCCCATTCCAAAT	HE863075	0.423	0.423	0.423	0.892	1	1	0.423	1	0.423	0.423
1_26	TTTGAAGCAGATGATGGAAC	HE860448	1	0.423	1	1	0.423	1	1	0.423	0.423	1
1_26	TTTGCCAACCCCGCCCAT	HE863077	0.423	0.59	0.954	0.973	0.251	0.423	0.189	0.546	0.556	0.913
1_26	TTTGCCAACCCCGCCCATT	HE860449	0.959	0.24	0.615	0.616	0.246	0.668	0.635	0.298	0.448	0.78
1_26	TTTGCCAACCCCGCCCATTC	HE863079	0.508	0.359	0.972	0.848	0.188	0.528	0.333	0.345	0.406	0.817
1_26	TTTGCCAACCCCGCCCATTCC	HE860449	0.04	0.12	0.028	0.405	0.089	0.018	0.434	0.434	0.096	0.013
1_26	TTTGCCAACCCCGCCCATTCCA	HE863081	0.12	0.113	0.195	0.648	0.069	0.058	0.05	0.304	0.104	0.127
1_26	TTTGCCAACCCCGCCCATTCCAA	HE860450	0.21	0.093	0.01	0.833	0.055	0.007	0.269	0.4	0.112	0.018
1_26	TTTGCCAACCCCGCCCATTCCAAA	HE863083	0.184	0.217	0.316	0.184	0.177	0.26	1	0.917	0.177	0.26
1_29	AGGTGGGCATACTGCCAACTG	HE860450	0.117	0.021	0.028	0.434	0.068	0.066	0.095	0.423	0.101	0.079
1_29	ATTGGCATTCTGTCCACCTCC	HE863085	0.852	0.423	0.423	0.954	0.423	0.423	0.811	1	0.423	0.423
1_29	TGGCATTCTGTCCACCTCC	HE860451	0.961	0.423	0.746	0.423	0.423	0.777	0.423	0.423	1	0.423
1_29	TTGGCATTCTGTCCACCT	HE863087	0.158	0.002	0.156	0.002	0.037	0.037	0.03	0.659	0.057	0.262
1_29	TTGGCATTCTGTCCACCTC	HE860451	0.558	0.015	0.012	0.013	0.046	0.04	0.034	0.308	0.663	0.695
1_29	TTGGCATTCTGTCCACCTCC	HE860307	0.159	0.061	0.017	0.011	0.074	0.044	0.044	0.032	0.025	0.643
1_29	TTGGCATTCTGTCCACCTCCT	HE863089	0.976	0.015	0.003	0.002	0.4	0.187	0.19	0.041	0.037	0.752
1_29	TTGGCATTCTGTCCACCTCCTC	HE860452	0.423	0.423	0.423	0.423	1	1	1	1	1	1
1_3	AACATGATCATCCGAATGAT	HE863091	1	1	1	0.423	1	1	0.423	1	0.423	0.423
1_3	AATGCTGTCTGGTTCGAGA	HE860452	0.895	0.885	0.821	0.378	0.981	0.955	0.642	0.979	0.698	0.65
1_3	ACCAGGCTTCATTCCCCC	HE863093	0.423	0.423	0.423	0.423	1	1	1	1	1	1
1_3	ATCCGAATGATCTCGGACCAGGCT	HE860453	1	1	1	0.423	1	1	0.423	1	0.423	0.423
1_3	ATCTCGGACCAGGCTTCATTCCCC	HE863095	0.294	0.069	0.11	0.102	0.242	0.55	0.482	0.291	0.196	0.893
1_3	ATGCTGTCTGGTTCGAGA	HE860453	0.423	1	1	1	0.423	0.423	0.423	1	1	1
1_3	CGGACCAGGCTTCATTCC	HE863097	1	0.423	0.423	0.423	0.423	0.423	0.423	0.686	0.686	1
1_3	CGGACCAGGCTTCATTCCC	HE860454	0.858	0.379	0.858	0.349	0.444	0.751	0.31	0.35	0.205	0.601
1_3	CGGACCAGGCTTCATTCCCC	HE863099	0.693	0.238	0.491	0.151	0.757	0.942	0.144	0.69	0.085	0.089
1_3	CGGACCAGGCTTCATTCCCCC	HE860454	0.082	0.957	0.409	0.682	0.077	0.84	0.066	0.398	0.712	0.33
1_3	CTCGGACCAGGCTTCATTCC	HE863101	0.443	0.799	0.225	0.365	0.219	0.042	0.049	0.188	0.387	0.423
1_3	CTCGGACCAGGCTTCATTCCC	HE860455	0.416	0.008	0.004	0.039	0.089	0.098	0.144	0.139	0.109	0.155
1_3	CTCGGACCAGGCTTCATTCCCC	HE863103	0.787	0.46	0.041	0.718	0.572	0.233	0.637	0.073	0.848	0.775
1_3	CTCGGACCAGGCTTCATTCCCCC	HE860455	0.423	0.423	0.423	1	0.961	0.797	0.423	0.765	0.423	0.423
1_3	GAATGCTGTCTGGTTCGAGAC	HE863105	0.778	0.276	0.276	0.578	0.296	0.296	0.492	1	0.197	0.197
1_3	GACCAGGCTTCATTCCCC	HE860456	0.423	0.892	0.423	0.423	0.423	1	1	0.423	0.423	1
1_3	GGAATGCTGTCTGGTTCGA	HE863107	1	0.423	1	1	0.423	1	1	0.423	0.423	1
1_3	GGAATGCTGTCTGGTTCGAGA	HE860456	0.544	0.019	0.564	0.064	0.182	0.901	0.181	0.15	0.887	0.145
1_3	GGAATGCTGTCTGGTTCGAGAC	HE863109	0.735	0.021	0.112	0.015	0.27	0.356	0.246	0.476	0.734	0.345
1_3	GGACCAGGCTTCATTCCC	HE860457	0.184	0.184	0.184	0.184	1	1	1	1	1	1
1_3	GGACCAGGCTTCATTCCCC	HE863111	0.622	0.802	0.179	0.027	0.741	0.385	0.237	0.207	0.051	0.808
1_3	TCGGACCAGGCTTCATTC	HE860457	0.013	0.049	0	0.043	0.163	0.268	0.105	0.052	0.804	0.031
1_3	TCGGACCAGGCTTCATTCC	HE863113	0.454	0.06	0.016	0.025	0.849	0.123	0.11	0.048	0.063	0.862
1_3	TCGGACCAGGCTTCATTCCC	HE860458	0.012	0.021	0.021	0.024	0.028	0.659	0.219	0.06	0.116	0.423
1_3	TCGGACCAGGCTTCATTCCCC	HE860285	0.067	0.62	0.632	0.709	0.301	0.727	0.35	0.818	0.589	0.531
1_3	TCGGACCAGGCTTCATTCCCCC	HE863115	0.484	0.011	0.825	0.733	0.214	0.446	0.595	0.231	0.134	0.669
1_3	TCTCGGACCAGGCTTCATTCC	HE860458	0.087	0.021	0.044	0.023	0.025	0.016	0.029	0.342	0.059	0.959
1_3	TCTCGGACCAGGCTTCATTCCC	HE863117	0.255	0.184	0.941	0.772	0.184	0.246	0.28	0.423	0.185	0.781
1_3	TCTCGGACCAGGCTTCATTCCCC	HE860459	0.803	0.885	0.496	0.906	0.641	0.312	0.865	0.367	0.725	0.282
1_3	TCTCGGACCAGGCTTCATTCCCCC	HE863119	0.423	0.423	0.423	0.423	1	1	1	1	1	1
1_32	ATTGACAGAAGAGAGTGAGCAC	HE860459	0.423	1	0.423	0.423	0.423	1	1	0.423	0.423	1
1_32	GACAGAAGAGAGTGAGCAC	HE863121	0.184	0.184	0.184	0.184	1	1	1	1	1	1
1_32	GCTCATGTCTCTTTCTGTCAGC	HE860460	0.6	0.07	0.072	0.122	0.014	0.027	0.05	0.701	0.097	0.443
1_32	GCTCATGTCTCTTTCTGTCAGCT	HE863123	0.726	0.423	0.423	0.423	0.423	0.423	0.423	1	1	1
1_32	TGACAGAAGAGAGTGAGCA	HE860460	0.184	0.184	0.184	0.184	1	1	1	1	1	1
1_32	TGACAGAAGAGAGTGAGCAC	HE860311	0.929	0.015	0.021	0.006	0.401	0.318	0.256	0.455	0.077	0.414
1_32	TGACAGAAGAGAGTGAGCACA	HE863125	0.298	0.298	0.36	0.198	1	0.86	0.423	0.86	0.423	0.423
1_32	TGCTCATGTCTCTTTCTGTCAGC	HE860461	0.577	0.292	0.456	0.345	0.376	0.416	0.39	0.765	0.892	0.86
1_32	TTGACAGAAGAGAGTGAGCAC	HE863127	0.738	0.02	0.094	0.024	0.24	0.349	0.199	0.615	0.206	0.423
1_44	AGGTGGTCAGCATGTCAAACT	HE860461	0.105	0.601	0.142	0.709	0.281	0.944	0.113	0.291	0.705	0.135
1_44	TGGCATTCTGTCCACCTCC	HE860451	0.961	0.423	0.746	0.423	0.423	0.777	0.423	0.423	1	0.423
1_44	TTGGCATTCTGTCCACCT	HE863087	0.158	0.002	0.156	0.002	0.037	0.037	0.03	0.659	0.057	0.262
1_44	TTGGCATTCTGTCCACCTC	HE860451	0.558	0.015	0.012	0.013	0.046	0.04	0.034	0.308	0.663	0.695
1_44	TTGGCATTCTGTCCACCTCC	HE860307	0.159	0.061	0.017	0.011	0.074	0.044	0.044	0.032	0.025	0.643
1_44	TTTGGCATTCTGTCCACCTCC	HE863129	0.184	0.356	0.88	0.449	0.012	0.423	0.423	0.463	0.104	0.701
1_5	TACAATGAAATCACGGCC	HE860462	1	1	0.423	1	1	0.423	1	0.423	1	0.423
1_5	TATAAAGAGATGTACTGGACC	HE863131	0.153	0.275	0.641	0.137	0.594	0.47	0.455	0.74	0.887	0.78
1_5	TTATACAATGAAATCACGG	HE860462	1	1	1	0.423	1	1	0.423	1	0.423	0.423
1_5	TTATACAATGAAATCACGGC	HE860288	0.144	0.269	0.911	0.895	0.396	0.015	0	0.112	0.166	0.544
1_5	TTATACAATGAAATCACGGCC	HE860287	0.081	0.238	0.087	0.706	0.197	0.029	0.137	0.053	0.271	0.176
1_5	TTATACAATGAAATCACGGCCG	HE860286	0.007	0.011	0.125	0.903	0.238	0.004	0.186	0.017	0.291	0.411
10_1	ACAGGGAACAGGTAGAGCA	HE863133	0.038	0.041	0.038	0.153	0.423	1	0.197	0.423	0.426	0.197
10_1	ACAGGGAACAGGTAGAGCATG	HE860463	0.671	0.161	0.11	0.247	0.41	0.351	0.436	0.209	0.82	0.423
10_1	ATGCACTGCCTCTTCCCTGGC	HE863135	0.842	0.018	0.029	0.923	0.13	0.113	0.838	0.423	0.238	0.204
10_1	TGCACTGCCTCTTCCCTG	HE860463	0.47	0.139	0.085	0.763	0.471	0.28	0.562	0.433	0.078	0.03
10_1	TGCACTGCCTCTTCCCTGG	HE863137	0.032	0.022	0.021	0.104	0.769	0.232	0.479	0.109	0.322	0.135
10_1	TGCACTGCCTCTTCCCTGGC	HE860464	0.44	0.019	0.009	0.038	0.235	0.215	0.261	0.189	0.071	0.053
10_1	TGCACTGCCTCTTCCCTGGCT	HE860428	0.476	0.004	0.001	0.001	0.489	0.099	0.375	0.008	0.362	0.007
10_1	TGCACTGCCTCTTCCCTGGCTG	HE863139	0.542	0.155	0.072	0.383	0.244	0.178	0.337	0.318	0.347	0.149
2_31	CCAAAGGGATCGCATTGATCT	HE860464	0.209	1	1	1	0.209	0.209	0.209	1	1	1
2_31	TCCAAAGGGATCGCATTGA	HE863141	0.184	0.184	0.909	0.184	1	0.423	1	0.423	1	0.423
2_31	TCCAAAGGGATCGCATTGAT	HE860465	0.919	0.521	0.423	0.423	0.618	0.423	0.423	0.186	0.186	1
2_31	TCCAAAGGGATCGCATTGATC	HE860334	0.008	0.208	0.185	0.019	0.262	0.122	0.001	0.785	0.066	0.042
2_31	TCCAAAGGGATCGCATTGATCT	HE863143	0.213	0.605	0.266	0.11	0.42	0.033	0.024	0.126	0.063	0.12
2_31	TCCAAAGGGATCGCATTGATCTA	HE860465	0.079	1	1	1	0.079	0.079	0.079	1	1	1
2_31	TCGATGCGATCCCTTGGGA	HE863145	0.423	0.423	0.423	0.423	1	1	1	1	1	1
2_31	TCGATGCGATCCCTTGGGAAG	HE860337	0.049	0.588	0.275	0.97	0.047	0.051	0.048	0.211	0.658	0.271
2_31	TCGATGCGATCCCTTGGGAAGT	HE860466	0.209	1	1	1	0.209	0.209	0.209	1	1	1
2_31	TGATATTGGATCGATGCGATC	HE863147	1	0.423	1	1	0.423	1	1	0.423	0.423	1
3_16	ATTGTAGGAATGGGCTGTTTG	HE860466	0.23	0.407	0.23	0.23	0.423	1	1	0.423	0.423	1
3_16	CCCAAGCCCGCCCATTCC	HE863149	1	0.423	1	1	0.423	1	1	0.423	0.423	1
3_16	CCCAAGCCCGCCCATTCCA	HE860467	1	0.186	1	1	0.186	1	1	0.186	0.186	1
3_16	CTTCCCAAGCCCGCCCATTCCA	HE863151	1	0.423	1	1	0.423	1	1	0.423	0.423	1
3_16	GGAATGGGCTGTTTGGGA	HE860467	0.336	0.236	0.487	0.775	0.12	0.624	0.26	0.092	0.189	0.293
3_16	GGAATGGGCTGTTTGGGAT	HE863153	0.232	0.171	0.955	0.805	0.769	0.399	0.346	0.332	0.258	0.89
3_16	GGAATGGGCTGTTTGGGATG	HE860468	0.348	0.023	0.035	0.429	0.092	0.096	0.255	0.861	0.002	0.004
3_16	GGAATGGGCTGTTTGGGATGA	HE860347	0.27	0.052	0.069	0.678	0.111	0.119	0.375	0.71	0.114	0.13
3_16	GGAATGGGCTGTTTGGGATGAA	HE863155	0.222	1	1	0.423	0.222	0.222	0.334	1	0.423	0.423
3_16	GGAATGGGCTGTTTGGGATGAAAG	HE860468	0.423	1	1	0.203	0.423	0.423	0.801	1	0.203	0.203
3_16	TAGGAATGGGCTGTTTGGGA	HE863157	0.097	0.069	0.069	0.084	0.423	0.423	0.93	1	0.423	0.423
3_16	TTCCCAAGCCCGCCCATT	HE860469	1	1	0.423	1	1	0.423	1	0.423	1	0.423
3_16	TTCCCAAGCCCGCCCATTC	HE863159	0.423	0.423	0.423	0.423	1	1	1	1	1	1
3_16	TTCCCAAGCCCGCCCATTCC	HE860469	0.271	0.063	0.088	0.608	0.84	1	0.223	0.711	0.006	0.07
3_16	TTCCCAAGCCCGCCCATTCCA	HE863161	0.814	0.816	0.952	0.423	0.559	0.747	0.185	0.86	0.423	0.423
3_16	TTCCCAAGCCCGCCCATTCCAA	HE860348	0.149	0.018	0.202	0.006	0.125	0.644	0.037	0.489	0.008	0.081
3_16	TTGTAGGAATGGGCTGTTTGGGA	HE860470	1	1	0.423	1	1	0.423	1	0.423	1	0.423
3_16	TTTCTTTCATCCCAAACAGCC	HE863163	1	0.423	1	1	0.423	1	1	0.423	0.423	1
3_28	ATGGTGTCATCCCTCCTGTGACC	HE860470	1	1	0.423	1	1	0.423	1	0.423	1	0.423
3_28	CCAAATTGAGAGAGAGAGAGAGAG	HE863165	0.423	0.423	0.423	0.423	1	1	1	1	1	1
3_28	CCATCTTCCTGTGACATGAAC	HE860471	0.222	1	0.423	1	0.222	0.56	0.222	0.423	1	0.423
3_28	CGCAGGAGAGATGGCACTG	HE863167	1	1	0.013	1	1	0.013	1	0.013	1	0.013
3_28	GGTGTCATCCCTCCTGTGACC	HE860471	0.423	1	0.184	1	0.423	0.375	0.423	0.184	1	0.184
3_28	TCCATCTTCCTGTGACATGA	HE863169	0.423	0.423	0.193	1	0.747	0.548	0.423	0.328	0.423	0.193
3_28	TCGCAGGAGAGATGGCAC	HE860472	0.423	0.647	0.361	0.423	0.423	0.196	1	0.242	0.423	0.196
3_28	TCGCAGGAGAGATGGCACTG	HE863171	0.414	0.152	0.003	0.446	0.072	0.002	0.971	0.003	0.076	0.002
3_28	TCGCAGGAGAGATGGCACTGT	HE860472	0.253	0.21	0.041	0.671	0.48	0.138	0.23	0.05	0.159	0.042
3_28	TCGCAGGAGAGATGGCACTGTC	HE860356	0.131	0.064	0.015	0.024	0.314	0.009	0.079	0.015	0.046	0.014
3_28	TCGCAGGAGAGATGGCACTGTCT	HE863173	0.423	0.423	1	1	0.747	0.423	0.423	0.423	0.423	1
3_28	TGGTGTCATCCCTCCTGTGACC	HE860473	0.132	0.237	0.136	0.189	0.389	0.221	0.174	0.17	0.394	0.148
3_28	TTCCATCTTCCTGTGACATGA	HE863175	0.045	0.057	0.281	1	0.393	0.383	0.045	0.351	0.057	0.281
3_28	TTCGCAGGAGAGATGGCAC	HE860473	1	1	0.423	1	1	0.423	1	0.423	1	0.423
3_28	TTCGCAGGAGAGATGGCACTGTC	HE863177	0.919	0.084	0.018	0.919	0.113	0.031	1	0.284	0.113	0.031
4_21	CCCTGCAGTACCTTCCTTTACCC	HE860474	0.649	0.423	0.423	0.423	0.423	0.423	0.423	1	1	1
4_21	GGAGCGACCTGGGATCACATG	HE863179	0.177	0.184	0.184	0.47	0.161	0.161	0.168	1	0.423	0.423
4_21	GTGTTCTCAGGTCGCCCCTG	HE860474	0.758	0.603	0.423	0.976	0.424	0.423	0.777	0.27	0.581	0.423
4_21	TGTGTTCTCAGGTCGCCCC	HE863181	0.161	0.017	0.222	0.441	0.041	0.058	0.763	0.196	0.225	0.316
4_21	TGTGTTCTCAGGTCGCCCCT	HE860475	0.649	0.716	0.621	0.184	0.893	0.944	0.219	0.841	0.205	0.23
4_21	TGTGTTCTCAGGTCGCCCCTG	HE860366	0.98	0.025	0.026	0.008	0.011	0.014	0.01	0.611	0.007	0.008
5_14	AATGTTGTCTGGCTCGAG	HE863183	0.406	0.267	0.267	0.864	0.423	0.423	0.186	1	0.011	0.011
5_14	AATGTTGTCTGGCTCGAGG	HE860475	0.165	0.323	0.458	0.426	0.631	0.565	0.195	0.878	0.25	0.276
5_14	AATGTTGTCTGGCTCGAGGCC	HE863185	0.423	0.012	0.423	0.197	0.679	0.771	1	0.951	0.46	0.752
5_14	AATGTTGTCTGGCTCGAGGCCC	HE860476	1	0.186	1	1	0.186	1	1	0.186	0.186	1
5_14	AATGTTGTCTGGCTCGAGGCCCCT	HE863187	1	0.199	0.196	1	0.199	0.196	1	0.924	0.199	0.196
5_14	ACCAGGCTTCATTCCCCC	HE863093	0.423	0.423	0.423	0.423	1	1	1	1	1	1
5_14	ACGTCGGACCAGGCTTCATTC	HE860476	1	1	0.423	1	1	0.423	1	0.423	1	0.423
5_14	ACGTCGGACCAGGCTTCATTCCCC	HE863189	0.184	0.846	0.184	0.812	0.188	1	0.185	0.188	0.964	0.185
5_14	ATGTTGTCTGGCTCGAGG	HE860477	0.063	0.063	0.162	0.557	1	0.423	0.074	0.423	0.074	0.286
5_14	ATTTGGTTCTACATTTAGTGAC	HE863191	0.423	0.423	0.423	0.423	1	1	1	1	1	1
5_14	CGGACCAGGCTTCATTCC	HE863097	1	0.423	0.423	0.423	0.423	0.423	0.423	0.686	0.686	1
5_14	CGGACCAGGCTTCATTCCC	HE860454	0.858	0.379	0.858	0.349	0.444	0.751	0.31	0.35	0.205	0.601
5_14	CGGACCAGGCTTCATTCCCC	HE863099	0.693	0.238	0.491	0.151	0.757	0.942	0.144	0.69	0.085	0.089
5_14	CGGACCAGGCTTCATTCCCCC	HE860454	0.082	0.957	0.409	0.682	0.077	0.84	0.066	0.398	0.712	0.33
5_14	CGTCGGACCAGGCTTCATTCC	HE860477	0.682	0.913	0.184	0.184	0.837	0.423	0.423	0.423	0.423	1
5_14	CGTCGGACCAGGCTTCATTCCC	HE863193	0.423	1	1	0.423	0.423	0.423	0.629	1	0.423	0.423
5_14	CGTCGGACCAGGCTTCATTCCCC	HE860478	0.082	0.489	0.174	0.844	0.251	0.423	0.081	0.546	0.409	0.149
5_14	GAATGTTGTCTGGCTCGA	HE863195	0.184	0.846	0.184	0.449	0.188	1	0.423	0.188	0.387	0.423
5_14	GAATGTTGTCTGGCTCGAGG	HE860478	0.428	0.096	0.106	0.883	0.303	0.363	0.57	0.637	0.181	0.205
5_14	GAATGTTGTCTGGCTCGAGGC	HE863197	0.824	0.684	0.897	0.442	0.893	0.944	0.698	0.841	0.777	0.664
5_14	GAATGTTGTCTGGCTCGAGGCC	HE860479	0.741	0.423	0.423	0.921	0.423	0.423	0.55	1	0.197	0.197
5_14	GAATGTTGTCTGGCTCGAGGCCCC	HE863199	1	0.423	0.423	1	0.423	0.423	1	0.777	0.423	0.423
5_14	GACCAGGCTTCATTCCCC	HE860456	0.423	0.892	0.423	0.423	0.423	1	1	0.423	0.423	1
5_14	GGAATGTTGTCTGGCTCG	HE860479	0.022	0.086	0.09	0.543	0.212	0.11	0.076	0.872	0.138	0.156
5_14	GGAATGTTGTCTGGCTCGA	HE863201	0.13	0.855	0.509	0.755	0.005	0.123	0.273	0.411	0.822	0.396
5_14	GGAATGTTGTCTGGCTCGAG	HE860480	0.977	0.788	0.691	0.692	0.873	0.85	0.82	0.498	0.548	0.94
5_14	GGAATGTTGTCTGGCTCGAGG	HE863203	0.007	0.006	0.78	0.274	0.094	0.253	0.061	0.437	0.095	0.287
5_14	GGAATGTTGTCTGGCTCGAGGC	HE860480	0.001	0.35	0.652	0.84	0.057	0.196	0.423	0.951	0.928	0.96
5_14	GGACCAGGCTTCATTCCC	HE860457	0.184	0.184	0.184	0.184	1	1	1	1	1	1
5_14	GGACCAGGCTTCATTCCCC	HE863111	0.622	0.802	0.179	0.027	0.741	0.385	0.237	0.207	0.051	0.808
5_14	GTCGGACCAGGCTTCATTC	HE863205	1	0.423	1	1	0.423	1	1	0.423	0.423	1
5_14	GTCGGACCAGGCTTCATTCC	HE860481	1	0.423	1	0.423	0.423	1	0.423	0.423	1	0.423
5_14	GTCGGACCAGGCTTCATTCCC	HE863207	0.767	0.114	0.028	0.904	0.202	0.054	0.813	0.059	0.038	0.006
5_14	GTCGGACCAGGCTTCATTCCCC	HE860481	0.324	0.61	0.828	0.066	0.245	0.304	0.028	0.918	0.077	0.065
5_14	GTCGGACCAGGCTTCATTCCCCC	HE863209	0.323	0.536	0.703	0.374	0.207	0.312	0.013	0.355	0.992	0.098
5_14	GTTGTCTGGCTCGAGGCC	HE860482	1	0.423	1	1	0.423	1	1	0.423	0.423	1
5_14	TAAATGTAGAACCAAATGATCT	HE863211	0.423	0.423	0.423	0.423	1	1	1	1	1	1
5_14	TCACTAAATGTAGAACCAAATG	HE860482	1	1	1	0.423	1	1	0.423	1	0.423	0.423
5_14	TCGGACCAGGCTTCATTC	HE860457	0.013	0.049	0	0.043	0.163	0.268	0.105	0.052	0.804	0.031
5_14	TCGGACCAGGCTTCATTCC	HE863113	0.454	0.06	0.016	0.025	0.849	0.123	0.11	0.048	0.063	0.862
5_14	TCGGACCAGGCTTCATTCCC	HE860458	0.012	0.021	0.021	0.024	0.028	0.659	0.219	0.06	0.116	0.423
5_14	TCGGACCAGGCTTCATTCCCC	HE860285	0.067	0.62	0.632	0.709	0.301	0.727	0.35	0.818	0.589	0.531
5_14	TCGGACCAGGCTTCATTCCCCC	HE863115	0.484	0.011	0.825	0.733	0.214	0.446	0.595	0.231	0.134	0.669
5_14	TGTCTGGCTCGAGGCCCCTA	HE863213	0.423	1	1	1	0.423	0.423	0.423	1	1	1
5_3	CCCGCCTTGCATCAACTG	HE860483	0.423	0.671	0.331	0.423	0.423	0.229	1	0.268	0.423	0.229
5_3	CCCGCCTTGCATCAACTGAA	HE863215	0.63	0.155	0.009	0.325	0.482	0.011	0.699	0.013	0.734	0.011
5_3	CCCGCCTTGCATCAACTGAAT	HE860483	0.286	0.143	0.051	0.268	0.189	0.052	0.424	0.222	0.473	0.083
5_3	CCGCCTTGCATCAACTGAAT	HE863217	0.23	0.762	0.573	0.23	0.423	0.228	1	0.455	0.423	0.228
5_3	CGCTTGGTGCAGGTCGGGA	HE860484	1	0.197	0.196	1	0.197	0.196	1	0.484	0.197	0.196
5_3	CGCTTGGTGCAGGTCGGGAA	HE863219	1	0.27	0.09	0.189	0.27	0.09	0.189	0.213	0.596	0.124
5_3	CGCTTGGTGCAGGTCGGGAAC	HE860484	0.423	1	0.423	1	0.423	0.893	0.423	0.423	1	0.423
5_3	GCTTGGTGCAGGTCGGGAA	HE863221	1	0.423	1	1	0.423	1	1	0.423	0.423	1
5_3	GGGTCCCGCCTTGCATCAAC	HE860485	1	1	0.221	1	1	0.221	1	0.221	1	0.221
5_3	GGTCCCGCCTTGCATCAACTGAAT	HE863223	0.423	0.423	0.56	0.423	1	0.184	1	0.184	1	0.184
5_3	TCGCTTGGTGCAGGTCGGGA	HE860485	0.632	0.21	0.008	0.823	0.404	0.059	0.584	0.198	0.191	0.004
5_3	TCGCTTGGTGCAGGTCGGGAA	HE860370	0.206	0.334	0.001	0.427	0.201	0.001	0.902	0.163	0.213	0.005
5_3	TCGCTTGGTGCAGGTCGGGAACT	HE863225	0.423	0.167	0.123	0.258	0.196	0.137	0.378	0.652	0.382	0.225
5_3	TGGGTCCCGCCTTGCATCAAC	HE860486	0.077	0.026	0.044	0.864	0.237	0.067	0.067	0.111	0.021	0.042
5_3	TGGGTCCCGCCTTGCATCAACT	HE863227	0.423	0.423	1	1	0.747	0.423	0.423	0.423	0.423	1
5_3	TGGTGCAGGTCGGGAACTGCT	HE860486	0.001	0.001	0.916	0.001	1	0.423	1	0.423	1	0.423
5_3	TTGGTCGGTGGGTGCGAAATGGGT	HE863229	1	1	0.423	1	1	0.423	1	0.423	1	0.423
6_29	AAGCTCAGGAGGGATAGC	HE860487	0.423	0.423	0.423	0.423	1	1	1	1	1	1
6_29	AAGCTCAGGAGGGATAGCGC	HE863231	0.222	0.197	1	1	0.641	0.222	0.222	0.197	0.197	1
6_29	AAGCTCAGGAGGGATAGCGCC	HE860388	0.072	0.001	0.002	0.024	0.705	0.174	0.369	0.013	0.251	0.007
6_29	AGCTCAGGAGGGATAGCGCC	HE860487	0.351	0.423	0.733	0.954	0.282	0.425	0.344	0.423	0.423	0.701
6_29	CGCTATCCATCCTGAGTTTC	HE863233	0.191	0.711	0.184	0.184	0.183	0.17	0.17	0.423	0.423	1
6_29	CGCTATCCATCCTGAGTTTCA	HE860488	0.092	0.647	0.3	0.213	0.097	0.084	0.083	0.154	0.119	0.686
6_29	TATTGCGCTATCCATCCTGAGTT	HE863235	1	0.423	1	1	0.423	1	1	0.423	0.423	1
6_29	TCCATCCTGAGTTTCATGGCT	HE860488	0.184	0.184	0.184	0.184	1	1	1	1	1	1
6_29	TTGCGCTATCCATCCTGAG	HE863237	1	0.423	1	1	0.423	1	1	0.423	0.423	1
6_30	AAGCTGCCAGCATGATCTGAGC	HE860489	1	1	1	0.308	1	1	0.308	1	0.308	0.308
6_30	AGATCATGTGGTAGCTTCATC	HE863239	0.423	0.84	0.423	0.273	0.193	1	0.125	0.193	0.19	0.125
6_30	CTAGATCATGTGGTAGCTTCATC	HE860489	0.423	0.462	0.423	0.507	0.188	1	0.197	0.188	0.927	0.197
6_30	GAAGCTGCCAGCATGATCTG	HE863241	1	1	1	0.255	1	1	0.255	1	0.255	0.255
6_30	GAAGCTGCCAGCATGATCTGA	HE860490	0.184	0.184	0.184	0.634	1	1	0.255	1	0.255	0.255
6_30	GATCATGTGGTAGCTTCATC	HE863243	0.008	0.051	0.008	0.013	0.005	1	0.009	0.005	0.013	0.009
6_30	GCTAGATCATGTGGTAGCTTCATC	HE860490	0.423	1	1	0.298	0.423	0.423	0.439	1	0.298	0.298
6_30	TAGATCATGTGGTAGCTTCATC	HE863245	1	1	1	0.423	1	1	0.423	1	0.423	0.423
6_30	TGAAGCTGCCAGCATGAT	HE860491	1	1	1	0.423	1	1	0.423	1	0.423	0.423
6_30	TGAAGCTGCCAGCATGATC	HE863247	0.017	0.069	0.011	0.032	0.028	0.965	0.014	0.017	0.191	0.005
6_30	TGAAGCTGCCAGCATGATCT	HE860284	0	0.231	0	0	0.033	0.148	0.033	0.031	0.047	0.014
6_30	TGAAGCTGCCAGCATGATCTG	HE860399	0.006	0.007	0.009	0.046	0.036	0.131	0.003	0.034	0.075	0
6_30	TGAAGCTGCCAGCATGATCTGA	HE860400	0.017	0.066	0.015	0.033	0.023	0.02	0.015	0.02	0.211	0.013
6_30	TGAAGCTGCCAGCATGATCTGAGC	HE860491	0.423	0.411	0.423	0.23	0.023	1	0.027	0.023	0.317	0.027
6_30	TGTTGAAGCTGCCAGCATGATC	HE863249	0.423	0.423	0.423	0.423	1	1	1	1	1	1
6_4	AAGCTCAGGAGGGATAGC	HE860487	0.423	0.423	0.423	0.423	1	1	1	1	1	1
6_4	AAGCTCAGGAGGGATAGCGC	HE863231	0.222	0.197	1	1	0.641	0.222	0.222	0.197	0.197	1
6_4	AAGCTCAGGAGGGATAGCGCC	HE860388	0.072	0.001	0.002	0.024	0.705	0.174	0.369	0.013	0.251	0.007
6_4	AGCTCAGGAGGGATAGCGCC	HE860487	0.351	0.423	0.733	0.954	0.282	0.425	0.344	0.423	0.423	0.701
6_4	CGCTATCTATCCTGAGTTTCA	HE860492	1	0.188	0.222	1	0.188	0.222	1	0.308	0.188	0.222
6_7	AATTACTACTTTTGAGTGGTTA	HE863251	0.423	0.423	0.423	0.423	1	1	1	1	1	1
6_7	ATCTTTCCCAATCCACCCA	HE860492	1	1	1	0.423	1	1	0.423	1	0.423	0.423
6_7	ATCTTTCCCAATCCACCCATGCC	HE863253	0.122	0.225	0.599	0.112	0.014	0.153	0.065	0.077	0.224	0.089
6_7	CATGGGTAAGTGGGGAAGA	HE860493	0.758	0.423	0.952	0.423	0.423	0.797	0.423	0.423	1	0.423
6_7	CATGGGTAAGTGGGGAAGATG	HE863255	0.074	0.002	0.001	0.03	0.015	0.015	0.018	0.449	0.153	0.076
6_7	CATGGGTAAGTGGGGAAGATGA	HE860493	0.558	0.169	0.413	0.043	0.385	0.655	0.192	0.818	0.697	0.615
6_7	CTTTCCCAATCCACCCATGC	HE863257	1	1	0.423	1	1	0.423	1	0.423	1	0.423
6_7	CTTTCCCAATCCACCCATGCC	HE860494	0.926	0.314	0.279	0.47	0.679	0.3	0.626	0.366	0.104	0.226
6_7	TCCCAATCCACCCATGCC	HE863259	1	0.423	0.423	1	0.423	0.423	1	0.86	0.423	0.423
6_7	TCTTTCCCAATCCACCCA	HE860494	0.079	0.902	0.622	0.594	0.738	0.369	0.376	0.645	0.609	0.931
6_7	TCTTTCCCAATCCACCCAT	HE863261	0.423	0.912	0.423	0.912	0.423	1	0.423	0.423	1	0.423
6_7	TCTTTCCCAATCCACCCATG	HE860495	0.423	0.686	0.765	0.912	0.423	0.423	0.423	0.889	0.636	0.701
6_7	TCTTTCCCAATCCACCCATGC	HE863263	0.097	0.41	0.852	0.982	0.147	0.338	0.247	0.607	0.603	0.875
6_7	TCTTTCCCAATCCACCCATGCC	HE860389	0.001	0.722	0.868	0.105	0.011	0.055	0.012	0.96	0.282	0.435
6_7	TCTTTCCCAATCCACCCATGCCT	HE860495	0.423	0.894	0.423	0.671	0.206	1	0.189	0.206	0.559	0.189
6_7	TGGCATGGGTAAGTGGGGAAGA	HE863265	1	1	0.423	0.423	1	0.423	0.423	0.423	0.423	0.701
6_7	TTAGGTTTCCTCTTATTCATCC	HE860496	0.076	0.063	0.124	0.161	0.041	0.235	0.038	0.145	0.025	0.693
6_7	TTCCCAATCCACCCATGCCT	HE863267	0.726	0.974	0.423	0.423	0.618	0.423	0.423	0.186	0.186	1
6_7	TTCCCAATCCACCCATGCCTT	HE860496	0.711	0.508	0.941	0.192	0.433	0.837	0.153	0.501	0.939	0.286
6_7	TTTCCCAATCCACCCATGCCT	HE863269	0.423	0.012	0.228	0.423	0.679	0.47	0.747	0.586	0.269	0.33
6_7	TTTCCCAATCCACCCATGCCTT	HE860497	0.553	0.3	0.722	0.498	0.615	0.595	0.414	0.468	0.227	0.795
6_7	TTTCCCAATCCACCCATGCCTTA	HE863271	0.472	0.145	0.417	0.472	0.823	0.854	1	0.974	0.823	0.854
6_7	TTTCCTCTTATTCATCCCTCT	HE860497	1	0.423	1	1	0.423	1	1	0.423	0.423	1
7_23	AAGAAAGCTGTGGGAGAACAT	HE863273	0.423	1	1	1	0.423	0.423	0.423	1	1	1
7_23	AAGAAAGCTGTGGGAGAACATGGC	HE860498	0.423	0.958	0.733	0.954	0.423	0.423	0.423	0.765	0.912	0.701
7_23	CACAGCTTTCTTGAACTT	HE863275	0.729	0.127	0.127	0.182	0.045	0.045	0.052	1	0.423	0.423
7_23	CCACAGCTTTCTTGAACT	HE860498	0.222	1	1	1	0.222	0.222	0.222	1	1	1
7_23	CTCAAGAAAGCTGTGGGAGA	HE863277	0.788	0.111	0.342	0.718	0.204	0.575	0.566	0.184	0.099	0.236
7_23	GCTCAAGAAAGCTGTGGGAGA	HE860499	0.638	0.098	0.231	0.269	0.076	0.291	0.325	0.15	0.02	0.774
7_23	TATAAACAAGTCCTGGTCATGCTT	HE863279	0.423	1	1	1	0.423	0.423	0.423	1	1	1
7_23	TCCACAGCTTTCTTGAACT	HE860499	0.673	0.912	0.746	0.961	0.626	0.893	0.698	0.686	0.875	0.777
7_23	TCCACAGCTTTCTTGAACTT	HE863281	0.163	0.107	0.08	0.371	0.063	0.051	0.221	0.72	0.562	0.399
7_23	TTCCACAGCTTTCTTGAA	HE860500	0.423	0.423	1	1	0.626	0.423	0.423	0.423	0.423	1
7_23	TTCCACAGCTTTCTTGAAC	HE863283	0.039	0.022	0.013	0.038	0.025	0.017	0.028	0.551	0.263	0.308
7_23	TTCCACAGCTTTCTTGAACT	HE860500	0.079	0.037	0.026	0.07	0.039	0.036	0.049	0.569	0.017	0.018
7_23	TTCCACAGCTTTCTTGAACTT	HE860413	0.147	0.013	0.016	0.05	0.029	0.028	0.055	0.255	0.002	0.005
7_23	TTCCACAGCTTTCTTGAACTTC	HE863285	0.441	0.262	0.184	1	0.22	0.189	0.453	0.423	0.339	0.246
7_24	ACACTGTGGCTCGTTGTGTTGTCA	HE860501	1	1	1	0.423	1	1	0.423	1	0.423	0.423
7_24	ACGTTATGTTGTCAAATTGTC	HE863287	1	0.186	1	1	0.186	1	1	0.186	0.186	1
7_24	ATGTTGTCAAATTGTCAATC	HE860501	0.185	0.188	0.423	1	0.964	0.676	0.185	0.666	0.188	0.423
7_24	CAACGTGACAACACAACGAGC	HE863289	0.908	0.682	0.184	0.184	0.72	0.423	0.423	0.423	0.423	1
7_24	CAACGTGACAACACAACGAGCC	HE860502	0.227	0.022	0.045	0.01	0.082	0.116	0.02	0.54	0.089	0.698
7_24	CACGTTATGTTGTCAAATTGTC	HE863291	0.222	1	1	1	0.222	0.222	0.222	1	1	1
7_24	TATGTTGTCAAATTGTCAAT	HE860502	1	0.423	1	1	0.423	1	1	0.423	0.423	1
7_24	TATGTTGTCAAATTGTCAATC	HE860414	0.718	0.186	0.611	0.151	0.221	0.305	0.059	0.025	0.006	0.107
7_24	TGAACACAAAGATACATGCCCG	HE863293	1	0.423	1	1	0.423	1	1	0.423	0.423	1
7_24	TTGACAACGTGACAACACAAC	HE860503	0.184	0.178	0.328	0.184	0.115	0.196	1	0.755	0.115	0.196
7_25	GACAGAAGAGAGTGAGCAC	HE863121	0.184	0.184	0.184	0.184	1	1	1	1	1	1
7_25	GCTCACTTCTCTCTCTGTCAGC	HE863295	1	1	0.423	1	1	0.423	1	0.423	1	0.423
7_25	TGACAGAAGAGAGTGAGCA	HE860460	0.184	0.184	0.184	0.184	1	1	1	1	1	1
7_25	TGACAGAAGAGAGTGAGCAC	HE860311	0.929	0.015	0.021	0.006	0.401	0.318	0.256	0.455	0.077	0.414
7_25	TGACAGAAGAGAGTGAGCACA	HE863125	0.298	0.298	0.36	0.198	1	0.86	0.423	0.86	0.423	0.423
8_16	CCGACAAGCGTGCTCTCTCTCGTT	HE860503	0.423	0.423	0.423	0.423	1	1	1	1	1	1
8_16	GTGCTCTCTCTTGTTGTCATG	HE863297	0.546	0.289	0.876	0.407	0.368	0.515	0.77	0.579	0.122	0.464
8_16	TGACAACGAGAGAGAGCAC	HE860504	0.423	0.423	0.423	0.423	1	1	1	1	1	1
8_16	TGACAACGAGAGAGAGCACG	HE863299	0.222	0.423	1	1	0.854	0.222	0.222	0.423	0.423	1
8_16	TGACAACGAGAGAGAGCACGC	HE860423	0.534	0.58	0.53	0.165	0.895	0.088	0.032	0.107	0.067	0.027
8_16	TTGACAACGAGAGAGAGCAC	HE860504	0.141	0.188	0.363	0.141	0.93	0.777	1	0.837	0.93	0.777
8_16	TTGACAACGAGAGAGAGCACG	HE863301	0.295	0.369	0.607	0.629	0.722	0.817	0.092	0.952	0.046	0.412
8_16	TTGACAACGAGAGAGAGCACGC	HE860505	1	1	1	0.423	1	1	0.423	1	0.423	0.423
8_16	TTGTCGGCACCCATGAAAGGGCCA	HE863303	0.423	1	1	1	0.423	0.423	0.423	1	1	1
8_16	TTTGACAACGAGAGAGAGCAC	HE860505	0.5	0.441	0.063	0.722	0.843	0.243	0.375	0.117	0.211	0.052
8_19	AATGTCGTCTGGTTCGAGA	HE863305	0.043	0.423	0.423	0.852	0.045	0.045	0.066	1	0.423	0.423
8_19	AATGTCGTCTGGTTCGAGATC	HE860506	0.961	0.423	0.423	0.423	0.423	0.423	0.423	1	1	1
8_19	ATTTCGGACCAGGCTTCATTC	HE863307	0.415	0.015	0.115	0.001	0.07	0.22	0.067	0.642	0.423	0.423
8_19	ATTTCGGACCAGGCTTCATTCCCC	HE860506	0.649	0.423	0.716	0.423	0.423	0.893	0.423	0.423	1	0.423
8_19	CGGACCAGGCTTCATTCC	HE863097	1	0.423	0.423	0.423	0.423	0.423	0.423	0.686	0.686	1
8_19	CGGACCAGGCTTCATTCCC	HE860454	0.858	0.379	0.858	0.349	0.444	0.751	0.31	0.35	0.205	0.601
8_19	CGGACCAGGCTTCATTCCCC	HE863099	0.693	0.238	0.491	0.151	0.757	0.942	0.144	0.69	0.085	0.089
8_19	CGGACCAGGCTTCATTCCCCT	HE863309	0.205	0.576	0.345	0.361	0.149	0.139	0.136	0.755	0.766	1
8_19	GAATGTCGTCTGGTTCGAGA	HE860507	0.968	0.189	0.189	0.292	0.276	0.276	0.39	1	0.423	0.423
8_19	GACCAGGCTTCATTCCCC	HE860456	0.423	0.892	0.423	0.423	0.423	1	1	0.423	0.423	1
8_19	GACCAGGCTTCATTCCCCTCA	HE863311	0.423	1	1	1	0.423	0.423	0.423	1	1	1
8_19	GATTTCGGACCAGGCTTCATTCCC	HE860507	0.673	0.423	0.423	0.423	0.423	0.423	0.423	1	1	1
8_19	GGAATGTCGTCTGGTTCGA	HE863313	0.529	0.356	0.446	1	0.862	0.878	0.53	0.722	0.363	0.447
8_19	GGAATGTCGTCTGGTTCGAGA	HE860508	0.12	0.004	0.001	0.003	0.018	0.016	0.025	0.22	0.694	0.211
8_19	GGAATGTCGTCTGGTTCGAGAT	HE863315	0.423	1	1	1	0.423	0.423	0.423	1	1	1
8_19	GGACCAGGCTTCATTCCC	HE860457	0.184	0.184	0.184	0.184	1	1	1	1	1	1
8_19	GGACCAGGCTTCATTCCCC	HE863111	0.622	0.802	0.179	0.027	0.741	0.385	0.237	0.207	0.051	0.808
8_19	GGGAATGTCGTCTGGTTCGAG	HE860508	0.423	0.423	0.423	0.423	1	1	1	1	1	1
8_19	TCGGACCAGGCTTCATTC	HE860457	0.013	0.049	0	0.043	0.163	0.268	0.105	0.052	0.804	0.031
8_19	TCGGACCAGGCTTCATTCC	HE863113	0.454	0.06	0.016	0.025	0.849	0.123	0.11	0.048	0.063	0.862
8_19	TCGGACCAGGCTTCATTCCC	HE860458	0.012	0.021	0.021	0.024	0.028	0.659	0.219	0.06	0.116	0.423
8_19	TCGGACCAGGCTTCATTCCCC	HE860285	0.067	0.62	0.632	0.709	0.301	0.727	0.35	0.818	0.589	0.531
8_19	TCGGACCAGGCTTCATTCCCCT	HE863317	0.036	0.214	0.042	0.214	0.015	0.098	0.049	0.067	0.106	0.327
8_19	TCGGACCAGGCTTCATTCCCCTC	HE860509	0.423	0.423	0.733	0.423	1	0.423	1	0.423	1	0.423
8_19	TTCGGACCAGGCTTCATTCC	HE863319	0.622	0.35	0.213	0.213	0.355	0.284	0.284	0.423	0.423	1
8_19	TTCGGACCAGGCTTCATTCCC	HE860509	0.091	0.002	0.003	0.003	0.023	0.02	0.022	0.011	0.178	0.017
8_19	TTCGGACCAGGCTTCATTCCCC	HE863321	0.112	0.004	0	0	0.035	0.015	0.016	0.002	0.003	0.073
8_19	TTCGGACCAGGCTTCATTCCCCT	HE860510	0.892	0.423	0.423	0.423	0.423	0.423	0.423	1	1	1
8_19	TTGAGGGGAATGTCGTCTGG	HE863323	0.423	0.423	0.423	0.423	1	1	1	1	1	1
8_19	TTTCGGACCAGGCTTCATTCC	HE860510	0.196	0.019	0.008	0.019	0.053	0.038	0.044	0.054	0.081	0.582
8_21	CACGTGCTCCCCTTCTCC	HE863325	1	1	0.423	1	1	0.423	1	0.423	1	0.423
8_21	CACGTGCTCCCCTTCTCCAAC	HE860511	0.417	0.091	0.022	0.305	0.363	0.035	0.595	0.067	0.116	0.02
8_21	TGGAGAAGCAGGGCACGTGCA	HE860424	0.927	0.232	0.266	0.081	0.392	0.426	0.182	0.804	0.057	0.037
